# Supplementary material for: ASPEN, a methodology for reconstructing protein evolution with improved accuracy using ensemble models
Source: eLife. 2019 Oct 17;8:e47676. doi: 10.7554/eLife.47676 (PMC6797483; doi:10.7554/eLife.47676)
Supplement: Figure 1—source data 1. [file elife-47676-fig1-data1.xlsx]

## Sheet: Sheet1
BL	i	mafft l-ins-i		clustalomega		muscle
		RAxML	FastTree2	RAxML	FastTree2	RAxML	FastTree2
0.5	1	0.08333	0	0	0	0	0
0.5	2	0.08333	0.08333	0.08333	0	0.125	0.16667
0.5	3	0	0	0	0	0.04167	0.08333
0.5	4	0.08333	0.08333	0.33333	0.33333	0.04167	0.16667
0.5	5	0.16667	0.16667	0.16667	0.08333	0.58333	0.45833
0.5	6	0.16667	0.16667	0	0	0.04167	0
0.5	7	0.08333	0.16667	0	0.16667	0.20833	0.58333
0.5	8	0	0	0	0	0	0
0.5	9	0.08333	0.16667	0	0.16667	0.04167	0.04167
0.5	10	0.16667	0.20833	0.20833	0.125	0.20833	0.29167
0.5	11	0	0	0	0	0.45833	0.41667
0.5	12	0	0	0.08333	0.08333	0.41667	0.20833
0.5	13	0	0	0	0	0.08333	0.08333
0.5	14	0	0	0.04167	0.04167	0.33333	0.29167
0.5	15	0	0	0.08333	0.08333	0.04167	0.04167
0.5	16	0.25	0.25	0.54167	0.45833	0.5	0.41667
0.5	17	0	0	0.16667	0.25	0.29167	0.29167
0.5	18	0	0	0	0	0.08333	0.375
0.5	19	0.08333	0.08333	0.29167	0.20833	0.16667	0.16667
0.5	20	0	0	0.33333	0.33333	0.5	0.41667
0.5	21	0	0	0.08333	0.20833	0.08333	0.08333
0.5	22	0	0.16667	0	0	0.58333	0.58333
0.5	23	0	0	0	0	0	0
0.5	24	0	0.08333	0.33333	0.33333	0.33333	0.33333
0.5	25	0	0	0	0	0.125	0.125
0.5	26	0.33333	0.33333	0.375	0.20833	0.20833	0.16667
0.5	27	0	0	0	0	0	0
0.5	28	0	0	0	0	0	0.375
0.5	29	0.08333	0.08333	0.25	0.16667	0.625	0.66667
0.5	30	0.16667	0.08333	0	0.25	0.25	0.375
0.5	31	0	0	0	0	0.45833	0.375
0.5	32	0.08333	0.08333	0.08333	0	0.41667	0.41667
0.5	33	0	0	0	0	0.58333	0.58333
0.5	34	0.04167	0.04167	0.08333	0.08333	0.125	0.20833
0.5	35	0	0	0	0	0.08333	0.33333
0.5	36	0.08333	0	0	0	0	0
0.5	37	0	0	0.375	0.16667	0.125	0.20833
0.5	38	0	0	0	0	0.375	0.29167
0.5	39	0	0	0.08333	0	0.25	0.25
0.5	40	0	0	0	0	0	0
0.5	41	0	0	0.25	0.25	0.08333	0.08333
0.5	42	0	0	0	0	0.5	0.41667
0.5	43	0	0	0	0	0.58333	0.625
0.5	44	0	0	0.45833	0.45833	0.16667	0.125
0.5	45	0	0	0	0.25	0.125	0.41667
0.5	46	0.08333	0	0.08333	0	0.04167	0.04167
0.5	47	0	0	0.08333	0.04167	0.08333	0.08333
0.5	48	0.125	0.08333	0.33333	0.25	0.375	0.41667
0.5	49	0.04167	0	0.29167	0.20833	0.54167	0.5
0.5	50	0	0	0	0	0.58333	0.33333
0.5	51	0.08333	0.08333	0.33333	0.16667	0.29167	0.29167
0.5	52	0	0	0	0	0.66667	0.66667
0.5	53	0.08333	0.08333	0.08333	0.08333	0	0
0.5	54	0.08333	0.08333	0	0	0	0
0.5	55	0	0	0	0.08333	0.16667	0.25
0.5	56	0	0	0	0	0.25	0.25
0.5	57	0.08333	0	0	0	0.54167	0.45833
0.5	58	0.16667	0.08333	0.08333	0.08333	0.375	0.29167
0.5	59	0	0	0.08333	0.08333	0.625	0.54167
0.5	60	0.20833	0.29167	0	0.04167	0.45833	0.41667
0.5	61	0	0	0	0.08333	0.16667	0.16667
0.5	62	0	0	0.25	0.125	0	0
0.5	63	0	0	0	0	0.16667	0.125
0.5	64	0.125	0.33333	0.08333	0.08333	0.125	0.33333
0.5	65	0.08333	0.16667	0	0	0.16667	0.16667
0.5	66	0.08333	0.08333	0.08333	0	0.16667	0.20833
0.5	67	0.16667	0.16667	0.16667	0.08333	0.45833	0.25
0.5	68	0	0	0.08333	0	0.16667	0.20833
0.5	69	0	0	0	0.08333	0.04167	0.33333
0.5	70	0.04167	0.04167	0.04167	0	0.33333	0.33333
0.5	71	0.04167	0.04167	0.125	0.125	0.125	0.20833
0.5	72	0	0	0	0	0.33333	0.45833
0.5	73	0	0	0	0	0.75	0.5
0.5	74	0	0	0.33333	0.33333	0.45833	0.33333
0.5	75	0	0	0	0	0	0
0.5	76	0.08333	0	0.08333	0	0.04167	0.04167
0.5	77	0.08333	0.08333	0	0	0.04167	0
0.5	78	0.08333	0.08333	0.08333	0.33333	0.20833	0.20833
0.5	79	0	0	0.125	0.125	0.33333	0.125
0.5	80	0	0	0.41667	0.08333	0.41667	0.45833
0.5	81	0.08333	0.08333	0	0	0	0
0.5	82	0	0.08333	0	0	0.25	0.41667
0.5	83	0.08333	0.08333	0.16667	0.16667	0.45833	0.45833
0.5	84	0	0	0.5	0.5	0.25	0.25
0.5	85	0.08333	0.08333	0.08333	0.08333	0.20833	0.29167
0.5	86	0	0	0	0	0	0
0.5	87	0	0	0.33333	0.33333	0.54167	0.5
0.5	88	0.08333	0	0.08333	0	0.125	0.125
0.5	89	0	0.25	0.08333	0.08333	0.375	0.08333
0.5	90	0	0	0.08333	0.08333	0	0
0.5	91	0	0	0.08333	0.08333	0	0
0.5	92	0.08333	0.08333	0	0.08333	0.08333	0.08333
0.5	93	0.58333	0.41667	0.16667	0.41667	0.33333	0.33333
0.5	94	0.08333	0	0.08333	0.08333	0.54167	0.66667
0.5	95	0	0	0	0	0.16667	0.25
0.5	96	0.08333	0.08333	0	0	0.5	0.58333
0.5	97	0	0	0	0	0	0
0.5	98	0	0	0	0	0.5	0.375
0.5	99	0.08333	0.08333	0.08333	0.08333	0.08333	0.08333
0.5	100	0	0	0	0	0.08333	0.08333
0.6	1	0.33333	0.33333	0.08333	0.08333	0.04167	0.125
0.6	2	0	0	0.33333	0.41667	0.83333	0.54167
0.6	3	0	0	0.08333	0.08333	0.58333	0.29167
0.6	4	0	0	0	0.16667	0.45833	0.45833
0.6	5	0	0	0.25	0.16667	0.375	0.33333
0.6	6	0.04167	0.20833	0	0	0.54167	0.54167
0.6	7	0.16667	0.16667	0.08333	0.16667	0.375	0.375
0.6	8	0	0	0.08333	0.08333	0.33333	0.5
0.6	9	0.45833	0.375	0.16667	0.16667	0.75	0.70833
0.6	10	0.33333	0.33333	0.5	0.5	0.45833	0.625
0.6	11	0.08333	0.08333	0.08333	0	0.125	0.04167
0.6	12	0.16667	0.16667	0	0	0.54167	0.45833
0.6	13	0.25	0.25	0.25	0.25	0.625	0.58333
0.6	14	0	0	0	0	0.08333	0.08333
0.6	15	0.16667	0.08333	0.33333	0.25	0.25	0.375
0.6	16	0.16667	0.16667	0.125	0.25	0.625	0.625
0.6	17	0.04167	0.08333	0	0	0.70833	0.66667
0.6	18	0.16667	0.16667	0.16667	0.33333	0	0.08333
0.6	19	0.08333	0.08333	0.33333	0.33333	0.5	0.20833
0.6	20	0.16667	0.16667	0.25	0.25	0.625	0.41667
0.6	21	0.16667	0.16667	0.125	0.20833	0.75	0.75
0.6	22	0.33333	0.33333	0.41667	0.5	0.79167	0.75
0.6	23	0	0	0.5	0.33333	0.5	0.66667
0.6	24	0	0	0.08333	0.08333	0.20833	0.16667
0.6	25	0.16667	0.16667	0.25	0.16667	0.54167	0.625
0.6	26	0	0	0.08333	0.08333	0.25	0.20833
0.6	27	0.08333	0.16667	0.16667	0.16667	0.20833	0.20833
0.6	28	0.04167	0.04167	0.16667	0.16667	0.5	0.5
0.6	29	0.08333	0.16667	0.45833	0.16667	0.66667	0.20833
0.6	30	0	0	0.33333	0.33333	0.83333	0.125
0.6	31	0.08333	0.16667	0.29167	0.29167	0.41667	0.5
0.6	32	0.08333	0.08333	0.58333	0.70833	0.41667	0.33333
0.6	33	0.25	0.25	0.25	0.16667	0	0.16667
0.6	34	0.33333	0.33333	0.29167	0.29167	0.625	0.58333
0.6	35	0	0	0.33333	0.5	0.45833	0.41667
0.6	36	0.16667	0.16667	0.41667	0.41667	0.91667	0.83333
0.6	37	0	0	0.16667	0.08333	0.16667	0.04167
0.6	38	0	0	0.08333	0	0.20833	0.25
0.6	39	0.25	0.25	0.08333	0.08333	0.375	0.375
0.6	40	0.08333	0	0.08333	0.08333	0.375	0.20833
0.6	41	0.08333	0.25	0.08333	0.08333	0.125	0.29167
0.6	42	0.16667	0.08333	0	0	0.375	0.58333
0.6	43	0.16667	0.16667	0.16667	0.16667	0.45833	0.58333
0.6	44	0.16667	0.16667	0.58333	0.58333	0.25	0.33333
0.6	45	0.16667	0.16667	0.16667	0.16667	0.45833	0.41667
0.6	46	0	0	0.41667	0.5	0.5	0.5
0.6	47	0.08333	0.16667	0.16667	0.16667	0.41667	0.41667
0.6	48	0.16667	0.16667	0	0	0.70833	0.70833
0.6	49	0	0.08333	0	0	0.41667	0.41667
0.6	50	0.25	0.5	0.5	0.33333	0.5	0.5
0.6	51	0	0.08333	0.16667	0.16667	0.79167	0.75
0.6	52	0.33333	0.5	0.29167	0.08333	0.25	0.08333
0.6	53	0.25	0.25	0.25	0.08333	0.20833	0.20833
0.6	54	0.58333	0.5	0.25	0.25	0.54167	0.5
0.6	55	0	0	0.08333	0.08333	0.16667	0.16667
0.6	56	0	0.33333	0	0	0.375	0.33333
0.6	57	0.25	0.16667	0.25	0.16667	0.5	0.5
0.6	58	0.08333	0.08333	0.08333	0	0.75	0.75
0.6	59	0.16667	0.25	0.08333	0.08333	0.20833	0.16667
0.6	60	0.08333	0.08333	0.08333	0.08333	0.16667	0.16667
0.6	61	0.08333	0.08333	0.33333	0.33333	0.08333	0
0.6	62	0.16667	0.08333	0	0	0.41667	0.54167
0.6	63	0.08333	0.08333	0.375	0.25	0.41667	0.41667
0.6	64	0	0	0.5	0.25	0.16667	0
0.6	65	0.08333	0.08333	0.25	0.5	0.08333	0.04167
0.6	66	0.16667	0.16667	0.08333	0.08333	0.08333	0.125
0.6	67	0	0	0	0	0	0
0.6	68	0.08333	0.08333	0.33333	0.375	0.5	0.375
0.6	69	0.16667	0.16667	0.5	0.5	0.08333	0.08333
0.6	70	0.08333	0.16667	0.08333	0.08333	0.41667	0.41667
0.6	71	0.25	0.25	0.5	0.5	0.41667	0.5
0.6	72	0	0	0.41667	0.41667	0.45833	0.25
0.6	73	0.08333	0.08333	0.08333	0.08333	0.29167	0.29167
0.6	74	0.33333	0.16667	0.41667	0.41667	0.41667	0.41667
0.6	75	0.25	0.25	0.33333	0.41667	0.5	0.54167
0.6	76	0	0	0.125	0.08333	0.125	0.125
0.6	77	0.41667	0.45833	0.58333	0.58333	0.66667	0.66667
0.6	78	0	0.33333	0	0	0.45833	0.5
0.6	79	0.20833	0.16667	0.25	0.16667	0.5	0.375
0.6	80	0.25	0.25	0.25	0.25	0.54167	0.66667
0.6	81	0	0	0	0	0.16667	0.25
0.6	82	0.08333	0.08333	0	0	0.375	0.41667
0.6	83	0.08333	0.33333	0.08333	0.25	0.33333	0.375
0.6	84	0.16667	0.16667	0.625	0.5	0.45833	0.45833
0.6	85	0.08333	0.08333	0.08333	0.08333	0.20833	0.16667
0.6	86	0.04167	0.29167	0.41667	0.41667	0.375	0.25
0.6	87	0	0	0.16667	0.16667	0.45833	0.54167
0.6	88	0.25	0.16667	0.58333	0.58333	0.29167	0.29167
0.6	89	0.08333	0.08333	0.16667	0.08333	0.45833	0.20833
0.6	90	0.08333	0.08333	0.08333	0.08333	0.04167	0.25
0.6	91	0	0	0.08333	0	0.16667	0.08333
0.6	92	0	0	0	0	0.04167	0.08333
0.6	93	0.08333	0.08333	0.08333	0.16667	0.125	0
0.6	94	0.16667	0.16667	0.5	0.41667	0.54167	0.54167
0.6	95	0	0	0.16667	0.16667	0.45833	0.41667
0.6	96	0	0.16667	0.33333	0.33333	0.5	0.58333
0.6	97	0.33333	0.33333	0.5	0.41667	0.54167	0.625
0.6	98	0.08333	0.08333	0.16667	0.16667	0.58333	0.41667
0.6	99	0.33333	0.33333	0.16667	0.16667	0.5	0.5
0.6	100	0.08333	0.16667	0	0	0.20833	0.33333
0.7	1	0.16667	0.5	0	0.08333	0.66667	0.66667
0.7	2	0.33333	0.25	0.33333	0.33333	0.54167	0.5
0.7	3	0.33333	0.25	0.25	0.25	0.125	0.125
0.7	4	0.16667	0.08333	0.16667	0.16667	0.41667	0.29167
0.7	5	0.16667	0.16667	0.16667	0.16667	0.875	0.70833
0.7	6	0	0	0.33333	0	0.625	0.625
0.7	7	0.41667	0.41667	0.41667	0.5	0.25	0.25
0.7	8	0.41667	0.33333	0.54167	0.54167	0.5	0.54167
0.7	9	0.5	0.5	0.66667	0.66667	0.875	0.83333
0.7	10	0.5	0.5	0.58333	0.58333	0.375	0.33333
0.7	11	0.08333	0.08333	0.58333	0.5	0.91667	0.625
0.7	12	0.5	0.58333	0.33333	0.5	0.875	0.75
0.7	13	0.16667	0.25	0.08333	0.08333	0.45833	0.25
0.7	14	0.29167	0.25	0.16667	0.16667	0.58333	0.70833
0.7	15	0.16667	0.20833	0.33333	0.33333	0.625	0.70833
0.7	16	0.375	0.45833	0.41667	0.41667	0.58333	0.625
0.7	17	0	0	0.16667	0.16667	0.75	0.66667
0.7	18	0.45833	0.45833	0.625	0.625	0.625	0.54167
0.7	19	0.33333	0.33333	0.66667	0.75	0.125	0.375
0.7	20	0.08333	0.08333	0.125	0.20833	0.45833	0.375
0.7	21	0.25	0.25	0.25	0.08333	0.75	0.625
0.7	22	0.25	0.25	0.25	0.16667	0.375	0.33333
0.7	23	0.25	0.25	0.41667	0.33333	0.625	0.41667
0.7	24	0	0.08333	0.5	0.41667	0.70833	0.58333
0.7	25	0.08333	0.08333	0.75	0.75	0.83333	0.79167
0.7	26	0.25	0.16667	0.625	0.625	0.83333	0.75
0.7	27	0.25	0.08333	0.33333	0.33333	0.70833	0.41667
0.7	28	0.375	0.33333	0.45833	0.375	0.91667	0.79167
0.7	29	0.25	0.25	0.16667	0.16667	0.66667	0.33333
0.7	30	0.08333	0.08333	0	0.08333	0.04167	0.04167
0.7	31	0.25	0.25	0.16667	0.16667	0.375	0.375
0.7	32	0	0	0.5	0.41667	0.70833	0.66667
0.7	33	0.08333	0.08333	0.33333	0.33333	0.33333	0.08333
0.7	34	0.25	0.25	0.16667	0.33333	0.58333	0.625
0.7	35	0.33333	0.41667	0.25	0.33333	0.33333	0.20833
0.7	36	0.08333	0.08333	0.16667	0.16667	0.45833	0.41667
0.7	37	0.41667	0.33333	0.66667	0.66667	0.625	0.66667
0.7	38	0.08333	0.5	0.45833	0.54167	0.75	0.75
0.7	39	0.04167	0.04167	0.16667	0.16667	0.16667	0.375
0.7	40	0.08333	0.08333	0.66667	0.66667	0.5	0.66667
0.7	41	0.25	0.25	0.25	0.25	0.625	0.70833
0.7	42	0.08333	0.08333	0.25	0.25	0.33333	0.41667
0.7	43	0	0.25	0.25	0.33333	0.58333	0.45833
0.7	44	0.16667	0.16667	0.54167	0.16667	0.29167	0.25
0.7	45	0	0.58333	0.04167	0	0.75	0.83333
0.7	46	0.41667	0.25	0.25	0.25	0.625	0.45833
0.7	47	0.16667	0.33333	0.25	0.33333	0.45833	0.41667
0.7	48	0.25	0.25	0.375	0.45833	0.625	0.625
0.7	49	0.16667	0.16667	0.25	0.25	0.70833	0.75
0.7	50	0.08333	0.16667	0.58333	0.58333	0.125	0.16667
0.7	51	0.375	0.41667	0.66667	0.66667	0.66667	0.66667
0.7	52	0	0	0.66667	0.75	0.16667	0.20833
0.7	53	0.08333	0.08333	0.625	0.58333	0.58333	0.625
0.7	54	0.41667	0.41667	0.375	0.375	0.75	0.625
0.7	55	0.41667	0.41667	0.625	0.33333	0.375	0.29167
0.7	56	0.33333	0.25	0.54167	0.54167	0.58333	0.66667
0.7	57	0.08333	0.08333	0.41667	0.5	0.54167	0.5
0.7	58	0.08333	0.16667	0.25	0.08333	0.79167	0.625
0.7	59	0.66667	0.66667	0.41667	0.41667	0.58333	0.70833
0.7	60	0.25	0.5	0.25	0.25	0.66667	0.70833
0.7	61	0	0	0.16667	0	0.20833	0.41667
0.7	62	0.08333	0.08333	0.16667	0.16667	0.625	0.625
0.7	63	0.33333	0.33333	0.75	0.75	0.54167	0.58333
0.7	64	0.33333	0.33333	0.58333	0.54167	0.58333	0.41667
0.7	65	0.08333	0.08333	0.33333	0.33333	0.625	0.70833
0.7	66	0.5	0.58333	0.66667	0.75	0.66667	0.66667
0.7	67	0	0	0.16667	0.16667	0.20833	0.04167
0.7	68	0.25	0.25	0.83333	0.91667	0.625	0.58333
0.7	69	0.16667	0.16667	0.33333	0.33333	0.375	0.33333
0.7	70	0.25	0.33333	0.5	0.5	0.66667	0.58333
0.7	71	0.25	0.16667	0.625	0.58333	0.66667	0.79167
0.7	72	0.08333	0.08333	0.16667	0.16667	0.16667	0.25
0.7	73	0.16667	0.16667	0.16667	0.25	0.375	0.45833
0.7	74	0	0.08333	0.54167	0.41667	0.04167	0.04167
0.7	75	0.08333	0.08333	0.41667	0.41667	0.41667	0.375
0.7	76	0.41667	0.25	0.75	0.75	0.5	0.58333
0.7	77	0.29167	0.29167	0.41667	0.41667	0.29167	0.20833
0.7	78	0.33333	0.33333	0.625	0.625	0.70833	0.66667
0.7	79	0.25	0.25	0.75	0.75	0.625	0.54167
0.7	80	0.25	0.41667	0.70833	0.75	0.41667	0.5
0.7	81	0.41667	0.41667	0.58333	0.5	0.70833	0.70833
0.7	82	0	0.08333	0	0.33333	0.41667	0.33333
0.7	83	0.20833	0.125	0.58333	0.5	0.54167	0.625
0.7	84	0	0	0.5	0.33333	0.58333	0.54167
0.7	85	0.08333	0.08333	0.16667	0.16667	0.04167	0.125
0.7	86	0.58333	0.5	0.75	0.79167	0.66667	0.625
0.7	87	0.41667	0.41667	0.79167	0.79167	0.83333	0.79167
0.7	88	0.08333	0.16667	0.75	0.5	0.91667	0.83333
0.7	89	0.25	0.16667	0.16667	0.16667	0.41667	0.375
0.7	90	0.16667	0.16667	0.58333	0.58333	0.70833	0.625
0.7	91	0.08333	0	0.29167	0.29167	0.75	0.66667
0.7	92	0.16667	0.16667	0.25	0.25	0.70833	0.45833
0.7	93	0.25	0.20833	0.41667	0.33333	0.625	0.70833
0.7	94	0.375	0.29167	0.25	0.25	0.54167	0.625
0.7	95	0.16667	0.16667	0.5	0.5	0.75	0.79167
0.7	96	0.08333	0.08333	0.41667	0.33333	0.58333	0.58333
0.7	97	0.41667	0.41667	0.5	0.41667	0.75	0.625
0.7	98	0.33333	0.08333	0.33333	0.16667	0.33333	0.33333
0.7	99	0.41667	0.66667	0.5	0.33333	1	0.75
0.7	100	0.16667	0.16667	0.33333	0.08333	0.04167	0.04167
0.8	1	0.08333	0	0.41667	0.41667	0.75	0.75
0.8	2	0.16667	0.16667	0.66667	0.66667	0.75	0.66667
0.8	3	0.16667	0.16667	0.33333	0.25	0.16667	0.25
0.8	4	0.25	0.75	0.91667	0.91667	0.75	0.79167
0.8	5	0.08333	0.5	0.75	0.75	0.83333	0.79167
0.8	6	0.41667	0.33333	0.75	0.75	0.58333	0.58333
0.8	7	0.25	0.16667	0.66667	0.75	0.25	0.33333
0.8	8	0.66667	0.66667	0.58333	0.5	0.75	0.58333
0.8	9	0.375	0.20833	0.33333	0.41667	0.58333	0.54167
0.8	10	0.08333	0.16667	0.66667	0.66667	0.33333	0.5
0.8	11	0.25	0.25	0.625	0.54167	0.58333	0.375
0.8	12	0.5	0.5	0.33333	0.375	0.91667	0.83333
0.8	13	0.16667	0.16667	0.66667	0.41667	0.70833	0.75
0.8	14	0.16667	0.16667	0.25	0.25	0.75	0.66667
0.8	15	0.25	0.25	0.41667	0.33333	0.66667	0.75
0.8	16	0.25	0.25	0.5	0.25	0.54167	0.45833
0.8	17	0.25	0.25	0.5	0.5	0.20833	0.20833
0.8	18	0.16667	0.33333	0.58333	0.66667	0.625	0.625
0.8	19	0.375	0.29167	0.75	0.70833	0.41667	0.75
0.8	20	0.5	0.5	0.58333	0.25	0.58333	0.54167
0.8	21	0.5	0.25	0.66667	0.625	0.75	0.75
0.8	22	0.33333	0.33333	0.66667	0.66667	0.70833	0.83333
0.8	23	0.33333	0.41667	0.75	0.70833	0.58333	0.625
0.8	24	0.41667	0.41667	0.58333	0.41667	0.66667	0.625
0.8	25	0.25	0.33333	0.45833	0.41667	0.875	0.91667
0.8	26	0.25	0.25	0.41667	0.33333	0.625	0.58333
0.8	27	0.41667	0.41667	0.70833	0.70833	0.875	0.83333
0.8	28	0.41667	0.5	0.08333	0.08333	0.875	0.79167
0.8	29	0.58333	0.58333	0.79167	0.875	0.79167	0.70833
0.8	30	0.41667	0.33333	0.16667	0.16667	0.41667	0.5
0.8	31	0.75	0.75	0.75	0.66667	0.5	0.5
0.8	32	0.41667	0.33333	0.66667	0.58333	0.91667	0.91667
0.8	33	0.58333	0.58333	0.45833	0.58333	0.5	0.5
0.8	34	0.41667	0.41667	0.58333	0.5	0.70833	0.54167
0.8	35	0.58333	0.58333	0.16667	0.33333	0.41667	0.33333
0.8	36	0.41667	0.25	0.25	0.25	0.70833	0.66667
0.8	37	0.08333	0.08333	0	0	0.25	0.16667
0.8	38	0.33333	0.33333	0.41667	0.41667	0.70833	0.66667
0.8	39	0.16667	0.16667	0.54167	0.5	0.45833	0.5
0.8	40	0.75	0.5	0.66667	0.66667	0.79167	0.79167
0.8	41	0.25	0.25	0.5	0.54167	0.375	0.45833
0.8	42	0.5	0.5	0.66667	0.5	0.375	0.58333
0.8	43	0.16667	0.25	0.75	0.75	0.95833	0.95833
0.8	44	0.33333	0.33333	0.75	0.75	0.58333	0.79167
0.8	45	0.70833	0.66667	0.79167	0.75	0.625	0.625
0.8	46	0.45833	0.41667	0.625	0.625	0.79167	0.54167
0.8	47	0.16667	0.08333	0.66667	0.58333	0.75	0.66667
0.8	48	0.58333	0.625	0.58333	0.5	0.625	0.625
0.8	49	0.5	0.5	0.58333	0.66667	0.75	0.625
0.8	50	0.25	0.25	0.5	0.5	0.5	0.45833
0.8	51	0.25	0.25	0.25	0.25	0.58333	0.625
0.8	52	0.33333	0.41667	0.75	0.79167	0.875	0.79167
0.8	53	0.5	0.58333	0.16667	0.16667	0.45833	0.29167
0.8	54	0.5	0.41667	0.58333	0.5	0.70833	0.58333
0.8	55	0.33333	0.16667	0.54167	0.54167	0.54167	0.54167
0.8	56	0.33333	0.33333	1	1	0.66667	0.79167
0.8	57	0.58333	0.58333	0.58333	0.625	0.79167	0.79167
0.8	58	0.5	0.41667	0.33333	0.25	0.5	0.54167
0.8	59	0.5	0.5	0.75	0.70833	0.625	0.66667
0.8	60	0.41667	0.41667	0.75	0.66667	0.58333	0.66667
0.8	61	0.41667	0.33333	0.25	0.33333	0.875	0.75
0.8	62	0.25	0.16667	0.58333	0.625	0.75	0.91667
0.8	63	0.41667	0.16667	0	0	0.66667	0.66667
0.8	64	0.41667	0.41667	0.5	0.5	0.625	0.58333
0.8	65	0.5	0.5	0.45833	0.375	0.25	0.25
0.8	66	0.08333	0.08333	0.16667	0.25	0.625	0.58333
0.8	67	0.41667	0.41667	0.08333	0.08333	0.875	0.91667
0.8	68	0.16667	0.16667	0.75	0.66667	0.41667	0.5
0.8	69	0.58333	0.58333	0.66667	0.75	0.875	0.83333
0.8	70	0.58333	0.41667	0.91667	0.91667	0.83333	0.83333
0.8	71	0.45833	0.45833	0.29167	0.29167	0.875	0.625
0.8	72	0.41667	0.41667	0.625	0.58333	0.70833	0.66667
0.8	73	0.5	0.5	0.58333	0.5	0.75	0.875
0.8	74	0.75	0.41667	0.75	0.58333	0.66667	0.83333
0.8	75	0.91667	0.83333	0.70833	0.79167	0.70833	0.75
0.8	76	0.41667	0.5	0.70833	0.41667	0.54167	0.33333
0.8	77	0.33333	0.33333	0.75	0.75	0.66667	0.83333
0.8	78	0.41667	0.41667	0.75	0.79167	0.83333	0.83333
0.8	79	0.41667	0.5	0.41667	0.41667	0.91667	0.66667
0.8	80	0.41667	0.33333	0.58333	0.5	0.54167	0.5
0.8	81	0.45833	0.41667	0.58333	0.58333	0.54167	0.5
0.8	82	0.58333	0.5	0.58333	0.58333	0.70833	0.66667
0.8	83	0.58333	0.58333	0.54167	0.875	0.83333	0.75
0.8	84	0.45833	0.5	0.83333	0.75	0.83333	0.83333
0.8	85	0.5	0.5	0.75	0.70833	0.5	0.66667
0.8	86	0.29167	0.375	0.08333	0.16667	0.79167	0.79167
0.8	87	0.5	0.41667	0.41667	0.41667	0.5	0.54167
0.8	88	0.16667	0.08333	0.70833	0.625	0.625	0.66667
0.8	89	0.66667	0.91667	1	1	0.70833	0.75
0.8	90	0.66667	0.75	0.83333	0.83333	0.83333	0.79167
0.8	91	0.5	0.5	0.58333	0.41667	0.91667	0.83333
0.8	92	0.75	0.75	0.75	0.66667	0.70833	0.83333
0.8	93	0.58333	0.58333	0.5	0.5	0.5	0.5
0.8	94	0.08333	0.08333	0.33333	0.33333	0.875	0.95833
0.8	95	0.20833	0.20833	0.625	0.58333	0.45833	0.45833
0.8	96	0.16667	0.16667	0.29167	0.125	0.66667	0.625
0.8	97	0.16667	0.16667	0.5	0.5	0.375	0.5
0.8	98	0.29167	0.29167	0.54167	0.66667	0.625	0.58333
0.8	99	0.25	0.33333	0.33333	0.58333	0.79167	0.75
0.8	100	0.33333	0.41667	0.66667	0.66667	0.58333	0.875
0.9	1	0.41667	0.41667	0.83333	0.83333	0.83333	0.58333
0.9	2	0.625	0.58333	0.75	0.45833	0.95833	0.83333
0.9	3	0.25	0.33333	0.625	0.625	0.91667	0.83333
0.9	4	0.66667	0.66667	1.08333	0.66667	0.79167	1.04167
0.9	5	0.70833	0.79167	0.91667	0.91667	0.91667	0.79167
0.9	6	0.41667	0.41667	0.5	0.5	0.5	0.54167
0.9	7	0.5	0.5	0.45833	0.41667	0.83333	0.75
0.9	8	0.16667	0.16667	0.41667	0.41667	0.79167	0.625
0.9	9	0.29167	0.20833	0.75	0.79167	0.66667	0.70833
0.9	10	0.41667	0.33333	0.66667	0.66667	0.70833	0.79167
0.9	11	0.70833	0.66667	0.75	0.66667	0.91667	0.875
0.9	12	0.45833	0.54167	0.91667	0.66667	0.79167	0.75
0.9	13	0.5	0.5	0.625	0.625	0.66667	0.625
0.9	14	0.58333	0.58333	0.66667	0.66667	0.75	0.70833
0.9	15	0.41667	0.33333	0.375	0.54167	0.79167	0.75
0.9	16	0.70833	0.625	0.58333	0.58333	0.5	0.45833
0.9	17	0.5	0.41667	0.83333	0.625	0.66667	0.79167
0.9	18	0.5	0.58333	0.75	0.75	0.875	0.91667
0.9	19	0.58333	0.58333	0.16667	0.41667	0.66667	0.58333
0.9	20	0.45833	0.58333	0.58333	0.41667	0.54167	0.58333
0.9	21	0.66667	0.66667	0.75	0.83333	0.66667	0.54167
0.9	22	0.5	0.5	0.5	0.58333	0.75	0.75
0.9	23	0.41667	0.5	0.33333	0.33333	0.625	0.41667
0.9	24	0.5	0.66667	0.91667	0.83333	0.91667	0.83333
0.9	25	0.41667	0.41667	0.79167	0.75	0.79167	0.75
0.9	26	0.29167	0.29167	0.41667	0.41667	0.79167	0.70833
0.9	27	0.54167	0.54167	0.83333	0.91667	1	0.875
0.9	28	0.5	0.5	0.83333	0.83333	0.66667	0.58333
0.9	29	0.58333	0.5	0.33333	0.41667	0.625	0.625
0.9	30	0.5	0.58333	0.66667	0.58333	0.70833	0.70833
0.9	31	0.33333	0.33333	0.58333	0.5	0.625	0.66667
0.9	32	0.33333	0.33333	0.66667	0.66667	0.66667	0.625
0.9	33	0.5	0.5	0.5	0.375	0.375	0.45833
0.9	34	0.66667	0.66667	0.75	0.75	0.875	0.70833
0.9	35	0.33333	0.33333	0.58333	0.66667	0.625	0.58333
0.9	36	0.5	0.58333	0.75	0.75	0.91667	0.83333
0.9	37	0.33333	0.33333	0.75	0.75	0.70833	0.66667
0.9	38	0.70833	0.5	0.58333	0.58333	0.66667	0.66667
0.9	39	0.58333	0.58333	0.58333	0.58333	0.79167	0.75
0.9	40	0.16667	0.16667	0.375	0.54167	0.66667	0.5
0.9	41	0.5	0.41667	0.5	0.5	0.75	0.70833
0.9	42	0.33333	0.41667	0.83333	0.66667	0.625	0.625
0.9	43	0.66667	0.45833	0.66667	0.5	0.70833	0.70833
0.9	44	0.75	0.83333	0.58333	0.58333	0.625	0.5
0.9	45	0.375	0.375	0.33333	0.25	0.79167	0.375
0.9	46	0.625	0.45833	0.625	0.625	0.91667	0.83333
0.9	47	0.79167	0.70833	0.83333	0.83333	0.875	0.70833
0.9	48	0.66667	0.625	0.70833	0.70833	0.79167	0.91667
0.9	49	0.25	0.25	0.41667	0.58333	0.83333	0.79167
0.9	50	0.75	0.66667	0.75	0.66667	0.75	0.75
0.9	51	0.66667	0.83333	0.58333	0.66667	1.125	0.70833
0.9	52	0.25	0.25	0.5	0.5	0.45833	0.45833
0.9	53	0.41667	0.41667	0.66667	0.625	0.79167	0.79167
0.9	54	0.16667	0.16667	0.625	0.625	0.66667	0.75
0.9	55	0.41667	0.41667	0.54167	0.54167	0.20833	0.41667
0.9	56	0.58333	0.58333	0.66667	0.66667	0.54167	0.45833
0.9	57	0.25	0.25	0.16667	0.25	0.625	0.54167
0.9	58	0.41667	0.41667	0.54167	0.66667	0.41667	0.41667
0.9	59	0.66667	0.66667	0.66667	0.91667	0.875	0.79167
0.9	60	0.29167	0.29167	0.58333	0.66667	0.79167	0.75
0.9	61	0.45833	0.41667	0.79167	0.79167	0.83333	0.75
0.9	62	0.33333	0.25	0.16667	0.25	0.66667	0.58333
0.9	63	0.58333	0.58333	0.66667	0.58333	0.58333	0.5
0.9	64	0.58333	0.66667	0.5	0.41667	0.16667	0.16667
0.9	65	0.58333	0.58333	0.5	0.5	0.70833	0.75
0.9	66	0.20833	0.29167	0.25	0.25	0.375	0.5
0.9	67	0.25	0.41667	0.41667	0.41667	0.83333	0.625
0.9	68	0.33333	0.25	0.66667	0.66667	0.45833	0.33333
0.9	69	0.58333	0.58333	0.875	0.625	0.83333	0.79167
0.9	70	0.70833	0.70833	0.58333	0.66667	0.83333	0.70833
0.9	71	0.625	0.625	0.58333	0.41667	0.66667	0.33333
0.9	72	0.54167	0.58333	0.66667	0.625	0.625	0.66667
0.9	73	0.58333	0.58333	0.5	0.5	0.83333	0.66667
0.9	74	0.41667	0.41667	0.33333	0.33333	0.79167	0.66667
0.9	75	0.66667	0.41667	0.33333	0.33333	0.45833	0.5
0.9	76	0.66667	0.66667	0.75	0.66667	0.66667	0.66667
0.9	77	0.25	0.33333	0.5	0.58333	0.41667	0.29167
0.9	78	0.41667	0.5	0.41667	0.41667	0.70833	0.75
0.9	79	0.41667	0.16667	0.5	0.5	0.33333	0.45833
0.9	80	0.29167	0.16667	0.41667	0.58333	0.66667	0.66667
0.9	81	0.16667	0.08333	0.66667	0.66667	0.5	0.54167
0.9	82	0.41667	0.58333	0.83333	0.83333	0.58333	0.625
0.9	83	0.66667	0.58333	0.91667	0.91667	0.91667	0.875
0.9	84	0.41667	0.5	0.29167	0.29167	0.58333	0.625
0.9	85	0.5	0.375	0.29167	0.41667	0.91667	0.625
0.9	86	0.625	0.41667	0.625	0.625	0.75	0.66667
0.9	87	0.75	0.75	0.83333	1.04167	0.75	0.70833
0.9	88	0.41667	0.58333	0.66667	0.66667	0.83333	0.66667
0.9	89	0.20833	0.33333	0.75	0.625	0.58333	0.5
0.9	90	0.41667	0.33333	0.875	0.75	0.58333	0.66667
0.9	91	0.41667	0.33333	0.5	0.5	0.58333	0.58333
0.9	92	0.5	0.5	0.66667	0.66667	0.95833	0.95833
0.9	93	0.70833	0.70833	0.75	0.58333	0.70833	0.79167
0.9	94	0.25	0.33333	0.58333	0.5	0.41667	0.41667
0.9	95	0.75	0.66667	0.70833	0.75	0.54167	0.54167
0.9	96	0.70833	0.66667	0.79167	0.79167	0.54167	0.625
0.9	97	0.45833	0.41667	0.66667	0.5	0.70833	0.70833
0.9	98	0.66667	0.66667	0.83333	0.91667	0.875	0.875
0.9	99	0.58333	0.58333	0.5	0.41667	0.75	0.75
0.9	100	0.75	0.5	0.83333	0.91667	0.79167	0.75
1	1	0.625	0.58333	0.66667	0.58333	0.875	0.58333
1	2	0.66667	0.75	0.91667	0.83333	0.70833	0.70833
1	3	0.58333	0.5	0.75	0.66667	0.54167	0.83333
1	4	0.83333	0.83333	0.75	0.83333	0.83333	0.79167
1	5	0.58333	0.58333	0.66667	0.5	0.83333	0.83333
1	6	0.83333	0.75	0.58333	0.5	0.75	0.625
1	7	0.875	0.75	0.91667	0.91667	0.70833	0.79167
1	8	0.58333	0.75	0.875	0.83333	0.70833	0.625
1	9	0.83333	0.70833	0.70833	0.875	0.70833	0.66667
1	10	0.54167	0.625	0.54167	0.625	0.66667	0.70833
1	11	0.66667	0.66667	0.58333	0.58333	0.79167	0.83333
1	12	0.83333	0.66667	0.75	0.75	0.91667	0.91667
1	13	0.66667	0.66667	0.45833	0.41667	0.875	0.66667
1	14	0.75	0.75	0.75	0.75	0.91667	0.875
1	15	0.5	0.41667	0.66667	0.58333	0.875	0.875
1	16	0.83333	0.83333	0.79167	0.75	0.79167	0.79167
1	17	0.625	0.58333	0.66667	0.70833	0.70833	0.70833
1	18	0.41667	0.41667	0.66667	0.5	0.625	0.66667
1	19	0.66667	0.70833	0.83333	0.83333	0.91667	0.91667
1	20	0.33333	0.5	0.75	0.75	0.625	0.75
1	21	0.75	0.75	0.83333	0.83333	0.625	0.70833
1	22	0.58333	0.58333	0.75	0.58333	0.54167	0.54167
1	23	0.5	0.58333	0.58333	0.625	0.625	0.41667
1	24	0.58333	0.5	0.33333	0.33333	0.83333	0.79167
1	25	0.66667	0.66667	0.79167	0.66667	0.75	0.625
1	26	0.375	0.5	0.5	0.5	0.75	0.66667
1	27	0.66667	0.66667	0.66667	0.58333	0.95833	0.91667
1	28	0.66667	0.5	0.66667	0.75	0.875	0.58333
1	29	0.33333	0.33333	0.70833	0.58333	0.79167	0.66667
1	30	0.91667	0.91667	1	1	0.875	0.875
1	31	0.25	0.25	0.91667	0.79167	1	1
1	32	0.66667	0.66667	0.66667	0.66667	1.08333	1.04167
1	33	0.625	0.625	0.66667	0.66667	0.79167	0.83333
1	34	0.83333	0.75	1	1	0.95833	0.91667
1	35	0.41667	0.41667	0.58333	0.79167	0.79167	0.79167
1	36	0.66667	0.75	0.66667	0.66667	0.91667	0.95833
1	37	0.75	0.75	0.45833	0.375	0.83333	0.66667
1	38	0.41667	0.41667	0.66667	0.66667	0.66667	0.79167
1	39	0.58333	0.58333	0.58333	0.5	0.91667	0.875
1	40	0.5	0.41667	0.54167	0.5	0.70833	0.625
1	41	0.66667	0.66667	0.75	0.79167	0.875	0.83333
1	42	0.66667	0.75	0.91667	0.875	0.83333	0.66667
1	43	0.58333	0.70833	0.58333	0.58333	0.66667	0.66667
1	44	0.75	0.66667	0.66667	0.66667	0.75	0.875
1	45	0.75	0.70833	0.75	0.66667	0.75	0.58333
1	46	0.75	0.66667	0.5	0.58333	0.91667	0.83333
1	47	0.70833	0.66667	0.625	0.79167	0.95833	0.91667
1	48	0.58333	0.58333	0.83333	0.91667	0.625	0.625
1	49	0.83333	0.75	0.83333	0.83333	0.66667	0.70833
1	50	0.66667	0.66667	0.75	0.75	0.875	0.91667
1	51	0.83333	0.58333	0.75	0.58333	0.79167	0.58333
1	52	0.33333	0.41667	0.33333	0.33333	0.45833	0.375
1	53	0.41667	0.33333	0.33333	0.66667	0.79167	0.75
1	54	0.83333	0.83333	0.83333	0.83333	0.45833	0.54167
1	55	0.66667	0.58333	0.58333	0.625	0.75	0.58333
1	56	0.83333	0.83333	0.70833	0.79167	0.5	0.58333
1	57	0.5	0.58333	0.70833	0.75	0.66667	0.70833
1	58	0.75	0.66667	0.58333	0.66667	0.75	0.83333
1	59	0.41667	0.29167	0.58333	0.58333	0.70833	0.54167
1	60	0.70833	0.66667	0.66667	0.875	0.875	0.75
1	61	0.33333	0.33333	0.33333	0.33333	0.91667	0.83333
1	62	0.66667	0.58333	0.5	0.58333	0.58333	0.58333
1	63	0.5	0.5	0.66667	0.58333	0.29167	0.33333
1	64	0.5	0.5	0.75	0.75	0.5	0.54167
1	65	0.5	0.41667	0.58333	0.5	0.75	0.75
1	66	0.66667	0.66667	0.75	0.70833	0.83333	0.95833
1	67	0.33333	0.41667	0.5	0.33333	0.58333	0.5
1	68	0.58333	0.5	0.33333	0.33333	0.66667	0.75
1	69	0.5	0.5	0.70833	0.95833	0.75	0.58333
1	70	0.79167	0.75	0.79167	0.91667	0.66667	0.625
1	71	0.5	0.5	0.75	0.83333	0.75	0.79167
1	72	0.5	0.58333	0.70833	0.66667	0.70833	0.70833
1	73	0.58333	0.5	0.66667	0.66667	0.70833	0.70833
1	74	0.75	0.75	0.91667	0.91667	0.83333	0.75
1	75	0.29167	0.5	0.58333	0.5	0.83333	0.70833
1	76	0.41667	0.5	0.83333	0.83333	0.66667	0.58333
1	77	0.66667	0.66667	0.91667	0.75	1.08333	0.79167
1	78	0.75	0.66667	0.70833	0.875	0.58333	0.58333
1	79	0.66667	0.83333	0.83333	0.83333	0.75	0.70833
1	80	0.66667	0.83333	0.5	0.5	0.625	0.70833
1	81	0.875	0.83333	0.66667	0.66667	0.875	0.875
1	82	0.33333	0.58333	0.75	0.75	0.70833	0.79167
1	83	0.66667	0.66667	0.75	0.75	0.75	0.625
1	84	0.83333	0.83333	0.95833	0.875	0.91667	0.75
1	85	0.58333	0.5	0.83333	0.66667	0.75	0.75
1	86	0.58333	0.625	0.91667	0.91667	0.75	0.875
1	87	0.75	0.66667	0.95833	0.91667	0.95833	0.91667
1	88	0.5	0.5	0.58333	0.58333	0.70833	0.66667
1	89	0.75	0.66667	0.75	0.75	0.75	0.79167
1	90	0.75	0.66667	0.70833	0.75	0.54167	0.66667
1	91	1	0.91667	0.75	0.66667	0.91667	0.875
1	92	0.75	0.66667	0.41667	0.41667	0.875	0.83333
1	93	0.625	0.66667	0.70833	0.58333	0.70833	0.70833
1	94	0.91667	0.83333	0.79167	0.95833	0.79167	0.75
1	95	0.45833	0.45833	0.75	0.66667	0.79167	0.83333
1	96	0.70833	0.79167	1	1	0.66667	0.66667
1	97	0.58333	0.5	0.875	0.83333	0.66667	0.75
1	98	0.66667	0.41667	0.875	0.75	0.83333	0.83333
1	99	0.58333	0.70833	0.83333	0.875	0.70833	0.79167
1	100	0.41667	0.41667	0.08333	0.16667	0.83333	0.70833
