# Supplementary material for: ASPEN, a methodology for reconstructing protein evolution with improved accuracy using ensemble models
Source: eLife. 2019 Oct 17;8:e47676. doi: 10.7554/eLife.47676 (PMC6797483; doi:10.7554/eLife.47676)
Supplement: Figure 1—source data 2. [file elife-47676-fig1-data2.xlsx]

## Sheet: Sheet1
	Accuracy bin
	[0,0.2]	(0.2,0.3]	(0.3,0.4]	(0.4,0.5]	(0.5,0.6]	(0.6,0.7]	(0.7,0.8]	(0.8,0.9]	(0.9,0.96]	(0.96,1.0]
	0.3175	0.424168	0.653333	0.598332	0.684999	0.823334	0.924166	0.955001	0.989167	0.991667
	0.359167	0.448333	0.656667	0.545	0.596667	0.680001	0.818333	0.868332	0.961668	0.917501
	0.3	0.295833	0.449167	0.686666	0.675	0.816667	0.809168	0.816665	0.9875	0.996667
	0.143334	0.453334	0.634168	0.6975	0.615833	0.672501	0.814999	0.878334	0.949168	1
	0.375	0.305834	0.54	0.719166	0.598332	0.781668	0.816669	0.845831	0.944167	0.965001
	0.188334	0.619166	0.48	0.563334	0.803333	0.6725	0.758334	0.835	0.894167	0.990834
	0.184167	0.263334	0.410833	0.6625	0.7525	0.674168	0.829999	0.926668	0.915002	0.999167
	0.213334	0.495	0.325833	0.525833	0.6475	0.659169	0.748334	0.843333	0.945831	0.981667
	0.390833	0.515834	0.3825	0.650834	0.536667	0.753334	0.743335	0.811666	0.938335	0.963334
	0.200834	0.3975	0.4325	0.589167	0.453333	0.7775	0.808333	0.908335	0.970834	0.984166
	0.160002	0.302499	0.371666	0.488334	0.703333	0.725833	0.818334	0.801666	0.901668	0.93
	0.2625	0.4075	0.480833	0.573333	0.67	0.761667	0.809166	0.832499	0.938335	0.999167
	0.173334	0.423334	0.389167	0.569166	0.5075	0.724168	0.795832	0.851667	0.988333	0.998333
	0.155833	0.400834	0.31	0.5575	0.698334	0.662502	0.793333	0.855001	0.923336	1
	0.098333	0.401667	0.373333	0.519166	0.691666	0.660833	0.8575	0.889166	0.935832	1
		0.369167	0.506667	0.575	0.620833	0.792499	0.7	0.831666	0.970834	0.9925
		0.408334	0.434167	0.413332	0.668333	0.690835	0.724167	0.708333	0.900835	0.98
		0.2375	0.490833	0.559167	0.650833	0.796667	0.772499	0.846667	0.940002	0.995
		0.524167	0.6375	0.383335	0.554167	0.705	0.813334	0.726668	0.968335	0.933333
		0.335834	0.395832	0.651666	0.546667	0.574166	0.775	0.855833	0.966668	0.971667
		0.288333	0.370834	0.463333	0.5225	0.675833	0.733334	0.844166	0.961666	0.934999
		0.490833	0.2675	0.617501	0.621667	0.625	0.8075	0.853334	0.880001	0.995
		0.364999	0.226666	0.537499	0.749999	0.553333	0.816667	0.870834	0.925001	0.970001
		0.266667	0.3725	0.531667	0.651667	0.629166	0.814999	0.91	0.893335	0.993334
		0.2525	0.280833	0.513333	0.459166	0.718334	0.7875	0.785	0.943334	0.941667
		0.5425	0.3125	0.603333	0.648333	0.726667	0.754999	0.888334	0.882501	0.970001
		0.3275	0.471666	0.651667	0.587499	0.564167	0.799999	0.912502	0.921668	0.920834
		0.224167	0.38	0.57	0.5875	0.515	0.751667	0.831667	0.908335	0.995833
			0.318334	0.481667	0.614167	0.618333	0.895	0.846664	0.972501	0.980001
			0.386667	0.566666	0.614998	0.548333	0.869166	0.823333	0.859166	0.940001
			0.530001	0.395834	0.596666	0.544166	0.743333	0.798332	0.832503	0.983334
			0.453333	0.428334	0.541666	0.564166	0.665	0.8225	0.8075	0.951666
			0.465	0.3425	0.478333	0.675	0.8225	0.891667	0.894168	0.989167
			0.4025	0.4725	0.625834	0.53	0.793333	0.915002	0.773333	0.978333
			0.420834	0.4475	0.595833	0.743334	0.698334	0.878334	0.870834	0.960002
			0.285833	0.508333	0.485	0.601666	0.713333	0.744166	0.928334	0.991667
			0.316667	0.63	0.586667	0.433333	0.705001	0.824166	0.885834	0.985
			0.335833	0.532499	0.455834	0.555834	0.6425	0.811666	0.890834	0.965001
			0.363333	0.399166	0.543333	0.634167	0.724167	0.796665	0.780833	0.984167
			0.264167	0.580833	0.6475	0.466666	0.642499	0.837501	0.926668	0.99
			0.445	0.585833	0.713333	0.720834	0.719167	0.804166	0.816667	0.99
			0.3375	0.520833	0.625	0.6525	0.685834	0.674167	0.835001	0.995833
			0.448334	0.436667	0.6025	0.550001	0.692499	0.653334	0.914168	0.998333
			0.400833	0.5675	0.548334	0.5275	0.588333	0.794167	0.900834	0.998333
			0.4275	0.470834	0.579166	0.435	0.721667	0.780833	0.945834	0.988334
				0.583333	0.725001	0.6475	0.7175	0.711667	0.911668	0.970001
				0.52	0.413333	0.6275	0.680834	0.780001	0.885001	0.948335
				0.499167	0.512501	0.524167	0.476667	0.820834	0.885001	0.984167
				0.539167	0.515833	0.463333	0.709166	0.808332	0.849167	0.950835
				0.548333	0.506667	0.541667	0.774166	0.763334	0.868334	0.9675
				0.669167	0.444999	0.5125	0.701667	0.7475	0.921666	0.9975
				0.525834	0.5675	0.6125	0.6	0.756667	0.76	1
				0.66	0.525834		0.513333	0.645833	0.674166	0.975834
				0.709167	0.610833		0.657501	0.718333	0.705	0.922501
				0.514167	0.513332		0.685833	0.600834	0.901667	0.950001
				0.423333	0.339167		0.640833	0.720833	0.896667	0.9975
				0.480833	0.614167		0.695833	0.74	0.850833	0.895
				0.471666	0.279166		0.389166	0.888334	0.881666	0.995833
				0.275833	0.359167		0.648334	0.676665	0.834167	0.975001
				0.361667	0.526667		0.765	0.636667	0.915001	0.995833
				0.487499			0.735	0.765833	0.88	0.983334
				0.619167			0.54	0.743334	0.836667	0.962501
				0.365833			0.499167	0.618334	0.750833	0.99
				0.389167				0.628334	0.890834	0.918334
				0.494166				0.67	0.7975	0.941668
				0.5475				0.6225	0.900002	0.889166
				0.323334				0.6925	0.909167	0.966667
				0.4675				0.594999	0.850834	0.883332
				0.551667					0.880001	0.910835
				0.531667					0.924167	0.970001
				0.560834					0.885834	0.794167
				0.618334					0.854167	0.968334
				0.43					0.671666	0.99
				0.540833					0.800832	0.993334
				0.325834					0.579166	0.89
				0.55					0.603333	0.956668
				0.4025					0.724167	0.914169
				0.549167						0.958334
				0.39						0.975834
				0.434167						0.878334
				0.303333						0.975833
				0.4675						0.986667
				0.2775						0.938334
				0.444168						0.936666
				0.465						0.935002
				0.406667						0.996667
				0.535833						0.868334
				0.431666						0.768333
				0.52						0.84
				0.426667						0.923335
				0.415						0.941668
				0.581667						0.985
				0.265833						0.919168
				0.424167						0.927501
				0.436666						0.663334
				0.331667
				0.528334
