# Supplementary material for: ASPEN, a methodology for reconstructing protein evolution with improved accuracy using ensemble models
Source: eLife. 2019 Oct 17;8:e47676. doi: 10.7554/eLife.47676 (PMC6797483; doi:10.7554/eLife.47676)
Supplement: Figure 1—figure supplement 1—source data 1. [file elife-47676-fig1-figsupp1-data1.xlsx]

## Sheet: Sheet1
	90% ensemble		50% ensemble
	RF* distance	count	RF* distance	count
	0.55	22	0.7	9
	0.5	131	0.675	12
	0.45	256	0.65	384
	0.4	285	0.625	198
	0.35	189	0.6	5783
	0.3	120	0.575	838
	0.25	102	0.55	26805
	0.2	60	0.525	1697
	0.15	38	0.5	53833
	0.1	15	0.475	1885
	0.05	5	0.45	61764
	0	2	0.425	1365
			0.4	50267
			0.375	665
			0.35	32286
			0.325	304
			0.3	18443
			0.275	144
			0.25	10307
			0.225	90
			0.2	5440
			0.175	45
			0.15	2571
			0.125	29
			0.1	1120
			0.075	5
			0.05	363
			0.025	5
			0	73
