# Supplementary material for: ASPEN, a methodology for reconstructing protein evolution with improved accuracy using ensemble models
Source: eLife. 2019 Oct 17;8:e47676. doi: 10.7554/eLife.47676 (PMC6797483; doi:10.7554/eLife.47676)
Supplement: Figure 2—source data 1. [file elife-47676-fig2-data1.xlsx]

## Sheet: Sheet1
	Accuracy bin
	[0,0.2]		(0.2,0.3]		(0.3,0.4]		(0.4,0.5]		(0.5,0.6]		(0.6,0.7]		(0.7,0.8]		(0.8,0.9]		(0.9,0.96]		(0.96,1.0]
	precision	Guidance2	precision	Guidance2	precision	Guidance2	precision	Guidance2	precision	Guidance2	precision	Guidance2	precision	Guidance2	precision	Guidance2	precision	Guidance2	precision	Guidance2
	0.3175	0.193927	0.424168	0.310963	0.653333	0.334662	0.598332	0.427241	0.684999	0.514199	0.823334	0.576729	0.924166	0.650109	0.955001	0.510864	0.989167	0.519931	0.991667	0.746441
	0.359167	0.283284	0.448333	0.267681	0.656667	0.336263	0.545	0.437354	0.596667	0.285114	0.680001	0.549517	0.818333	0.458186	0.868332	0.680552	0.961668	0.60415	0.917501	0.543839
	0.3	0.199173	0.295833	0.181529	0.449167	0.235168	0.686666	0.437743	0.675	0.359505	0.816667	0.592968	0.809168	0.621563	0.816665	0.510496	0.9875	0.656105	0.996667	0.66978
	0.143334	0.173526	0.453334	0.224128	0.634168	0.242208	0.6975	0.481963	0.615833	0.346372	0.672501	0.358698	0.814999	0.564109	0.878334	0.595284	0.949168	0.613348	1	0.706805
	0.375	0.165816	0.305834	0.159515	0.54	0.198958	0.719166	0.301081	0.598332	0.361755	0.781668	0.451666	0.816669	0.530802	0.845831	0.565163	0.944167	0.637377	0.965001	0.621151
	0.188334	0.146248	0.619166	0.283606	0.48	0.194517	0.563334	0.265408	0.803333	0.44602	0.6725	0.352958	0.758334	0.425577	0.835	0.611048	0.894167	0.625581	0.990834	0.593155
	0.184167	0.150982	0.263334	0.248659	0.410833	0.30781	0.6625	Not scored	0.7525	0.355876	0.674168	0.414753	0.829999	0.580949	0.926668	0.548718	0.915002	0.657623	0.999167	0.754868
	0.213334	0.201338	0.495	0.226388	0.325833	0.217647	0.525833	0.281258	0.6475	0.383803	0.659169	0.536494	0.748334	0.53224	0.843333	0.454311	0.945831	0.572361	0.981667	0.704564
	0.390833	0.20545	0.515834	0.232498	0.3825	0.202671	0.650834	0.468472	0.536667	0.349229	0.753334	0.491328	0.743335	0.483439	0.811666	0.428533	0.938335	0.566848	0.963334	0.60577
	0.200834	0.164841	0.3975	0.173036	0.4325	0.244833	0.589167	0.373597	0.453333	0.306137	0.7775	0.471017	0.808333	0.452108	0.908335	0.481858	0.970834	0.664384	0.984166	0.622687
	0.160002	0.174324	0.302499	0.166793	0.371666	0.177763	0.488334	0.421041	0.703333	0.263844	0.725833	0.430985	0.818334	0.452532	0.801666	0.573108	0.901668	0.710629	0.93	0.62319
	0.2625	0.173744	0.4075	0.233398	0.480833	0.210923	0.573333	0.255145	0.67	0.33757	0.761667	0.511686	0.809166	0.336998	0.832499	0.456207	0.938335	0.603667	0.999167	0.63316
	0.173334	0.149782	0.423334	0.203194	0.389167	0.175538	0.569166	0.403034	0.5075	0.277348	0.724168	0.364661	0.795832	0.48736	0.851667	0.387375	0.988333	0.655957	0.998333	0.670609
	0.155833	0.150431	0.400834	0.192676	0.31	0.24017	0.5575	0.272681	0.698334	0.270123	0.662502	0.357878	0.793333	0.465164	0.855001	0.52998	0.923336	0.645859	1	0.71415
	0.098333	0.16519	0.401667	0.279504	0.373333	0.242368	0.519166	0.29184	0.691666	0.314063	0.660833	0.319581	0.8575	0.469769	0.889166	0.501043	0.935832	0.68331	1	0.791786
			0.369167	0.245567	0.506667	0.233709	0.575	0.206134	0.620833	0.220161	0.792499	0.408477	0.7	0.356236	0.831666	0.462706	0.970834	0.633594	0.9925	0.680965
			0.408334	0.179595	0.434167	0.23554	0.413332	0.188714	0.668333	0.289869	0.690835	0.485865	0.724167	0.45576	0.708333	0.439901	0.900835	0.667242	0.98	0.588338
			0.2375	0.163475	0.490833	0.193885	0.559167	0.342641	0.650833	0.29836	0.796667	0.404371	0.772499	0.54562	0.846667	0.316999	0.940002	0.685289	0.995	0.563982
			0.524167	0.17744	0.6375	0.224091	0.383335	0.264659	0.554167	0.228351	0.705	0.353596	0.813334	0.368486	0.726668	0.433621	0.968335	0.645926	0.933333	0.684377
			0.335834	0.201148	0.395832	0.181165	0.651666	0.359962	0.546667	0.28478	0.574166	0.378374	0.775	0.261356	0.855833	0.529366	0.966668	0.712543	0.971667	0.686145
			0.288333	0.15819	0.370834	0.197301	0.463333	0.259377	0.5225	0.313788	0.675833	0.244547	0.733334	Not scored	0.844166	0.464358	0.961666	0.634842	0.934999	0.660958
			0.490833	0.182697	0.2675	0.205788	0.617501	0.236941	0.621667	0.298933	0.625	0.226935	0.8075	0.383116	0.853334	0.569287	0.880001	0.639925	0.995	0.597025
			0.364999	0.196484	0.226666	0.186194	0.537499	0.257093	0.749999	0.316865	0.553333	0.386735	0.816667	0.418869	0.870834	0.456809	0.925001	0.660091	0.970001	0.591368
			0.266667	0.168099	0.3725	0.183299	0.531667	0.213769	0.651667	0.351462	0.629166	0.317059	0.814999	0.331849	0.91	0.483185	0.893335	0.560524	0.993334	0.702245
			0.2525	0.227823	0.280833	0.25218	0.513333	0.287771	0.459166	0.228873	0.718334	0.253633	0.7875	0.404315	0.785	0.419088	0.943334	0.69404	0.941667	0.646276
			0.5425	0.229529	0.3125	0.187097	0.603333	0.315813	0.648333	0.278381	0.726667	0.312566	0.754999	0.469424	0.888334	0.426159	0.882501	0.46959	0.970001	0.668699
			0.3275	0.189176	0.471666	0.165702	0.651667	0.29006	0.587499	0.263199	0.564167	0.224632	0.799999	0.365383	0.912502	0.414551	0.921668	0.522193	0.920834	0.531667
			0.224167	0.182925	0.38	0.162007	0.57	0.322161	0.5875	0.217369	0.515	0.248668	0.751667	0.358695	0.831667	0.42001	0.908335	0.556603	0.995833	0.654925
					0.318334	0.178828	0.481667	0.282386	0.614167	0.270346	0.618333	0.268472	0.895	0.350452	0.846664	0.4382	0.972501	0.478956	0.980001	0.594533
					0.386667	0.191278	0.566666	0.348487	0.614998	0.287971	0.548333	0.350609	0.869166	0.340308	0.823333	0.474163	0.859166	0.514438	0.940001	0.663065
					0.530001	0.175777	0.395834	0.226907	0.596666	0.250366	0.544166	0.299783	0.743333	0.369426	0.798332	0.462951	0.832503	0.552585	0.983334	0.545304
					0.453333	0.163714	0.428334	0.25692	0.541666	0.238083	0.564166	0.25975	0.665	0.298721	0.8225	0.414786	0.8075	0.449991	0.951666	0.581314
					0.465	0.199771	0.3425	0.241343	0.478333	0.177468	0.675	0.303576	0.8225	0.336674	0.891667	0.466845	0.894168	0.474228	0.989167	0.661601
					0.4025	0.15909	0.4725	0.283145	0.625834	0.255014	0.53	0.227998	0.793333	0.319983	0.915002	0.468592	0.773333	0.440892	0.978333	0.515858
					0.420834	0.179091	0.4475	0.221982	0.595833	0.26093	0.743334	0.24404	0.698334	0.309318	0.878334	0.368823	0.870834	0.416019	0.960002	0.689351
					0.285833	0.153275	0.508333	0.246815	0.485	0.197524	0.601666	0.242049	0.713333	0.276514	0.744166	0.306979	0.928334	0.521376	0.991667	0.713022
					0.316667	0.181231	0.63	0.27694	0.586667	0.207632	0.433333	0.234467	0.705001	0.337633	0.824166	0.376334	0.885834	0.504234	0.985	0.618165
					0.335833	0.216448	0.532499	0.215783	0.455834	0.174888	0.555834	0.195464	0.6425	0.26781	0.811666	0.355347	0.890834	0.430799	0.965001	0.558175
					0.363333	0.173721	0.399166	0.177753	0.543333	0.235716	0.634167	0.19772	0.724167	0.264018	0.796665	0.414967	0.780833	0.416578	0.984167	0.727178
					0.264167	0.183144	0.580833	0.312553	0.6475	0.232913	0.466666	0.177291	0.642499	0.211635	0.837501	0.30592	0.926668	0.651456	0.99	0.749224
					0.445	0.230308	0.585833	0.206531	0.713333	0.290907	0.720834	0.250642	0.719167	0.366545	0.804166	0.450741	0.816667	0.420556	0.99	0.64616
					0.3375	0.17822	0.520833	0.229699	0.625	0.323303	0.6525	0.244257	0.685834	0.376617	0.674167	0.319443	0.835001	0.466781	0.995833	0.638985
					0.448334	0.1745	0.436667	0.274489	0.6025	0.210883	0.550001	0.197517	0.692499	0.319637	0.653334	0.28989	0.914168	0.525733	0.998333	0.716791
					0.400833	0.20316	0.5675	0.250144	0.548334	0.17194	0.5275	0.214276	0.588333	0.246102	0.794167	0.415379	0.900834	0.561197	0.998333	0.650121
					0.4275	0.270196	0.470834	0.192209	0.579166	0.241997	0.435	0.177713	0.721667	0.347796	0.780833	0.321927	0.945834	0.49786	0.988334	0.64448
							0.583333	0.257147	0.725001	0.252643	0.6475	0.348279	0.7175	0.239525	0.711667	0.285312	0.911668	0.596712	0.970001	0.569563
							0.52	0.182394	0.413333	0.256391	0.6275	0.228235	0.680834	0.290008	0.780001	0.420271	0.885001	0.488132	0.948335	0.647797
							0.499167	0.240127	0.512501	0.265439	0.524167	0.201695	0.476667	0.257318	0.820834	0.417673	0.885001	0.399491	0.984167	0.547813
							0.539167	0.167912	0.515833	0.217206	0.463333	0.211087	0.709166	0.30192	0.808332	0.510353	0.849167	0.411986	0.950835	0.578095
							0.548333	0.235871	0.506667	0.208296	0.541667	0.176585	0.774166	0.260838	0.763334	0.407688	0.868334	0.408878	0.9675	0.509236
							0.669167	0.20186	0.444999	0.225275	0.5125	0.254146	0.701667	0.334347	0.7475	0.317539	0.921666	0.38234	0.9975	0.607135
							0.525834	0.212031	0.5675	0.185468	0.6125	0.235317	0.6	0.342225	0.756667	0.414977	0.76	0.42212	1	0.709016
							0.66	0.239756	0.525834	0.202293			0.513333	0.191477	0.645833	0.311565	0.674166	0.220802	0.975834	0.572427
							0.709167	0.26031	0.610833	0.222597			0.657501	0.246056	0.718333	0.294928	0.705	0.303655	0.922501	0.543359
							0.514167	0.216871	0.513332	0.195137			0.685833	0.309992	0.600834	0.191763	0.901667	0.494791	0.950001	0.660947
							0.423333	0.270569	0.339167	0.165909			0.640833	0.277109	0.720833	0.25418	0.896667	0.396758	0.9975	0.629865
							0.480833	0.201426	0.614167	Not scored			0.695833	0.242264	0.74	0.350495	0.850833	0.502987	0.895	0.534524
							0.471666	0.2243	0.279166	0.170824			0.389166	0.208419	0.888334	0.307229	0.881666	0.500498	0.995833	0.659749
							0.275833	0.221828	0.359167	0.180604			0.648334	0.279349	0.676665	0.291755	0.834167	0.363544	0.975001	0.575697
							0.361667	0.202578	0.526667	0.204117			0.765	0.342275	0.636667	0.29738	0.915001	0.455522	0.995833	0.651613
							0.487499	0.253747					0.735	0.260999	0.765833	0.316937	0.88	0.461141	0.983334	0.724768
							0.619167	0.238154					0.54	0.176719	0.743334	0.294536	0.836667	0.351119	0.962501	0.480839
							0.365833	0.219244					0.499167	0.206666	0.618334	0.270967	0.750833	0.426758	0.99	0.530873
							0.389167	0.20264							0.628334	0.240931	0.890834	0.364452	0.918334	0.472787
							0.494166	0.238861							0.67	0.232667	0.7975	0.279359	0.941668	0.534767
							0.5475	0.198554							0.6225	0.219618	0.900002	0.43347	0.889166	0.5204
							0.323334	0.190723							0.6925	0.274958	0.909167	0.346476	0.966667	0.624187
							0.4675	0.242744							0.594999	0.201131	0.850834	0.319764	0.883332	0.527113
							0.551667	0.203222									0.880001	0.318337	0.910835	0.538028
							0.531667	0.19267									0.924167	0.44797	0.970001	0.55128
							0.560834	0.193885									0.885834	0.391269	0.794167	0.379907
							0.618334	0.243275									0.854167	0.379224	0.968334	0.652742
							0.43	0.239102									0.671666	0.224474	0.99	0.482961
							0.540833	0.206106									0.800832	Not scored	0.993334	0.501521
							0.325834	0.169876									0.579166	0.231091	0.89	0.525757
							0.55	0.235574									0.603333	0.318985	0.956668	0.481667
							0.4025	0.181776									0.724167	0.275434	0.914169	0.462522
							0.549167	0.222595											0.958334	0.570348
							0.39	0.208566											0.975834	0.512922
							0.434167	0.151581											0.878334	0.466617
							0.303333	0.252468											0.975833	0.580376
							0.4675	0.189021											0.986667	0.567626
							0.2775	0.148395											0.938334	0.61506
							0.444168	0.200674											0.936666	0.587926
							0.465	0.246565											0.935002	0.608735
							0.406667	0.191525											0.996667	0.605344
							0.535833	0.23788											0.868334	0.294215
							0.431666	0.183555											0.768333	0.408957
							0.52	0.192236											0.84	0.3837
							0.426667	0.206207											0.923335	0.410701
							0.415	0.178056											0.941668	0.461486
							0.581667	0.275425											0.985	0.50674
							0.265833	0.150169											0.919168	0.439596
							0.424167	0.202684											0.927501	0.318526
							0.436666	0.190129											0.663334	0.294835
							0.331667	Not scored
							0.528334	0.224563
