# Supplementary material for: ASPEN, a methodology for reconstructing protein evolution with improved accuracy using ensemble models
Source: eLife. 2019 Oct 17;8:e47676. doi: 10.7554/eLife.47676 (PMC6797483; doi:10.7554/eLife.47676)
Supplement: Figure 2—figure supplement 1—source data 1. [file elife-47676-fig2-figsupp1-data1.xlsx]

## Sheet: Sheet1
	Accuracy bin
	(0.3,0.4]				(0.4,0.5]				(0.5,0.6]				(0.6,0.7]				(0.7,0.8]				(0.8,0.9]				(0.9,0.96]				(0.96,1.0]
	WAG		JTT		WAG		JTT		WAG		JTT		WAG		JTT		WAG		JTT		WAG		JTT		WAG		JTT		WAG		JTT
	all-seq:true	sample:all-seq	all-seq:true	sample:all-seq	all-seq:true	sample:all-seq	all-seq:true	sample:all-seq	all-seq:true	sample:all-seq	all-seq:true	sample:all-seq	all-seq:true	sample:all-seq	all-seq:true	sample:all-seq	all-seq:true	sample:all-seq	all-seq:true	sample:all-seq	all-seq:true	sample:all-seq	all-seq:true	sample:all-seq	all-seq:true	sample:all-seq	all-seq:true	sample:all-seq	all-seq:true	sample:all-seq	all-seq:true	sample:all-seq
	0.00047754	0.00019528	0.000430528	0.000207381	0.000224884	9.65397e-05	0.000181745	6.85517e-05	0.000273084	0.000261091	0.000201737	0.000265944	0.0003048	7.0618e-05	0.00024515	8.28974e-05	0.000363462	0.00015293	0.000326861	0.000161924	0.000323012	3.16373e-05	0.000262519	3.41751e-05	0.000213406	-2.06512e-05	0.000140069	-3.55599e-05	0.000250792	1.01121e-05	0.000223863	-6.722e-07
	0.000468707	8.71769e-05	0.000465345	7.19261e-05	0.000402798	7.13125e-05	0.000327546	3.6141e-06	0.000538597	0.000142386	0.00045411	0.000137614	0.000321801	8.3079e-06	0.000303768	1.05606e-05	0.000337651	0.000111162	0.000263356	9.62161e-05	0.000269255	4.27942e-05	0.000226594	4.9481e-05	0.00017978	-2.32363e-05	0.000154784	-2.89876e-05	0.000192515	2.7853e-05	0.000146885	2.8058e-05
	0.00030636	7.07712e-05	0.000222613	6.03295e-05	0.000359055	0.000187073	0.000301701	0.000148329	0.000309678	-4.42653e-05	0.000274629	-4.80798e-05	0.000275668	0.000124641	0.000231939	0.000123226	0.000286922	5.91274e-05	0.000226327	2.95384e-05	0.000221229	3.63397e-05	0.000149323	3.38545e-05	0.000303328	8.44385e-05	0.000261379	7.23247e-05	0.000324693	-0.000170195	0.00023688	-0.000183217
	0.000428762	5.77248e-05	0.000387123	4.48821e-05	0.000321226	0.000250164	0.000249043	0.000244349	0.000370923	2.01641e-05	0.00032912	3.85656e-05	0.000322844	7.33769e-05	0.000269973	5.89459e-05	0.000289753	0.000111756	0.000211218	0.000101101	0.000289088	4.31444e-05	0.000235898	4.46909e-05	0.000277938	0.0001493	0.000247606	0.000168318	0.000336311	5.16588e-05	0.000297954	4.58324e-05
	0.000595604	6.70101e-05	0.000405258	6.44227e-05	0.00033506	0.000193405	0.000289461	0.000146829	0.00046113	0.000265013	0.000443703	0.000261621	0.000392921	4.17123e-05	0.000358685	4.15342e-05	0.000347957	0.000109536	0.000340844	0.000100601	0.000328724	-3.67108e-05	0.000246017	-4.6877e-05	0.000284022	1.26386e-05	0.000192509	2.2548e-05	0.000212959	-1.16406e-05	0.00016539	-3.20372e-05
	0.000597185	0.000135224	0.000551543	0.000166986	0.000332922	0.000102195	0.000282607	6.52439e-05	0.000174039	9.88005e-05	0.00010925	0.000113473	0.000187787	5.27107e-05	0.000165281	6.31047e-05	0.000342812	8.0934e-05	0.000285237	5.57713e-05	0.000178377	8.24149e-05	0.000107702	9.17114e-05	0.00022695	4.03185e-05	0.000195486	2.42333e-05	0.000173033	4.6876e-05	0.000169558	9.3522e-06
	0.000498552	0.000109818	0.000424905	0.000111386	0.000253693	8.87494e-05	0.000178427	6.66705e-05	0.00031045	0.000113104	0.000255328	0.000110246	2.36101e-05	4.38676e-05	-2.0288e-06	4.08464e-05	0.000368235	6.51788e-05	0.000287436	4.54801e-05	0.000280626	7.9924e-06	0.000258941	-1.02036e-05	0.000203666	-1.18804e-05	0.000171986	-1.97385e-05	0.000210762	2.2824e-06	0.000131486	-1.24286e-05
	0.00062307	0.000186784	0.000546675	0.000189454	0.000434119	0.000108739	0.000422943	8.76477e-05	0.000296988	0.00026165	0.000263239	0.000294251	0.000271124	5.95503e-05	0.000225416	5.12149e-05	0.00035833	8.51579e-05	0.000303391	5.76081e-05	0.000357585	-2.4462e-06	0.000303999	1.9727e-06	0.000281566	4.7999e-05	0.000204314	3.9124e-05	0.00030917	-2.10504e-05	0.000242644	4.011e-06
	0.000488208	0.000182548	0.000489145	0.000212226	0.000320901	0.000166575	0.000299007	0.000121573	0.00032	8.57178e-05	0.000279753	8.52788e-05	0.000348374	-2.21001e-05	0.00028971	1.8632e-06	0.00047194	7.93275e-05	0.000388933	7.70105e-05	0.000176695	3.14769e-05	0.000122902	3.7882e-05	0.000226161	4.26428e-05	0.000185188	3.99952e-05	0.000291018	4.75441e-05	0.000265995	4.32339e-05
	0.000633009	0.000198306	0.000540498	0.000207222	0.000322547	0.00017476	0.000264012	0.000147755	0.000218854	0.000137773	0.000149578	0.00017579	0.00028188	2.87205e-05	0.000267723	2.86808e-05	0.000193196	9.82673e-05	0.000149425	8.13801e-05	0.000292044	3.48355e-05	0.000233519	2.13532e-05	0.000239769	-5.05362e-05	0.000180863	-6.38687e-05	0.00025164	4.40309e-05	0.000177728	3.24624e-05
	0.00057892	0.000114137	0.000543709	0.00012917	0.000299664	0.000205453	0.000226696	0.000166674	0.000416896	0.000200708	0.000341171	0.000211721	0.000343749	3.89942e-05	0.000275417	3.84451e-05	0.000305998	7.08719e-05	0.000246721	3.73691e-05	0.000250917	2.85187e-05	0.000222378	1.43102e-05	0.000240525	0.000101372	0.000213414	0.000102688	0.000366161	-0.000128409	0.000309773	-0.000142944
	0.000473045	0.000111011	0.000400409	0.000113751	0.000315886	0.000130039	0.000244996	9.02235e-05	0.000286407	2.76458e-05	0.000218431	5.7029e-06	0.000272194	3.51597e-05	0.000213833	4.00308e-05	0.000239993	0.00014771	0.000208535	0.00010977	0.000340311	-3.6062e-05	0.000247151	-5.77777e-05	0.00039879	2.9537e-05	0.000335374	2.40106e-05	0.000142822	-1.86516e-05	8.8035e-05	1.32028e-05
	0.000493013	0.000191381	0.000436137	0.000142854	0.000377222	0.000123398	0.000329458	0.000113999	0.000293427	0.000140086	0.000236377	0.000143977	0.000352502	7.26548e-05	0.000283505	8.02404e-05	0.000321386	0.000137869	0.000240941	0.000124262	0.000304685	2.27549e-05	0.000262357	5.4047e-06	0.000210939	8.92532e-05	0.000134966	8.68054e-05	0.000227418	-4.73324e-05	0.000167125	-5.39113e-05
	0.000543066	0.000117865	0.000464287	0.00011552	0.000309853	7.76341e-05	0.000261013	5.45638e-05	0.000367358	0.000198549	0.000319081	0.000204724	0.000420996	4.42502e-05	0.000345734	3.99623e-05	0.000415279	0.00016598	0.00034807	0.000149879	0.000276675	2.11214e-05	0.00022213	3.6408e-06	0.00030092	9.34269e-05	0.000241016	7.78546e-05	0.000368327	4.183e-06	0.000290803	-7.9967e-06
	0.000480107	9.73719e-05	0.000433427	9.54156e-05	0.000390674	0.000250296	0.000293357	0.000204669	0.000332786	9.93637e-05	0.000258705	0.000109861	0.00044835	-0.000100738	0.000353721	-0.000103988	0.000335904	0.000149257	0.000302029	0.000150461	0.00025335	2.70481e-05	0.000204858	2.73635e-05	0.000308142	4.52024e-05	0.000260868	4.62749e-05	0.000323133	4.89888e-05	0.000263959	3.81659e-05
	0.000585731	0.000167747	0.000532492	0.000163742	0.000553971	0.000184086	0.000528044	0.000145042	0.000341059	7.83779e-05	0.000280721	0.000103648	0.00038839	6.79877e-05	0.000323067	8.61572e-05	0.000292855	0.000123719	0.000245313	0.000115783	0.000310226	3.3996e-05	0.000248375	4.91444e-05	0.000255272	0.000106428	0.000200113	0.000104686	0.000187144	5.22669e-05	0.000145641	4.1281e-05
	0.000468734	8.18919e-05	0.000405157	7.00062e-05	0.000522068	6.62632e-05	0.000429112	5.56064e-05	0.000268686	0.000233754	0.000218315	0.000252549	0.000277478	8.35654e-05	0.000169242	7.231e-05	0.000304436	-1.4429e-05	0.000279292	-6.5507e-06	0.000320247	6.0036e-05	0.000283305	5.6367e-05	0.00026325	8.67127e-05	0.000202731	7.47704e-05	0.000179093	-2.69416e-05	0.000109083	-4.67926e-05
	0.000585742	0.000162562	0.0005409	0.000152052	0.000581841	3.12531e-05	0.000501778	-1.57927e-05	0.000295319	9.18952e-05	0.000239606	7.98709e-05	0.000291342	1.77222e-05	0.000232119	1.23846e-05	0.000288015	5.68051e-05	0.00025229	1.87644e-05	0.000346347	4.2136e-06	0.000321337	1.52923e-05	0.000180163	-2.87644e-05	7.57831e-05	-3.14803e-05	0.000219521	6.54833e-05	0.000160597	7.17657e-05
	0.000539545	0.00010649	0.000481658	9.33497e-05	0.000185579	0.000187874	7.35352e-05	0.00013851	0.000375545	8.46256e-05	0.000334265	0.000107557	0.000481277	8.9354e-05	0.000421779	7.84058e-05	0.000433518	5.82965e-05	0.000401584	4.86958e-05	0.000364823	4.34862e-05	0.000348218	3.27815e-05	0.000193929	5.89521e-05	0.000172285	6.65832e-05	0.0002158	9.03509e-05	0.000173574	9.33752e-05
	0.000533058	9.09633e-05	0.00043297	8.41771e-05	0.000373943	6.79101e-05	0.000292113	1.45766e-05	0.000363808	0.000201054	0.000257723	0.000214106	0.000563925	4.16089e-05	0.000497697	4.95747e-05	0.000363175	2.15476e-05	0.000277852	9.4444e-06	0.000226357	2.4421e-06	0.000227899	8.6036e-06	0.000279986	-1.704e-06	0.000230682	-1.1573e-06	7.96772e-05	4.12469e-05	9.253e-07	2.4495e-05
	0.000358982	0.00010965	0.000258179	0.000120694	0.00028675	0.00024265	0.000242496	0.000186342	0.000489569	0.000149356	0.000416826	0.000132669	0.000384362	5.58732e-05	0.000298584	2.93938e-05	0.000410993	6.84286e-05	0.000354302	4.40239e-05	0.000346907	-3.12251e-05	0.000289668	-2.118e-05	0.000167834	4.87889e-05	0.000131105	3.67752e-05	0.000328631	2.42919e-05	0.000301404	1.02826e-05
	0.000434472	6.30079e-05	0.000333378	4.02215e-05	0.000424756	0.000201784	0.000379983	0.000178498	0.00035341	1.00037e-05	0.000320386	-2.0051e-06	0.000316234	4.49728e-05	0.000260545	5.56005e-05	0.000345619	0.000146212	0.0002802	0.000141398	0.000436353	5.63315e-05	0.0003656	7.47692e-05	0.000378206	3.45866e-05	0.000318983	2.22634e-05	0.000396667	-7.31596e-05	0.000363684	-8.25556e-05
	0.00045841	0.000182457	0.000360955	0.000163147	0.000431193	0.000253388	0.000352578	0.000218229	0.000277435	0.000119419	0.000230735	8.2555e-05	0.000431189	5.19409e-05	0.000382256	5.34263e-05	0.000334616	0.000112228	0.000286684	8.50407e-05	0.00026542	4.69191e-05	0.000230419	5.79581e-05	0.000435622	-1.35e-07	0.000346056	-2.00303e-05	0.00039851	3.00067e-05	0.000355734	2.82517e-05
	0.00050234	0.000101962	0.00047899	0.000110198	0.000444279	0.000224554	0.000383612	0.000183626	0.000575458	9.52606e-05	0.000479639	5.95734e-05	0.000418076	4.97026e-05	0.000328492	6.29182e-05	0.000255527	5.04882e-05	0.000224268	4.10535e-05	0.000361479	5.00364e-05	0.000327596	5.51601e-05	0.000245461	9.24872e-05	0.000204405	7.72275e-05	0.000417271	-3.02132e-05	0.000351297	-3.45181e-05
	0.000469064	0.000148549	0.000433669	0.000143056	0.000357634	5.676e-05	0.000267371	-1.37417e-05	0.000351114	-4.96585e-05	0.000294695	-2.56682e-05	0.000271768	8.26454e-05	0.0002363	7.86007e-05	0.000392658	4.61225e-05	0.000331486	3.69885e-05	0.00030338	4.56023e-05	0.000264555	4.88127e-05	0.000197729	-6.80019e-05	0.000163893	-7.59733e-05	0.00017115	1.72375e-05	0.000102538	1.38949e-05
		6.61364e-05		7.78169e-05	0.0003811	0.000198764	0.000315719	0.000194153	0.000358961	0.000144239	0.000319424	0.000133882	0.000387253	-0.000135655	0.000336627	-0.000111023	0.000251554	8.96706e-05	0.000223342	6.85888e-05	0.000352433	2.3711e-06	0.000290532	3.643e-06	0.000292185	6.13272e-05	0.000220057	5.84861e-05	0.000207248	-2.36672e-05	0.000174725	-4.04419e-05
		0.000221006		0.000224813	0.000355911	0.00025398	0.000319699	0.000214813	0.000494103	0.000124714	0.000434212	0.000119504	0.000473154	3.42634e-05	0.000428528	4.38184e-05	0.000306516	0.000134312	0.000256389	9.37554e-05	0.000316864	2.10237e-05	0.000259838	4.06794e-05	0.000226939	5.8481e-06	0.000202075	-3.739e-06	0.000343138	-2.13394e-05	0.000282558	-2.47004e-05
		0.000131675		0.000136629	0.000543852	0.000225152	0.00051841	0.000205658	0.000401057	6.3685e-05	0.000351983	7.05707e-05	0.000411683	2.6118e-06	0.000345913	2.30479e-05	0.00042709	8.43289e-05	0.000334967	4.61508e-05	0.000263937	3.004e-05	0.000216294	2.08304e-05	0.000318069	-5.60295e-05	0.000235179	-7.98676e-05	0.000213211	-4.70936e-05	0.000167033	-6.09939e-05
		0.000156698		0.000128273	0.000606685	0.00020909	0.000551036	0.000153904	0.000312433	0.000251972	0.00028509	0.000250307	0.000463572	0.000110511	0.000417164	0.000123962	0.000282039	7.66807e-05	0.000257858	5.68154e-05	0.000310454	4.86829e-05	0.00026779	5.47319e-05	0.000213615	5.0425e-06	0.000200112	9.2911e-06	0.000370281	-2.91335e-05	0.000318306	-1.70088e-05
		5.81073e-05		6.5259e-05	0.000316322	0.00016042	0.00027858	0.000118257	0.000367007	5.48395e-05	0.000290035	6.7653e-05	0.000242427	1.63123e-05	0.000202625	8.2121e-06	0.000427651	9.14581e-05	0.000333419	5.59076e-05	0.000289151	-3.14893e-05	0.000245183	-3.63883e-05	0.000349416	-1.13408e-05	0.000334346	-8.042e-06	0.000148562	2.75059e-05	0.000129038	1.5362e-05
		0.000110642		7.84314e-05	0.000395174	0.000170436	0.000324747	0.000153379	0.000496566	0.000178454	0.000467101	0.000197746	0.000275235	5.39003e-05	0.00022637	6.10689e-05	0.000346969	6.45682e-05	0.000316582	5.56901e-05	0.00026149	3.22571e-05	0.000230287	4.11077e-05	0.000171628	-2.55344e-05	0.000118027	-2.31443e-05	0.000260101	3.7566e-05	0.000182117	4.32946e-05
		2.55407e-05		2.46981e-05	0.000394298	0.000166124	0.00035831	0.000122895	0.000289796	0.000153125	0.000196852	0.000189761	0.000406985	6.20534e-05	0.000360647	6.3351e-05	0.000254384	5.37941e-05	0.000175636	4.10276e-05	0.000224296	-1.72514e-05	0.000184928	-4.3287e-06	0.000224675	-8.9591e-06	0.00016761	-1.28935e-05	0.000227161	4.11882e-05	0.000185902	2.59485e-05
		0.000235558		0.000204535	0.000502903	0.000282832	0.00040717	0.00024662	0.000389529	0.000149769	0.000298171	0.00016273	0.000407565	-4.83163e-05	0.000341088	-3.85549e-05	0.000351434	0.000125942	0.000247199	0.000112783	0.000410854	6.35658e-05	0.000338604	7.56836e-05	0.000381467	1.49652e-05	0.000394402	2.88113e-05	0.000273941	5.96375e-05	0.000233384	5.69135e-05
		7.6867e-05		8.21511e-05	0.000504084	0.000261435	0.000439776	0.000238693	0.000391697	0.000167031	0.000344062	0.000161962	0.000375202	5.63664e-05	0.000355508	4.58983e-05	0.000444074	8.11392e-05	0.000407594	7.03654e-05	0.000219853	3.80658e-05	0.000174913	2.24643e-05	0.000276366	3.94825e-05	0.00022035	1.73458e-05	0.000252667	-2.70738e-05	0.000169895	-2.4282e-05
		0.000143516		0.00012337	0.000530594	0.000188607	0.000421401	0.000183065	0.000327438	0.00013228	0.000294811	0.000166385		1.67285e-05		4.643e-07	0.000345917	5.68896e-05	0.000299778	3.97095e-05	0.000327226	6.00713e-05	0.000257171	5.4781e-05	0.000332591	3.09706e-05	0.00031607	3.61464e-05	0.000202752	8.31471e-05	0.000163924	8.35389e-05
		0.000143534		0.000147528	0.000356945	0.000226094	0.000278524	0.000192519	0.000435592	0.000162865	0.000392273	0.000158067		4.98893e-05		3.8108e-05		9.38001e-05		7.45425e-05	0.000404566	4.72338e-05	0.00034603	7.73687e-05	0.000184272	4.65915e-05	0.000158825	3.66892e-05	0.000283512	7.25242e-05	0.000246048	9.27565e-05
		0.000198725		0.000166645	0.000505901	0.000141335	0.000441731	0.0001115	0.000439121	6.40537e-05	0.000303418	3.67551e-05		4.74756e-05		2.58307e-05		7.42307e-05		6.92722e-05	0.000197295	-5.87755e-05	0.000147799	-4.82266e-05	0.000394627	5.18195e-05	0.00031699	3.41336e-05	0.000245697	-4.22873e-05	0.000187619	-4.69226e-05
		0.000212565		0.000220453	0.000397132	0.000172773	0.000330818	0.000139279	0.000342339	0.000270347	0.00030146	0.000271632		8.33973e-05		6.78679e-05		0.000110679		8.72595e-05	0.000268731	7.18711e-05	0.000231689	7.11036e-05	0.000228336	8.57341e-05	0.000184281	8.12818e-05	0.000190557	4.42385e-05	0.000179893	4.26464e-05
		0.000186585		0.000213604	0.00040796	6.07301e-05	0.000365007	9.6176e-06	0.000422607	9.02886e-05	0.000390474	7.95773e-05		-7.22449e-05		-8.04361e-05		-7.489e-06		-1.32817e-05	0.000441646	-3.561e-06	0.00036493	-2.07373e-05	0.000350226	0.000108628	0.000280683	9.68219e-05	0.000299199	3.20917e-05	0.000234971	3.79531e-05
		0.000112559		8.96502e-05	0.000368861	0.000107866	0.000321165	8.96145e-05	0.00047252	0.000220598	0.000440283	0.000224389		7.33974e-05		6.96184e-05		7.52923e-05		3.63461e-05	0.000294883	2.77938e-05	0.000268222	2.2285e-05	0.000337412	-3.15356e-05	0.000269475	-2.7872e-05	0.00022263	2.6826e-06	0.000196009	7.7167e-06
		0.000133427		0.000111436	0.000356418	0.000177431	0.000303468	0.000151916	0.000419677	0.000122604	0.00036432	0.000134552		2.8156e-05		3.89173e-05		7.63265e-05		7.27291e-05	0.000414769	1.4489e-06	0.000365205	-9.0131e-06	0.000332487	8.61336e-05	0.000256552	8.21302e-05	0.00025194	5.0163e-05	0.000206423	5.34579e-05
		7.94099e-05		6.08938e-05	0.000685386	4.82087e-05	0.000625256	3.30126e-05	0.000326332	0.000139279	0.000274778	0.000119746		3.008e-05		1.73978e-05		0.000134473		0.000112078	0.000334755	2.66537e-05	0.000289177	2.30073e-05	0.00037266	-4.2168e-06	0.000303635	2.9121e-06	0.000266827	7.09192e-05	0.000230918	8.89285e-05
		0.00015922		0.000115286	0.000442474	0.000211829	0.000439888	0.000202694	0.000466255	6.04713e-05	0.000415892	4.53027e-05		3.57852e-05		2.17524e-05		8.53733e-05		7.24724e-05	0.000400202	9.11082e-05	0.000346756	9.16173e-05	0.000245259	0.000119913	0.000223202	0.000131916	0.000264521	-7.32837e-05	0.000204391	-6.32033e-05
		9.76513e-05		0.000110727	0.000508607	-1.4198e-05	0.00037248	-4.41857e-05		0.000157053		0.000179343		-8.09085e-05		-6.39614e-05		1.20427e-05		-2.06483e-05	0.000385698	6.61839e-05	0.000346885	7.27489e-05	0.000215044	6.47102e-05	0.000165795	6.2301e-05	0.000328791	5.07503e-05	0.000298994	4.39963e-05
		8.12572e-05		9.32871e-05	0.000523629	9.99105e-05	0.000436196	7.66704e-05		0.000333255		0.000328427		0.00011237		0.000106828		9.05592e-05		9.07378e-05	0.000338855	5.7894e-06	0.0002462	-9.1029e-06	0.000295218	-1.39692e-05	0.000263035	-7.1502e-06	0.000204258	5.9054e-05	0.000178105	4.57184e-05
		9.95345e-05		8.2558e-05	0.00033333	0.000161229	0.000262862	0.000127293		0.000125036		0.000155572		7.00608e-05		6.89867e-05		4.06811e-05		2.31277e-05	0.000250193	3.11715e-05	0.000156643	3.62171e-05	0.000297204	4.81865e-05	0.000269894	4.07293e-05	0.000312033	3.8823e-06	0.000278365	9.3216e-06
		0.000103919		0.000110969	0.000392667	7.85373e-05	0.000319133	6.64784e-05		0.00023945		0.000250819		0.00014475		0.0001524		0.000130797		0.000112217	0.00033535	-6.65078e-05	0.000288202	-9.38554e-05	0.00027488	8.16837e-05	0.000225871	7.64841e-05	0.000356802	1.96319e-05	0.000314327	1.33248e-05
		5.44529e-05		5.81959e-05	0.00031006	9.57171e-05	0.000295712	6.63646e-05		0.000115293		0.000102562		2.9535e-05		3.48392e-05		9.10677e-05		3.89723e-05	0.000320216	-3.55734e-05	0.00026687	-4.57634e-05	0.000165008	2.05693e-05	0.000137515	-8.5167e-06	0.000313906	6.25955e-05	0.00028282	5.83567e-05
		5.88373e-05		6.63709e-05	0.000437989	0.000227922	0.000390665	0.000217995		8.67575e-05		8.89197e-05		4.35525e-05		4.64341e-05		5.9632e-05		4.41921e-05	0.000379704	-2.1301e-06	0.00031298	1.14576e-05	0.000357322	8.54903e-05	0.000299401	8.69979e-05	0.000337426	5.78001e-05	0.000291215	4.9345e-05
		0.000178626		0.000182088	0.000530781	0.000242527	0.000495148	0.000250824		0.00012552		0.000149167		4.44566e-05		4.07215e-05		5.25722e-05		3.5906e-05	0.000423989	-3.063e-06	0.000326111	-6.4638e-06	0.000273641	3.93936e-05	0.000213382	3.93626e-05	0.000199973	-2.98769e-05	0.000188978	-4.00427e-05
		0.000172102		0.000113077	0.000489635	0.000199479	0.00043344	0.000243044		0.000113928		0.000126948		6.0908e-05		5.65569e-05		2.85348e-05		2.61032e-05	0.000502423	2.7359e-06	0.000446728	-7.1436e-06	0.000274114	7.4991e-06	0.000227689	-1.5483e-05	0.00027649	3.54765e-05	0.000233541	2.77211e-05
		0.000112342		8.95513e-05	0.000552517	8.3214e-05	0.000511266	0.000116775		0.00013402		0.000141467		5.57638e-05		3.27876e-05		2.55861e-05		1.72752e-05	0.00029545	3.1385e-06	0.000211064	-9.859e-07	0.000271876	8.53971e-05	0.000190696	7.28366e-05	0.000168451	8.39477e-05	0.000141747	8.1074e-05
		0.000283197		0.000199439	0.00063315	0.000229373	0.000530843	0.000278495		4.15835e-05		5.2261e-05		0.000134828		0.000135037		3.00299e-05		1.3292e-06	0.000339655	2.53497e-05	0.000313377	3.06805e-05	0.000315312	8.15088e-05	0.000242323	5.57989e-05	0.000243829	7.8902e-06	0.000180821	1.12183e-05
		0.00013743		0.000137788	0.000465585	0.00011995	0.000410836	0.000139314		8.67995e-05		0.000110896		9.13835e-05		6.50948e-05		-1.9006e-05		-1.90253e-05	0.000295022	7.0279e-05	0.000243208	7.28531e-05	0.00043283	5.26634e-05	0.000358853	4.48468e-05	0.000370467	1.20922e-05	0.000324254	1.32849e-05
		0.000275525		0.000260989	0.000398944	0.000110619	0.000365496	9.75211e-05		0.000144264		0.000163377		0.000101186		7.17323e-05		1.11486e-05		-1.2775e-06	0.000347205	8.1314e-06	0.000299504	1.04851e-05	0.000215225	3.96883e-05	0.000170535	1.22169e-05	0.000305455	3.9242e-06	0.000208976	9.0316e-06
		9.73604e-05		9.89785e-05	0.000329273	0.000174148	0.000259523	0.00018797		0.000143974		0.000148286		7.19811e-05		7.49328e-05		-4.0983e-06		-2.83587e-05	0.000352015	6.4308e-05	0.000320883	6.61288e-05	0.000364944	4.7862e-05	0.000277284	4.94533e-05	0.000329292	3.90235e-05	0.000294556	4.63807e-05
		6.36551e-05		5.81174e-05	0.000373397	0.000126069	0.000341061	0.000144613		0.000141737		0.000128195		7.71274e-05		9.26558e-05		8.0915e-06		2.54312e-05		3.45114e-05		2.38014e-05	0.000326159	3.03663e-05	0.000303523	2.65399e-05	0.000174725	2.14733e-05	0.000145237	2.50182e-05
		9.19334e-05		8.29396e-05	0.000323215	0.000156588	0.000284696	0.000184214		0.000148106		0.000156702		4.80051e-05		3.59141e-05		-3.2874e-05		-4.02194e-05		-8.13445e-05		-0.000102429	0.000311701	5.03709e-05	0.00022641	3.48646e-05	0.000289904	3.98156e-05	0.000240032	6.68741e-05
		0.000168414		0.000131882	0.000480319	0.000151667	0.000391302	0.000197037		0.00015337		0.000157081		4.29476e-05		4.02868e-05		4.35466e-05		2.26182e-05		1.39979e-05		-1.08148e-05		3.48125e-05		2.99759e-05	0.000200275	1.30554e-05	0.000135254	1.16415e-05
		0.000221078		0.000175795	0.000394185	0.000140508	0.000337497	0.000169957		9.82232e-05		7.53849e-05		-1.39758e-05		-1.81776e-05		7.57495e-05		6.29642e-05		3.9162e-06		-9.3e-09		1.6337e-06		6.742e-07	0.000293051	4.61357e-05	0.000216326	3.3271e-05
		0.000111211		9.00696e-05	0.000502549	0.000169963	0.000421628	0.000217089		0.000114344		0.000132641		5.83812e-05		6.1388e-05		4.26217e-05		3.07636e-05		3.40199e-05		4.68478e-05		5.4292e-06		1.52435e-05	0.000363749	2.49152e-05	0.000323271	1.46223e-05
		0.000109303		5.12089e-05	0.000554866	0.000122256	0.000514269	0.000169353		0.000157188		0.000162487		7.0299e-05		6.43885e-05		8.3057e-05		8.82557e-05		-0.000101273		-0.000103482		7.12288e-05		7.83544e-05	0.000177129	6.69584e-05	0.000103262	7.10072e-05
		0.000101746		0.000100701	0.000595684	0.000100904	0.000547947	0.000122727		6.66165e-05		3.90555e-05		-6.9139e-06		-1.47926e-05		3.9568e-05		4.16909e-05		-6.1408e-06		-6.3899e-06		6.43982e-05		4.95298e-05	0.00031894	4.96751e-05	0.000265179	4.42331e-05
		0.000146517		0.000121142	0.000458967	0.000204757	0.000423333	0.00022273		0.000111146		7.91283e-05		3.44858e-05		4.37081e-05		4.08124e-05		3.57492e-05		7.11187e-05		4.79141e-05		4.11077e-05		3.24779e-05	0.000324358	-1.51826e-05	0.000276359	-1.72832e-05
		2.67895e-05		2.72006e-05	0.000339303	0.00022487	0.000302412	0.000246023		8.3819e-05		8.73353e-05		8.26081e-05		0.000102543		1.4481e-06		1.3018e-06		3.37312e-05		3.655e-05		-3.77165e-05		-5.1153e-05	0.000342565	4.77533e-05	0.000343146	3.40558e-05
		0.000136779		0.00010349	0.000329141	0.000218271	0.000270031	0.000244008		0.000126695		0.000113945		5.43821e-05		4.2107e-05		3.57695e-05		2.43032e-05		7.34259e-05		6.92148e-05		3.4653e-05		1.57003e-05	0.000230945	-1.59899e-05	0.000147938	-2.58271e-05
		0.000105679		7.56655e-05	0.000421257	0.000210508	0.000362105	0.000231745		5.94294e-05		7.97585e-05		3.90963e-05		4.26712e-05		2.418e-06		-1.89037e-05		9.81161e-05		0.000124234		2.34722e-05		-9.7749e-06	0.000357855	4.27174e-05	0.000308006	3.83394e-05
		0.000125621		0.000133015	0.000453045	5.94827e-05	0.000410873	6.17898e-05		0.00014246		0.000144565		7.91791e-05		6.55846e-05		0.000107296		9.02831e-05		3.17767e-05		3.11386e-05		5.50233e-05		5.57619e-05	0.000177964	-1.86541e-05	0.000114836	-3.6666e-05
		0.000101234		9.04598e-05	0.0003191	0.000158376	0.000253705	0.000170558		0.000102015		0.000117312		1.49366e-05		3.9664e-06		8.60758e-05		7.97217e-05		6.41314e-05		5.52123e-05		1.37605e-05		6.5158e-06	0.000392467	6.5812e-05	0.000315614	8.6546e-05
		0.000101743		7.59655e-05	0.00063704	0.000217405	0.000562275	0.00024397		7.97185e-05		9.16732e-05		6.01547e-05		6.64947e-05		6.51516e-05		7.15404e-05		6.50753e-05		6.12386e-05		4.23889e-05		2.69941e-05	0.000352303	-7.1785e-06	0.000275654	-4.2573e-06
		0.000142763		0.000122338	0.000398022	0.000164468	0.000335999	0.000180186		0.000103562		0.000118124		3.27468e-05		2.74418e-05		4.15842e-05		3.24242e-05		3.03505e-05		4.4357e-05		4.1983e-06		-6.8537e-06	0.000166416	3.87618e-05	0.000116648	5.12658e-05
		0.000223337		0.000253567	0.000413479	0.000162674	0.000336032	0.000198507		8.84841e-05		0.000100935		5.87189e-05		4.93597e-05		7.49544e-05		7.71861e-05		-2.61928e-05		-2.1802e-05		2.71092e-05		1.80327e-05	0.000244255	4.37303e-05	0.000166776	4.08752e-05
		0.000211789		0.000198832	0.000118619	0.00015466	6.6658e-05	0.000206595		0.000102784		9.34285e-05		5.83415e-05		5.89909e-05		1.9038e-06		1.23317e-05		-2.03691e-05		-1.7468e-05		5.48696e-05		4.93139e-05	0.000254852	5.10468e-05	0.000212791	4.51202e-05
		0.000121513		0.000117594	0.000486895	0.00014156	0.000428787	0.000157301		9.49221e-05		0.000102392		6.3159e-05		6.64177e-05		3.00952e-05		2.83799e-05		8.5408e-06		6.8013e-06		6.69546e-05		6.0719e-05	0.000187054	3.91367e-05	0.000162282	4.17543e-05
		0.000136171		0.000114531		0.000131282		0.000169616		0.000112018		0.000107558		3.83513e-05		3.72233e-05		-9.6421e-06		-2.5218e-05		1.91226e-05		2.51047e-05		3.19785e-05		3.13104e-05	0.000358567	1.60944e-05	0.000290501	2.27869e-05
		0.000168935		0.000186543		0.000183878		0.000213601		0.00011342		0.000108849		4.6244e-05		2.61464e-05		3.4675e-05		1.90449e-05		5.37922e-05		4.64694e-05		0.000112199		9.51811e-05	0.000262647	6.38522e-05	0.000217353	7.15275e-05
		1.53276e-05		-1.36961e-05		9.82054e-05		0.000114681		0.000101702		0.000107486		4.03545e-05		6.04316e-05		7.2105e-06		1.24921e-05		-4.6202e-06		-7.4295e-06		-3.25202e-05		-3.72571e-05	0.000317105	2.19381e-05	0.000317368	1.93418e-05
		9.5353e-05		6.46861e-05		0.000184385		0.000233326		0.000123596		0.000127742		5.79368e-05		5.44208e-05		2.78389e-05		1.89732e-05		3.28204e-05		3.72897e-05		2.60233e-05		2.06758e-05	0.000299769	5.87429e-05	0.000235029	6.57159e-05
		0.000216181		0.000195662		0.000104967		0.000142731		0.000102788		6.6019e-05		6.92096e-05		5.24144e-05		5.72486e-05		4.96278e-05		-7.312e-07		-1.0842e-06		3.6567e-06		-5.5353e-06	0.000210943	6.88879e-05	0.000158504	5.03783e-05
		5.96422e-05		6.75268e-05		0.000141562		0.000158104		0.000102765		9.15158e-05		0.00010849		0.000107403		-2.40258e-05		-2.49944e-05		6.3898e-05		5.12186e-05		5.97419e-05		6.6189e-05	0.000205939	-3.51761e-05	0.000134777	-5.05526e-05
		0.000147666		0.000125521		0.000105892		0.000146575		0.000131453		0.000168465		7.23777e-05		8.72759e-05		5.67649e-05		5.24001e-05		3.53226e-05		3.68131e-05		2.84761e-05		2.56446e-05	0.000356242	2.87302e-05	0.000296896	3.06436e-05
		5.9011e-05		4.4786e-05		0.000175011		0.000179536		0.000175076		0.00018973		9.25354e-05		8.60444e-05		8.3244e-06		1.77793e-05		7.2766e-06		-9.8068e-06		7.81444e-05		6.30093e-05		1.62753e-05		1.57019e-05
		0.000120489		8.92431e-05		0.000147172		0.000139027		0.000165837		0.000193483		2.66224e-05		2.39053e-05		3.24844e-05		2.11208e-05		3.29896e-05		3.11211e-05		4.52359e-05		3.70286e-05		5.88028e-05		7.76525e-05
		0.000118502		8.32143e-05		0.000139381		0.000142583		9.97419e-05		0.000120539		0.000107316		9.34055e-05		5.32249e-05		4.67711e-05		4.79696e-05		3.34171e-05		5.72629e-05		7.01792e-05		1.83568e-05		2.51163e-05
		9.61143e-05		8.7831e-05		9.90088e-05		0.000134305		0.000128079		0.000118857		4.61844e-05		3.69938e-05		7.85474e-05		6.58554e-05		3.88417e-05		5.29899e-05		5.72532e-05		6.96237e-05		2.55764e-05		2.44734e-05
		0.00018533		0.000162079		0.000133259		0.000150722		0.000169084		0.000165411		9.1399e-05		6.8221e-05		1.2058e-05		-2.419e-07		4.94377e-05		6.38589e-05		7.55438e-05		6.76201e-05		5.0583e-05		5.37857e-05
		0.0001221		7.67004e-05		0.000157162		0.00015214		7.03449e-05		6.91031e-05		5.6932e-05		5.45271e-05		3.03438e-05		2.48146e-05		-1.11826e-05		1.0107e-06		7.44303e-05		6.08905e-05		3.6899e-06		1.8358e-05
		4.8562e-05		4.62825e-05		0.000167522		0.000184866		0.000122608		0.000146617		-1.86493e-05		-1.78462e-05		9.8641e-06		-2.1673e-05		-1.77076e-05		-1.5069e-06		-2.42343e-05		-3.18316e-05		5.70164e-05		4.71211e-05
		-6.00092e-05		-7.37687e-05		6.68486e-05		9.02344e-05		0.000161039		0.00013595		0.000112865		8.32467e-05		4.7131e-05		3.99382e-05		2.25038e-05		2.06802e-05		2.79325e-05		3.77599e-05		4.65762e-05		5.45946e-05
		6.99755e-05		5.32815e-05		8.76983e-05		9.78135e-05		0.000152445		0.000158404		2.58562e-05		4.7139e-06		6.09524e-05		4.43507e-05		1.38601e-05		1.94874e-05		1.73481e-05		3.9717e-06		1.70445e-05		2.6571e-05
		6.79606e-05		5.78158e-05		0.000121788		0.000152294		7.62505e-05		9.78819e-05		-1.42014e-05		-1.97866e-05		5.10234e-05		4.68377e-05		-1.52845e-05		-1.26871e-05		-1.324e-05		-2.00545e-05		7.25325e-05		6.54423e-05
		5.00729e-05		3.9944e-05		0.000138438		0.000140594		0.000162997		0.000153712		0.000117818		0.000100647		6.50465e-05		6.12089e-05		2.36029e-05		2.06993e-05		5.54709e-05		5.35164e-05		5.03771e-05		4.11691e-05
		0.000162884		0.000120912		0.000160068		0.000186165		0.000157693		0.000160015		6.00683e-05		4.38922e-05		-8.66871e-05		-9.49709e-05		2.48418e-05		2.12069e-05		-1.29973e-05		-1.44057e-05		3.66644e-05		4.1427e-05
		0.000182783		0.000173678		0.000114667		0.000147246		0.00010298		0.000107772		7.7385e-05		6.50348e-05		1.9576e-05		8.8057e-06		-4.84214e-05		-4.65097e-05		6.23051e-05		4.2674e-05		-3.4058e-06		-9.815e-07
		0.000121129		0.000118343		0.0001913		0.000210222		9.67044e-05		8.21912e-05		0.000161632		0.000150081		7.89659e-05		8.40925e-05		-2.03285e-05		-1.7481e-05		4.08825e-05		4.8899e-05		4.3694e-05		3.5422e-05
		7.61621e-05		2.55441e-05		0.000124513		0.000147857		0.000160739		0.000168007		1.68049e-05		2.01284e-05		4.42854e-05		6.30581e-05		-2.52138e-05		-2.78314e-05		2.32468e-05		1.57536e-05		6.30245e-05		6.56697e-05
		0.000152527		9.85816e-05		0.000156066		0.000153592		7.71741e-05		8.45732e-05		3.45781e-05		3.21346e-05		3.73354e-05		2.86663e-05		8.42614e-05		9.66505e-05		3.56971e-05		1.04442e-05		2.07365e-05		3.86322e-05
		6.15209e-05		5.13155e-05		0.000174981		0.000132972		0.000118246		0.000117927		5.95349e-05		7.21162e-05		5.47865e-05		6.92834e-05		0.000138642		0.000115338		6.00451e-05		5.55068e-05		5.74166e-05		4.61675e-05
		0.000201564		0.000222682		0.000123625		9.23958e-05		0.000108244		0.00011618		5.90221e-05		5.08832e-05		4.60193e-05		4.21425e-05		3.15262e-05		6.7464e-06		2.73676e-05		1.92082e-05		8.09194e-05		8.34841e-05
		0.000209951		0.000242326		4.61725e-05		1.93429e-05		9.00951e-05		9.60251e-05		4.57917e-05		4.31663e-05		5.3564e-06		-6.7597e-06		0.000142185		0.000139934		6.0096e-06		3.4929e-06		8.54122e-05		9.09586e-05
		0.000291798		0.000303667		4.49636e-05		4.39083e-05		3.52825e-05		3.15326e-05		6.15868e-05		8.20828e-05		6.5647e-06		-2.5353e-06		0.000180246		0.000153047		5.4791e-05		5.91213e-05		5.85778e-05		3.79481e-05
		0.00029429		0.000288924		0.000113631		9.14121e-05		7.81596e-05		6.05068e-05		9.34212e-05		8.14524e-05		8.19597e-05		6.74659e-05		0.00011342		9.95757e-05		3.8176e-05		1.95451e-05		6.70812e-05		6.78732e-05
		0.000444571		0.000444433		0.000138513		0.000122934		4.46918e-05		5.42475e-05		0.000111785		0.000106631		3.2058e-05		5.07208e-05		8.05779e-05		6.29462e-05		4.27606e-05		5.45237e-05		7.36238e-05		5.62857e-05
		0.000462677		0.000431576		8.87879e-05		9.51562e-05		1.40411e-05		2.20468e-05		2.44328e-05		1.3208e-05		0.000125706		0.000136682		6.0204e-05		5.75705e-05		5.27087e-05		5.91018e-05		5.76575e-05		4.70064e-05
		0.000145736		0.000149718		0.000102363		8.12454e-05		0.000203507		0.000203254		0.00010824		8.68053e-05		5.14653e-05		5.49041e-05		2.83512e-05		4.82471e-05		3.50246e-05		4.42367e-05		7.97328e-05		9.0251e-05
		0.000267253		0.000265494		0.000216043		0.000197551		0.000130187		0.000168979		4.15763e-05		4.21158e-05		7.17708e-05		6.07191e-05		5.53296e-05		5.15147e-05		-2.49378e-05		-1.48551e-05		0.000102517		7.41359e-05
		0.000252783		0.000253129		9.68985e-05		9.85487e-05		-4.3162e-06		1.43291e-05		7.69899e-05		6.25725e-05		2.03975e-05		1.57296e-05		0.000158067		0.000118857		2.49506e-05		1.49086e-05		3.76781e-05		3.64674e-05
		0.000290873		0.00028695		4.46718e-05		1.82602e-05		-2.8969e-05		-3.34374e-05		6.39952e-05		6.47198e-05		8.42163e-05		0.000102795		7.74148e-05		4.37693e-05		8.3529e-06		2.57651e-05		5.68761e-05		5.36343e-05
		0.000217708		0.000200805		0.000160556		0.000148685		0.000108382		0.000104506		6.51497e-05		7.13134e-05		4.03397e-05		5.57538e-05		0.000162004		0.000134781		-7.2301e-06		-2.4412e-06		1.67042e-05		2.707e-06
		0.00035608		0.000357925		0.000131549		0.000118116		0.000115995		0.000100294		7.31189e-05		8.5559e-05		6.86789e-05		3.36612e-05		-4.9886e-06		-1.21663e-05		4.0174e-05		4.79123e-05		9.38258e-05		9.20959e-05
		0.000455605		0.000456996		0.00010078		9.35821e-05		8.35773e-05		6.29467e-05		0.00010566		7.96176e-05		0.000146932		0.000175228		-8.2613e-06		-1.76989e-05		7.67127e-05		7.40141e-05		6.34325e-05		7.27321e-05
		0.000343889		0.000393251		2.87515e-05		1.83781e-05		5.93098e-05		6.39736e-05		0.000139085		8.33999e-05		3.0386e-06		-1.3066e-05		5.94573e-05		4.78571e-05		5.60495e-05		7.70175e-05		0.000124781		0.000108708
		0.000186025		0.000193982		0.000124312		0.000127702		0.000135533		0.000140905		8.52353e-05		6.91749e-05		6.65345e-05		9.54556e-05		0.000106351		8.75214e-05		9.39752e-05		9.29733e-05		8.58328e-05		7.75214e-05
		0.000320929		0.000360682		0.000167097		0.000149587		2.71881e-05		4.23069e-05		9.59637e-05		8.86687e-05		4.5989e-05		5.51075e-05		6.19582e-05		5.71323e-05		4.10343e-05		3.18817e-05		0.000126106		0.000120336
		0.000300051		0.000325303		0.000109854		7.92887e-05		9.41134e-05		0.00010078		9.90878e-05		8.6834e-05		0.000113665		0.000129845		0.000104982		9.50715e-05		7.95666e-05		9.13605e-05		2.8267e-05		3.5115e-05
		0.000369455		0.000363185		0.000133844		0.000114777		5.9939e-06		-8.2514e-06		6.14372e-05		6.63095e-05		7.36663e-05		0.000107497		7.1154e-05		6.47956e-05		8.6882e-05		9.06457e-05		8.69681e-05		8.42593e-05
		0.000280701		0.000319271		7.38436e-05		5.20195e-05		0.000129973		0.000119106		0.000102519		0.000117603		3.61712e-05		4.92406e-05		0.000111753		9.51196e-05		5.7191e-06		-1.14856e-05		4.24977e-05		6.64954e-05
		0.000367905		0.000353016		4.48915e-05		9.7951e-06		-1.67641e-05		-1.4138e-06		2.82281e-05		2.38285e-05		-1.2783e-06		-2.18929e-05		0.000156834		0.000112621		4.48506e-05		7.58419e-05		8.74122e-05		7.10709e-05
		0.000350981		0.000385816		9.7207e-05		8.29164e-05		8.31695e-05		7.40826e-05		4.47758e-05		2.96817e-05		0.00013655		0.000138063		0.000105199		9.67457e-05		2.89954e-05		2.9049e-05		9.80271e-05		9.68935e-05
		0.000264674		0.000274459		0.000193499		0.000183258		0.000166975		0.000183954		5.74824e-05		3.80098e-05		1.05134e-05		8.1007e-06		9.82469e-05		7.88112e-05		1.37821e-05		-2.2399e-06		5.05051e-05		2.65169e-05
		9.29983e-05		0.000108683		0.000123656		0.000112018		5.57418e-05		4.27101e-05		4.96262e-05		4.21418e-05		6.53923e-05		8.5711e-05		0.000118352		0.000113119		5.61896e-05		5.9958e-05		8.15842e-05		5.83242e-05
		0.000235267		0.00021376		5.26975e-05		2.79352e-05		4.9904e-05		7.99428e-05		4.99559e-05		3.94607e-05		0.00013203		0.000166508		0.000148975		0.000118719		3.3447e-05		2.50079e-05		3.55478e-05		5.06104e-05
		0.000128336		0.000154156		-4.17054e-05		-4.68151e-05		0.000148559		0.0001706		3.33314e-05		4.7563e-06		-2.63707e-05		-2.22134e-05		9.27156e-05		8.37537e-05		-5.6012e-06		3.4172e-06		0.000122716		0.000127398
		0.000308424		0.000322548		0.000104771		0.00010119		1.2009e-05		4.13546e-05		4.8948e-05		2.29062e-05		5.63919e-05		6.03631e-05		5.52933e-05		3.69156e-05		1.20529e-05		2.87955e-05		8.68107e-05		5.70058e-05
		0.000135348		0.000191336		0.00013954		0.000128555		7.1335e-05		5.77665e-05		2.41815e-05		1.8606e-05		-1.87157e-05		-1.55054e-05		0.000150539		0.000121513		2.39297e-05		1.39787e-05		6.41383e-05		5.74198e-05
		0.000206734		0.000226499		0.000148891		0.000101088		0.000115448		0.000154383		0.000125779		9.90691e-05		0.000118217		0.000133385		0.000118178		0.000101428		9.08217e-05		8.46866e-05		0.000108606		0.000108118
		0.000271672		0.000275884		0.000164342		0.000138735		0.000117249		0.000118127		7.46114e-05		6.87683e-05		8.46989e-05		9.85332e-05		2.24378e-05		2.40958e-05		9.34083e-05		7.70652e-05		7.13445e-05		7.77758e-05
		0.000293564		0.000270036		8.26318e-05		7.39849e-05		0.000164363		0.000176064		0.000114427		0.000114537		2.70066e-05		3.22696e-05		0.00013931		0.00013773		5.53322e-05		5.50064e-05		7.43778e-05		9.20515e-05
		0.000260334		0.000268176		0.000149525		0.000131483		0.000153399		0.000144571		9.55559e-05		6.23088e-05		-0.000184221		-0.000202555		0.000100778		9.63354e-05		3.93612e-05		3.12385e-05		3.86831e-05		2.92499e-05
		0.000311753		0.00035267		8.34156e-05		7.35976e-05		0.000249685		0.000246078		9.5853e-06		8.5031e-06		0.000107024		0.000139334		0.000151159		0.00013002		-3.90701e-05		-3.20046e-05		7.8721e-05		6.49925e-05
		0.000179863		0.000206184		3.65575e-05		3.05428e-05		1.01664e-05		4.1088e-06		5.14546e-05		2.87425e-05		5.42365e-05		6.55487e-05		0.000127633		0.000117641		3.12965e-05		4.24845e-05		0.000125049		0.00012247
		0.000170245		0.000219127		0.000124533		0.000113057		5.048e-05		4.42379e-05		5.98522e-05		5.87115e-05		2.39249e-05		1.40697e-05		4.01085e-05		2.99976e-05		2.6858e-05		4.53188e-05		9.87877e-05		8.82702e-05
		0.000397877		0.000376137		0.000117384		9.44738e-05		7.95024e-05		8.79019e-05		2.15118e-05		1.31157e-05		7.12066e-05		0.000111949		0.000110242		7.74324e-05		9.08866e-05		7.5937e-05		0.000107721		0.000109476
		0.000329612		0.000353652		8.01092e-05		4.95096e-05		-3.41128e-05		-4.09339e-05		5.58784e-05		3.64114e-05		5.80483e-05		8.62549e-05		0.000127248		0.0001		8.05042e-05		7.65272e-05		0.000134696		0.00012475
		0.00022378		0.000214023		0.000215355		0.000205883		6.29639e-05		7.75781e-05		6.69138e-05		7.9108e-05		8.37202e-05		9.81815e-05		0.000140243		0.000116982		6.53564e-05		6.0351e-05		0.00010248		7.02542e-05
		0.000177108		0.000156009		7.04448e-05		4.91654e-05		0.000183316		0.000176004		9.36363e-05		8.46474e-05		8.16019e-05		0.000103553		2.86977e-05		2.8455e-06		2.47413e-05		4.88399e-05		7.75182e-05		8.50222e-05
		0.000271013		0.000272285		0.000153419		0.000125232		-1.36906e-05		-2.42583e-05		5.43812e-05		4.37092e-05		0.00010737		0.000132304		0.000101444		9.88552e-05		9.3316e-06		1.61928e-05		7.64705e-05		9.25603e-05
		0.000263639		0.000240283		7.35645e-05		5.8856e-05		0.000144329		0.000188095		4.47298e-05		2.65038e-05		2.11207e-05		1.66137e-05		7.96302e-05		8.53575e-05		6.1847e-05		5.36448e-05		0.000109273		6.73618e-05
		0.000207722		0.000197642		9.88015e-05		9.13973e-05		4.81429e-05		7.27596e-05		2.60427e-05		8.5546e-06		0.000137649		0.000165066		7.9957e-05		7.70915e-05		4.31918e-05		4.93225e-05		5.05081e-05		5.42298e-05
		0.000316031		0.000342477		0.000169936		0.000155838		8.35697e-05		8.94446e-05		8.88898e-05		9.08453e-05		-4.26738e-05		-3.18429e-05		5.12791e-05		5.1572e-05		-7.749e-07		-1.84046e-05		6.71897e-05		6.15958e-05
		0.000214097		0.000209102		9.11154e-05		6.0315e-05		-4.07641e-05		-4.08883e-05		8.05088e-05		6.02333e-05		8.5269e-05		0.000105972		7.55829e-05		5.74006e-05		8.17601e-05		7.46418e-05		0.000117532		0.000114783
		0.000223043		0.000241215		5.43963e-05		3.36191e-05		0.000122123		0.000106556		6.8683e-06		-1.50086e-05		4.4268e-06		1.94158e-05		0.000115327		0.000109686		6.76872e-05		2.32208e-05		4.54537e-05		5.67198e-05
		0.000426132		0.00044342		9.28719e-05		5.71804e-05		2.09394e-05		1.66729e-05		8.56379e-05		7.68277e-05		0.000146895		0.00014628		3.43136e-05		2.37909e-05		-5.8894e-06		-1.38365e-05		1.65664e-05		1.57859e-05
		0.000175898		0.000160254		3.63638e-05		2.15391e-05		-8.18214e-05		-7.81644e-05		-1.88553e-05		-1.54072e-05		3.29264e-05		3.6788e-05		7.29923e-05		5.50261e-05		3.72119e-05		3.51584e-05		5.52619e-05		6.04056e-05
		0.000318133		0.000340044		3.97872e-05		4.61032e-05		1.45001e-05		6.6624e-06		0.00010382		9.8303e-05		9.29485e-05		8.35196e-05		1.79867e-05		1.33085e-05		4.70042e-05		6.50919e-05		3.90556e-05		5.82466e-05
		0.00025266		0.00023498		0.000174462		0.000166215		-4.48123e-05		-5.72904e-05		-2.22011e-05		-3.96215e-05		5.67452e-05		4.28616e-05		8.15629e-05		6.08023e-05		1.16191e-05		3.53288e-05		0.000108695		0.000103046
		0.000201384		0.000225376		0.000179088		0.00018027		0.000143073		0.000125955		6.59946e-05		7.5303e-05		3.50305e-05		7.1227e-06		3.39851e-05		2.18174e-05		2.98072e-05		1.80329e-05		0.000108708		9.31641e-05
		0.000291139		0.000256082		4.69561e-05		6.16158e-05		9.26745e-05		9.27928e-05		4.73873e-05		4.41781e-05		0.000115977		0.000117115		-8.1133e-06		-3.6401e-06		3.98437e-05		2.72027e-05		1.79084e-05		3.09332e-05
		0.000200468		0.000180453		0.000103795		0.000130609		0.000114834		6.15272e-05		-3.4543e-06		-4.30948e-05		4.19172e-05		5.83725e-05		0.000121102		0.000139654		3.33692e-05		1.86766e-05		1.48577e-05		7.3291e-06
		0.00027358		0.000225744		4.84182e-05		4.90355e-05		9.51028e-05		7.65654e-05		0.00011643		0.000107509		4.81006e-05		1.62652e-05		8.7778e-05		7.55238e-05		-1.79808e-05		-2.93031e-05		4.70963e-05		4.95407e-05
		0.000161012		0.000162758		0.000158647		0.000164043		0.000154471		0.000159734		0.000111052		9.18867e-05		7.37748e-05		7.46874e-05		8.68325e-05		8.21447e-05		5.9992e-05		6.67137e-05		1.3193e-06		1.15165e-05
		0.000172214		0.000144642		0.000123323		0.000116889		0.000136814		0.000129244		0.000129981		0.000126016		0.000134989		0.000123661		8.50114e-05		8.71276e-05		3.50673e-05		3.86119e-05		1.26391e-05		1.18594e-05
		0.000286514		0.000285413		2.43429e-05		1.05242e-05		0.000161953		0.000162094		0.000135099		0.000141007		0.000141957		0.000167653		7.45659e-05		4.86905e-05		6.12695e-05		5.2965e-05		-2.7732e-06		-1.30289e-05
		0.000319154		0.000278833		6.27841e-05		6.64788e-05		8.46348e-05		7.741e-05		0.000116975		0.000101307		0.000157732		0.000146309		0.000122465		0.000147704		-1.30531e-05		-1.60034e-05		-6.3301e-06		2.0916e-06
		0.000121939		0.00012364		0.000136369		0.00016187		9.31039e-05		6.48031e-05		0.00017799		0.000142658		7.0571e-06		2.31449e-05		0.000111155		9.51393e-05		-6.43263e-05		-6.05838e-05		2.09687e-05		2.19358e-05
		0.000212974		0.000203135		0.000311137		0.00033799		0.00011532		9.7204e-05		0.000163311		0.000125519		-4.31252e-05		-4.63868e-05		5.97591e-05		4.39246e-05		4.88631e-05		2.48e-05		6.8043e-06		4.3737e-06
		0.000345664		0.000353426		0.000223741		0.000233765		9.76652e-05		8.6619e-05		0.000113765		8.97531e-05		0.000128667		0.000116083		5.52698e-05		5.16268e-05		9.04318e-05		6.52326e-05		-1.04847e-05		-1.84988e-05
		0.000301426		0.000322597		5.20058e-05		2.4197e-05		0.000115408		0.000109917		0.000139722		0.000100684		0.000128423		0.000123298		5.61727e-05		5.14489e-05		6.28043e-05		4.8591e-05		-2.8357e-06		-1.0269e-06
		0.000323972		0.000304035		9.10154e-05		0.000103384		0.000109438		8.80333e-05		9.65487e-05		0.000106487		-7.89878e-05		-7.95372e-05		1.3727e-05		1.00057e-05		4.43006e-05		2.43923e-05		4.72162e-05		1.17352e-05
		8.92038e-05		8.29661e-05		2.56588e-05		2.82948e-05		0.000117505		0.000108735		0.000103764		0.000100401		6.84819e-05		4.56789e-05		4.57012e-05		5.11602e-05		7.28583e-05		4.54652e-05		-7.3824e-06		-2.989e-06
		0.000274901		0.000272067		0.000127762		0.000133442		9.75826e-05		0.000102446		3.63153e-05		1.65369e-05		7.17747e-05		6.94564e-05		6.29157e-05		5.46336e-05		-1.12207e-05		-3.21169e-05		1.22599e-05		-6.513e-06
		0.000130783		0.000122076		8.7765e-05		0.000106736		6.13388e-05		6.27273e-05		1.60556e-05		2.72614e-05		0.000111425		0.000115483		8.93334e-05		6.45389e-05		7.32716e-05		3.74123e-05		-3.42628e-05		-3.71993e-05
		0.000214479		0.000215308		0.000144652		0.000156844		0.000119183		0.000124694		4.93709e-05		2.98926e-05		0.000106186		0.000123862		3.49092e-05		2.78755e-05		3.96428e-05		3.27384e-05		4.57072e-05		5.12195e-05
		0.000202478		0.00019301		7.63884e-05		7.65684e-05		0.000117445		0.000125527		0.000144831		0.000137536		8.93991e-05		0.000100363		8.3787e-05		8.66323e-05		7.14244e-05		4.72229e-05		5.1979e-06		-5.5181e-06
		0.000124755		0.000120119		0.000167321		0.000182229		0.000100188		7.58458e-05		0.000150782		0.000117685		8.35e-06		1.22856e-05		3.26125e-05		1.84037e-05		6.04121e-05		4.81772e-05		4.599e-05		5.20873e-05
		0.000192807		0.000200265		7.98756e-05		8.7213e-05		0.00019687		0.00018162		4.71405e-05		3.61717e-05		2.70563e-05		2.18299e-05		7.66559e-05		5.33224e-05		9.75652e-05		8.86248e-05		2.51716e-05		1.53763e-05
		0.000234542		0.000210579		6.63796e-05		6.90823e-05		0.00015582		9.4163e-05		-2.62743e-05		-2.16606e-05		5.29739e-05		8.20937e-05		3.72004e-05		3.7915e-05		2.91214e-05		9.122e-07		1.43542e-05		9.5528e-06
		0.000120201		0.00012091		4.9302e-05		4.28783e-05		0.000179957		0.000138716		2.92042e-05		2.97009e-05		0.000123041		0.000142139		9.43483e-05		8.80973e-05		5.8202e-05		9.1334e-06		-8.92387e-05		-7.86098e-05
		0.00018854		0.000206616		8.02934e-05		0.000107161		0.00027108		0.00022892		0.000192417		0.000164816		-9.3411e-06		-1.02619e-05		7.57256e-05		7.43309e-05		7.7579e-06		-2.361e-06		5.8471e-06		1.15626e-05
		0.000329939		0.000310748		0.000124896		0.000130201		0.000275981		0.000229403		0.000148453		0.000137233		9.8191e-06		-1.30561e-05		9.88244e-05		8.54219e-05		4.8806e-05		5.52344e-05		5.75864e-05		5.00485e-05
		0.000205564		0.00019943		-2.95152e-05		-1.64319e-05		0.000180861		0.000191762		5.65669e-05		5.30297e-05		7.39507e-05		5.55984e-05		6.10319e-05		4.4966e-05		9.46165e-05		7.3197e-05		1.05564e-05		4.2162e-06
		0.000199124		0.000183546		7.62512e-05		6.92465e-05		0.000140099		0.000141565		3.1378e-05		1.72413e-05		0.000108118		0.000104948		4.01458e-05		3.25983e-05		3.79843e-05		1.73956e-05		1.8139e-05		-8.4095e-06
		0.000212719		0.00018785		3.21771e-05		3.26733e-05		0.00017463		0.000150165		5.46789e-05		4.17484e-05		7.30929e-05		8.38438e-05		4.70835e-05		4.11744e-05		7.72711e-05		6.42363e-05		4.1507e-06		1.12242e-05
		0.000101321		8.10413e-05		0.000132737		0.000143577		0.000102078		9.85604e-05		7.81102e-05		7.23575e-05		-7.69975e-05		-8.75537e-05		4.66646e-05		3.86923e-05		4.60727e-05		4.70865e-05		4.06931e-05		3.24733e-05
		0.000145531		7.89816e-05		0.000144472		0.000168144		0.000243998		0.000205913		5.42599e-05		3.47912e-05		5.76759e-05		6.57601e-05		7.98068e-05		7.64842e-05		6.69638e-05		4.0294e-05		1.01351e-05		1.53424e-05
		0.000179872		0.000164607		0.000213456		0.000243025		0.000182753		0.000182453		8.03667e-05		7.17698e-05		8.71868e-05		7.48072e-05		8.32399e-05		8.27413e-05		3.72248e-05		2.70299e-05		4.56829e-05		3.65571e-05
		0.000148381		0.000127902		0.000173179		0.000169885		0.000158189		0.00012478		9.41394e-05		8.40033e-05		0.000110608		0.000105894		4.7844e-05		2.52237e-05		4.13381e-05		4.49022e-05		5.55853e-05		4.71935e-05
		1.25529e-05		-2.40361e-05		7.38659e-05		0.000106238		0.000184514		0.000188178		0.00012189		0.000110479		-9.7402e-06		-3.70308e-05		4.73659e-05		2.00387e-05		-2.21779e-05		-1.57141e-05		-1.40357e-05		-1.7997e-05
		0.000154063		0.000186381		4.66584e-05		1.82715e-05		0.000202428		0.000159211		2.24663e-05		1.05925e-05		0.000163617		0.000156817		-6.5268e-06		1.0295e-06		-2.0605e-06		-4.85516e-05		-1.05741e-05		-9.3546e-06
		0.000247547		0.000208986		7.17154e-05		8.65998e-05		0.000166435		0.0001749		0.000112428		0.000112253		7.01064e-05		6.79616e-05		8.37545e-05		8.23405e-05		0.000103922		8.92009e-05		-0.000103396		-0.000108788
		0.00015695		0.000123675		0.000102474		0.000107684		0.000198167		0.00017521		3.33854e-05		3.80025e-05		-2.91079e-05		-4.036e-06		9.28028e-05		8.98762e-05		7.60323e-05		5.5984e-05		-0.000146406		-0.000163756
		0.000170556		0.000186934		3.43656e-05		3.61557e-05		0.000210151		0.000210818		0.000140011		0.000139824		-6.9337e-06		1.81878e-05		3.38531e-05		4.12765e-05		6.14933e-05		5.27271e-05		1.62345e-05		7.38e-08
		0.000179806		0.000185749		8.33108e-05		7.57293e-05		0.000246847		0.000223669		6.94828e-05		4.51147e-05		0.000104619		0.000120281		7.28931e-05		7.15948e-05		8.1231e-06		1.06479e-05		1.6374e-05		1.38177e-05
		6.80404e-05		7.16242e-05		0.000107326		0.000103064		8.49281e-05		7.26189e-05		0.000112241		9.49289e-05		0.000175327		0.000161146		0.000115283		0.000125505		4.34902e-05		2.58636e-05		-2.17328e-05		-3.11953e-05
		0.000363079		0.000303523		0.000108641		0.000111488		0.000180473		0.000152344		8.58484e-05		7.96896e-05		3.83358e-05		2.57913e-05		0.000109838		9.47544e-05		5.215e-05		4.205e-05		1.20621e-05		-6.448e-07
		0.000154642		0.000121513		2.9355e-05		1.8185e-06		0.00017256		0.000174614		0.000154513		0.00014281		9.076e-05		0.000107402		9.16866e-05		8.89217e-05		-4.55661e-05		-5.96174e-05		-8.77979e-05		-0.000120451
		7.91846e-05		9.51518e-05		5.93882e-05		4.80657e-05		0.000229269		0.000216743		9.14987e-05		6.75276e-05		4.3614e-06		-1.90107e-05		5.93315e-05		8.07697e-05		1.05291e-05		1.91926e-05		1.7552e-05		1.46184e-05
		0.000108689		0.000109901		2.98489e-05		4.00492e-05		0.000213901		0.000190678		0.000199011		0.00018746		7.15133e-05		8.19276e-05		8.8888e-05		8.33643e-05		-7.0163e-06		-4.66112e-05		3.05547e-05		3.78425e-05
		0.000160202		0.000145496		0.000111701		9.50085e-05		0.0001328		0.000142408		0.000136643		0.000146064		0.00011233		0.000129435		-3.82903e-05		-4.10192e-05		2.65823e-05		1.8255e-05		-3.47537e-05		-4.61898e-05
		0.000296943		0.000278518		0.000201575		0.000206516		0.000146635		0.000149794		0.000127013		0.000113829		0.000141763		0.000127712		0.000137796		0.000129639		3.30386e-05		2.07614e-05		5.22186e-05		5.34376e-05
		0.0002918		0.00029095		5.97777e-05		6.59946e-05		0.000112454		5.61486e-05		0.000145017		0.000142148		0.000122355		0.000113218		4.85118e-05		4.99278e-05		-2.33079e-05		-3.95431e-05		3.544e-05		2.52005e-05
		0.000243782		0.000191313		7.07295e-05		5.4693e-05		0.000245898		0.000236363		0.000159461		0.000124909		9.29318e-05		9.26886e-05		7.68491e-05		7.57916e-05		-5.98938e-05		-5.74391e-05		2.38836e-05		1.22311e-05
		0.000175084		0.000142813		0.000104506		0.000109569		8.2568e-05		6.80641e-05		8.23139e-05		7.40004e-05		6.3502e-05		4.01703e-05		2.07853e-05		2.42357e-05		8.5647e-06		9.1566e-06		9.737e-06		1.48429e-05
		0.000200055		0.000163907		8.29669e-05		7.32182e-05		0.000144955		9.4021e-05		0.000179814		0.000160739		5.07634e-05		1.33677e-05		-4.171e-06		-9.748e-07		3.37974e-05		2.93606e-05		2.54325e-05		3.38224e-05
		9.13147e-05		8.93654e-05		0.000102794		0.000114611		0.000158868		0.000138709		8.77073e-05		5.3465e-05		0.000165297		0.000140804		3.73183e-05		4.82242e-05		9.7132e-06		2.85835e-05		-5.604e-07		-3.1583e-06
		0.00036207		0.000344627		2.641e-05		2.11257e-05		6.79583e-05		5.39913e-05		6.9659e-05		8.37142e-05		2.60271e-05		2.90881e-05		7.92053e-05		0.000100382		1.7071e-05		1.44002e-05		-6.5733e-06		2.5829e-06
		0.000156822		0.000163375		0.000190703		0.000202274		0.00018844		0.000186675		0.000154633		0.000136008		0.000111596		6.56805e-05		4.67826e-05		6.30311e-05		4.8568e-05		6.7178e-05		-8.8273e-06		-6.6943e-06
		0.000316946		0.000314691		0.000101076		9.35101e-05		0.000163466		0.000131284		0.000252593		0.000248598		6.25523e-05		3.49395e-05		7.277e-07		2.64442e-05		1.63128e-05		6.4029e-06		6.87539e-05		5.56088e-05
		0.000252482		0.000284423		4.20623e-05		4.15438e-05		0.000195789		0.000184652		0.000142791		0.000135354		4.50274e-05		4.99213e-05		3.76012e-05		3.88904e-05		-1.34851e-05		-1.82508e-05		5.49312e-05		4.50366e-05
		0.000197256		0.000201452		6.30035e-05		5.18243e-05		0.000166703		0.000154477		0.000192291		0.000149918		0.000173089		0.000148453		3.33566e-05		2.43593e-05		1.51871e-05		1.05948e-05		5.41243e-05		4.94278e-05
		0.000225323		0.000252786		7.11461e-05		8.25442e-05		0.000197846		0.000187287		0.000103674		5.44224e-05		9.13243e-05		6.77075e-05		6.14836e-05		6.80918e-05		3.19389e-05		2.5775e-05		4.2619e-05		4.2676e-05
		0.000247657		0.00030614		8.65002e-05		9.50188e-05		3.75303e-05		2.08736e-05		0.000163452		0.000152994		0.00010533		6.30975e-05		4.6222e-05		6.22966e-05		-5.2573e-06		2.10988e-05		3.24225e-05		4.10216e-05
		0.000198659		0.00023746		3.03796e-05		2.3921e-05		0.000144896		0.00014526		0.000108069		0.000110632		9.1823e-06		-1.09631e-05		8.751e-06		1.30029e-05		-8.46118e-05		-9.85373e-05		3.98393e-05		4.51053e-05
		6.19422e-05		8.16601e-05		1.36458e-05		-4.8954e-06		0.000125057		0.00013105		0.000188799		0.000187444		0.000103494		8.29963e-05		-1.13167e-05		-1.52501e-05		9.55609e-05		0.000104117		3.25676e-05		1.00354e-05
		0.000310825		0.000348885		5.08396e-05		3.73114e-05		0.000139158		0.00012206		0.000151412		0.000124896		5.41421e-05		5.35845e-05		4.76247e-05		5.00048e-05		-2.20005e-05		-5.4909e-06		5.0994e-05		4.10862e-05
		0.000329626		0.000335462		0.000143987		0.000129924		0.000199911		0.000192976		6.15979e-05		4.31689e-05		7.99901e-05		6.36127e-05		0.000107012		0.000126882		5.66547e-05		5.70764e-05		8.14215e-05		7.8487e-05
		3.72332e-05		1.70302e-05		0.000121824		0.000106898		0.00017902		0.000171307		0.00012663		0.000100753		8.1583e-05		8.45238e-05		0.000101172		0.000100457		1.33764e-05		2.81773e-05		3.61057e-05		2.69304e-05
		0.000262315		0.000309209		3.31097e-05		5.06001e-05		0.000190426		0.0001723		0.000210898		0.000225225		9.62076e-05		7.27077e-05		4.44786e-05		4.0048e-05		2.75451e-05		2.25122e-05		3.99025e-05		3.18113e-05
		6.5851e-05		7.58173e-05		1.16243e-05		-3.2333e-06		0.000162348		0.000145956		8.55871e-05		4.78823e-05		8.99162e-05		8.15229e-05		-3.3105e-06		-1.82924e-05		2.78726e-05		1.1695e-05		-7.7919e-06		-7.6959e-06
		0.000377485		0.000378482		8.70901e-05		8.31018e-05		0.000185173		0.000174178		0.000429741		0.000409062		0.000109167		9.88349e-05		8.85392e-05		8.57329e-05		-3.11856e-05		-1.96035e-05		7.68856e-05		6.93596e-05
		0.000160934		0.000187085		-1.13433e-05		-1.84185e-05		0.000174116		0.000116856		6.5213e-05		5.11777e-05		0.000151159		0.000105976		3.84425e-05		4.61101e-05		1.17954e-05		2.22365e-05		2.39381e-05		1.00688e-05
		0.000349446		0.000397258		6.81061e-05		6.40896e-05		0.000172488		0.000129769		2.81991e-05		2.14021e-05		2.79848e-05		1.68003e-05		7.44768e-05		9.64606e-05		-1.39093e-05		-2.22006e-05		4.73065e-05		4.16053e-05
		0.0001945		0.000188934		2.54327e-05		1.1336e-05		0.000157983		0.000148137		7.75334e-05		4.15087e-05		1.08406e-05		1.7481e-06		0.000130084		0.000121356		1.50033e-05		-1.55464e-05		3.6306e-05		3.06373e-05
		0.000152413		0.000163768		3.0211e-05		1.48444e-05		0.000163993		0.000123679		0.000123946		0.00012427		0.000100393		6.77267e-05		9.52148e-05		9.08557e-05		4.45079e-05		3.85453e-05		1.40155e-05		2.09155e-05
		0.00017957		0.000167597		9.7035e-06		2.761e-06		9.49681e-05		8.70191e-05		8.47693e-05		7.31244e-05		-3.1438e-05		-6.31428e-05		6.86044e-05		7.28287e-05		3.63117e-05		4.78647e-05		-5.4654e-06		-9.441e-07
		0.000286854		0.000327258		3.57218e-05		2.45864e-05		0.000118678		8.01648e-05		1.979e-07		7.4529e-06		5.82542e-05		5.50884e-05		5.06519e-05		5.33382e-05		-3.1123e-06		-1.60324e-05		4.26115e-05		4.10476e-05
		0.000328678		0.000352505		8.53086e-05		7.27493e-05		0.000203999		0.000175797		7.87254e-05		5.67657e-05		6.38903e-05		5.94615e-05		1.16884e-05		6.4114e-06		4.58444e-05		4.12328e-05		5.44664e-05		6.17668e-05
		0.000194735		0.000183342		6.8562e-06		5.6257e-06		2.703e-07		4.1941e-06		0.000203342		0.000193491		8.75883e-05		5.61971e-05		1.6318e-05		1.11189e-05		8.2673e-06		1.76898e-05		4.20853e-05		4.30083e-05
		0.000182166		0.000192398		0.000128308		0.000129162		0.000135449		0.000148168		0.000153519		0.000141114		6.74801e-05		3.46954e-05		4.37741e-05		4.207e-05		-6.8649e-06		-1.15803e-05		-1.10778e-05		-1.55687e-05
		3.26898e-05		2.63422e-05		9.37038e-05		8.40901e-05		0.000208864		0.000216265		0.000124895		0.000112669		5.89477e-05		6.03145e-05		6.34418e-05		8.10569e-05		3.31943e-05		3.3898e-05		7.0394e-06		-3.4177e-06
		0.000188104		0.000219236		6.03818e-05		8.17481e-05		0.000159104		0.000167839		7.53322e-05		9.2179e-05		5.3274e-06		1.26795e-05		8.27526e-05		8.87499e-05		-8.4523e-05		-7.67345e-05		-9.8299e-06		-2.19514e-05
		0.000280629		0.000326078		-2.20515e-05		-1.56629e-05		0.000106182		8.59728e-05		0.000169769		0.000174978		0.000119861		9.96997e-05		4.90918e-05		5.52341e-05		0.00012711		0.000115818		3.75344e-05		5.1119e-05
		0.000213746		0.000255524		7.20897e-05		6.66385e-05		0.000130629		0.00012443		0.000237488		0.000225082		8.76527e-05		6.82973e-05		8.6668e-05		9.3511e-05		4.08076e-05		3.5391e-05		2.87741e-05		1.28536e-05
		0.000155444		0.000150976		3.5096e-06		-1.21377e-05		0.000215834		0.00019198		0.000149669		0.000118895		2.22027e-05		1.69198e-05		6.14131e-05		7.30941e-05		4.47449e-05		6.00267e-05		1.59972e-05		-5.344e-07
		0.000194709		0.000224457		4.22349e-05		9.4213e-06		3.05852e-05		2.24361e-05		0.00013311		0.000132054		8.6284e-05		5.84948e-05		1.22321e-05		2.69668e-05		4.41151e-05		4.8989e-05		2.67703e-05		4.05361e-05
		0.0001572		0.000126399		2.1159e-05		1.66132e-05		0.000106358		7.29093e-05		3.96951e-05		3.90243e-05		9.03823e-05		7.69359e-05		7.68907e-05		6.92095e-05		4.52956e-05		5.13403e-05		1.92519e-05		1.68554e-05
		0.000244701		0.000244517		6.85926e-05		7.21616e-05		6.3753e-05		5.73983e-05		0.000116053		0.000103924		9.48251e-05		6.62004e-05		-1.13021e-05		9.902e-07		1.3576e-06		-3.1366e-06		5.4162e-05		5.26709e-05
		0.000280952		0.00030534		4.60227e-05		4.60032e-05		0.000109853		0.000121565		0.000219015		0.000226711		8.47445e-05		8.49991e-05		-4.65529e-05		-3.01738e-05		0.000114657		0.000123751		4.21483e-05		5.80957e-05
		0.000227027		0.000242552		7.5737e-05		6.11285e-05		8.97217e-05		7.06892e-05		0.00016662		0.000170039		0.0001333		0.000114062		3.97401e-05		2.88408e-05		3.48264e-05		4.17797e-05		-6.4648e-06		-1.32736e-05
		0.000254391		0.000240483		0.000111117		0.00010533		5.45418e-05		5.98134e-05		0.000174137		0.000140624		7.53495e-05		5.58151e-05		3.38821e-05		2.70342e-05		-1.61272e-05		-3.15535e-05		-3.5576e-05		-3.703e-05
		0.000309334		0.000334259		8.95472e-05		9.10897e-05		0.000247682		0.000234281		5.64153e-05		5.06132e-05		3.40675e-05		1.10926e-05		3.0308e-06		-3.956e-06		-5.05533e-05		-3.88275e-05		1.75628e-05		2.67276e-05
		0.000149621		0.000136615		0.000128469		0.000104984		0.000193844		0.000200925		0.000176852		0.000165169		0.000129988		0.000106468		6.14711e-05		6.14921e-05		-3.96682e-05		-5.34443e-05		9.0264e-06		-1.06084e-05
		0.000184918		0.000234707		4.76604e-05		3.70667e-05		0.000216786		0.000203441		0.000135195		0.000146234		7.47315e-05		6.43114e-05		4.40094e-05		3.84413e-05		4.44352e-05		3.34683e-05		3.28919e-05		3.06037e-05
		0.000230317		0.000236645		-1.20284e-05		1.09139e-05		0.000174		0.000138006		0.000210376		0.000209569		0.00010285		7.62941e-05		-1.60236e-05		-1.41193e-05		7.56472e-05		8.39569e-05		5.8956e-06		4.11178e-05
		0.000308687		0.000312916		8.73781e-05		8.4048e-05		0.000125046		9.61649e-05		0.000205662		0.000200076		4.40025e-05		4.41073e-05		7.8857e-05		6.14869e-05		5.87465e-05		6.55997e-05		3.14606e-05		3.0142e-05
		0.000128204		0.000168034		6.26077e-05		7.33877e-05		0.000185923		0.000153134		0.000114746		0.000105473		8.31711e-05		7.75269e-05		1.8998e-06		-4.0986e-06		1.96082e-05		1.2256e-05		8.13002e-05		6.35194e-05
		0.000221762		0.000229662		0.000145293		0.000138106		8.8262e-05		8.17952e-05		8.18265e-05		8.11907e-05		3.808e-05		1.06949e-05		3.26833e-05		2.06196e-05		4.66706e-05		4.10964e-05		1.04218e-05		1.17099e-05
		0.00016928		0.000167718		0.000158863		0.000161998		1.39766e-05		-2.97772e-05		0.000105635		0.000120059		9.14868e-05		4.56342e-05		5.3753e-05		5.82037e-05		7.10295e-05		3.43281e-05		-6.576e-06		-2.15907e-05
		0.000155636		0.000154795		4.13942e-05		4.99606e-05		2.86794e-05		4.16391e-05		0.000178942		0.000190993		5.23084e-05		3.03252e-05		4.54479e-05		5.65772e-05		3.33416e-05		2.13903e-05		1.54853e-05		3.19915e-05
		0.00026879		0.00027612		7.74209e-05		0.000101578		9.16621e-05		6.22641e-05		0.000137515		0.000130158		6.70772e-05		8.2626e-05		6.36217e-05		6.51524e-05		4.71452e-05		5.17938e-05		3.24308e-05		3.37179e-05
		0.000206782		0.000233628		8.86924e-05		8.87458e-05		6.65307e-05		5.19794e-05		0.000186577		0.000183883		1.64649e-05		1.91531e-05		-3.28071e-05		-1.53745e-05		3.91947e-05		4.01298e-05		4.083e-07		-2.9471e-06
		0.000228811		0.000278656		3.3593e-05		4.86114e-05		8.31903e-05		5.81483e-05		0.00021683		0.000225254		0.000147876		0.000113875		-5.45578e-05		-6.21939e-05		5.31626e-05		5.01823e-05		-9.93855e-05		-0.000114702
		9.33052e-05		9.99751e-05		3.08835e-05		-1.7332e-06		6.97034e-05		1.84405e-05		0.000251181		0.000283642		6.06082e-05		4.44551e-05		-1.57301e-05		-2.22451e-05		4.08416e-05		4.16807e-05		9.5417e-06		1.08533e-05
		0.000200235		0.000212192		0.00012343		0.000114617		-1.329e-05		-3.58073e-05		0.000246854		0.000233013		2.52064e-05		1.00372e-05		3.63301e-05		2.2966e-05		-1.33405e-05		-2.96978e-05		2.67023e-05		-5.925e-07
		0.000380049		0.000368091		0.000185567		0.000144132		0.000136051		0.000131285		0.000161675		0.000160639		1.79595e-05		1.93095e-05		7.89262e-05		7.55736e-05		9.4742e-06		9.4389e-06		7.39512e-05		8.16377e-05
		0.000284492		0.000288711		6.71929e-05		7.0909e-05		9.1176e-05		7.63655e-05		0.000202376		0.0002058		8.67228e-05		6.14819e-05		4.19114e-05		4.87546e-05		4.41393e-05		2.33353e-05		3.43956e-05		4.31223e-05
		0.000211472		0.000172672		5.27256e-05		3.63731e-05		0.000235784		0.00021553		0.000197332		0.000202675		7.27245e-05		8.4379e-05		1.99294e-05		2.54292e-05		4.57352e-05		5.0958e-05		2.22783e-05		2.75159e-05
		0.000112799		0.000120896		0.000180427		0.000156836		0.000258385		0.000231092		0.000172407		0.000184353		5.66828e-05		4.99488e-05		4.10629e-05		4.76725e-05		5.41651e-05		5.54243e-05		6.09776e-05		3.55488e-05
		0.000119284		0.000106398		7.8644e-05		5.09226e-05		0.000186566		0.000240749		0.000194959		0.000213036		6.12345e-05		5.43503e-05		5.39004e-05		3.44316e-05		2.06781e-05		2.24132e-05		0.000107868		8.6079e-05
		0.000179858		0.000164672		0.000114238		0.000118471		6.9748e-05		7.16058e-05		0.000198258		0.000212114		8.62317e-05		6.03653e-05		1.91196e-05		1.52103e-05		5.32105e-05		4.98882e-05		4.89771e-05		3.20441e-05
		0.000188647		0.000173722		0.000123389		0.000111124		0.000107182		8.5655e-05		0.000245061		0.000252501		2.07461e-05		2.18991e-05		5.73871e-05		5.00388e-05		8.35594e-05		8.88088e-05		0.000101786		8.52551e-05
		0.00030831		0.000273037		0.000113071		9.45701e-05		0.000156278		0.000149924		0.000162404		0.000142314		0.000136941		0.000123826		2.45489e-05		2.81981e-05		4.05916e-05		1.65782e-05		0.000128999		0.00010281
		0.000267984		0.000273647		0.000168261		0.000154018		0.000132057		0.000102783		0.000112848		0.000101529		0.000177129		0.000151705		7.77469e-05		8.09825e-05		2.54885e-05		3.22033e-05		1.43684e-05		7.0136e-06
		0.00022032		0.000183137		0.000106368		0.000101384		0.000102759		7.35936e-05		9.59605e-05		9.20276e-05		3.96016e-05		1.83115e-05		8.62872e-05		8.28061e-05		3.3228e-05		3.16881e-05		3.11758e-05		3.0686e-06
		0.000176559		0.000192329		5.30101e-05		1.42166e-05		0.000211075		0.000172651		0.000150213		0.000143786		6.53479e-05		4.34124e-05		1.15548e-05		1.54319e-05		3.10891e-05		1.97312e-05		-1.63954e-05		-2.66519e-05
		0.000263585		0.000256412		6.92372e-05		3.40218e-05		-2.0187e-06		-1.93038e-05		0.000224395		0.000209158		4.18522e-05		3.43252e-05		-1.95276e-05		-1.99803e-05		3.86661e-05		3.47996e-05		4.09083e-05		8.7999e-06
		0.000231573		0.000166207		0.000132971		0.000108416		0.000118258		9.5499e-05		2.486e-07		3.11381e-05		9.7466e-05		0.000115153		6.57275e-05		5.48235e-05		1.53625e-05		2.31426e-05		6.1608e-05		4.97056e-05
		0.000304179		0.000291616		8.01783e-05		9.72578e-05		0.000121693		0.000108499		0.000230975		0.000196395		7.77018e-05		6.09817e-05		9.79384e-05		8.8185e-05		4.44004e-05		2.64575e-05		5.73379e-05		9.7222e-06
		0.000126682		0.000123896		3.96839e-05		2.06343e-05		2.98154e-05		-2.765e-05		0.000181953		0.000194381		6.33609e-05		3.42026e-05		1.35112e-05		5.2872e-06		-5.02808e-05		-6.50391e-05		2.87464e-05		6.7071e-06
		0.000247067		0.000239802		0.000124043		9.65438e-05		0.000220037		0.000229494		0.000241698		0.00024789		9.77481e-05		0.000105587		6.42638e-05		5.8137e-05		5.06728e-05		2.05124e-05		2.85748e-05		2.80871e-05
		0.000193986		0.000227838		-3.48448e-05		-3.62181e-05		0.000236533		0.000206113		0.000133127		0.000121373		-3.26142e-05		-3.81139e-05		8.21461e-05		8.20357e-05		2.1122e-06		-7.1374e-06		6.21527e-05		5.0645e-05
		8.65495e-05		0.000105398		0.000143701		0.000152031		0.00012255		9.65545e-05		3.23926e-05		3.0049e-05		3.53592e-05		2.52052e-05		-5.2981e-06		-1.75077e-05		1.19539e-05		-1.08749e-05		-3.12789e-05		-4.99289e-05
		0.000102348		7.67145e-05		7.09422e-05		3.52993e-05		0.000139841		0.000135996		0.000270192		0.000276414		2.02985e-05		2.15385e-05		3.86591e-05		4.22516e-05		7.38765e-05		6.14699e-05		3.55265e-05		4.29048e-05
		0.000161088		0.000161631		0.0001338		0.000106925		0.000139475		0.000111834		0.000199909		0.000224956		0.000131089		0.000108895		-1.89786e-05		-3.53785e-05		3.46764e-05		2.14505e-05		1.48837e-05		6.1971e-06
		0.000187329		0.00019392		3.65436e-05		4.19399e-05		0.000155251		0.000133408		0.000255837		0.000254599		4.86496e-05		4.3588e-05		-1.39325e-05		-1.36831e-05		3.97724e-05		4.82273e-05		4.41748e-05		4.81341e-05
		0.000222458		0.000192125		0.000111504		0.00010662		0.000156798		0.000171984		0.000248382		0.000239705		7.14292e-05		5.13859e-05		5.67431e-05		4.32104e-05		4.33205e-05		4.1204e-05		-9.1641e-06		-9.9643e-06
		0.00023711		0.000239592		7.17226e-05		5.68006e-05		0.000232296		0.000233456		0.00022128		0.000207987		0.000200999		0.000194786		6.88038e-05		6.6954e-05		6.88371e-05		5.45823e-05		-4.31505e-05		-9.16308e-05
		0.00026439		0.000302146		0.000183687		0.000182912		9.78674e-05		0.00010192		0.000100156		0.000118194		9.58802e-05		7.74569e-05		-2.208e-05		-1.09096e-05		6.70383e-05		5.69047e-05		1.29722e-05		-9.9833e-06
		0.000222305		0.00025843		0.000141972		0.000138045		0.000130014		0.00014235		6.16696e-05		4.55701e-05		0.000158515		0.00014647		2.11198e-05		2.31598e-05		1.73397e-05		2.15679e-05		6.89587e-05		5.359e-05
		0.000352204		0.00038267		0.000114138		9.28088e-05		0.000150395		0.000115914		0.000220033		0.000236431		2.96625e-05		1.85314e-05		-2.963e-06		-1.61606e-05		7.19649e-05		5.60666e-05		5.98515e-05		2.61457e-05
		0.000245577		0.000256065		0.000107793		0.000101076		0.00016597		0.000181869		8.77745e-05		0.000113622		4.1933e-05		4.65725e-05		6.98442e-05		6.39158e-05		4.8776e-06		-8.2451e-06		7.49424e-05		4.4829e-05
		0.00022231		0.000222159		0.000126275		0.000124263		0.000124259		9.9939e-05		0.000226847		0.000214542		2.89137e-05		7.8233e-06		7.23237e-05		6.85277e-05		-4.68321e-05		-4.9527e-05		5.8749e-06		-3.8529e-06
		0.000226908		0.000212962		5.39598e-05		4.20473e-05		8.69385e-05		7.38433e-05		0.000209788		0.000216835		2.83247e-05		2.77777e-05		3.76205e-05		3.64898e-05		5.49309e-05		2.84344e-05		5.03964e-05		2.57884e-05
		7.81555e-05		8.2225e-05		8.21619e-05		0.00010037		0.000263289		0.000243298		0.000244528		0.000223427		5.19942e-05		5.11044e-05		2.59532e-05		2.34021e-05		6.6367e-06		2.427e-06		1.80536e-05		2.3332e-06
		0.000207968		0.000197237		0.000165056		0.000116228		0.000139823		0.000155891		0.000219327		0.000187262		7.35344e-05		4.56407e-05		1.83054e-05		1.58326e-05		3.179e-05		1.70737e-05		-4.4381e-05		-4.96956e-05
		0.000160595		0.000168965		0.000110925		9.64639e-05		0.000216605		0.000232396		0.000231219		0.000260661		8.57227e-05		7.50792e-05		4.8949e-05		4.55695e-05		-1.969e-06		1.87376e-05		6.43825e-05		5.69703e-05
		0.000325214		0.000294785		5.93298e-05		2.2013e-05		0.000152224		0.000143241		0.000155616		0.000154331		6.03609e-05		4.60571e-05		5.986e-06		3.2753e-06		4.14542e-05		4.11073e-05		3.93404e-05		2.75867e-05
		0.000108648		9.5887e-05		0.000209485		0.000219116		0.000126267		0.000121764		0.000209507		0.00020736		3.06268e-05		2.1785e-05		1.12569e-05		-6.5684e-06		4.54796e-05		3.71305e-05		-3.1214e-05		-6.84259e-05
		0.000248987		0.000194815		9.8482e-05		8.79988e-05		0.000229883		0.000217025		0.000242877		0.000230587		6.15054e-05		5.23996e-05		1.15988e-05		2.17946e-05		-7.5422e-06		-8.769e-06		2.44422e-05		-1.00043e-05
		7.65629e-05		6.75716e-05		0.000249144		0.000240149		0.00019484		0.00018066		0.000249032		0.00024504		0.000106513		0.000110359		9.8811e-06		-1.0442e-06		8.1575e-06		-5.3566e-06		8.9861e-05		5.4898e-05
		0.000301298		0.00025928		0.000152454		0.00018199		5.58084e-05		3.43888e-05		0.000198037		0.000175451		1.61451e-05		1.57871e-05		9.25414e-05		8.69761e-05		6.41492e-05		5.365e-05		7.07973e-05		5.51881e-05
		0.00021553		0.000211004		0.000112067		9.01168e-05		0.000157299		0.000148365		0.000215036		0.000216574		7.434e-07		-7.5478e-06		8.05789e-05		6.75059e-05		-1.38749e-05		-2.76483e-05		-2.13474e-05		-4.12476e-05
		0.000219955		0.000230504		0.000108746		8.73161e-05		0.000141701		0.00012262		0.000175518		0.000169957		0.00011464		0.000119254		5.63518e-05		5.52542e-05		-1.21639e-05		-1.9076e-06		5.8415e-06		4.3509e-06
		0.000178904		0.000175256		6.0706e-05		5.33159e-05		0.000182471		0.000187666		0.000284544		0.000281854		4.37023e-05		3.64041e-05		3.83131e-05		2.33638e-05		0.000106633		8.16388e-05		0.000100561		9.42419e-05
		0.000392378		0.000375268		0.000187664		0.000187597		0.000137635		0.000101759		6.11113e-05		8.10626e-05		0.000121373		0.000108215		1.71467e-05		2.44495e-05		7.07661e-05		6.34326e-05		-8.7092e-06		-1.18153e-05
		0.000108943		0.000118194		0.000212945		0.00020514		0.000192482		0.000192501		0.000287454		0.000276036		6.69996e-05		8.11698e-05		6.47089e-05		4.333e-05		1.06184e-05		-6.191e-07		-1.4626e-05		-4.99825e-05
		0.000278751		0.000228922		0.00018627		0.00016387		3.22575e-05		2.92086e-05		0.00026742		0.000288959		2.21999e-05		3.13502e-05		8.82603e-05		7.37581e-05		3.97552e-05		4.10593e-05		1.79547e-05		-3.54753e-05
		0.000302461		0.000290249		0.000117394		0.00011143		8.4443e-05		6.89458e-05		0.000185862		0.000179996		3.90563e-05		6.9067e-06		7.77857e-05		8.31714e-05		8.05262e-05		7.08435e-05		-8.8961e-06		-9.6436e-06
		0.000159866		0.000165419		0.000235633		0.000216709		0.000150893		0.000149352		0.00021066		0.000205428		4.0639e-05		6.95718e-05		9.83713e-05		5.11063e-05		1.06152e-05		1.28437e-05		5.19001e-05		3.54201e-05
		0.000254219		0.000278237		0.000160148		0.000125176		0.000201783		0.000214317		0.000141552		0.000141648		5.166e-05		1.66229e-05		3.03718e-05		-1.202e-06		5.1082e-05		3.34831e-05		0.000109804		7.52739e-05
		0.000262472		0.000254738		0.000118142		7.5781e-05		0.00014705		0.000156914		6.79372e-05		3.11694e-05		8.04372e-05		6.35761e-05		3.27453e-05		1.8704e-06		2.99827e-05		8.6923e-06		9.9848e-06		-1.86076e-05
		8.93989e-05		9.9319e-05		0.000197411		0.000171656		0.000132101		0.000135672		0.000197751		0.000194178		0.000100779		9.65523e-05		9.6723e-05		7.15162e-05		-1.91682e-05		-4.01598e-05		7.3852e-05		5.87603e-05
		0.000275371		0.000252557		0.000221703		0.00020597		0.00013699		0.000104463		0.000269933		0.000255037		3.76064e-05		3.78853e-05		5.53144e-05		4.02223e-05		4.80621e-05		4.25933e-05		5.14981e-05		3.74473e-05
		0.000194806		0.000178163		0.000149201		0.000147482		0.000126114		0.000126869		0.000343545		0.000312804		4.07615e-05		5.50444e-05		9.13778e-05		6.55305e-05		0.000113902		9.8011e-05		9.90602e-05		7.15739e-05
		0.000290386		0.000290452		9.56357e-05		9.85754e-05		0.000197981		0.000180432		6.91248e-05		5.92269e-05		9.26711e-05		7.80662e-05		6.40394e-05		4.2964e-05		8.81093e-05		6.35181e-05		-6.0954e-06		-2.53363e-05
		0.000412234		0.000398154		0.000151959		0.000141671		0.00018217		0.000180716		0.000181105		0.000144055		0.000114315		0.000104052		0.00012227		8.03968e-05		3.43053e-05		1.57796e-05		3.62247e-05		1.92856e-05
		0.000249078		0.000229805		0.000134463		0.000149777		0.000158094		0.000161668		0.000195193		0.000164411		7.8812e-05		6.88841e-05		9.26505e-05		4.7952e-05		6.02882e-05		3.25892e-05		4.42046e-05		4.27941e-05
		0.000265185		0.000291825		0.000135101		0.000157281		0.00012643		0.000111969		0.000193429		0.000181322		0.000121038		0.000118656		5.51361e-05		4.35471e-05		5.00044e-05		3.96972e-05		3.056e-07		7.4735e-06
		0.00024093		0.000230514		9.95716e-05		7.06708e-05		0.00020521		0.000210744		0.000289768		0.000258064		9.25488e-05		8.92923e-05		2.35452e-05		1.9018e-06		2.98136e-05		1.70034e-05		7.63857e-05		8.1182e-05
		0.000253725		0.000253186		0.000115692		0.000124449		9.44024e-05		5.32475e-05		0.000228867		0.000208385		2.40809e-05		2.29441e-05		9.58575e-05		7.13074e-05		-5.49058e-05		-6.07847e-05		-1.49241e-05		4.0929e-06
		0.0001276		0.000151723		0.000174512		0.00017255		0.000226874		0.000222091		0.000232618		0.000235201		7.69503e-05		6.97567e-05		9.38849e-05		7.5892e-05		3.79932e-05		2.41244e-05		6.58321e-05		7.64371e-05
		0.000376709		0.000390686		0.000181355		0.000186857		0.000174759		0.000197189		0.000183734		0.000175591		0.00012743		0.000120216		0.000108088		9.00787e-05		-4.81679e-05		-5.41243e-05		5.80926e-05		7.21063e-05
		0.000225686		0.000223022		0.000177522		0.000176311		0.000126984		0.000148592		0.000241		0.000223069		8.77347e-05		9.73162e-05		3.47108e-05		-2.0894e-06		7.01039e-05		5.67929e-05		4.29655e-05		5.81229e-05
		0.000154295		0.000187355		0.000213407		0.000217899		0.000274022		0.000301063		0.000188034		0.000174503		5.85261e-05		4.87243e-05		0.000103096		8.26618e-05		-5.8592e-05		-5.79669e-05		1.50688e-05		3.71945e-05
		0.00020097		0.00018757		0.000108987		0.000101699		0.000118606		0.000116147		0.000192922		0.000178938		9.80178e-05		0.000116651		3.35247e-05		6.1809e-06		6.40073e-05		5.00525e-05		4.29445e-05		4.97632e-05
		0.000324304		0.000306348		0.00020611		0.000202181		5.84835e-05		7.99998e-05		0.000216283		0.000211607		9.90187e-05		9.3338e-05		9.4049e-05		6.31396e-05		4.49834e-05		3.41117e-05		0.000108143		0.000112465
		0.000312114		0.00032243		0.000174482		0.000181907		0.000119444		0.000126222		0.000328781		0.000307404		7.75431e-05		7.69341e-05		8.42155e-05		6.03209e-05		7.43228e-05		5.45355e-05		1.82436e-05		1.86509e-05
		0.00028156		0.000278727		0.000178839		0.000129015		0.000100589		6.52131e-05		0.000274148		0.000245517		2.26175e-05		2.42688e-05		6.72075e-05		2.57137e-05		-7.8799e-06		-7.6078e-06		5.54866e-05		7.77058e-05
		0.000124849		0.000139724		0.000119171		9.94116e-05		-8.6522e-06		-2.24657e-05		0.000255886		0.000242573		9.60558e-05		9.01908e-05		7.00073e-05		4.02612e-05		2.03047e-05		5.8479e-06		-1.28942e-05		-2.66098e-05
		0.000358007		0.000348356		0.000102313		0.000101716		9.43557e-05		8.2013e-05		0.000278802		0.000274353		0.000123079		0.000128344		2.76673e-05		-2.5467e-06		6.49184e-05		3.452e-05		5.47218e-05		6.48188e-05
		0.000177797		0.000197433		0.000286846		0.000293494		0.000140911		0.000160116		0.000172061		0.000165477		0.000125952		0.000136292		2.26273e-05		-2.848e-06		-3.37482e-05		-5.09639e-05		7.39532e-05		7.34509e-05
		0.000259566		0.000237356		0.000201773		0.000202132		0.000210909		0.000228695		0.000218696		0.000195729		9.33327e-05		8.3424e-05		4.83422e-05		2.94494e-05		9.19657e-05		7.62917e-05		1.18038e-05		1.28331e-05
		0.000210163		0.000197444		0.000238181		0.000235851		6.71653e-05		8.20044e-05		0.000225162		0.000206197		9.87779e-05		0.000101994		2.26808e-05		-5.2982e-06		-1.44229e-05		1.1141e-06		-2.85118e-05		-2.45148e-05
		0.000226841		0.000220999		0.000235024		0.000239773		0.000187008		0.000198262		0.000254818		0.000208073		9.71305e-05		8.5848e-05		6.81451e-05		5.24085e-05		7.82457e-05		6.27233e-05		8.10192e-05		8.77641e-05
		0.000274441		0.000246839		0.0002684		0.000256047		0.000168503		0.00021566		0.000180369		0.000167964		-4.02672e-05		-7.88979e-05		3.0506e-05		1.03365e-05		8.9818e-06		-4.568e-06		8.05138e-05		7.71451e-05
		0.000371028		0.000388782		0.000134035		0.000154341		8.8914e-05		9.79336e-05		0.000215145		0.000199745		0.000118219		0.000123287		5.5747e-05		1.08987e-05		7.5894e-05		7.37666e-05		-4.46085e-05		-3.30209e-05
		0.000243409		0.000243076		0.000188764		0.000181658		0.000214818		0.000191654		0.000176053		0.000151469		6.83571e-05		6.84551e-05		6.98491e-05		4.34911e-05		5.61539e-05		5.35243e-05		0.000111544		0.000128879
		0.000279667		0.000235838		0.000132133		0.000144492		0.000201757		0.00018878		0.000185901		0.000161354		5.62872e-05		4.31865e-05		7.02033e-05		5.1684e-05		4.84584e-05		2.67066e-05		6.3168e-05		7.13874e-05
		2.89524e-05		-8.982e-06		0.000234047		0.000248522		0.000204906		0.000181072		0.000165072		0.000134819		0.000149702		0.000120997		5.28639e-05		3.16402e-05		8.45567e-05		8.00404e-05		9.82264e-05		0.000100476
		0.000400933		0.000412309		0.000118447		0.000117179		0.000112297		0.000142642		0.00018627		0.000177445		0.000133645		0.000130085		0.000129928		9.48545e-05		3.34231e-05		1.28927e-05		7.38347e-05		7.72718e-05
		0.000275426		0.000252267		0.000107525		7.13087e-05		0.000149886		0.000133375		0.000242117		0.00025103		4.5745e-05		5.42136e-05		8.05702e-05		6.30177e-05		5.52989e-05		3.86685e-05		4.46562e-05		6.38566e-05
		0.000255054		0.000218137		0.000102031		9.58216e-05		0.000159875		0.000157141		0.0003091		0.000313073		0.000137247		0.00012934		5.16493e-05		3.74172e-05		0.000101835		7.65027e-05		7.20536e-05		9.30628e-05
		7.96456e-05		7.60439e-05		0.000134703		0.000119473		5.38234e-05		3.66054e-05		0.000212324		0.000208601		-2.3986e-06		-9.9116e-06		4.22992e-05		1.28658e-05		1.48742e-05		1.17968e-05		4.36743e-05		5.69945e-05
		0.000188939		0.00018868		3.04654e-05		1.01127e-05		0.00014209		0.000138212		0.000285805		0.000263606		0.000114598		0.000110308		2.77511e-05		2.01161e-05		-4.55097e-05		-5.89141e-05		2.02753e-05		2.46276e-05
		7.94269e-05		8.78044e-05		4.97713e-05		3.53232e-05		9.66255e-05		7.98069e-05		0.00013895		0.000118593		4.67062e-05		3.70353e-05		3.39805e-05		2.18338e-05		4.07226e-05		3.2818e-05		5.90251e-05		5.42028e-05
		0.000166779		9.28298e-05		8.23342e-05		8.67003e-05		0.00030777		0.000323814		0.000182649		0.000160345		0.000116113		8.36586e-05		4.90313e-05		1.7026e-05		3.60936e-05		3.16158e-05		6.15923e-05		8.90732e-05
		0.00010824		7.80666e-05		0.000264885		0.000246687		0.000188069		0.000198017		5.21611e-05		5.4696e-05		-2.48121e-05		-1.10309e-05		9.7137e-05		7.97523e-05		5.78233e-05		4.75331e-05		8.39948e-05		0.000108208
		0.000295265		0.000255202		5.36604e-05		1.40996e-05		9.34957e-05		0.000102503		0.000269717		0.000237868		0.000124837		0.00012146		7.87815e-05		7.04354e-05		-4.67671e-05		-7.26544e-05		0.00011011		0.000123221
		0.000350178		0.000312708		0.000110605		0.000104565		0.000313568		0.000303492		0.000156205		0.00013825		6.82216e-05		7.14445e-05		7.9312e-05		5.0557e-05		4.48039e-05		4.68524e-05		4.6285e-05		6.17775e-05
		0.000238882		0.000228538		8.2117e-05		4.20094e-05		0.000194567		0.00017563		0.000166234		0.000160119		0.000111585		0.000104289		7.62755e-05		3.44185e-05		-1.3708e-06		-7.174e-07		7.05e-06		2.06008e-05
		0.000191862		0.00022169		-2.37728e-05		-2.4623e-05		2.16838e-05		2.03918e-05		0.000122924		0.000105176		0.000100679		9.20733e-05		0.000114507		0.000104619		0.000106354		9.33863e-05		-4.39148e-05		-4.11173e-05
		0.000175422		0.000150166		4.18695e-05		1.22418e-05		-3.47526e-05		-1.3526e-05		0.000132279		0.000128846		9.50565e-05		8.8568e-05		7.62927e-05		5.24014e-05		3.4682e-05		2.31025e-05		6.0641e-06		4.9599e-06
		0.000219953		0.000187355		8.393e-07		6.6285e-06		0.000121823		0.000156496		3.39005e-05		1.29868e-05		6.27039e-05		6.39397e-05		8.5027e-05		8.12238e-05		8.5327e-06		1.04356e-05		5.0651e-05		5.27263e-05
		0.000275824		0.000247854		5.96662e-05		1.23382e-05		0.000249114		0.000237846		5.78973e-05		4.63077e-05		0.000131272		0.000122541		5.37228e-05		1.81024e-05		7.81035e-05		6.24987e-05		-0.000102547		-0.000100718
		0.000300759		0.000257298		0.000148518		0.000114204		0.000177782		0.00016828		0.000162728		0.000139286		8.78599e-05		6.62499e-05		0.000105297		7.82933e-05		7.61696e-05		7.38382e-05		5.66951e-05		7.67101e-05
		0.000201949		0.000180967		0.000115103		0.000132751		0.000111875		0.000124404		0.000186499		0.000184272		5.82698e-05		6.05519e-05		3.93795e-05		5.13703e-05		-5.16841e-05		-5.40478e-05		-1.6938e-06		-1.7039e-06
		0.000115008		8.73026e-05		8.53657e-05		5.18972e-05		0.000136183		0.000143423		4.759e-05		5.07125e-05		0.000144743		0.000124856		4.32557e-05		5.42338e-05		6.29185e-05		5.90166e-05		1.04902e-05		1.83887e-05
		0.00011037		0.000108344		0.000148837		0.000131964		0.000138224		0.000112731		-9.7719e-06		-3.94668e-05		6.78829e-05		4.83377e-05		4.92245e-05		6.21611e-05		2.13863e-05		6.247e-06		7.24011e-05		6.13731e-05
		0.000211878		0.000163872		8.49189e-05		6.9694e-05		0.000205348		0.000193314		6.62608e-05		3.39263e-05		0.000103195		0.000104741		3.63297e-05		5.00695e-05		0.000231841		0.000225618		0.000101589		8.53294e-05
		0.000330612		0.000286427		0.00015457		0.000164985		0.000128139		0.000107427		0.000105588		9.19073e-05		8.12442e-05		8.96092e-05		9.80789e-05		0.000100281		1.64993e-05		1.16742e-05		7.88894e-05		7.09097e-05
		0.000150552		0.000150632		0.000208486		0.000196147		6.81302e-05		6.03517e-05		0.000163096		0.000131015		6.9171e-05		5.70571e-05		7.97015e-05		8.41645e-05		6.53926e-05		7.64881e-05		8.84951e-05		0.000104786
		0.000260103		0.000212787		0.000206093		0.000200118		0.000177521		0.000150974		0.000102485		7.4754e-05		5.73906e-05		7.55176e-05		5.46589e-05		6.85556e-05		6.83864e-05		7.83537e-05		4.82791e-05		5.76146e-05
		0.000301066		0.000258325		5.18866e-05		3.62107e-05		0.000267856		0.000266433		0.000165131		0.000147368		0.000131485		0.000111197		0.00010595		0.000109238		9.21109e-05		9.63434e-05		-1.244e-07		-7.3202e-06
		0.000412886		0.000392224		7.02499e-05		6.31442e-05		0.000182374		0.000188908		9.06363e-05		7.7253e-05		9.35318e-05		7.37202e-05		8.98774e-05		9.85449e-05		7.62836e-05		6.41668e-05		-6.36279e-05		-5.224e-05
		0.000244352		0.000195263		0.000259171		0.000225988		0.000156103		0.000146208		6.11467e-05		5.49733e-05		0.000125316		0.000114001		6.26652e-05		6.92171e-05		2.03813e-05		2.38787e-05		6.28193e-05		4.69475e-05
		0.000340547		0.000290782		0.000152044		0.000123562		0.000142908		0.000135422		8.80326e-05		6.00927e-05		8.38567e-05		8.86116e-05		6.00981e-05		4.96737e-05		3.50235e-05		4.1976e-05		-3.9481e-06		1.17246e-05
		0.000308669		0.000285983		0.000148072		0.000125052		0.000131962		0.000129058		4.90255e-05		1.65996e-05		0.00021968		0.000235738		-3.54415e-05		-3.95766e-05		-3.37325e-05		-2.78933e-05		8.55366e-05		9.48526e-05
		0.000219699		0.00019893		0.000212203		0.000166129		0.000128203		0.000136382		4.0477e-05		3.8265e-06		0.000126189		0.000144889		3.02948e-05		2.90672e-05		0.000158137		0.000164634		2.46452e-05		3.79648e-05
		0.000173209		0.000142487		0.000200384		0.000153512		2.0623e-05		2.21888e-05		7.14343e-05		5.35166e-05		0.000123992		0.000149689		7.16767e-05		7.75802e-05		1.22332e-05		-8.2557e-06		-2.72739e-05		-2.10289e-05
		0.000212228		0.000205511		0.000119137		7.49321e-05		9.29668e-05		7.81638e-05		0.000104428		0.0001014		0.00013012		0.000128158		2.77013e-05		1.791e-05		-1.39749e-05		-3.69065e-05		4.52603e-05		3.19163e-05
		0.000173437		0.000169766		0.000237499		0.000211788		0.000113289		0.000104987		0.00012046		0.000100833		0.000137062		0.000154401		0.000104433		9.96033e-05		3.67854e-05		2.48249e-05		9.15441e-05		8.90806e-05
		0.000236925		0.000182482		0.000297896		0.000247202		0.000125071		0.000102064		4.5849e-06		-1.8219e-05		0.000109305		8.72708e-05		6.83832e-05		8.8009e-05		2.74837e-05		2.72782e-05		4.10521e-05		3.98276e-05
		0.000257088		0.000234001		7.50366e-05		5.27084e-05		0.000149857		0.000147344		0.000117276		9.83467e-05		0.000130031		0.000159873		-3.78312e-05		-3.25963e-05		4.68188e-05		6.21471e-05		7.8183e-05		0.000105589
		0.000211228		0.000242816		0.000217278		0.000204523		0.000103377		6.95785e-05		2.26263e-05		1.2459e-05		0.000167152		0.000173539		3.35123e-05		1.67572e-05		4.99108e-05		4.75335e-05		3.22368e-05		2.57743e-05
		0.000238474		0.000204602		0.000272812		0.000238436		9.49886e-05		4.10057e-05		6.91317e-05		6.65304e-05		0.000136081		0.000166472		5.64127e-05		6.10703e-05		0.00010782		9.67173e-05		-5.15284e-05		-4.45085e-05
		0.000275668		0.00024438		0.000175198		0.000120745		0.000120032		6.57546e-05		3.22728e-05		1.33584e-05		9.35536e-05		0.000124911		6.46676e-05		8.14863e-05		2.13852e-05		2.6213e-05		3.92545e-05		4.64527e-05
		0.00024144		0.000193617		0.000261649		0.000213303		9.14099e-05		6.47589e-05		2.39985e-05		1.14113e-05		0.000120286		0.000132643		7.17804e-05		5.73333e-05		0.000107378		0.000125983		6.23345e-05		6.28778e-05
		0.000106561		0.000104983		0.000172863		0.000145822		0.000173539		0.000171416		7.61895e-05		5.90743e-05		5.014e-05		5.79834e-05		7.88541e-05		9.45594e-05		3.69707e-05		5.02925e-05		6.87846e-05		7.45491e-05
		0.000341319		0.000360155		0.000163367		0.000160527		0.000126488		7.41128e-05		6.87633e-05		6.11114e-05		0.000162487		0.000166936		-1.7911e-06		-2.7991e-06		9.93994e-05		9.6585e-05		2.58849e-05		4.00598e-05
		0.000213089		0.000149836		0.000229803		0.000187391		-2.47082e-05		-5.00395e-05		0.000127097		0.00012471		8.56917e-05		9.48781e-05		0.000104103		0.000107109		5.57863e-05		5.30241e-05		6.10898e-05		6.39706e-05
		0.000213046		0.000202018		0.000180064		0.000159109		0.000160487		0.000144675		6.56398e-05		7.17788e-05		0.000132077		0.000133415		5.64645e-05		5.98213e-05		2.6815e-05		3.20906e-05		3.21864e-05		5.08979e-05
		0.000244363		0.000214315		0.000174451		0.000176461		0.000129038		9.85195e-05		0.000159718		0.000126595		8.96213e-05		0.000102752		2.3562e-06		3.5418e-06		4.90124e-05		7.11283e-05		5.97691e-05		5.76909e-05
		0.00025817		0.000234337		0.00016555		0.000181283		0.00014256		0.000106725		2.75045e-05		1.51407e-05		0.000142983		0.000163321		6.54161e-05		6.03834e-05		8.5302e-05		9.97893e-05		3.54673e-05		4.92248e-05
		0.000283297		0.000246942		0.000242283		0.000225946		8.25516e-05		4.78066e-05		8.534e-05		7.11736e-05		9.27938e-05		8.35939e-05		0.000112383		0.000112857		0.000120953		0.000134782		-5.14754e-05		-6.09141e-05
		0.00042263		0.000411331		0.000301985		0.000252168		0.000106927		7.09257e-05		3.79396e-05		9.0981e-06		9.46996e-05		9.49799e-05		2.98153e-05		3.5484e-05		5.64031e-05		7.89299e-05		0.000105799		0.000107785
		0.000220098		0.000183429		0.000132363		0.000112801		0.000160653		0.000140725		0.000106658		7.42619e-05		0.000153409		0.000148609		-3.19557e-05		-3.86795e-05		6.93645e-05		7.25598e-05		6.7661e-05		8.07693e-05
		0.000102477		8.46822e-05		0.000177624		0.000166829		0.000162356		0.000124673		9.849e-05		7.12258e-05		0.00014837		0.000130562		4.4114e-06		7.151e-07		4.74446e-05		3.67554e-05		5.29085e-05		6.10646e-05
		0.000280945		0.000270329		0.000293622		0.000257397		0.000165116		0.000138022		2.44297e-05		3.08383e-05		0.000100935		9.54999e-05		2.93073e-05		5.7411e-05		4.91647e-05		6.24708e-05		8.72731e-05		0.000101915
		0.000217461		0.000200631		0.000161631		0.000152906		9.62556e-05		8.34915e-05		9.31927e-05		6.67248e-05		0.00010639		9.53381e-05		3.65761e-05		3.25066e-05		2.079e-05		1.75272e-05		4.42869e-05		7.64328e-05
		0.000204943		0.00018112		0.000199317		0.00013618		0.000226304		0.000185091		0.0001002		7.48688e-05		0.000117931		0.000118487		4.91221e-05		6.36543e-05		0.000140411		0.000121101		3.5107e-05		3.84908e-05
		0.000116197		0.000108997		0.000142791		0.00011952		0.000158424		0.0001222		5.40123e-05		2.14254e-05		8.87394e-05		0.000107185		-6.7997e-06		-1.45601e-05		0.000107604		0.000103365		2.3026e-06		6.786e-06
		0.000232537		0.000205752		7.44251e-05		4.10929e-05		0.000159686		0.000159219		1.5462e-05		-1.933e-07		7.83736e-05		7.27615e-05		6.86898e-05		7.36332e-05		9.96586e-05		0.000104902		5.53229e-05		4.63023e-05
		7.1061e-05		5.5469e-05		0.000161788		0.000121851		0.000177613		0.000148269		4.61645e-05		8.9427e-06		9.95357e-05		9.40543e-05		-7.2037e-06		1.44921e-05		0.000103643		8.62608e-05		2.26361e-05		2.45051e-05
		0.000376792		0.000376967		0.000132954		0.000122601		0.000162909		0.000140347		5.6319e-05		3.06756e-05		0.000165814		0.000168316		6.79655e-05		7.25873e-05		6.26606e-05		6.63018e-05		0.000108592		0.000112613
		0.000180672		0.000155004		0.000214485		0.000192278		9.56842e-05		7.01278e-05		-1.30845e-05		-3.00944e-05		0.0001796		0.000163342		7.46775e-05		7.43093e-05		9.98776e-05		0.0001226		5.2763e-06		-3.4853e-06
		0.000100656		8.48652e-05		0.000232093		0.0002356		9.52913e-05		7.67401e-05		8.64239e-05		6.53799e-05		9.64972e-05		9.65683e-05		2.31377e-05		3.29386e-05		2.13326e-05		3.06627e-05		8.40377e-05		6.37246e-05
		0.000161986		0.000126964		0.000174196		0.000190242		0.000104911		7.52984e-05		4.59694e-05		2.43593e-05		8.29715e-05		9.19499e-05		4.14434e-05		5.31244e-05		6.47643e-05		5.44161e-05		2.41673e-05		2.95855e-05
		0.000252189		0.000237827		0.000196992		0.000164115		4.72585e-05		4.8189e-06		9.3349e-06		-8.534e-06		0.000146889		0.000157939		4.88847e-05		6.38534e-05		1.69885e-05		1.01695e-05		3.83216e-05		2.80673e-05
		0.000198626		0.000188427		0.000207571		0.000194063		0.000178495		0.000160239		5.84709e-05		3.89661e-05		0.00013886		0.000126344		5.47174e-05		5.96071e-05		2.97154e-05		3.08574e-05		6.86746e-05		8.27364e-05
		0.000309733		0.000279699		0.000112489		0.000108068		9.91788e-05		5.52093e-05		0.00011323		0.000125709		0.000199505		0.000176437		2.10432e-05		3.32703e-05		3.88516e-05		2.15644e-05		0.000107768		0.000129287
		0.000199004		0.000184102		0.000222701		0.000181337		0.000177309		0.000143955		-3.12992e-05		-2.02462e-05		0.000125866		0.000145118		9.99085e-05		0.00011213		6.60798e-05		5.94007e-05		1.94635e-05		3.85265e-05
		0.000180853		0.000171867		0.000160836		0.00012951		4.77699e-05		7.1865e-06		4.97241e-05		4.38725e-05		0.000108541		0.000136045		0.000130233		0.00013178		3.29064e-05		3.59437e-05		8.38754e-05		0.000103625
		0.000242021		0.000203037		0.000141333		0.000113061		8.96328e-05		8.50821e-05		4.8837e-06		1.0815e-06		8.5847e-05		6.80836e-05		0.000101252		9.70898e-05		4.21347e-05		3.78363e-05		6.23118e-05		8.95552e-05
		0.000205195		0.000171835		0.000287678		0.000243615		8.58135e-05		8.29543e-05		-6.78242e-05		-5.76957e-05		0.000144292		0.000135903		8.83072e-05		0.000110159		2.4271e-05		1.81241e-05		-3.33391e-05		-3.83744e-05
		9.65528e-05		8.20052e-05		0.000146994		0.000118736		5.11211e-05		3.3186e-05		0.000102569		0.000106616		-5.38614e-05		-6.78162e-05		7.9776e-06		-2.5006e-06		9.4313e-06		8.4882e-06		9.08409e-05		8.82311e-05
		0.000148316		0.000137181		0.000266421		0.000219442		0.00010525		7.22851e-05		0.000161987		0.000158037		9.38995e-05		0.000100273		5.39472e-05		3.2584e-05		5.37785e-05		5.19679e-05		3.76016e-05		2.73575e-05
		0.000108814		0.0001112		0.000243142		0.000191531		0.000119654		9.2399e-05		5.60268e-05		7.80523e-05		4.93681e-05		4.12146e-05		2.90114e-05		-8.2723e-06		2.02253e-05		1.89647e-05		5.3328e-05		5.98566e-05
		0.000112677		8.9704e-05		0.00018425		0.000152888		0.00010607		7.24788e-05		1.18049e-05		2.12213e-05		3.23128e-05		2.41966e-05		5.90063e-05		3.38921e-05		9.0453e-06		4.9142e-06		5.53365e-05		7.92615e-05
		0.000193973		0.000187547		0.000272922		0.000247431		0.000162027		0.000139473		6.0779e-05		5.74127e-05		8.83548e-05		7.66697e-05		0.000160095		0.000127749		1.66909e-05		7.7022e-06		7.54936e-05		8.44776e-05
		0.000222567		0.000214837		0.000159177		0.000130579		4.8443e-05		8.07435e-05		-1.9327e-06		-1.67826e-05		2.25938e-05		2.15839e-05		-6.8909e-06		-2.10607e-05		2.36482e-05		2.31288e-05		5.53056e-05		6.99451e-05
		0.000281729		0.000282856		0.000312658		0.000265853		0.000175024		0.000188973		7.3564e-05		8.92611e-05		7.16855e-05		6.32821e-05		5.0633e-05		2.92025e-05		5.39542e-05		4.8963e-05		5.51162e-05		5.75488e-05
		0.000202753		0.000202436		0.000150489		0.000108191		5.16944e-05		7.29176e-05		0.000127326		0.000108579		0.000166159		0.000165513		8.60342e-05		5.90894e-05		2.5815e-05		2.97218e-05		8.87764e-05		0.000102609
		0.000163719		0.000163385		0.000128333		9.80292e-05		4.95153e-05		2.34433e-05		-1.52182e-05		-1.94235e-05		0.000124803		0.000126598		0.000106588		8.22513e-05		3.37467e-05		3.26449e-05		-4.5827e-05		-4.16157e-05
		0.000295552		0.000276074		0.000209572		0.000207379		0.000109989		0.000113117		4.08157e-05		3.59409e-05		0.000118927		0.000111549		6.54898e-05		4.58453e-05		-3.10977e-05		-2.30192e-05		-4.8584e-06		4.4131e-06
		0.000162911		0.000144565		0.000115253		8.5173e-05		0.000212904		0.000208788		-1.92904e-05		-1.30943e-05		9.45985e-05		0.000114756		1.87982e-05		7.298e-06		1.67934e-05		9.3076e-06		5.27277e-05		8.13319e-05
		0.000193144		0.000182061		8.343e-07		-2.0531e-06		8.8618e-05		0.000104988		8.42847e-05		9.24673e-05		5.21168e-05		5.68031e-05		0.000132921		0.000121748		1.98692e-05		2.16214e-05		7.62963e-05		9.37295e-05
		0.000251565		0.000265403		0.000177582		0.00011868		3.12011e-05		4.57625e-05		0.000117102		0.000108749		0.000103779		9.41703e-05		0.000244693		0.000209405		6.61663e-05		6.55404e-05		2.32038e-05		1.04239e-05
		0.000167852		0.00014579		0.000144714		9.74641e-05		9.09216e-05		0.000106949		8.27357e-05		9.78566e-05		9.28281e-05		0.000112309		0.000201705		0.000172075		2.54659e-05		1.34761e-05		1.24938e-05		-3.8299e-06
		0.000161738		0.000174478		0.000144769		0.000115941		0.000107446		0.000133946		5.50063e-05		6.26124e-05		0.00014903		0.000147947		9.94334e-05		7.30017e-05		2.3019e-06		5.036e-07		2.30975e-05		1.77354e-05
		0.00011256		0.000121869		4.14204e-05		3.99559e-05		0.000129091		0.000143296		4.14839e-05		4.57962e-05		7.59149e-05		0.000100799		2.08762e-05		-7.318e-07		2.27524e-05		1.84685e-05		4.44e-07		8.266e-07
		0.000176365		0.000172554		0.000204783		0.000171427		0.000133721		0.000129795		9.44845e-05		0.000103724		7.86995e-05		5.05388e-05		0.000121709		0.000101327		4.25059e-05		5.63404e-05		5.1809e-06		6.134e-07
		6.05424e-05		1.53465e-05		5.35205e-05		2.03585e-05		5.65175e-05		4.72504e-05		0.00020919		0.000203523		0.000112669		9.95619e-05		0.00010207		9.98673e-05		2.49946e-05		1.50568e-05		3.2671e-06		5.4161e-06
		0.000136462		0.000108886		5.92443e-05		4.2651e-05		9.07314e-05		9.14574e-05		9.27126e-05		8.85517e-05		8.03066e-05		5.71119e-05		0.000182219		0.000165565		3.16693e-05		2.21432e-05		1.24707e-05		1.48085e-05
		7.49701e-05		5.59287e-05		0.000226972		0.000196853		0.000136383		0.000146265		8.5475e-05		5.93693e-05		4.70184e-05		6.18285e-05		9.86692e-05		8.19229e-05		2.3074e-05		2.69001e-05		-2.58027e-05		-4.50985e-05
		0.000159725		0.000170439		0.000258726		0.000255827		9.2049e-06		6.3422e-06		3.15909e-05		2.64558e-05		0.000146552		0.00014862		3.28165e-05		4.29428e-05		2.13419e-05		3.01128e-05		1.14944e-05		-6.5188e-06
		0.000244146		0.000240648		6.25701e-05		8.29942e-05		0.000133938		0.000110975		7.82939e-05		8.27851e-05		0.000117852		0.000106914		9.40918e-05		5.71469e-05		-2.99079e-05		-1.82524e-05		2.21083e-05		1.73375e-05
		0.000272641		0.00026531		0.000289748		0.000234669		4.34949e-05		3.3565e-05		0.000100222		0.000139296		8.6561e-06		-9.5828e-06		9.35117e-05		7.18122e-05		4.83891e-05		4.01255e-05		3.82808e-05		1.86363e-05
		0.000221245		0.000216143		0.000184599		0.000135985		7.18892e-05		7.80667e-05		6.61315e-05		3.72085e-05		9.01899e-05		7.3986e-05		0.000173611		0.000129969		1.92032e-05		1.87112e-05		3.42859e-05		-2.5216e-06
		0.000206315		0.000198114		0.000182009		0.00016452		0.000159482		0.000151401		0.000120184		0.000115445		0.000117269		0.000112807		8.45913e-05		6.94531e-05		1.41269e-05		2.46651e-05		-7.2103e-06		-1.0903e-06
		0.000141136		6.56094e-05		8.82509e-05		8.74935e-05		0.000122035		0.000129849		4.89498e-05		5.12106e-05		0.000114929		0.000100329		4.76628e-05		5.80175e-05		2.80639e-05		3.64923e-05		2.12443e-05		1.30351e-05
		0.000157931		0.000144457		0.000186201		0.000190504		6.03446e-05		5.36078e-05		1.7451e-05		1.72388e-05		0.00012331		0.000122427		2.27824e-05		9.0679e-06		1.25285e-05		2.0047e-05		3.23064e-05		3.90916e-05
		0.000137825		0.000116106		0.000150401		0.000105852		6.55418e-05		7.78252e-05		0.000115711		0.000115638		9.31369e-05		8.28606e-05		0.000128123		9.99415e-05		6.30182e-05		5.77896e-05		2.40055e-05		7.1631e-06
		0.000343765		0.000306917		2.15247e-05		7.3603e-06		6.48377e-05		9.06324e-05		7.06786e-05		6.07557e-05		1.83177e-05		1.71263e-05		5.21801e-05		3.54329e-05		2.94182e-05		2.64403e-05		1.10957e-05		-2.46256e-05
		0.000139054		0.000113048		0.00023405		0.000190302		0.000178125		0.000178081		9.35931e-05		6.49443e-05		0.00013778		0.000149612		4.31282e-05		1.88322e-05		2.70322e-05		1.96459e-05		3.58482e-05		3.25617e-05
		0.000199021		0.000188542		-8.3818e-06		-2.60507e-05		3.53038e-05		3.68546e-05		3.01216e-05		3.32412e-05		5.98288e-05		2.00081e-05		0.000127277		8.71034e-05		3.21261e-05		2.02673e-05		1.83935e-05		4.7847e-06
		0.000185353		0.000153848		9.97967e-05		0.000101105		0.00021304		0.000238968		0.00013148		0.000128492		0.000127588		0.000126588		0.000125505		8.31938e-05		2.62053e-05		1.53209e-05		3.04352e-05		1.36301e-05
		0.000128676		0.000148746		0.000216415		0.000221074		7.18177e-05		0.000112186		-1.63703e-05		-1.38517e-05		9.84928e-05		8.89712e-05		0.000135775		0.000118664		3.19811e-05		2.72655e-05		1.31871e-05		1.27154e-05
		0.000208786		0.000192748		6.7085e-05		4.00088e-05		5.58127e-05		6.78447e-05		2.38805e-05		7.77366e-05		-3.54e-05		-3.33743e-05		6.39037e-05		2.4503e-05		4.84858e-05		4.37063e-05		-8.9029e-06		-4.5434e-06
		0.000122594		0.000118416		0.000103519		6.3829e-05		9.43964e-05		0.000111836		6.1435e-05		6.06264e-05		8.87609e-05		9.67932e-05		9.63182e-05		6.80305e-05		3.49207e-05		3.28764e-05		1.91627e-05		-1.2415e-05
		0.000194183		0.000155077		0.000126007		0.000109249		6.04308e-05		8.09776e-05		0.000107079		8.55797e-05		0.000147084		0.000141773		7.21094e-05		3.40495e-05		3.6478e-05		2.09851e-05		1.84859e-05		-1.51895e-05
		0.000102855		0.000109648		0.000272647		0.0002493		9.05771e-05		9.91889e-05		7.33146e-05		8.30434e-05		7.31302e-05		6.65702e-05		0.000115189		8.69315e-05		5.14093e-05		2.64597e-05		2.20836e-05		1.4156e-05
		0.000168658		0.00016782		0.000235726		0.000200028		0.000122292		0.000130268		9.19958e-05		9.44365e-05		5.78474e-05		6.83586e-05		5.3486e-05		3.5647e-05		1.05236e-05		-7.1854e-06		-5.22857e-05		-6.64284e-05
		0.000116488		0.000143484		6.49662e-05		6.19998e-05		8.6061e-05		0.000116832		5.02949e-05		5.08964e-05		8.0583e-05		9.74673e-05		0.00012458		0.000110562		3.67831e-05		2.6406e-05		3.3997e-06		-1.73396e-05
		0.000128219		0.00014721		0.000138707		0.000119609		8.01032e-05		9.13496e-05		9.21855e-05		8.98458e-05		0.000104226		0.000132725		0.000170243		0.000135458		7.13654e-05		4.55771e-05		1.9334e-06		-5.7237e-06
		0.000216128		0.000167439		7.77598e-05		5.4284e-05		5.26569e-05		5.13315e-05		8.03587e-05		8.33789e-05		0.000160971		0.000160561		-7.3567e-06		-9.9204e-06		5.02117e-05		4.77451e-05		4.63312e-05		3.45115e-05
		0.000198455		0.000193483		5.80129e-05		2.46669e-05		0.000120818		0.000146766		0.00014168		0.000137839		0.000106448		8.84131e-05		0.000104263		8.73082e-05		4.31808e-05		5.5397e-05		2.79882e-05		3.82657e-05
		7.09431e-05		4.30742e-05		0.000121662		9.85713e-05		0.000105406		0.000112553		0.000171184		0.000159039		9.86256e-05		8.95189e-05		0.00018253		0.000180254		2.00792e-05		2.82716e-05		1.3575e-06		-1.48457e-05
		0.000195758		0.000167915		0.00011301		9.58278e-05		1.47103e-05		3.59392e-05		8.33922e-05		8.33677e-05		0.000104832		0.000100255		9.12779e-05		7.06886e-05		-4.3939e-06		9.1267e-06		4.372e-06		-5.1755e-06
		0.000189859		0.000144514		9.59051e-05		5.46465e-05		0.00010963		9.81896e-05		-7.02697e-05		-8.28291e-05		6.61253e-05		5.01257e-05		7.52867e-05		5.61967e-05		3.92891e-05		3.50858e-05		-2.6503e-06		-3.02902e-05
		0.000203272		0.00014403		0.00021945		0.000199055		0.000107624		0.000116037		6.25624e-05		3.52193e-05		1.39825e-05		2.07795e-05		0.000138152		8.79275e-05		0.000143205		0.000155556		9.8004e-06		5.7829e-06
		5.31011e-05		4.1373e-05		0.000151512		0.000135874		9.78735e-05		8.97665e-05		0.000221824		0.00018768		4.39056e-05		3.71285e-05		9.9612e-05		8.87516e-05		0.000105461		0.000114373		2.0001e-06		-1.89154e-05
		0.000148335		0.000120797		0.000111813		9.73462e-05		0.00012508		0.000144161		6.34141e-05		1.51985e-05		0.000117263		0.000111764		0.000146583		0.000118468		4.87116e-05		3.36387e-05		-2.73362e-05		-3.80366e-05
		0.000262719		0.000221477		-4.4125e-06		1.0473e-05		3.55408e-05		3.7282e-05		7.43289e-05		6.5158e-05		0.000217728		0.000224514		0.000130138		0.000105073		7.21024e-05		7.15094e-05		2.17896e-05		1.05899e-05
		0.000354802		0.00032715		0.000140437		0.000104162		0.0001372		0.000163876		0.000162143		0.000161795		8.40053e-05		7.38475e-05		-6.03989e-05		-0.000101998		9.25716e-05		8.76397e-05		4.05499e-05		4.98576e-05
		0.000264981		0.000253588		0.00016115		0.000153362		2.79169e-05		2.02678e-05		-5.41488e-05		-6.52636e-05		0.00028304		0.000246519		7.95352e-05		4.2636e-05		3.92351e-05		1.80583e-05		1.48669e-05		-1.57405e-05
		0.000261665		0.000250062		7.68598e-05		4.20419e-05		8.16876e-05		7.6716e-05		-8.2111e-05		-0.00010364		0.000279168		0.000253847		0.000103746		0.000125313		1.95864e-05		3.21823e-05		6.3745e-06		-8.811e-06
		0.00026844		0.000240575		0.000147896		8.09763e-05		2.03449e-05		2.18257e-05		-2.52999e-05		-2.13173e-05		0.000110746		7.6012e-05		0.000129785		0.000139159		0.000102702		0.000107857		6.1408e-06		2.0218e-06
		0.000326631		0.000305519		0.000149866		0.000148213		3.15896e-05		3.28872e-05		0.000190545		0.000198003		0.000288034		0.000279983		6.03993e-05		7.89762e-05		1.14275e-05		1.85465e-05		1.36813e-05		1.38031e-05
		0.000215928		0.000176772		0.000186679		0.000175546		0.000166818		0.000174102		0.00013164		0.000162229		0.000166374		0.000134946		5.48368e-05		6.31946e-05		6.76972e-05		8.4984e-05		1.82336e-05		1.06701e-05
		0.000205464		0.00018763		0.000126412		0.000101346		9.69068e-05		0.000100822		0.000161451		0.000149194		0.000144917		0.000137139		0.000103129		7.13876e-05		3.8159e-06		9.4129e-06		-1.72972e-05		-2.90741e-05
		0.000227137		0.00015997		0.000101278		9.37319e-05		0.000297175		0.000289479		3.4853e-06		-1.32049e-05		0.000158755		0.000134898		5.6669e-05		9.41173e-05		8.87366e-05		9.67412e-05		-6.09122e-05		-7.1479e-05
		0.000359631		0.000298847		0.000151236		0.000148035		0.000272865		0.000272056		9.9312e-05		8.92938e-05		0.000189356		0.000168862		9.0992e-05		8.94275e-05		-7.00105e-05		-5.40106e-05		2.6513e-05		2.54019e-05
		0.000256277		0.000236544		0.000244987		0.000225757		0.000122613		0.000120924		0.000144525		0.000162686		0.000165141		0.000165838		0.000117723		0.000129053		6.02137e-05		5.94517e-05		1.74823e-05		2.24988e-05
		0.000157111		0.00015042		8.68631e-05		7.14222e-05		0.000239614		0.000227771		3.85567e-05		3.43007e-05		0.00010794		0.000109327		0.000180592		0.000216221		0.000102037		9.29574e-05		-1.78715e-05		-5.01136e-05
		0.000256483		0.000207164		0.000176297		0.000161281		0.000209748		0.000217511		0.000108905		8.56043e-05		0.000155108		0.000129445		0.000215252		0.000231125		3.46805e-05		2.07922e-05		2.2097e-06		-2.58609e-05
		0.000321897		0.000272205		0.000169167		0.00016226		0.000258909		0.000235406		9.01367e-05		8.67186e-05		0.000224154		0.000195081		0.000102783		0.000132709		6.34495e-05		7.16082e-05		-5.9783e-06		-1.24982e-05
		0.000214553		0.000168642		0.000183573		0.000175013		0.00030895		0.000306622		-8.45249e-05		-9.9611e-05		0.000283635		0.000308461		0.000182208		0.000200183		6.527e-07		9.2064e-06		2.23294e-05		8.2898e-06
		0.000358259		0.000329586		9.31338e-05		8.08454e-05		0.000234449		0.000230416		-6.35199e-05		-4.88189e-05		0.000211626		0.000180586		0.000149348		0.000133028		0.000106658		9.55858e-05		7.2247e-06		-2.3264e-06
		0.000367444		0.000308264		0.000128965		0.000138628		0.000114995		0.000127887		0.000158087		0.000149053		0.000250326		0.000228491		8.3005e-05		8.71917e-05		2.03083e-05		2.57436e-05		1.68013e-05		9.2515e-06
		0.000269206		0.000236712		0.000132342		0.000130529		0.000245617		0.000239701		4.73584e-05		5.64043e-05		0.000144511		0.000133911		1.83548e-05		1.72057e-05		3.24111e-05		3.66129e-05		1.09136e-05		2.21947e-05
		0.000283225		0.000243195		0.000121144		0.000100013		0.000219629		0.000212764		0.000137359		0.000107642		0.000181047		0.000165325		0.000113156		0.000145931		0.000117569		0.000132121		1.48551e-05		1.22536e-05
		0.000241687		0.000221516		0.000122077		0.000116869		0.000122697		0.000132961		0.000157731		0.000180555		0.000248628		0.00024425		6.78092e-05		9.5053e-05		0.000108873		0.000101537		9.5261e-06		1.19169e-05
		0.000282815		0.00028669		5.96961e-05		4.77407e-05		0.000190956		0.000188377		7.71845e-05		0.000118287		0.000214282		0.000200701		0.00012287		0.000109159		5.43477e-05		6.39046e-05		1.7298e-06		-1.26103e-05
		0.000182565		0.00015862		0.000227471		0.000212017		0.000509625		0.000480227		3.74785e-05		2.32407e-05		6.22822e-05		5.69012e-05		0.000108538		0.000131633		2.50514e-05		3.20518e-05		4.21428e-05		4.37683e-05
		0.000324417		0.000308472		0.000135268		0.000128029		0.000233423		0.000214366		8.34315e-05		7.98778e-05		0.000167658		0.000163833		0.000114698		0.000139523		8.36257e-05		8.71092e-05		2.04314e-05		3.7233e-06
		0.000319628		0.000271846		8.19248e-05		9.54913e-05		0.000148325		0.000147437		0.000219568		0.000214742		0.000249892		0.000244276		9.10238e-05		0.000102228		0.00010102		9.05445e-05		3.13239e-05		2.96071e-05
		0.000283916		0.000221937		0.000105838		8.06522e-05		7.13623e-05		0.000110584		0.000239313		0.000238145		0.00015492		0.000151811		0.000118395		0.000114611		8.09189e-05		8.63598e-05		1.26401e-05		5.848e-06
		0.0002297		0.000206094		0.000136262		0.000125224		7.4802e-05		9.13329e-05		7.05872e-05		4.17529e-05		0.000348627		0.000344536		0.000113256		0.000126726		7.12888e-05		6.35011e-05		4.1315e-06		1.2441e-05
		0.000349211		0.000304928		0.000222236		0.000212808		9.84154e-05		0.00013278		0.000108845		6.8159e-05		0.000172449		0.000169552		0.000113713		0.000129766		-4.65877e-05		-2.67685e-05		4.33965e-05		2.57907e-05
		0.000290448		0.000253786		8.95598e-05		9.87277e-05		0.000127651		0.000147146		-2.71808e-05		-3.5204e-05		0.000217602		0.000214211		7.45002e-05		7.76396e-05		2.15169e-05		3.8152e-05		2.59399e-05		1.74824e-05
		0.000217121		0.000189628		0.000144641		0.000116342		0.000277065		0.000261197		0.000224783		0.000259473		0.000125862		0.000125325		0.000162065		0.000189074		3.73805e-05		5.48353e-05		2.30262e-05		2.3042e-05
		0.000142687		9.95717e-05		7.55931e-05		5.6366e-05		0.000225125		0.000195574		0.000209067		0.000228812		9.04989e-05		7.80791e-05		0.000189664		0.000209191		2.5404e-05		2.75363e-05		1.71489e-05		1.91892e-05
		0.000368558		0.000309703		0.000241985		0.000266441		0.00017199		0.000177438		3.71878e-05		1.39697e-05		0.000176738		0.000193537		2.8816e-06		2.15893e-05		1.61135e-05		1.88278e-05		2.72262e-05		3.569e-05
		0.000198727		0.000142972		0.000264974		0.000291302		0.00016004		0.000178852		0.00012099		0.000116295		0.000155316		0.000128308		0.00012262		0.000123526		5.41175e-05		5.15077e-05		5.57541e-05		4.12607e-05
		0.00027691		0.000253747		0.000111464		9.94025e-05		0.000305442		0.000333521		7.79664e-05		7.8644e-05		0.000200554		0.000207918		0.000174555		0.00017214		8.72686e-05		8.09073e-05		1.52581e-05		1.71573e-05
		0.000222285		0.000179096		0.000136484		0.000136111		0.000274032		0.00029387		2.86144e-05		1.39949e-05		0.000172681		0.000160459		0.000114952		0.000111789		5.68648e-05		4.31967e-05		-8.0104e-06		-1.79287e-05
		0.000194906		0.000123944		0.000283378		0.000279082		0.000258928		0.000211028		0.000130558		0.000119863		0.000158862		0.000152445		6.20577e-05		7.66363e-05		0.000108748		0.000107237		2.9093e-05		1.1133e-05
		0.000288526		0.000278389		0.00022834		0.00022147		0.000209755		0.000219016		3.20683e-05		-2.4283e-06		0.000226206		0.000199817		8.77274e-05		0.000100821		0.000142596		0.000129316		2.4183e-06		-4.9915e-06
		0.000263275		0.000194975		0.00023952		0.000226958		0.000103186		0.00010377		0.000133351		0.00011665		0.000224353		0.000218713		0.000143434		0.000145712		9.65424e-05		0.000108436		4.1632e-06		-5.18e-08
		0.000268277		0.000264147		4.46321e-05		1.4042e-05		0.000119251		0.000160297		0.00020442		0.000197513		0.000252001		0.000237761		9.97408e-05		0.000107281		6.60722e-05		9.02165e-05		-1.64906e-05		-1.50743e-05
		0.00027548		0.000245343		0.000137428		0.000133153		0.000334353		0.000355525		0.000111379		8.7549e-05		0.000129515		0.00010226		0.000161378		0.000171286		8.59968e-05		7.6835e-05		1.22647e-05		2.9621e-06
		0.000253663		0.00026421		9.70098e-05		7.66163e-05		0.000250254		0.000233487		6.94826e-05		4.85719e-05		6.87531e-05		6.20038e-05		0.000119303		0.000121096		0.00010009		9.71278e-05		5.22081e-05		4.12877e-05
		0.000240965		0.000301047		8.68987e-05		8.07211e-05		0.000202653		0.000204422		0.000167422		0.000180142		0.000148015		0.000140668		0.000138222		0.000163067		1.98107e-05		3.96812e-05		1.8245e-05		1.09096e-05
		0.000303781		0.000293556		0.00011521		0.00010306		0.000504775		0.000501847		0.00015815		0.000142185		0.000121869		0.000126113		6.91909e-05		7.85708e-05		5.63757e-05		6.94969e-05		3.69617e-05		2.49516e-05
		0.000387338		0.000383659		0.000267164		0.000235082		0.000248499		0.000245055		6.7828e-05		6.52776e-05		0.000139331		0.00012275		0.000141677		0.000165674		5.65664e-05		6.75802e-05		1.05861e-05		-7.6963e-06
		0.000219963		0.000201381		0.000211278		0.000194918		0.0003014		0.000330796		-4.28384e-05		-5.97139e-05		0.0001884		0.000172166		0.000127325		0.000161128		-5.2298e-06		-6.4808e-06		-5.8482e-06		-1.36793e-05
		0.000317013		0.000336135		0.000194147		0.000223932		0.000243154		0.000313882		-3.62061e-05		-2.85452e-05		5.70658e-05		5.79383e-05		0.000102494		0.000120505		3.13266e-05		3.55422e-05		6.2436e-06		3.6523e-06
		0.000365486		0.00036221		0.000213772		0.000185201		0.000151079		0.000151574		0.000162907		0.000193638		0.000231918		0.000202927		0.000106712		0.0001351		2.05591e-05		1.33417e-05		2.91284e-05		2.14845e-05
		0.00033015		0.000333222		0.000181608		0.00014506		0.000116998		8.26997e-05		6.53532e-05		5.50158e-05		0.000169729		0.000179165		0.000158803		0.000165018		3.72201e-05		1.76546e-05		2.06868e-05		2.89174e-05
		0.000305436		0.000333249		0.00029463		0.00030479		0.000245694		0.000242384		4.92866e-05		4.60206e-05		0.00011779		0.000122995		0.000161667		0.000170314		5.76723e-05		6.38046e-05		1.82556e-05		2.19946e-05
		0.000301996		0.000295009		0.000261898		0.000263058		0.000157956		0.000170636		4.66254e-05		3.04164e-05		0.00019435		0.000191304		0.000163059		0.000169802		4.22023e-05		3.77306e-05		2.52507e-05		3.08293e-05
		0.000355801		0.000332278		0.000338743		0.000329179		0.000197045		0.000139642		1.44687e-05		8.4141e-06		0.000110802		0.000115472		6.9523e-05		6.9064e-05		-4.24073e-05		-4.70914e-05		9.434e-07		-1.7424e-05
		0.000202925		0.000231212		0.000115481		9.37465e-05		7.74043e-05		7.86007e-05		5.82053e-05		5.00497e-05		3.03278e-05		1.60855e-05		6.90413e-05		5.97992e-05		5.75985e-05		5.47118e-05		3.5517e-05		3.55018e-05
		0.000283438		0.000305232		0.000234983		0.000206717		0.000118319		9.08908e-05		0.000130767		0.000123826		0.00012677		0.000100727		0.000109182		6.95845e-05		0.000144881		0.000122356		6.90838e-05		6.1059e-05
		0.000437726		0.000425069		0.000296525		0.00026562		0.000210607		0.000201877		-7.95696e-05		-9.257e-05		0.000139102		0.000120398		3.60099e-05		1.55837e-05		3.655e-06		-3.8874e-06		-2.27291e-05		-2.24915e-05
		0.000256494		0.000269651		0.000131519		0.000131007		0.000108522		0.000106158		1.36321e-05		1.00616e-05		8.34035e-05		6.34222e-05		8.95348e-05		5.26841e-05		-3.0497e-05		-3.34344e-05		1.32225e-05		6.0566e-06
		0.000289237		0.000300062		0.000212285		0.000179425		0.000122982		0.000116572		4.67137e-05		6.03776e-05		8.27031e-05		5.25372e-05		0.000118859		9.47165e-05		1.90336e-05		1.71013e-05		2.06662e-05		2.32108e-05
		0.000247597		0.000254482		0.000292182		0.000279494		0.000244586		0.000260038		0.000127766		0.000106689		0.000135351		0.000139319		4.36159e-05		4.24309e-05		5.97369e-05		8.45976e-05		2.4545e-05		2.82387e-05
		0.000237219		0.000222696		0.000164117		0.000163119		5.9521e-05		6.05884e-05		0.000104456		0.0001166		7.7739e-05		5.18695e-05		9.31224e-05		8.35917e-05		0.000116797		0.000123458		1.16933e-05		1.22965e-05
		0.000270263		0.000313925		0.000116094		0.000115378		0.000130897		0.000132757		7.06178e-05		7.44401e-05		0.000131457		0.000143934		6.70576e-05		4.70172e-05		-4.3459e-06		-9.2685e-06		3.76217e-05		4.29051e-05
		0.000343209		0.000361653		0.000315489		0.000246547		0.000174509		0.000211242		-6.58023e-05		-6.95811e-05		0.000196728		0.000179614		0.000146994		0.000125565		6.664e-05		5.67079e-05		6.34442e-05		5.33201e-05
		0.00026936		0.000295907		0.000240743		0.000235032		0.000103678		8.4905e-05		5.47741e-05		4.47057e-05		0.000144418		0.000132312		3.01407e-05		-5.5659e-06		5.50072e-05		4.35133e-05		4.16628e-05		2.55118e-05
		0.000352193		0.000337084		0.000133911		0.000130083		0.000151951		0.000136085		-1.03824e-05		9.352e-07		0.000151165		0.00012569		8.91404e-05		6.98276e-05		2.09704e-05		1.43971e-05		1.74056e-05		1.25344e-05
		0.000418714		0.000385419		0.000166749		0.000167589		0.000165022		0.000169871		1.73497e-05		-1.1361e-06		0.000109199		9.26959e-05		0.000107602		6.88318e-05		8.09425e-05		7.89215e-05		-3.67098e-05		-4.04847e-05
		0.000340299		0.000338942		0.000109857		0.000111954		0.000114623		0.000100628		6.76299e-05		8.98185e-05		0.000122904		9.04901e-05		7.94826e-05		6.85122e-05		3.78773e-05		3.79292e-05		5.8626e-06		-2.02466e-05
		0.0003671		0.00033788		0.000315291		0.000310642		8.28636e-05		0.000104991		0.000155056		0.000141779		5.61963e-05		2.84491e-05		8.72831e-05		8.21856e-05		1.4684e-06		-1.66382e-05		2.86751e-05		2.95318e-05
		0.000253331		0.000271412		0.000204387		0.000210273		0.000299162		0.000265813		-1.13291e-05		5.6287e-06		0.000102757		9.23761e-05		4.37193e-05		5.13376e-05		-2.16541e-05		-4.00994e-05		-1.6622e-06		-1.04239e-05
		0.000413055		0.000417127		0.000256271		0.000265347		0.000147346		0.000155415		3.5073e-05		2.243e-05		0.000162795		0.000159083		4.80974e-05		3.69745e-05		2.35409e-05		2.6372e-06		3.24164e-05		4.63566e-05
		0.000230296		0.000232316		0.000331684		0.000323129		0.000170752		0.000172765		5.02104e-05		1.02201e-05		5.80442e-05		4.19099e-05		9.91845e-05		8.43542e-05		-4.92303e-05		-6.13563e-05		-1.75122e-05		-4.77504e-05
		0.000315015		0.000334279		0.000212697		0.000204922		0.000220517		0.000254887		4.35571e-05		4.25343e-05		6.4093e-05		2.84453e-05		9.11331e-05		8.07727e-05		-4.37213e-05		-5.85691e-05		-4.05818e-05		-7.06982e-05
		0.000288609		0.000271694		0.000324682		0.000265944		0.000141064		0.000113089		5.74702e-05		7.67858e-05		0.000167282		0.000134576		9.57073e-05		4.56342e-05		7.14792e-05		6.7998e-05		4.89799e-05		3.79986e-05
		0.000222953		0.000238145		0.000271649		0.000291275		0.00018568		0.000197291		4.54468e-05		5.42813e-05		5.99993e-05		5.28658e-05		0.000125583		8.96751e-05		6.92102e-05		5.24581e-05		-2.26898e-05		-3.62616e-05
		0.000345913		0.00031872		0.000179285		0.000232073		7.53436e-05		9.13111e-05		4.96589e-05		2.65804e-05		9.66438e-05		9.70045e-05		3.22347e-05		1.39107e-05		-1.51434e-05		-3.71053e-05		9.03358e-05		6.63514e-05
		0.000477629		0.000466303		0.000139733		0.000130077		0.000146239		0.000140312		8.0824e-06		-5.147e-07		8.05567e-05		5.71436e-05		9.16432e-05		5.07599e-05		0.000109831		9.58844e-05		1.67181e-05		-1.04452e-05
		0.000367204		0.000413957		0.000288226		0.000269696		0.000179573		0.000197375		0.00011388		0.000102981		0.000132649		0.000124004		7.35074e-05		6.26571e-05		8.54832e-05		7.29248e-05		2.7398e-05		3.978e-07
		0.00024164		0.000250653		0.000316592		0.000353983		0.000209726		0.0001869		0.000184832		0.000175443		0.000174922		0.000163484		7.62058e-05		6.47766e-05		0.000127835		0.000103326		1.70517e-05		1.6131e-06
		0.000328389		0.000319816		0.000318134		0.000301876		0.000139929		0.00013987		6.33312e-05		7.57922e-05		0.000143614		0.000165912		4.72531e-05		5.3987e-05		9.29894e-05		9.01843e-05		3.48544e-05		2.11696e-05
		0.000299748		0.000300001		0.000201		0.000195962		0.000154668		0.000170568		6.44782e-05		7.12642e-05		0.000111966		0.000137045		5.74323e-05		5.9323e-05		9.67032e-05		8.75078e-05		7.84084e-05		4.72746e-05
		0.000236994		0.000263105		7.69515e-05		6.46485e-05		0.000215398		0.000204539		-2.11442e-05		-5.924e-06		0.000134044		0.000127487		8.88769e-05		7.12361e-05		5.30737e-05		4.99963e-05		7.3846e-06		8.7554e-06
		0.000286692		0.000279357		0.000319268		0.000300555		0.00012447		0.000129261		4.52755e-05		5.602e-05		6.76624e-05		5.21262e-05		8.41519e-05		6.72486e-05		7.57342e-05		8.84583e-05		-1.662e-05		-1.63174e-05
		0.000326676		0.000339731		0.000181586		0.000178845		0.000158798		0.000159037		0.000109275		0.000103026		3.84343e-05		-3.7519e-06		9.7531e-05		9.12555e-05		-4.88989e-05		-4.73628e-05		3.62605e-05		3.42606e-05
		0.00026082		0.000310606		0.000319752		0.000291131		3.793e-05		2.74433e-05		0.000163825		0.000137832		9.14153e-05		7.18435e-05		7.06929e-05		7.19111e-05		-2.63158e-05		-3.90005e-05		5.26818e-05		4.20187e-05
		0.000336137		0.00030366		0.000268131		0.000258431		0.000105371		9.22326e-05		7.26477e-05		5.9095e-05		0.000112212		8.89748e-05		8.49907e-05		7.05002e-05		0.000105945		0.000107467		1.97813e-05		-4.364e-06
		0.000335144		0.000343929		0.000345744		0.000378622		0.000224095		0.000216142		0.000114688		0.000107533		0.000146547		0.000129257		3.85862e-05		1.8329e-05		4.9511e-06		5.8318e-06		-5.28702e-05		-9.14329e-05
		0.000258589		0.000250929		0.000198601		0.00022963		0.000123208		0.000150195		7.28671e-05		7.95131e-05		0.0001283		0.000142804		0.000146297		9.09483e-05		6.37426e-05		6.77894e-05		1.77255e-05		3.941e-06
		0.000418513		0.000424119		0.000270421		0.000205189		0.000220828		0.000217536		4.48228e-05		3.67035e-05		7.50823e-05		5.39057e-05		7.14229e-05		5.69139e-05		-3.8295e-05		-6.80046e-05		3.61398e-05		2.99891e-05
		0.000431521		0.000450567		0.000317094		0.000303769		0.000161855		0.00013986		-2.69361e-05		-7.555e-06		4.18133e-05		3.50924e-05		5.57264e-05		4.1659e-05		1.80681e-05		4.5568e-06		2.69684e-05		3.1674e-06
		0.000163507		0.000177342		0.000158455		0.000171118		0.000144795		0.000145985		2.297e-07		-4.0516e-06		0.000151087		0.000134977		8.74425e-05		8.08617e-05		0.000125788		0.000126023		5.9696e-05		3.15822e-05
		0.000259397		0.000279405		0.000260631		0.000298747		9.32363e-05		0.000106551		-3.839e-05		-2.31499e-05		4.65791e-05		3.42087e-05		9.55391e-05		8.87604e-05		4.68357e-05		7.71721e-05		4.03483e-05		3.03726e-05
		0.000366963		0.000342297		0.000246268		0.000216196		0.000102305		8.47884e-05		-2.68157e-05		-3.90034e-05		8.42226e-05		6.179e-05		3.5215e-05		1.76648e-05		4.26897e-05		2.91984e-05		1.2892e-05		-4.454e-06
		0.000396575		0.000393606		0.000175423		0.000193954		0.000156117		0.000160576		9.46334e-05		8.09762e-05		8.75443e-05		6.40536e-05		8.00356e-05		7.06678e-05		0.000122598		0.000116071		6.85058e-05		6.79066e-05
		0.000380799		0.000393114		0.000183467		0.000178747		0.000121214		0.000117576		7.72699e-05		5.68006e-05		0.000118112		0.000107597		0.000145005		0.000132924		-7.52125e-05		-9.09289e-05		-3.3975e-06		-1.8197e-06
		0.000308819		0.000333619		0.000235423		0.000212016		0.000172172		0.00015935		1.90995e-05		2.93594e-05		0.000121825		0.000102559		7.7489e-05		6.76822e-05		6.03986e-05		4.86291e-05		-3.8725e-05		-7.53582e-05
		0.000386367		0.000368797		0.000137112		0.000123157		0.00021291		0.000224497		4.16357e-05		4.00291e-05		5.08012e-05		3.62114e-05		5.34349e-05		3.8762e-05		-8.6694e-05		-0.000105578		4.30928e-05		2.19171e-05
		0.000245465		0.000279294		0.000115715		0.000143055		9.11908e-05		8.52671e-05		1.89737e-05		3.15513e-05		0.000102699		0.000104606		3.16169e-05		-3.3357e-06		4.16851e-05		4.54406e-05		3.74059e-05		1.26049e-05
		0.000539423		0.00048116		0.00015212		0.000156436		0.00011921		0.000113584		-4.47696e-05		-7.87953e-05		0.00013888		0.000149472		8.57816e-05		7.83082e-05		4.34985e-05		5.3608e-05		4.92222e-05		4.33514e-05
		0.00027258		0.000285617		0.000151078		0.000176925		8.36468e-05		6.69685e-05		3.50525e-05		3.61734e-05		0.0001624		0.000152475		0.000115118		8.21358e-05		0.000109777		9.53059e-05		1.03787e-05		1.36459e-05
		0.000404594		0.00035949		4.89273e-05		2.36122e-05		0.000209071		0.000220109		0.000137695		0.000150461		6.71139e-05		8.2346e-05		3.8318e-05		1.9817e-05		8.01827e-05		6.18076e-05		-4.49922e-05		-6.25474e-05
		0.000260772		0.000279879		0.000189503		0.000213362		0.000196377		0.000187581		0.000121165		0.00011954		9.23161e-05		9.86369e-05		5.16025e-05		2.76098e-05		9.97286e-05		9.64819e-05		4.77913e-05		3.91394e-05
		0.000483884		0.000469511		7.54184e-05		2.82837e-05		7.37804e-05		6.97396e-05		9.70353e-05		9.73572e-05		6.31903e-05		4.88024e-05		6.82425e-05		5.75609e-05		1.51426e-05		-1.9031e-06		-7.0794e-06		-3.55443e-05
		0.000366966		0.000357897		0.000126728		7.54716e-05		0.00011789		8.437e-05		8.70915e-05		8.73587e-05		1.25072e-05		1.366e-05		9.95785e-05		7.78554e-05		4.55463e-05		4.92898e-05		6.12517e-05		5.38349e-05
		0.000246428		0.000221402		0.000139954		0.00010312		0.000251232		0.000204387		0.000148587		0.000155197		0.00016048		0.000154634		0.000178031		0.000152732		-2.53868e-05		-4.96301e-05		8.8393e-06		7.4937e-06
		0.000383302		0.000408001		6.87178e-05		5.18567e-05		0.000127566		0.000113841		5.47865e-05		4.61831e-05		7.72643e-05		6.04201e-05		0.000139572		0.000149324		0.000110271		8.33413e-05		-2.14131e-05		-2.03444e-05
		0.000328841		0.000388172		8.51146e-05		7.98147e-05		0.000241554		0.000204303		1.45175e-05		-2.7344e-06		0.000109065		7.95604e-05		0.000161981		0.000154625		5.6445e-05		5.79933e-05		4.39306e-05		3.42449e-05
		0.000255475		0.00024786		0.000160532		0.00017414		0.000109289		0.000122017		9.19351e-05		9.2051e-05		9.17893e-05		0.000104082		7.06951e-05		5.83697e-05		1.47823e-05		-1.42359e-05		5.00595e-05		4.79445e-05
		0.000243204		0.000286197		3.85084e-05		4.2811e-05		0.000188487		0.000165334		0.000158938		0.000158877		4.13669e-05		4.38861e-05		5.03093e-05		5.98832e-05		4.25623e-05		4.22368e-05		-6.5328e-06		-3.50557e-05
		0.000353948		0.000394259		0.000185533		0.000196019		0.000135149		0.000139824		-3.07988e-05		-3.26784e-05		7.43081e-05		7.11779e-05		0.00012295		0.000134077		0.000111727		9.05957e-05		-2.8634e-06		-3.37737e-05
		0.000402014		0.0004581		9.19967e-05		0.000107378		9.54557e-05		7.44879e-05		0.00011101		0.0001241		0.000129346		0.000143763		0.000101986		0.000103694		1.55399e-05		-1.25416e-05		6.209e-07		-2.03324e-05
		0.000308107		0.000311208		2.53595e-05		4.76405e-05		0.000137996		0.00012712		0.000166424		0.000161365		2.0391e-05		8.7603e-06		9.07733e-05		9.08132e-05		7.87431e-05		6.16291e-05		-4.97457e-05		-7.58867e-05
		0.00035839		0.000387551		7.52833e-05		5.69915e-05		0.000210608		0.000161729		6.39059e-05		7.27004e-05		0.000116957		8.81768e-05		6.83744e-05		7.0474e-05		1.94142e-05		-6.0701e-06		4.64999e-05		3.58009e-05
		0.000340303		0.000328746		0.000155662		0.000162261		0.000193086		0.000152313		9.47418e-05		8.54375e-05		0.000178891		0.000200685		0.000106932		0.000104177		4.7063e-05		4.04446e-05		3.00727e-05		3.33456e-05
		0.000336838		0.000334625		0.000110914		0.000116981		0.000102106		9.34433e-05		7.52191e-05		6.16868e-05		0.000131211		0.000128624		2.90355e-05		3.86368e-05		2.6601e-06		-9.2116e-06		3.32647e-05		9.4537e-06
		0.000354563		0.000372629		0.000110206		0.000116871		9.62227e-05		0.000102839		0.000144858		0.000133199		7.12858e-05		8.37378e-05		0.000145917		0.000147607		9.18612e-05		8.62291e-05		1.70686e-05		-1.14822e-05
		0.000471951		0.000466158		1.96799e-05		3.61149e-05		0.000123093		0.000122694		0.000121734		0.000120179		8.30624e-05		7.40964e-05		0.000133757		0.00015491		-2.01897e-05		-2.5253e-05		0.000200396		0.000210956
		0.00025148		0.000228143		8.77721e-05		8.08075e-05		0.00012189		0.000107582		6.29868e-05		3.94196e-05		0.000131308		0.00011386		8.92744e-05		8.46045e-05		7.40198e-05		3.67604e-05		0.000153745		0.000170147
		0.000258717		0.000319263		0.000148821		0.00016972		0.000152329		0.000150014		0.000135931		0.000135906		9.64772e-05		9.45482e-05		0.000119266		0.000119459		8.2584e-05		7.47768e-05		5.14857e-05		6.07678e-05
		0.000274042		0.000285168		0.000117264		0.000120891		0.000117971		0.00010888		0.00011781		9.80153e-05		0.000129051		0.000127138		0.000138584		0.000127483		6.52136e-05		4.40257e-05		4.75419e-05		5.75046e-05
		0.000175277		0.000119224		0.000119161		0.000109047		8.54174e-05		7.42528e-05		0.000152994		0.000154656		0.000130739		0.000118075		7.57914e-05		5.26296e-05		1.94654e-05		-3.859e-07		0.000106485		0.000119731
		0.000261988		0.000268762		4.71389e-05		6.23437e-05		0.000101679		0.00013909		6.28244e-05		5.13712e-05		1.74356e-05		3.01998e-05		0.000115603		0.000101965		3.19071e-05		2.16476e-05		0.000112577		0.000105453
		0.000329584		0.000292363		8.86382e-05		0.000114252		9.11654e-05		0.000109017		0.000126634		0.000127304		1.78725e-05		4.5408e-06		0.000127507		0.000130681		7.12498e-05		5.29914e-05		9.51179e-05		9.63926e-05
		0.00012763		0.000126432		5.91781e-05		5.65912e-05		0.000216961		0.000217702		5.90941e-05		4.6719e-05		0.000162183		0.000165963		0.000151374		0.000128401		9.16591e-05		4.06655e-05		0.000186957		0.000195133
		0.000284805		0.000320651		9.4452e-05		7.96981e-05		0.000109588		0.00011596		0.000174454		0.000134336		0.000104314		0.000122429		7.62402e-05		8.52512e-05		7.48688e-05		5.06963e-05		0.000152425		0.000176962
		0.00025142		0.000224135		4.06646e-05		5.2012e-05		0.000118963		0.000120244		9.58647e-05		0.00010356		0.000273847		0.000243833		0.000117059		0.000111039		0.000108141		7.53494e-05		0.000123557		0.000128841
		0.000259873		0.000254334		0.000155628		0.000121607		0.000127303		0.000142887		6.20514e-05		5.63199e-05		0.000115344		0.000111578		0.000194832		0.000164165		7.21784e-05		3.43237e-05		5.64997e-05		4.6661e-05
		0.000220991		0.00023822		6.39931e-05		4.36526e-05		0.000154505		0.000157678		4.72082e-05		6.25978e-05		0.000153067		0.000131742		4.15287e-05		4.5093e-05		2.33631e-05		6.6087e-06		0.000199362		0.00021538
		0.00020526		0.000220855		0.000162714		0.000150616		0.000133312		0.000126671		0.000141607		0.000128784		9.71486e-05		8.45916e-05		0.000115884		8.02922e-05		7.99431e-05		4.31955e-05		0.000116437		0.000114506
		0.000207041		0.000204761		0.00010535		0.000110282		0.000157985		0.0001737		7.31141e-05		8.80704e-05		8.81004e-05		7.60865e-05		0.000119054		0.000134696		6.69338e-05		5.10683e-05		0.000158841		0.000163637
		0.000166135		0.000152462		8.7018e-05		9.0946e-05		0.000125252		0.000109167		2.30271e-05		1.65916e-05		0.000109819		9.36681e-05		6.4786e-05		8.40002e-05		9.42657e-05		8.86462e-05		6.24928e-05		4.41454e-05
		0.000198065		0.000192283		8.98924e-05		9.67343e-05		0.000153668		0.000123062		0.000116158		0.000121806		8.78579e-05		0.000107975		0.000102431		8.29052e-05		6.7098e-05		4.35113e-05		0.000161382		0.000172452
		0.00018994		0.000183645		8.93084e-05		9.88288e-05		0.000157754		0.00014745		8.79923e-05		9.28575e-05		9.33699e-05		0.000104268		0.00011543		0.000124		-8.5718e-05		-9.18658e-05		6.40522e-05		7.74848e-05
		0.000135962		0.0001432		0.000137526		0.000135223		0.000201429		0.000173587		0.000147963		0.000131862		6.45846e-05		4.50916e-05		6.44307e-05		4.92162e-05		5.68897e-05		3.36432e-05		0.000157768		0.000165008
		0.000149179		0.000149183		0.000108898		0.000116727		0.000213125		0.000213136		2.33249e-05		-2.5361e-06		2.81883e-05		1.15888e-05		6.31337e-05		3.90629e-05		1.86173e-05		-8.0848e-06		0.000129216		0.000143431
		0.000153021		0.000175006		0.000176519		0.00018131		0.000122445		0.000104853		6.11856e-05		4.20779e-05		0.000107814		9.0752e-05		8.2731e-05		4.65708e-05		3.05153e-05		6.992e-07		9.56692e-05		9.6779e-05
		0.000268027		0.00026363		0.000198581		0.000185736		0.000149607		0.000137219		8.37924e-05		6.56745e-05		6.44459e-05		5.17657e-05		0.000158843		0.000167771		-4.26559e-05		-6.37145e-05		4.43507e-05		3.48509e-05
		0.000148091		0.00017665		5.30074e-05		6.00704e-05		0.000220214		0.00024753		3.60264e-05		4.55643e-05		3.00598e-05		-4.3e-08		0.000116431		0.000115021		6.65584e-05		6.93079e-05		0.000181626		0.000201097
		0.000161553		0.000139589		0.000250114		0.000251513		0.000215802		0.00020298		0.000161893		0.000178166		8.30775e-05		8.47046e-05		0.000146009		0.00017415		4.30211e-05		2.57432e-05		0.000143832		0.000155797
		0.000278054		0.000259363		0.000135237		0.000141017		0.00014083		0.00014895		0.000137915		0.00012817		0.000109361		0.000111226		0.000144376		0.000132791		1.58056e-05		1.34842e-05		0.000200082		0.00021175
		0.00020453		0.000183194		3.73869e-05		5.00512e-05		0.000146014		0.00016447		6.42693e-05		5.17588e-05		0.000104561		9.27332e-05		7.10027e-05		6.38762e-05		6.34625e-05		7.67652e-05		0.00015857		0.000173769
		0.000314612		0.000317186		0.000163186		0.000153923		0.000135954		0.000141122		9.5916e-05		9.60292e-05		0.00012051		0.000110384		0.000131917		0.00014684		6.20756e-05		4.47081e-05		0.000102968		9.42967e-05
		0.000316505		0.000340486		-1.5268e-05		-1.2287e-05		9.95201e-05		0.000117637		-1.59352e-05		-3.7245e-05		0.000139726		0.000138411		0.000126936		0.000141621		0.000139308		0.000103387		0.000223802		0.000219045
		0.00012555		0.000146099		0.000100311		0.000102545		0.000136423		0.000105728		8.97225e-05		8.97555e-05		8.51314e-05		6.61879e-05		0.00018831		0.000184872		2.56505e-05		2.31775e-05		0.000160609		0.000157152
		0.000301911		0.000341343		9.59743e-05		0.000109539		0.000177978		0.000147581		0.000107957		0.000139868		7.23137e-05		6.4654e-05		7.56684e-05		7.98546e-05		7.48062e-05		5.29205e-05		0.000132747		0.000131437
		0.00035413		0.0003309		0.000151186		0.000148189		0.000128098		0.000146785		0.000169218		0.000138223		0.000127319		0.000126858		0.000121039		0.000119596		7.70213e-05		7.54241e-05		0.000151028		0.000144112
		0.00022345		0.000226452		0.000301226		0.000255272		9.51125e-05		6.84063e-05		0.000139684		0.000130405		8.31752e-05		5.95471e-05		8.09946e-05		6.21499e-05		5.74018e-05		6.73814e-05		0.000124498		0.000122704
		0.00023031		0.000230004		0.000205548		0.000200685		0.000204462		0.000208846		0.000115323		9.23254e-05		0.000116832		9.55809e-05		6.15708e-05		6.00243e-05		1.31061e-05		1.46085e-05		2.60928e-05		1.87422e-05
		0.000288759		0.000299092		0.000299058		0.000289648		0.000215083		0.000219835		0.000141906		0.000119973		0.000173979		0.000147118		7.18462e-05		7.34974e-05		2.54553e-05		2.51745e-05		7.45694e-05		6.93933e-05
		0.000227469		0.000231794		0.000359519		0.000355134		0.000169152		0.000181551		2.74377e-05		4.19164e-05		9.93087e-05		7.11046e-05		6.26954e-05		5.87949e-05		4.52853e-05		4.31678e-05		0.000125068		0.000118584
		0.000172007		0.000163509		0.000263083		0.000226583		0.000219281		0.000205778		0.000130098		0.000125562		5.29958e-05		7.61733e-05		8.24467e-05		5.77759e-05		-1.16748e-05		-1.8432e-05		3.76282e-05		2.44939e-05
		0.00020998		0.000201659		0.000334292		0.000332154		0.000118482		0.000117474		0.000136871		0.000136671		0.000149798		0.000119852		7.97671e-05		8.35265e-05		8.08824e-05		7.70249e-05		0.000171533		0.000162205
		0.000399043		0.000388037		0.000343417		0.000340801		0.000148001		0.00013438		0.000117074		0.000115537		9.18271e-05		7.96118e-05		0.000132853		0.000105742		-7.033e-06		-8.1036e-06		0.00014303		0.000161477
		0.000308739		0.000302491		0.000108511		6.21251e-05		0.000203761		0.000178018		0.000136703		0.000134597		0.000126984		9.77791e-05		5.77462e-05		4.5279e-05		1.27462e-05		-2.896e-07		0.000200955		0.000236486
		0.000240745		0.000219126		0.000369454		0.000377906		0.000128392		8.58196e-05		4.10323e-05		4.15707e-05		6.97131e-05		5.70134e-05		7.01157e-05		5.43463e-05		4.32136e-05		2.34578e-05		0.000139372		0.000141703
		4.27442e-05		1.90478e-05		0.000182135		0.000159048		0.000145014		0.000128801		0.000133634		0.000124732		0.00017445		0.000154881		7.51978e-05		6.94218e-05		8.02974e-05		7.56571e-05		0.000138233		0.000157451
		0.000215531		0.00021633		0.00022012		0.00019914		0.00017733		0.000179463		0.000181395		0.00018942		0.000129222		0.000115377		4.36847e-05		3.47456e-05		7.00721e-05		7.96665e-05		0.000137946		0.000145056
		0.00021666		0.000207915		0.000368569		0.000370002		0.000127029		0.000148244		7.91041e-05		7.51728e-05		0.000108247		8.82054e-05		8.50652e-05		8.22589e-05		3.0329e-06		1.88798e-05		6.71317e-05		6.31866e-05
		0.000185307		0.000212492		0.000393121		0.000383518		0.00027983		0.000255295		6.89235e-05		3.79544e-05		8.47891e-05		7.53049e-05		9.92324e-05		5.84583e-05		7.6689e-05		6.76777e-05		0.000109901		0.000121858
		0.000152859		0.000154456		0.000405034		0.000400235		0.000176592		0.000185757		9.4403e-06		-3.7344e-06		3.43427e-05		3.18998e-05		5.30978e-05		4.48115e-05		1.4475e-05		2.05636e-05		0.000130626		0.000122245
		0.000137147		0.00012548		0.000187001		0.00017157		0.000157854		0.00015131		0.000118529		0.000117335		0.000190741		0.000195352		3.39201e-05		1.8509e-05		5.79048e-05		4.82854e-05		-4.4241e-05		-5.24455e-05
		0.000181092		0.000169179		9.69268e-05		6.50338e-05		0.000121306		0.000162213		0.000106041		9.19013e-05		0.000157357		0.000169092		7.92708e-05		4.29756e-05		3.28507e-05		4.88605e-05		6.10258e-05		5.87272e-05
		0.000172284		0.000178133		0.000195497		0.000206413		0.000230588		0.000212169		2.19511e-05		8.832e-06		0.000142321		0.000123137		0.000114049		7.40293e-05		7.65529e-05		6.74301e-05		0.00012055		0.000114036
		0.000263147		0.000282929		0.000246958		0.000203212		0.000191454		0.000175754		5.58946e-05		3.88994e-05		-6.96901e-05		-0.000112246		5.5621e-05		8.6433e-06		6.16144e-05		6.17958e-05		4.52167e-05		3.69527e-05
		0.000259899		0.000242969		0.000340353		0.000350655		0.000171223		0.000164177		0.000159466		0.000182489		6.67908e-05		5.15407e-05		4.8077e-05		3.66365e-05		5.41258e-05		4.39146e-05		0.000168466		0.000173922
		0.000293518		0.000251669		0.000397701		0.000374973		0.000117482		0.000118923		8.01721e-05		4.9602e-05		7.10652e-05		0.000100816		6.98562e-05		4.11211e-05		4.18115e-05		4.37817e-05		-1.17199e-05		-2.61511e-05
		0.000427435		0.000387154		0.000279586		0.000256943		0.000123339		0.000113442		0.000127761		0.000116691		0.000107634		0.000111282		9.3789e-05		6.86281e-05		-2.2073e-06		5.9976e-06		5.71516e-05		6.31586e-05
		0.000350189		0.000359252		0.00027664		0.000272588		9.58533e-05		0.000126311		0.000132658		0.000127712		8.43767e-05		9.86003e-05		0.000110834		7.81086e-05		-2.00311e-05		-3.07887e-05		-5.59151e-05		-6.41514e-05
		0.000287949		0.000289497		0.000387474		0.000357463		0.000127014		0.000105538		0.000164284		0.000160188		0.000153079		0.000171298		0.000137238		0.000142835		3.91039e-05		3.69916e-05		-1.18335e-05		-2.2629e-05
		0.000313376		0.000328672		0.000179512		0.000200245		0.000232585		0.000253243		0.000121047		0.000127967		7.32917e-05		5.66018e-05		9.78897e-05		7.56655e-05		1.48685e-05		6.6787e-06		5.9949e-05		6.15074e-05
		0.000346882		0.000325071		0.000349106		0.000340982		0.000134351		9.72885e-05		9.45452e-05		0.000108729		0.000168025		0.00016194		6.56766e-05		5.38894e-05		3.99784e-05		3.6583e-05		8.1098e-05		7.24797e-05
		0.000204871		0.00021927		0.000410034		0.000434104		0.0002096		0.000215591		0.000137707		0.000129723		8.9429e-05		0.000101904		7.69494e-05		5.2981e-05		0.000114109		9.77147e-05		-1.9257e-06		1.78993e-05
		0.000271413		0.000276075		0.000292484		0.000289142		9.1438e-05		9.34068e-05		-1.60464e-05		-1.49099e-05		4.74827e-05		2.93931e-05		3.60827e-05		3.4053e-05		0.000113742		0.000116297		1.63637e-05		1.72794e-05
		0.000245164		0.000240999		0.000198739		0.000178829		0.000139093		0.000143727		0.00013853		0.000156131		0.000126067		0.000102473		5.68205e-05		5.37215e-05		4.12299e-05		2.75285e-05		1.02004e-05		1.53473e-05
		0.00021075		0.00021673		0.000377644		0.000395372		0.000125006		0.000153197		6.04641e-05		7.54269e-05		0.000112788		0.00010368		5.59943e-05		2.98354e-05		-1.41102e-05		-1.24732e-05		7.99197e-05		9.45705e-05
		0.000264741		0.000288575		0.000397655		0.000391083		0.000144406		0.000140262		0.000107704		0.000118873		0.000134478		0.00012325		6.34044e-05		6.68073e-05		6.74342e-05		5.60352e-05		1.75769e-05		2.88529e-05
		0.000367008		0.000353748		0.000204669		0.000194417		0.000170977		0.000173038		0.000131169		0.000140145		0.000125526		0.000121787		0.000159168		0.000117366		5.77368e-05		4.74076e-05		4.91939e-05		3.36033e-05
		0.000311684		0.000284333		0.000402762		0.000381454		0.000155736		0.000122993		9.33221e-05		7.7437e-05		9.01012e-05		0.000111494		3.50158e-05		2.49573e-05		4.6003e-05		5.12257e-05		6.53435e-05		4.43459e-05
		0.000247595		0.000243565		0.000204729		0.000212957		0.00019953		0.000191601		3.862e-06		2.5926e-06		8.53124e-05		8.30446e-05		5.99322e-05		4.19808e-05		4.20269e-05		4.6093e-05		4.1374e-06		2.93021e-05
		0.000373708		0.000338411		0.000226094		0.000201125		0.000162817		0.000162659		0.000118337		0.000104796		0.000104582		0.000121246		0.000133147		0.000120804		4.16819e-05		3.91265e-05		4.347e-05		5.72043e-05
		0.000337803		0.000337772		0.000262755		0.000290906		0.000136556		0.000139341		5.86981e-05		4.31991e-05		0.000140194		0.000124569		5.79412e-05		4.69295e-05		2.45371e-05		3.35148e-05		4.8571e-05		5.83107e-05
		0.000214717		0.000229303		0.000385747		0.00038998		0.000239746		0.000194542		3.84884e-05		3.76646e-05		0.000167758		0.000155123		2.97763e-05		1.35941e-05		-2.67181e-05		-2.60569e-05		5.38234e-05		7.95456e-05
		0.000209036		0.000193385		0.000491449		0.000452255		0.000244865		0.000214306		7.02222e-05		9.31781e-05		7.44502e-05		9.5137e-05		7.83061e-05		7.72111e-05		4.70573e-05		4.4194e-05		-1.2522e-06		-1.59246e-05
		0.000413287		0.000388341		0.000142065		0.000116157		0.000114012		0.000106752		0.000126829		9.67631e-05		6.00043e-05		4.40586e-05		3.91299e-05		4.01776e-05		3.12485e-05		2.25761e-05		3.4918e-05		4.294e-05
		0.000285233		0.000277532		0.000339606		0.000340288		0.000158079		0.000121554		0.000140614		0.00015743		0.000150487		0.000146483		6.76372e-05		5.20869e-05		-1.00062e-05		-3.87533e-05		3.19302e-05		4.73756e-05
		0.000151705		0.000170396		0.000178071		0.000155403		0.000204149		0.000203802		0.000116577		8.09706e-05		8.39748e-05		5.42053e-05		0.000116835		7.2408e-05		3.86245e-05		4.15788e-05		3.20926e-05		2.1955e-05
		0.000177494		0.000159606		0.000378576		0.000359055		0.000173917		0.000143852		9.22771e-05		6.52278e-05		6.87062e-05		8.15332e-05		9.8858e-05		7.39039e-05		1.10562e-05		2.08585e-05		5.04585e-05		3.92212e-05
		0.000270852		0.000232906		0.000329253		0.000342722		0.000214584		0.000216075		8.88297e-05		9.86725e-05		0.000114743		9.06326e-05		8.56111e-05		6.72417e-05		-3.22893e-05		-1.5294e-05		6.12502e-05		7.43194e-05
		0.000367956		0.000372294		0.000243006		0.000240225		0.000114199		0.000139042		9.29238e-05		9.57645e-05		0.000135886		0.000120289		6.78487e-05		1.47141e-05		2.43079e-05		1.41454e-05		8.89323e-05		9.78693e-05
		0.000368289		0.000359019		0.000361075		0.000336273		0.000257916		0.000223987		7.9454e-05		4.35314e-05		5.455e-05		5.20931e-05		4.87289e-05		3.9044e-05		7.92662e-05		7.76071e-05		0.000109502		9.96032e-05
		0.000368282		0.000326322		0.000244297		0.000244586		0.000219142		0.000218119		5.42281e-05		8.3075e-05		4.89687e-05		3.50006e-05		3.83116e-05		2.34731e-05		3.77415e-05		4.55023e-05		6.10584e-05		6.10519e-05
		0.000244626		0.00023038		7.01739e-05		2.49752e-05		0.000104428		0.000123139		9.28788e-05		7.67858e-05		9.40751e-05		0.000112092		3.44737e-05		-1.44856e-05		4.36747e-05		3.07721e-05		7.9955e-06		6.2659e-06
		0.000266104		0.000225453		0.000496952		0.000489742		0.000124596		0.000116686		8.77021e-05		8.96777e-05		0.000163776		0.000159011		7.19571e-05		4.07748e-05		8.74278e-05		8.73713e-05		6.83325e-05		6.5812e-05
		0.000330282		0.000294106		0.000354529		0.000339526		0.000243269		0.000239438		0.000187209		0.00018707		1.63561e-05		2.64e-05		9.59897e-05		8.56784e-05		3.55302e-05		2.70995e-05		7.28725e-05		7.8286e-05
		0.000253132		0.000261068		0.000369792		0.000379958		0.000250581		0.000257221		0.000146309		0.00013666		0.000112518		8.38978e-05		5.53997e-05		4.84252e-05		3.42333e-05		2.07616e-05		1.5924e-05		-6.0704e-06
		0.000442693		0.00045974		0.000320283		0.000303597		0.000118711		0.000104054		8.49632e-05		9.93427e-05		0.00013037		0.000124954		7.31677e-05		7.14986e-05		8.31404e-05		8.31002e-05		8.67478e-05		9.29369e-05
		0.000304385		0.000284644		0.000109156		7.46123e-05		0.000225637		0.00024704		4.046e-05		9.0275e-06		2.95398e-05		3.1556e-06		9.71978e-05		7.02039e-05		4.42927e-05		3.89798e-05		5.40044e-05		5.99466e-05
		0.000269036		0.000250779		0.000146393		0.0001053		0.000119405		0.000112345		0.000107979		0.000102351		7.03153e-05		7.1321e-05		3.5114e-05		4.42326e-05		6.3208e-05		6.71947e-05		3.22953e-05		5.1875e-05
		0.000449444		0.000413321		0.000195562		0.000173802		0.000153732		0.000156263		0.000165774		0.000150284		8.53355e-05		9.4566e-05		4.01282e-05		4.1585e-05		5.74189e-05		6.54446e-05		0.000113561		0.000121469
		0.000373398		0.000369651		0.000126017		0.000129213		8.10043e-05		6.69091e-05		0.000238513		0.000214746		-4.91922e-05		-5.46865e-05		0.000120225		9.92592e-05		-1.19677e-05		8.57e-08		8.19492e-05		8.78078e-05
		0.00027534		0.000284008		0.000147829		0.000142824		0.000205547		0.000159653		0.000160208		0.000195586		-1.46794e-05		-2.04751e-05		5.41546e-05		3.59146e-05		0.000105078		8.99645e-05		6.10967e-05		7.50592e-05
		0.000465779		0.000460897		7.43542e-05		5.47873e-05		9.70619e-05		8.35453e-05		0.000172437		0.000184474		6.68834e-05		6.09195e-05		2.88651e-05		1.8888e-05		3.11799e-05		4.77334e-05		0.000107243		0.000113647
		0.000331639		0.000351964		0.000102907		0.000114486		0.000156206		0.000162749		0.000142295		0.000132199		4.88959e-05		3.63276e-05		0.00018215		0.0001459		5.89128e-05		6.04414e-05		7.84247e-05		9.87929e-05
		0.000380214		0.000345666		5.25558e-05		3.3477e-05		0.000160425		0.000155461		0.000239136		0.000254814		7.20614e-05		7.55574e-05		4.28272e-05		4.81731e-05		6.97443e-05		7.34231e-05		5.73975e-05		6.84561e-05
		0.000382777		0.000343373		0.000139402		0.000109034		0.00022911		0.000234762		0.000203276		0.000191272		6.85622e-05		6.17605e-05		7.2692e-06		-1.04141e-05		0.000100515		8.73645e-05		5.52595e-05		6.74999e-05
		0.000227157		0.000228489		9.10784e-05		7.5203e-05		0.000200581		0.000175232		0.000172311		0.000156383		3.2382e-06		6.7247e-06		0.000124674		0.000116722		5.68653e-05		6.14572e-05		8.69798e-05		0.000105195
		0.000359727		0.000309268		0.000138783		0.000135822		0.000256648		0.000238176		0.000208015		0.000250984		7.50536e-05		4.35286e-05		6.51391e-05		3.48037e-05		8.34865e-05		8.24086e-05		0.000101373		0.000122811
		0.000199312		0.00016555		0.000136228		0.000129506		0.00015646		0.000176213		0.000180252		0.000194687		0.000104047		9.49833e-05		8.56465e-05		5.13281e-05		8.16109e-05		9.96146e-05		1.63497e-05		1.2078e-06
		0.00027918		0.000251482		7.31256e-05		4.53481e-05		0.000130656		0.000134768		0.000104468		9.15928e-05		9.25934e-05		5.58795e-05		0.000112566		0.000138347		9.9932e-06		9.3836e-06		6.7175e-05		7.21213e-05
		0.000226029		0.000174819		0.000151059		0.000127689		0.000213988		0.000224918		0.000113793		0.000107813		0.000100296		0.000104545		0.00018791		0.00015639		0.000129458		0.000126962		6.27673e-05		4.99065e-05
		0.000220584		0.000179031		0.000148946		0.000134379		9.3808e-05		6.66747e-05		0.000143193		0.000146536		6.48529e-05		9.06337e-05		7.59733e-05		6.77279e-05		6.90413e-05		7.99714e-05		8.71869e-05		0.000102045
		0.000370097		0.00034081		0.000125222		9.11421e-05		0.000116295		0.000112965		0.000218874		0.000213702		2.79097e-05		4.01998e-05		0.00015015		0.000150157		3.31935e-05		5.52263e-05		6.73514e-05		5.04119e-05
		0.000451992		0.00039839		7.718e-05		6.22237e-05		8.66401e-05		8.59059e-05		9.98953e-05		8.02909e-05		3.41762e-05		1.11754e-05		8.29912e-05		5.69542e-05		2.72027e-05		4.06519e-05		6.54451e-05		6.29709e-05
		0.000299334		0.000260805		0.000135784		0.000130961		0.000159664		0.000169411		0.000209381		0.000226441		-2.099e-06		-5.4945e-06		7.4352e-05		8.93859e-05		5.98912e-05		4.72962e-05		9.01271e-05		7.70663e-05
		0.000215396		0.000161253		1.29661e-05		-1.5673e-05		0.000218213		0.000224888		0.000133777		0.000125928		4.60866e-05		3.97055e-05		0.000140456		0.000144685		2.74616e-05		3.25446e-05		3.17479e-05		2.97595e-05
		7.40545e-05		5.08938e-05		0.000140292		0.000133503		0.000178288		0.000176119		0.000134945		0.000135139		-1.5457e-06		-8.2946e-06		2.9943e-06		-3.83374e-05		5.56862e-05		6.5264e-05		6.79137e-05		5.51684e-05
		0.000247482		0.00016788		0.000170979		0.000157253		0.00024839		0.00024556		0.00019359		0.0002134		6.6206e-05		6.62449e-05		0.000160849		0.000169753		5.12076e-05		6.12599e-05		9.2309e-05		7.60338e-05
		0.000270189		0.000214834		0.00028285		0.000235422		9.59839e-05		9.13359e-05		0.000194055		0.000215625		-1.11507e-05		-2.39659e-05		0.000128191		8.26394e-05		2.20285e-05		4.20359e-05		-1.95664e-05		-2.83215e-05
		0.000121296		5.80599e-05		0.000114191		7.19601e-05		0.000117507		9.42873e-05		0.000120714		0.000124424		-2.84793e-05		-2.07969e-05		0.000179598		0.000155374		5.46279e-05		6.11818e-05		6.06318e-05		6.59136e-05
		6.90771e-05		4.17619e-05		0.000118529		8.78668e-05		0.000159005		0.000179922		0.000201958		0.000192066		-4.95132e-05		-4.4318e-05		3.49929e-05		2.38113e-05		1.15196e-05		1.89178e-05		0.000139895		0.000141637
		0.000336438		0.000285465		0.000154001		0.000139768		0.000185145		0.000162991		0.000121801		0.000119792		0.000103302		0.00010437		4.61184e-05		4.38929e-05		2.66896e-05		2.7277e-05		7.987e-06		-9.7519e-06
		0.000218718		0.000179964		0.000129217		0.000108233		0.000188692		0.00020034		0.000168977		0.000175629		1.85306e-05		2.99341e-05		2.49939e-05		9.1227e-06		7.358e-06		3.5762e-06		8.23529e-05		6.25477e-05
		0.000152669		0.000136983		0.000136294		0.000118368		0.000204567		0.00019704		0.000126784		0.000127365		2.1331e-05		7.7453e-06		0.00013181		0.000134467		8.301e-07		1.50874e-05		0.000118062		0.000118287
		0.000327077		0.000266311		0.000303944		0.000275877		0.000189684		0.000152452		3.12213e-05		3.53012e-05		3.8084e-05		4.01903e-05		6.68934e-05		5.04497e-05		6.00185e-05		3.92152e-05		4.48772e-05		1.96252e-05
		0.00022948		0.000166105		8.26816e-05		8.45221e-05		0.000291401		0.00024383		0.000199548		0.000217456		3.07043e-05		2.24066e-05		0.000143384		0.000140951		0.000101477		0.00010891		8.65583e-05		9.57522e-05
		0.000398044		0.000353219		0.000139205		0.000103367		0.000159235		0.000154527		0.000190085		0.000178484		0.00010598		0.00011148		0.000154338		0.000119394		4.93675e-05		6.15196e-05		6.86183e-05		5.29613e-05
		0.000232365		0.000201938		0.000106989		0.000108218		0.000118717		0.000135596		0.000142106		0.000141561		9.82066e-05		9.47116e-05		8.24039e-05		8.31143e-05		6.54316e-05		6.51181e-05		4.5828e-06		2.8434e-06
		0.000170198		0.000161495		0.000126161		0.000107252		0.00023052		0.00019916		0.000128753		0.000119065		2.70629e-05		2.34185e-05		9.84905e-05		7.29658e-05		3.57709e-05		3.47698e-05		6.44901e-05		6.71e-05
		0.000287065		0.000211044		0.000217072		0.000187054		0.000137646		0.000154218		0.000192762		0.000203836		3.42817e-05		2.58236e-05		0.000170623		0.000100854		5.50429e-05		5.7891e-05		3.42823e-05		2.66098e-05
		0.000181897		0.000138247		0.000184585		0.000152428		7.685e-05		7.1535e-05		8.2803e-05		7.53524e-05		-4.19457e-05		-2.60811e-05		0.000144852		0.000145876		6.97594e-05		6.82911e-05		0.000131525		0.000124948
		0.000184289		0.000128268		5.74229e-05		4.93631e-05		0.000219506		0.000182748		8.40679e-05		0.000104327		4.09024e-05		5.48686e-05		0.000102042		8.73205e-05		6.0518e-05		6.58867e-05		5.49588e-05		2.57081e-05
		0.000327013		0.000274443		4.6677e-05		1.0696e-05		0.000119455		0.000149836		0.000213039		0.000188687		9.9926e-06		4.1655e-06		9.27883e-05		0.00011315		2.2557e-05		2.25363e-05		7.92912e-05		7.29282e-05
		0.000296467		0.000219847		0.000173441		0.000168456		1.876e-07		-1.11448e-05		8.92109e-05		0.000109733		9.69073e-05		8.97914e-05		0.000115003		9.93098e-05		4.19971e-05		2.71425e-05		2.6149e-05		2.49589e-05
		0.000209563		0.000140846		0.000142035		0.000143647		0.000153962		0.000160254		0.000121381		0.000118562		8.1502e-06		-2.2055e-06		0.000117866		0.000113582		3.4537e-05		3.62487e-05		-1.93147e-05		-2.35175e-05
		0.000202752		0.000182857		0.000191155		0.000139702		0.000155852		0.000189127		0.000195834		0.00019576		8.1565e-05		7.43807e-05		0.000165178		0.000159864		4.69209e-05		4.90452e-05		5.12069e-05		5.05352e-05
		0.000396345		0.000360782		0.000170127		0.000119467		-6.6729e-06		3.03944e-05		6.63677e-05		6.64538e-05		3.05932e-05		1.70857e-05		5.84602e-05		5.07682e-05		5.60769e-05		6.72905e-05		8.54055e-05		7.20372e-05
		0.00019854		0.000175939		0.00016187		0.000170284		6.15894e-05		5.28718e-05		0.0002262		0.000176913		5.37488e-05		-4.5523e-06		0.000123817		0.000130528		9.58356e-05		8.39455e-05		-2.35396e-05		-5.34524e-05
		0.000330249		0.000280283		0.000144287		0.000144535		0.00013135		0.000144129		0.000120409		0.000148344		-1.0385e-06		1.87943e-05		3.75626e-05		2.32158e-05		6.05891e-05		5.84789e-05		0.000100653		9.86492e-05
		0.00019706		0.000143477		9.1915e-05		6.55207e-05		5.37699e-05		6.44427e-05		0.000158184		0.000154487		4.13556e-05		3.77864e-05		0.000119743		0.000109101		0.000117629		0.00011846		9.22e-06		2.193e-07
		0.000248012		0.000197819		0.00012115		9.76987e-05		0.00019051		0.000208664		0.000178209		0.000195199		-3.4388e-05		-4.32673e-05		4.29894e-05		4.42433e-05		0.000112577		0.000103003		4.22306e-05		5.24928e-05
		0.000344909		0.000275942		0.000188221		0.000200174		0.000189662		0.000172036		0.000161293		0.00014385		-6.0893e-05		-6.59758e-05		0.00013475		0.000104872		7.22855e-05		7.29051e-05		-4.0562e-05		-5.1574e-05
		0.000273465		0.00023663		0.000113145		0.000100965		0.000231657		0.00019017		0.00014732		0.000156458		0.000187278		0.000167868		7.71736e-05		5.75382e-05		5.53039e-05		3.5278e-05		-3.61221e-05		-3.70662e-05
		0.000264994		0.000219615		0.00012156		0.00010015		0.000157967		0.000163462		7.99629e-05		7.41653e-05		1.11017e-05		-1.85368e-05		0.000100927		8.43646e-05		5.16846e-05		4.35108e-05		5.84583e-05		4.7062e-05
		0.000165116		0.000145381		0.000198378		0.000216979		0.000119709		0.000130783		0.000207116		0.000183132		0.000110492		9.33179e-05		2.59239e-05		2.39509e-05		4.15896e-05		4.89591e-05		8.32044e-05		7.60067e-05
		0.000301868		0.00025215		9.90383e-05		9.90004e-05		-7.8669e-06		5.6981e-06		0.000159748		0.000159765		3.86235e-05		2.60393e-05		7.82338e-05		6.14868e-05		4.3129e-06		7.7622e-06		3.05938e-05		1.51109e-05
		0.000285808		0.000262809		0.000234999		0.000190706		8.10948e-05		9.2447e-05		0.000130055		0.000127146		2.11906e-05		2.426e-06		0.000182361		0.000157239		5.02196e-05		5.28861e-05		1.57045e-05		1.55254e-05
		0.000119503		0.000106766		0.000314881		0.000272394		-4.80013e-05		-3.94578e-05		0.000118473		0.000136106		0.000102097		8.04967e-05		-1.2655e-06		-1.91587e-05		2.28512e-05		1.10986e-05		6.34424e-05		6.93645e-05
		7.45906e-05		7.1913e-05		0.000168914		0.000182079		0.000232802		0.00023595		0.000159608		0.000124375		3.82567e-05		1.39175e-05		8.10401e-05		8.28004e-05		3.39876e-05		1.95885e-05		6.5335e-06		-3.1526e-06
		8.65369e-05		7.79529e-05		0.00020371		0.000170917		0.000210604		0.000246469		5.50889e-05		9.61656e-05		7.26335e-05		4.77912e-05		0.000100881		0.000100561		2.12273e-05		2.21139e-05		8.33711e-05		7.95614e-05
		0.000270456		0.000194595		0.000195446		0.00017636		0.000144739		0.000130145		0.000133072		0.000121473		2.2432e-05		-2.6539e-05		0.000146626		0.000136859		2.68527e-05		3.29574e-05		1.2057e-06		-3.6483e-06
		0.00025236		0.00023053		0.000183824		0.000160157		0.000153095		0.000161289		0.000188765		0.000187084		9.26186e-05		9.75403e-05		0.000144024		0.000112693		5.85185e-05		5.13197e-05		0.000107242		8.54129e-05
		0.000357177		0.000357908		0.000192331		0.000196546		7.03799e-05		7.32354e-05		0.000201896		0.000229425		-1.82738e-05		-3.90279e-05		6.59106e-05		5.95486e-05		3.809e-06		4.0927e-06		0.0001261		0.000119374
		0.000190004		0.00018483		0.00022111		0.000208777		4.00127e-05		2.99543e-05		0.000202128		0.000200486		0.000104728		5.84375e-05		6.1084e-05		5.31579e-05		3.10126e-05		1.88848e-05		6.3143e-05		4.55106e-05
		0.00016029		0.000176278		0.000227709		0.000225866		0.000109163		0.000108002		0.000174808		0.000160677		4.25447e-05		3.87693e-05		0.000105731		0.000127702		1.7327e-05		2.91814e-05		5.68409e-05		2.69596e-05
		0.000214827		0.000167578		0.000218392		0.000184124		0.000116911		0.000135255		0.00012887		0.000100658		1.46712e-05		1.82764e-05		0.000104958		9.58007e-05		1.22901e-05		1.05239e-05		7.32761e-05		8.06201e-05
		0.000228931		0.000188673		0.000281914		0.000282051		0.000136721		0.000113486		0.000131003		0.000105226		4.98031e-05		3.00472e-05		6.37927e-05		6.6922e-05		-3.6817e-06		1.5455e-05		2.44219e-05		3.23905e-05
		0.000285		0.000283855		0.00019637		0.000210056		0.000328353		0.000311805		0.000186184		0.000189726		0.000115903		9.00747e-05		0.000115909		0.000123386		4.84562e-05		3.98514e-05		4.75744e-05		4.74026e-05
		0.000178556		0.000143044		0.000134854		0.000113443		0.00013558		0.000106691		8.8432e-05		9.83201e-05		4.70885e-05		3.3135e-05		-5.7824e-05		-5.93125e-05		3.23305e-05		2.69294e-05		-8.7147e-06		1.9267e-06
		0.000333764		0.000343606		0.000132125		0.000138019		0.000131573		9.45955e-05		0.000109551		0.00011649		4.37516e-05		2.02912e-05		3.1131e-06		-3.6445e-06		-1.31586e-05		-7.2952e-06		4.76981e-05		5.7398e-05
		0.00015373		0.000155571		0.000167334		0.00016062		0.000170823		0.00019479		9.14202e-05		8.71417e-05		2.32884e-05		2.37698e-05		4.22502e-05		1.84492e-05		1.3554e-06		1.20285e-05		1.53468e-05		-1.1415e-06
		0.000184381		0.000190481		0.00011966		0.000103389		0.000112513		0.000117822		0.000180687		0.000178846		2.5073e-06		-6.3472e-06		6.99644e-05		5.30902e-05		2.25453e-05		1.82022e-05		5.19907e-05		4.97641e-05
		0.000219424		0.000182491		0.000157888		0.000163753		0.000162823		0.000172471		0.000181768		0.000161523		9.59555e-05		7.95694e-05		6.18044e-05		6.52287e-05		5.62133e-05		4.54612e-05		6.39674e-05		4.89573e-05
		0.00013647		0.000101504		0.000153886		0.000143818		0.000181122		0.000180097		9.7431e-05		9.61327e-05		7.54864e-05		4.32838e-05		8.57619e-05		8.10421e-05		4.73889e-05		5.72374e-05		-9.5282e-06		-3.3581e-05
		0.000242282		0.000232606		0.000246558		0.000226695		0.000180983		0.000186085		0.000174978		0.000153137		5.599e-05		2.55322e-05		9.7402e-05		7.81283e-05		1.66653e-05		1.93324e-05		4.78725e-05		4.20955e-05
		0.000228145		0.000215392		0.000106067		9.36115e-05		7.36199e-05		7.05238e-05		9.49355e-05		8.65931e-05		5.50084e-05		5.39912e-05		0.000167882		0.000182943		1.1094e-06		1.31639e-05		3.99426e-05		1.34821e-05
		0.000237358		0.000243123		0.000197618		0.000198482		0.000124505		0.000138994		3.84944e-05		1.27047e-05		2.73493e-05		9.9079e-06		6.46346e-05		7.04727e-05		6.20394e-05		7.27886e-05		1.4551e-06		-2.36595e-05
		0.000126907		0.000123588		0.000233182		0.000235412		0.000224963		0.000218026		0.000116364		7.0601e-05		3.64707e-05		3.22649e-05		9.34383e-05		7.62164e-05		-3.9699e-06		-3.9152e-06		3.7727e-06		-1.85897e-05
		0.000237983		0.000214008		0.000188995		0.000199249		0.000154642		0.00015431		5.94018e-05		5.28799e-05		8.23899e-05		5.25396e-05		7.77566e-05		7.35019e-05		4.53587e-05		6.74749e-05		-4.58755e-05		-6.352e-05
		0.000356535		0.00037666		6.34218e-05		4.60379e-05		0.000157568		0.000139764		0.000115205		8.95034e-05		4.31212e-05		2.42413e-05		7.13099e-05		6.60826e-05		1.09563e-05		1.13444e-05		2.59414e-05		-2.2623e-06
		0.000377278		0.000347737		0.000132355		0.000111514		0.000169614		0.000157225		3.77308e-05		4.24268e-05		6.08664e-05		4.01949e-05		9.15619e-05		7.15248e-05		2.70111e-05		2.03422e-05		-7.88307e-05		-0.00010039
		0.000226887		0.000222392		0.000185905		0.000182561		-2.5073e-06		-1.69541e-05		0.000237826		0.000196635		5.63107e-05		2.42467e-05		1.3387e-05		1.31527e-05		2.88883e-05		2.45036e-05		5.8705e-06		6.5058e-06
		0.000114887		0.000100158		0.000256567		0.000217085		0.000159856		0.000169592		0.000186391		0.0001677		6.17366e-05		5.39757e-05		-1.52341e-05		-2.89805e-05		3.57822e-05		4.80582e-05		9.53361e-05		8.80407e-05
		0.000203017		0.000165368		0.000198446		0.00015635		0.000152758		0.000139232		0.000101734		0.000106326		7.7792e-05		6.34087e-05		0.000173859		0.00018476		9.2939e-06		1.15059e-05		9.09498e-05		7.6046e-05
		0.000281072		0.000250162		0.00010645		0.000109077		0.000165841		0.000142152		4.44756e-05		3.03695e-05		9.2102e-06		-3.02794e-05		7.28774e-05		7.68557e-05		4.56392e-05		4.89471e-05		0.000120129		0.000125676
		0.00025821		0.00023524		0.000233959		0.000197793		0.000118267		0.000112205		0.000167243		0.000162237		7.26306e-05		8.22395e-05		0.00011616		0.000116782		2.18999e-05		4.68081e-05		9.0193e-06		7.8218e-06
		0.000244686		0.000200946		0.000228814		0.000233704		0.000118826		0.000108703		0.000204404		0.000176372		3.89831e-05		6.2308e-06		0.000140665		0.000130281		5.71877e-05		6.21464e-05		2.8161e-05		4.80819e-05
		0.000170668		0.00015421		0.000217784		0.000206298		0.000239339		0.00021681		3.90776e-05		2.17412e-05		4.43353e-05		6.62594e-05		3.98839e-05		2.82672e-05		4.78979e-05		6.31267e-05		0.000114757		0.00011103
		0.000390381		0.000364146		0.00010917		0.000128453		7.39214e-05		8.08159e-05		0.000198249		0.00020732		-1.86166e-05		-4.13561e-05		8.99376e-05		9.7888e-05		5.68753e-05		5.26274e-05		0.000104853		7.66002e-05
		0.000211471		0.000174921		0.000148223		0.000101161		0.000149659		0.000132182		0.00014982		0.000102677		6.5727e-05		6.49939e-05		2.05686e-05		1.33253e-05		-8.96399e-05		-9.84214e-05		-1.49271e-05		-5.21338e-05
		0.000202063		0.000193298		0.000233501		0.000219402		0.000139799		0.000107871		0.000163683		0.000154273		-1.47488e-05		-1.03579e-05		4.57665e-05		2.16905e-05		2.41018e-05		1.1752e-06		1.22857e-05		7.2704e-06
		0.000231305		0.000222117		6.56178e-05		4.82383e-05		0.000155761		0.000143353		0.000183704		0.000184137		5.02747e-05		4.14624e-05		7.51858e-05		6.50048e-05		6.65161e-05		7.48495e-05		8.39393e-05		7.68077e-05
		0.000351314		0.000330468		4.70346e-05		4.75533e-05		0.000143197		0.000131782		0.000159077		0.000175609		6.65137e-05		6.37989e-05		6.67519e-05		5.18154e-05		9.35034e-05		8.15122e-05		2.29117e-05		4.8405e-06
		0.00019454		0.000204295		3.61115e-05		1.19282e-05		9.34439e-05		8.92909e-05		0.000160213		0.000160855		6.01154e-05		3.39415e-05		0.000118327		8.90447e-05		2.68923e-05		3.2007e-05		0.00017742		0.000140688
		0.000254713		0.00027376		0.000158693		0.000125986		9.22852e-05		7.49201e-05		0.000170243		0.000169957		9.04658e-05		9.4904e-05		6.92985e-05		6.269e-05		-2.062e-07		1.54921e-05		6.36176e-05		5.87462e-05
		0.00030026		0.000260151		0.000172162		0.000149794		0.000265781		0.000273293		0.00013524		0.000118001		-2.32912e-05		-4.5947e-05		9.53749e-05		8.29812e-05		5.41143e-05		6.3735e-05		3.45824e-05		3.85875e-05
		0.000254111		0.000240016		0.000160053		0.000161501		0.000184697		0.000151795		0.000171937		0.000129924		8.2765e-06		-1.7736e-06		7.42308e-05		8.33782e-05		1.13797e-05		-2.7358e-06		3.63565e-05		1.95167e-05
		0.000120795		0.000112244		0.000169255		0.00014194		0.000183883		0.000173945		0.0001457		0.000157516		0.000117287		8.20337e-05		6.51565e-05		4.69762e-05		5.14121e-05		6.32197e-05		6.67917e-05		4.7451e-05
		0.000321856		0.000293899		0.000154196		0.000127984		9.7955e-05		9.30365e-05		0.000117132		0.000142074		7.9721e-05		5.57719e-05		8.64445e-05		7.17575e-05		-1.57943e-05		-3.4733e-06		8.29464e-05		7.20109e-05
		0.000291214		0.00025329		6.53063e-05		5.9991e-05		0.000103943		0.000112042		0.000113355		0.000128833		7.31843e-05		5.80579e-05		7.38738e-05		9.48735e-05		1.6445e-06		-3.1295e-06		7.71356e-05		2.872e-05
		0.000254536		0.000220673		0.000278246		0.000258426		0.000115843		0.000114035		0.000174639		0.000174626		0.000154312		0.000110382		5.84069e-05		6.17742e-05		5.21268e-05		4.48153e-05		2.23166e-05		1.92069e-05
		0.00026565		0.00023802		9.12181e-05		7.14325e-05		7.17013e-05		8.10497e-05		1.73182e-05		1.02674e-05		1.01025e-05		1.0259e-06		4.4832e-05		4.87301e-05		4.66154e-05		4.69596e-05		0.000102847		8.56993e-05
		0.000151927		0.000136247		0.000246436		0.000244879		0.000149157		0.000121922		0.000208345		0.000197621		7.2325e-06		-2.05257e-05		8.42878e-05		8.72221e-05		3.39971e-05		3.58434e-05		0.000102688		7.93016e-05
		0.000185685		0.000181975		0.00019197		0.000193648		0.000168821		0.000152105		0.000182198		0.000204519		2.24809e-05		1.50632e-05		2.34846e-05		2.66986e-05		4.62125e-05		3.05457e-05		9.14478e-05		7.46398e-05
		0.000215583		0.000235565		0.000149157		0.00014188		0.000158473		0.000145581		0.00020411		0.000225742		0.000101575		9.38676e-05		6.46638e-05		5.68466e-05		2.06752e-05		7.3275e-06		7.04971e-05		4.34694e-05
		0.000290295		0.000259745		0.000190054		0.000185094		0.000134318		0.000122732		0.000182635		0.000192961		6.86512e-05		7.05582e-05		9.54821e-05		7.96711e-05		6.14213e-05		5.59502e-05		9.21261e-05		8.92809e-05
		0.000302715		0.000313623		0.000148499		0.000157535		0.000161805		0.00014275		0.000165969		0.000152284		2.73119e-05		2.28647e-05		7.28549e-05		5.44543e-05		6.58713e-05		3.39855e-05		8.15543e-05		7.137e-05
		0.000169005		0.000126815		0.000170804		0.000153113		0.000118447		0.000125557		0.000102505		8.5003e-05		0.000128027		0.000121475		0.000154854		0.000140617		2.48104e-05		2.93432e-05		0.000123209		9.15978e-05
		0.000140293		9.25275e-05		6.4795e-05		6.01786e-05		0.000121505		0.000108448		0.000154266		0.000179413		8.52952e-05		0.000108164		8.47652e-05		7.91881e-05		3.81812e-05		2.25993e-05		0.000113522		0.000108325
		0.00030787		0.00026878		0.000113153		7.81259e-05		0.000153671		0.000155273		0.00013811		0.000123279		6.93435e-05		7.45939e-05		0.000143913		0.000130146		1.03585e-05		6.8346e-06		0.000181254		0.000180865
		0.00018046		0.000168764		0.000183832		0.00018711		7.13354e-05		7.67201e-05		9.74676e-05		0.000104565		6.11989e-05		3.54553e-05		-2.04131e-05		-1.47883e-05		3.78875e-05		3.51754e-05		0.000139288		0.000130784
		0.000234611		0.000228561		0.000141108		0.000131383		0.000154368		0.000169006		0.000149403		0.000156183		8.37274e-05		7.41462e-05		0.000112963		9.51558e-05		0.000105452		7.165e-05		9.59644e-05		8.89706e-05
		0.00014554		0.000131214		9.47444e-05		0.000101825		0.000160819		0.000164042		0.000175965		0.000198014		0.000100051		7.62776e-05		8.30471e-05		7.65956e-05		6.31305e-05		5.26208e-05		8.36385e-05		5.96146e-05
		0.000281818		0.000240815		0.000155071		0.000132956		0.000219012		0.000208883		0.000128805		0.000106499		2.137e-05		2.9935e-05		9.84828e-05		0.000100047		5.99888e-05		5.64029e-05		0.000147289		0.000121647
		0.00017149		0.000168975		0.000173175		0.000177084		0.000154611		0.000157238		0.000176459		0.000175023		0.000139716		0.000129862		8.23446e-05		5.53136e-05		7.8514e-05		6.98828e-05		6.49068e-05		5.19276e-05
		0.000163739		0.000145055		9.74569e-05		0.000119674		0.000168855		0.000154097		0.000157681		0.000146182		5.421e-07		1.852e-06		8.83114e-05		7.75073e-05		2.7864e-05		2.08614e-05		8.31853e-05		6.42578e-05
		9.41045e-05		5.15446e-05		3.0582e-05		4.90869e-05		9.73432e-05		9.81717e-05		0.000197692		0.000159704		-2.6616e-06		-1.41739e-05		0.000118964		9.89127e-05		3.11235e-05		4.3297e-06		9.20762e-05		6.29933e-05
		0.000102658		7.44262e-05		0.000160296		0.000173846		6.96156e-05		6.70567e-05		9.89721e-05		0.000109432		6.7686e-05		4.43147e-05		9.64087e-05		0.000101185		4.13087e-05		2.98296e-05		5.63116e-05		4.21685e-05
		0.000121225		7.21514e-05		1.62712e-05		1.10535e-05		0.000206316		0.000230948		0.00021082		0.000209212		-2.26276e-05		-1.82526e-05		4.75871e-05		5.68255e-05		2.20009e-05		6.907e-06		7.392e-05		8.29041e-05
		0.000165832		0.000137402		9.80894e-05		9.68606e-05		0.000120922		0.000145926		7.50675e-05		0.00010549		2.70676e-05		1.9019e-05		7.98625e-05		5.70615e-05		6.99357e-05		4.70339e-05		8.66114e-05		5.89738e-05
		0.000236869		0.000210982		0.000126191		0.000129552		0.000102076		8.50339e-05		0.000277735		0.000250182		9.58665e-05		6.39849e-05		6.83629e-05		7.03036e-05		7.42516e-05		6.02019e-05		0.000176925		0.000173254
		7.33099e-05		1.58549e-05		0.000152281		0.000174327		8.86118e-05		6.02931e-05		9.44562e-05		8.30979e-05		0.000106166		9.74189e-05		0.000126853		0.000132638		0.000117065		0.00010665		0.0001415		0.000125565
		0.000242467		0.000197938		0.000147391		0.000135228		4.36343e-05		4.94399e-05		0.000100645		8.8762e-05		4.09342e-05		4.89282e-05		0.00012879		0.000117997		0.000125423		0.000128075		4.10875e-05		4.1966e-05
		0.000218715		0.000188745		0.000160377		0.000127209		4.27444e-05		4.43019e-05		0.000212183		0.000219626		-2.18968e-05		-4.20334e-05		8.29457e-05		8.60192e-05		3.56604e-05		2.15215e-05		7.89187e-05		6.61889e-05
		6.49994e-05		5.36952e-05		0.00016446		0.000151767		0.000102646		0.000111361		0.000139399		0.000125239		0.00011853		0.000112574		6.7431e-05		8.03254e-05		4.19376e-05		4.6486e-05		2.59565e-05		1.47918e-05
		0.000153617		0.000148015		8.2862e-05		0.000106732		0.000104387		8.55146e-05		0.000163337		0.000182992		8.88677e-05		8.35782e-05		7.65306e-05		7.35586e-05		3.52908e-05		3.69271e-05		6.93008e-05		5.70061e-05
		8.90085e-05		0.000105927		0.000171655		0.000186614		9.56208e-05		8.13674e-05		0.000127941		0.000120942		0.000116326		0.000134162		0.000100346		6.62987e-05		-3.21616e-05		-2.69042e-05		0.000183836		0.000176514
		0.00014145		0.000136149		0.000146208		0.000137179		3.34599e-05		2.59777e-05		0.000201977		0.000166081		0.000131431		0.000119383		0.000121447		0.000128285		4.3338e-06		-7.9955e-06		0.000110537		0.000105944
		0.000265304		0.000236811		8.85262e-05		8.44461e-05		5.95253e-05		5.17255e-05		0.000138683		9.58285e-05		9.53497e-05		9.97085e-05		3.93474e-05		2.92364e-05		7.17701e-05		7.48332e-05		1.30495e-05		-9.403e-07
		0.000177838		0.00017205		0.000145163		0.00014057		7.85086e-05		6.74797e-05		0.000233016		0.000237082		0.000120895		0.000117366		9.24889e-05		7.08296e-05		4.2488e-05		3.67161e-05		8.40302e-05		6.96802e-05
		0.000195018		0.000154038		0.000105286		8.92762e-05		0.00010877		0.000123075		0.000125717		0.000127424		-1.6531e-06		-1.19685e-05		2.34633e-05		1.38836e-05		8.62405e-05		8.87969e-05		1.67728e-05		2.16216e-05
		0.00011775		8.55497e-05		0.000112892		6.65222e-05		0.000156609		0.000181259		0.000121402		0.000154151		0.000118952		0.000125363		0.000143134		0.000130449		5.37189e-05		4.17778e-05		8.20688e-05		7.54256e-05
		0.000178572		0.000181817		6.57723e-05		3.56805e-05		0.00010293		8.12378e-05		3.56125e-05		4.35853e-05		7.27578e-05		8.54658e-05		7.32224e-05		8.41745e-05		5.93728e-05		3.96232e-05		9.04388e-05		9.16387e-05
		8.49922e-05		7.43159e-05		0.000112869		0.000105831		7.28695e-05		7.01929e-05		0.0001124		9.20758e-05		9.58384e-05		9.89837e-05		0.000105627		8.51247e-05		5.53396e-05		6.71845e-05		6.62942e-05		6.56084e-05
		0.000240343		0.00022596		1.1489e-05		2.2509e-05		0.000142746		0.000140129		0.000186472		0.000183474		7.46291e-05		4.97596e-05		0.000177815		0.000189356		9.47525e-05		8.43017e-05		4.30529e-05		2.74161e-05
		0.000330689		0.0003539		0.00017834		0.000181562		0.000203857		0.000197555		0.000153154		0.000133034		0.000117271		0.0001067		8.20482e-05		6.68584e-05		1.8125e-05		7.8798e-06		0.000126131		0.000129655
		0.000303293		0.00030894		6.49035e-05		3.69437e-05		-5.07419e-05		-7.65676e-05		0.000201846		0.000216		0.000101211		7.70756e-05		0.00011507		0.000109539		6.13777e-05		4.88259e-05		2.46474e-05		7.4445e-06
		0.000340662		0.000326563		4.13526e-05		4.09659e-05		0.000159127		0.000172964		0.000154788		0.000154906		7.72631e-05		6.95492e-05		8.0739e-05		7.57013e-05		0.000111251		9.30522e-05		0.000103704		0.000105573
		0.000279272		0.000249637		0.000149603		0.000124417		0.00011683		0.000132279		0.000236009		0.000215826		0.000120337		0.000109686		9.90734e-05		9.7601e-05		9.29641e-05		7.25641e-05		1.77058e-05		1.91247e-05
		0.000336686		0.00029938		0.00010389		0.000137333		0.00010499		8.28336e-05		0.000151422		0.000161965		8.74548e-05		9.89845e-05		0.000116238		0.000109875		6.83614e-05		7.53739e-05		-9.9567e-06		-3.4523e-06
		0.000314693		0.000285601		0.0001566		0.000103642		9.15194e-05		7.28839e-05		0.000222346		0.000214458		0.000133093		0.000116444		0.000124783		0.000117867		6.75453e-05		8.32812e-05		6.57438e-05		6.71195e-05
		0.000288017		0.0002527		0.000169095		0.000183183		4.39938e-05		4.99252e-05		0.000263726		0.000240944		9.84748e-05		8.11819e-05		0.000120287		0.000122521		0.000101043		9.32319e-05		2.28539e-05		-1.2304e-06
		0.000331252		0.0002712		0.000147207		0.000135739		0.000174469		0.000168926		0.000194006		0.000219918		0.000122843		0.000104416		7.28548e-05		4.66938e-05		8.29719e-05		7.80696e-05		6.81302e-05		9.72961e-05
		0.000246808		0.000251386		0.000116588		0.000115561		6.99049e-05		5.43576e-05		0.000199703		0.000190765		4.15613e-05		2.11625e-05		8.8016e-06		-3.328e-07		4.59548e-05		5.62801e-05		5.71918e-05		3.73642e-05
		0.000264315		0.000274427		0.000199753		0.000210766		7.87306e-05		8.93522e-05		0.000126696		0.000142001		5.29533e-05		4.06562e-05		5.52935e-05		5.06463e-05		8.15938e-05		7.0552e-05		2.3452e-05		2.1143e-05
		0.000236275		0.00025087		4.81072e-05		4.49225e-05		0.0001832		0.00017669		0.000189033		0.000150947		6.5938e-06		1.0237e-06		9.23415e-05		0.000103069		5.89641e-05		5.75696e-05		3.66644e-05		5.38737e-05
		0.000223453		0.000215866		7.76538e-05		5.74382e-05		8.10992e-05		6.48908e-05		0.00021702		0.000212542		2.56294e-05		7.496e-06		0.000119812		0.000135758		2.83622e-05		3.45054e-05		0.000109114		0.000115728
		0.000299519		0.000279606		0.000108715		0.000130057		2.02438e-05		1.09494e-05		8.20092e-05		8.33212e-05		6.73935e-05		4.63739e-05		0.000181423		0.000169844		6.47685e-05		5.79749e-05		0.000116842		0.000120806
		0.000212604		0.000167931		0.000201101		0.000197872		0.00011261		8.86274e-05		0.000219252		0.000191261		6.20551e-05		6.08339e-05		4.76117e-05		3.828e-05		5.28346e-05		4.7928e-05		-2.65924e-05		-4.02547e-05
		0.000436961		0.000409037		0.000132397		0.000117476		3.40153e-05		3.48854e-05		0.000235224		0.000222522		4.12127e-05		2.75434e-05		0.000134775		0.000132055		6.30496e-05		5.74247e-05		6.2539e-06		1.78579e-05
		0.00015645		0.000148056		6.98345e-05		8.63311e-05		7.0471e-05		5.83012e-05		0.000155535		0.000156625		5.86694e-05		5.60876e-05		9.7396e-05		8.28886e-05		5.5501e-05		3.57441e-05		1.19553e-05		2.25541e-05
		0.000445171		0.000428004		9.30104e-05		0.000112449		9.16503e-05		6.87495e-05		0.000127625		0.000128551		-4.5252e-06		-3.26063e-05		0.000152023		0.000114701		7.06697e-05		6.73039e-05		4.49217e-05		2.47621e-05
		0.000358952		0.000368165		7.70078e-05		6.56155e-05		0.000110888		9.08967e-05		0.000213121		0.000196978		-9.6274e-06		-1.00494e-05		9.18507e-05		9.96697e-05		5.33118e-05		6.89209e-05		9.28593e-05		7.73324e-05
		0.000308613		0.000302775		3.81554e-05		4.0009e-05		9.8079e-05		7.82601e-05		4.64972e-05		4.13786e-05		-4.15697e-05		-6.96147e-05		0.000112509		0.000123981		1.39841e-05		2.08863e-05		1.50858e-05		-5.6782e-06
		0.000389042		0.000382194		7.08075e-05		7.89121e-05		9.28557e-05		8.83283e-05		0.00017447		0.000140129		6.62174e-05		6.93519e-05		-9.7437e-06		-1.56051e-05		4.40061e-05		4.40636e-05		0.000103616		0.000104868
		0.000352528		0.000384663		7.53748e-05		7.54826e-05		8.5628e-05		8.62323e-05		0.000161534		0.000146948		5.41729e-05		5.68298e-05		-4.3338e-06		-1.7473e-06		4.97185e-05		5.21025e-05		3.72422e-05		3.76576e-05
		0.000331803		0.000340004		0.000139308		0.000123648		0.000110446		0.0001024		0.000130815		0.000101788		0.000182685		0.000160378		6.65242e-05		6.22671e-05		2.18482e-05		1.64103e-05		2.60409e-05		1.1789e-05
		0.000342817		0.000291465		5.56954e-05		3.44779e-05		6.74885e-05		8.10465e-05		0.000142267		0.000112672		5.11436e-05		3.82943e-05		6.98632e-05		6.18037e-05		2.84835e-05		2.02586e-05		2.71836e-05		9.1037e-06
		0.00021204		0.000200548		1.50861e-05		5.28573e-05		0.00020973		0.000186993		0.000204982		0.000201049		8.75671e-05		8.78158e-05		-7.421e-07		-3.10328e-05		3.79908e-05		2.08907e-05		5.28266e-05		3.23123e-05
		0.000342042		0.000342189		7.38912e-05		4.31943e-05		8.2221e-05		6.10027e-05		0.000179963		0.000179708		0.000123178		9.25745e-05		6.64854e-05		4.07162e-05		3.06262e-05		6.1052e-06		0.000110695		0.000104892
		0.00032437		0.00032517		8.83508e-05		8.00914e-05		0.000105222		0.000118569		0.000161776		0.000147892		9.85676e-05		8.73694e-05		5.43397e-05		3.38004e-05		5.78572e-05		4.02198e-05		3.40935e-05		3.29709e-05
		0.000173155		0.000202212		0.000207598		0.000207324		6.6255e-05		5.86764e-05		0.000112159		8.53116e-05		0.00014836		0.000133522		6.80235e-05		4.47372e-05		4.23616e-05		4.09813e-05		1.0029e-06		-2.7193e-06
		0.000165303		0.000143875		2.33684e-05		2.85021e-05		0.000186141		0.000195014		0.000140198		0.000144824		7.21598e-05		4.65784e-05		5.98198e-05		4.85191e-05		1.65753e-05		-3.8232e-06		-2.37147e-05		-1.12533e-05
		0.000196876		0.00024001		0.000109933		9.5518e-05		9.03212e-05		0.000101883		0.000104791		7.87182e-05		3.81483e-05		3.26238e-05		3.90682e-05		7.4384e-06		-8.63e-07		-2.16451e-05		3.6972e-06		6.1877e-06
		0.000212853		0.000178319		0.000152792		0.000154007		7.32903e-05		9.32161e-05		0.00012334		9.83377e-05		0.000104235		0.000108823		6.5539e-06		4.4782e-06		2.95872e-05		3.46899e-05		-8.7103e-06		-1.05386e-05
		0.000369202		0.000354216		0.000231691		0.000188285		8.31096e-05		5.80187e-05		0.000165271		0.000158349		7.06946e-05		5.20716e-05		0.000100087		7.54202e-05		7.47615e-05		5.39181e-05		-5.05978e-05		-4.23559e-05
		0.000284899		0.000274337		0.000172384		0.000175048		5.16759e-05		5.90393e-05		0.000188383		0.000176755		8.3384e-05		9.4815e-05		2.71574e-05		3.66966e-05		2.32399e-05		1.33208e-05		7.0721e-06		-1.71006e-05
		0.000236179		0.000237108		2.17079e-05		1.68924e-05		0.000126289		0.00011414		0.000248176		0.000260555		0.000165072		0.000150537		8.75418e-05		5.51385e-05		2.39267e-05		1.37938e-05		8.79932e-05		0.000102097
		0.000313798		0.000301481		5.45114e-05		3.77438e-05		0.000155076		0.000164282		1.6173e-05		3.49631e-05		5.8582e-05		4.406e-05		4.60151e-05		5.72646e-05		7.28987e-05		5.81901e-05		9.19422e-05		8.31328e-05
		0.000168667		0.000174146		0.000238701		0.000229828		0.000186371		0.000198256		0.000175557		0.000168987		0.000111013		0.000102273		1.56105e-05		6.4578e-06		-5.38578e-05		-5.57492e-05		3.58681e-05		4.47061e-05
		0.000164665		0.000195092		0.000153923		0.000103063		0.000247936		0.000222607		0.000153306		0.000160569		9.95108e-05		9.52872e-05		7.95001e-05		4.72681e-05		1.63883e-05		1.65655e-05		4.31889e-05		5.20045e-05
		0.000387685		0.00038417		0.000143405		0.000156012		0.000178179		0.00017356		0.000154821		0.000151107		5.51017e-05		3.90323e-05		3.66875e-05		3.33489e-05		5.4824e-06		-2.9388e-06		1.34788e-05		2.08175e-05
		0.000173652		0.000147154		0.000151416		0.000178469		0.000184202		0.000180674		0.000154693		0.000144594		8.76451e-05		8.39388e-05		3.0504e-05		1.06962e-05		5.6404e-06		-3.8025e-06		4.08263e-05		2.57631e-05
		-7.14844e-05		-4.35388e-05		2.058e-05		-4.3591e-06		0.000200393		0.00021251		0.000180433		0.000150276		6.38095e-05		3.443e-05		7.405e-05		6.11619e-05		4.3048e-05		2.62359e-05		7.72411e-05		6.45904e-05
		0.000162987		0.000143347		6.83894e-05		6.20103e-05		0.000166153		0.000137167		8.76392e-05		6.9551e-05		9.02378e-05		8.23613e-05		5.45038e-05		5.99656e-05		-3.4057e-06		-1.71329e-05		2.93387e-05		3.28435e-05
		0.000216775		0.000206887		0.000113819		8.73141e-05		0.000223152		0.000238468		0.000225357		0.000202001		9.32951e-05		5.95058e-05		6.0492e-05		5.24124e-05		1.74904e-05		8.1292e-06		1.64508e-05		-6.17e-08
		0.000285979		0.000277494		0.000262335		0.000261429		0.000192112		0.000199171		0.00014239		0.000136169		8.46229e-05		6.64809e-05		4.87681e-05		1.42321e-05		6.6503e-06		-8.1554e-06		4.41091e-05		4.58227e-05
		0.00020377		0.0002103		0.000102011		0.000110672		0.000239228		0.000223654		8.61208e-05		6.17474e-05		8.0036e-05		7.06421e-05		3.99013e-05		2.69967e-05		6.11865e-05		4.24888e-05		0.000110033		8.31565e-05
		0.000312139		0.000304904		4.55571e-05		4.62871e-05		0.000102411		9.06452e-05		0.00011942		9.06922e-05		6.22765e-05		2.92399e-05		8.53592e-05		7.16626e-05		4.6131e-05		4.1226e-05		-1.11373e-05		-1.66571e-05
		0.000124863		0.000105439		0.000109811		8.36159e-05		0.000277752		0.000256219		0.000133224		0.00011166		0.000191003		0.000167241		5.39298e-05		2.78875e-05		-1.8527e-06		-1.17817e-05		-2.86216e-05		-1.98754e-05
		0.000233544		0.000189258		4.15949e-05		3.24835e-05		0.000136031		0.000152333		7.2087e-05		3.38503e-05		0.000104906		8.13536e-05		5.90399e-05		6.90087e-05		3.07399e-05		2.81485e-05		6.29859e-05		6.35272e-05
		0.000324887		0.000337448		0.000129086		0.000130233		0.000225925		0.00024342		8.44104e-05		8.08091e-05		0.000120735		9.93369e-05		8.43199e-05		6.43441e-05		3.76276e-05		4.11857e-05		7.92712e-05		8.8928e-05
		0.00025252		0.000224659		0.000195264		0.000190482		0.000152083		0.000167698		0.000106837		9.12376e-05		7.4001e-05		5.60533e-05		3.9358e-05		3.20125e-05		3.55981e-05		2.08581e-05		2.49068e-05		1.67412e-05
		0.000212016		0.000195754		0.000146735		0.000173159		0.000179052		0.00015618		0.000175323		0.000164044		8.54367e-05		6.56832e-05		1.92143e-05		-1.14969e-05		2.14787e-05		2.51918e-05		2.17866e-05		1.85461e-05
		0.000245663		0.000227229		9.06938e-05		0.000115919		0.000201878		0.000208268		0.000124552		0.000110775		9.52137e-05		9.08485e-05		4.54848e-05		4.4785e-05		-5.68492e-05		-9.09745e-05		4.5588e-05		4.21314e-05
		0.00016858		0.000183067		5.40216e-05		5.7043e-05		0.00023841		0.000240774		4.55536e-05		4.2128e-05		0.000124615		8.33551e-05		5.37972e-05		3.4144e-05		0.000187159		0.000190251		9.3208e-06		2.592e-05
		0.000202214		0.000232417		5.3075e-05		5.41485e-05		0.000231407		0.000225765		0.000172463		0.000161956		0.000104915		8.84114e-05		6.24779e-05		4.701e-05		0.000208345		0.000228286		2.10998e-05		2.53705e-05
		0.000225334		0.000210143		6.92483e-05		7.53754e-05		0.000162591		0.000168196		9.75084e-05		0.000102969		0.000111951		6.97417e-05		4.17981e-05		3.54116e-05		-2.5102e-06		-1.43615e-05		6.3932e-06		6.3343e-06
		0.000228361		0.000219983		0.000173544		0.000139173		0.000179608		0.000225112		0.000151555		0.000126854		0.000102066		8.78185e-05		-5.1765e-06		-2.37681e-05		0.000174749		0.000194482		1.4232e-06		1.21047e-05
		0.000253827		0.000274213		1.96714e-05		-2.7279e-06		0.000240568		0.000191539		0.000161432		0.000160222		8.37339e-05		5.41064e-05		5.30659e-05		3.99423e-05		0.000130666		0.000138672		2.0915e-05		2.2247e-05
		0.000142194		0.000129469		0.000275731		0.000271813		0.000146145		0.000126049		0.000106913		9.88249e-05		0.000145357		0.000118591		1.10811e-05		4.5975e-06		0.000198652		0.000211934		2.975e-05		2.28299e-05
		0.00025404		0.000277986		0.000123432		8.26913e-05		0.000186269		0.000197444		0.000193134		0.000156454		0.000183903		0.000164799		1.2064e-05		1.00854e-05		0.000133987		0.000140218		-1.04838e-05		2.6443e-06
		0.000311472		0.000296279		8.77277e-05		6.41355e-05		0.000104914		0.000112555		0.000137578		0.000151064		0.000154137		0.00014836		0.000102997		6.78442e-05		0.000206845		0.000231386		-7.37339e-05		-7.20404e-05
		0.000146789		0.000164298		0.000184335		0.000188057		0.000119104		0.000116464		0.000216415		0.000214564		-6.1769e-06		-1.38607e-05		2.37148e-05		4.167e-07		0.000149728		0.000158303		-3.2564e-06		-4.4876e-06
		0.000130269		0.000139525		0.000177459		0.000185495		0.000259443		0.000260457		0.000135222		0.000115928		4.29736e-05		6.00377e-05		5.65495e-05		3.18497e-05		0.000187927		0.000195703		2.99829e-05		2.9836e-05
		0.000237203		0.000220179		0.000299713		0.000267237		0.000204363		0.000240824		0.000108312		8.78565e-05		8.95832e-05		8.45201e-05		5.35e-06		-1.68039e-05		0.00016749		0.000182784		1.61457e-05		3.53696e-05
		0.000171613		0.00016514		6.39257e-05		7.95982e-05		8.64599e-05		7.76674e-05		7.56551e-05		6.66358e-05		0.000137558		0.000106149		2.85803e-05		1.11022e-05		0.000196661		0.000189959		4.6954e-05		3.9665e-05
		0.000297487		0.000280461		0.000124759		0.000102962		0.000109364		0.000105677		9.80911e-05		8.46592e-05		0.000133581		9.1894e-05		7.0702e-05		6.72565e-05		0.000133097		0.000146035		6.68546e-05		7.00465e-05
		0.00026568		0.000251822		0.000119494		8.86323e-05		0.000115326		0.000145391		0.00015278		0.000136307		0.000116312		9.53742e-05		-1.29556e-05		-2.19563e-05		0.000141804		0.000156319		3.92498e-05		3.91847e-05
		0.000154335		0.000151232		0.000127284		0.000129628		0.000210463		0.000230438		0.00024801		0.000256401		0.000126453		0.000122983		5.75412e-05		5.36781e-05		0.000212613		0.000212033		3.16248e-05		1.82216e-05
		0.000276006		0.000274593		0.000162605		0.00015375		0.00015792		0.000140441		9.6287e-05		7.42141e-05		4.03317e-05		2.79507e-05		0.000104318		0.000109113		0.00017777		0.000189484		4.24591e-05		4.67584e-05
		0.000345966		0.000340242		0.000511897		0.000574043		0.000250376		0.000257331		0.000158061		0.000174967		0.000107558		8.83405e-05		5.62043e-05		6.40585e-05		0.000184776		0.000195249		2.59888e-05		2.62571e-05
		0.000377712		0.000351165		0.000505318		0.000559277		0.000205865		0.000218042		0.000162951		0.000150953		6.83341e-05		4.68931e-05		8.54704e-05		6.99117e-05		8.9031e-05		6.92571e-05		3.94271e-05		1.76762e-05
		0.000409663		0.000403245		0.000410041		0.000467175		0.000129174		0.00012846		4.31843e-05		3.99955e-05		0.000166824		0.000147284		5.60657e-05		8.89799e-05		6.14139e-05		6.32822e-05		4.72314e-05		4.60444e-05
		0.000188878		0.000189155		0.000506019		0.000530402		0.000195337		0.000169784		8.8189e-05		6.66602e-05		0.000157755		0.000151306		9.52756e-05		0.000111524		0.000174684		0.000197494		-4.3235e-05		-4.4311e-05
		0.000340745		0.000340247		0.000628757		0.000636938		0.000150075		0.000144514		0.000226673		0.000214118		6.14881e-05		4.04972e-05		7.91436e-05		8.26238e-05		0.000149081		0.000146552		2.77965e-05		1.9335e-05
		0.000542244		0.000549062		0.000376783		0.000402844		4.92961e-05		6.58818e-05		0.000154184		0.000126598		4.91057e-05		1.91732e-05		6.69666e-05		5.92706e-05		0.000109258		0.000135239		3.70316e-05		3.68909e-05
		0.000358886		0.000360788		0.000229084		0.000223473		0.000188931		0.000198115		0.000149807		0.000131885		5.06036e-05		3.35985e-05		5.36623e-05		4.07906e-05		0.000123145		0.000147607		1.19987e-05		2.09803e-05
		0.000236528		0.0002245		0.000331691		0.000336535		0.00015662		0.00017783		8.74779e-05		8.97771e-05		8.39346e-05		5.01737e-05		3.89016e-05		5.08386e-05		6.78459e-05		7.84076e-05		2.79761e-05		3.18461e-05
		0.000433634		0.000422609		0.000371371		0.000411422		7.99028e-05		5.83461e-05		0.000146049		0.000129808		2.81376e-05		-2.6456e-06		1.05741e-05		2.61715e-05		0.000192212		0.000219845		1.12659e-05		2.39211e-05
		0.000287947		0.000291846		0.000536164		0.000628761		0.000119817		9.90969e-05		0.00012247		0.000110327		0.000168511		0.000163889		0.000123556		0.000146433		0.000190327		0.000199561		4.42631e-05		2.35174e-05
		0.000466654		0.00047205		0.000348793		0.000403079		0.000160588		0.000169597		0.000258406		0.000223216		4.44421e-05		2.71838e-05		7.11903e-05		7.31037e-05		0.000200653		0.000226189		2.68039e-05		2.51682e-05
		0.00050211		0.000511255		0.000279072		0.000281168		0.000144897		0.00014421		0.000156137		0.000157377		0.000112243		8.43371e-05		6.33112e-05		8.02412e-05		0.000140947		0.000160529		1.6193e-06		-3.3967e-06
		0.000316387		0.000322157		0.000509489		0.000558718		0.00013541		0.000120582		8.85872e-05		7.45723e-05		0.000101563		0.000102142		4.97632e-05		7.63098e-05		0.000143865		0.000162304		2.17747e-05		9.8711e-06
		0.000234793		0.000193458		0.000453314		0.000483309		0.000123376		0.000130588		0.000152774		0.00011321		5.33147e-05		3.80544e-05		7.02078e-05		5.6372e-05		3.83126e-05		2.09107e-05		2.64011e-05		2.39115e-05
		0.000477068		0.000472846		0.000297132		0.000301938		0.000160189		0.000170788		0.000148915		0.000142632		8.29525e-05		7.77344e-05		7.58628e-05		7.48322e-05		5.64776e-05		2.53578e-05		1.84762e-05		1.99666e-05
		0.000196165		0.000183698		0.000514456		0.000538517		6.82455e-05		4.2097e-05		0.00017196		0.00014613		7.35076e-05		6.9204e-05		4.07638e-05		2.35222e-05		2.076e-05		1.67413e-05		2.23025e-05		2.11931e-05
		0.000337538		0.000365129		0.000465167		0.000492314		0.000261406		0.000263315		0.000206138		0.000189919		9.78549e-05		8.68232e-05		5.85055e-05		5.70151e-05		3.28859e-05		1.97053e-05		3.1714e-05		2.87431e-05
		0.000274249		0.00024902		0.000390328		0.000444088		9.21029e-05		9.47454e-05		0.000144544		0.000127051		4.20268e-05		1.02359e-05		5.36887e-05		5.67311e-05		5.3603e-05		3.02398e-05		1.20927e-05		1.99767e-05
		0.00017504		0.000199677		0.000294054		0.000263874		9.31747e-05		0.000123701		7.06913e-05		5.59732e-05		0.000143634		0.000123791		7.11552e-05		7.45901e-05		8.3971e-05		5.68126e-05		2.85556e-05		2.21526e-05
		0.000470571		0.000433895		0.000302354		0.000328496		0.000214509		0.000207246		0.000250484		0.000216607		5.07103e-05		4.42696e-05		3.2502e-05		2.94885e-05		0.000103142		9.17742e-05		6.19165e-05		4.78517e-05
		0.000301023		0.000297758		0.000411815		0.000469864		0.000170629		0.000168977		0.000182821		0.000144024		9.8317e-05		7.42842e-05		3.75818e-05		4.17567e-05		8.68926e-05		7.73984e-05		1.2544e-06		1.11001e-05
		0.000350933		0.000339633		0.000485706		0.000518799		0.000199365		0.000195135		0.000155911		0.000152451		8.01554e-05		4.8367e-05		6.10078e-05		8.078e-05		8.61892e-05		7.64903e-05		8.12887e-05		7.23425e-05
		0.000232102		0.000210756		0.000369172		0.00038827		0.000158335		0.000161089		0.000118549		0.000145374		3.34112e-05		2.55159e-05		7.7176e-05		9.66365e-05		8.76727e-05		6.22819e-05		-2.08038e-05		-3.35195e-05
		0.00036166		0.000346064		0.00044874		0.00052869		3.66664e-05		1.72655e-05		0.000177276		0.000124462		0.000157824		0.000115374		5.51587e-05		4.44052e-05		5.12416e-05		5.51369e-05		4.4955e-05		3.51765e-05
		0.000419622		0.000389773		0.00015333		0.000155553		9.08958e-05		9.51808e-05		0.000161102		0.000169732		5.9868e-05		3.0586e-05		5.36303e-05		4.7576e-05		0.000126514		0.00010796		8.1742e-06		7.914e-07
		0.000390522		0.000366153		0.000182926		0.000222049		0.000166944		0.000159296		6.90965e-05		6.07695e-05		4.96577e-05		3.31773e-05		6.4187e-05		5.84883e-05		9.61154e-05		7.51487e-05		7.14582e-05		7.09233e-05
		0.00037969		0.000342683		0.000271477		0.000278577		0.000197701		0.000201487		0.000164387		0.000158374		0.000112812		0.00010918		9.76298e-05		0.000103384		9.81632e-05		7.97482e-05		2.05458e-05		3.23518e-05
		0.000375563		0.000334041		0.000244299		0.000242891		5.10292e-05		3.94193e-05		9.16061e-05		8.06944e-05		5.77848e-05		4.35727e-05		5.90009e-05		7.06666e-05		6.89086e-05		7.3559e-05		-5.0486e-06		-1.72021e-05
		0.00019868		0.000182751		0.000266111		0.000277273		7.8846e-05		0.000113211		0.000172852		0.000177107		4.52939e-05		4.80063e-05		1.81967e-05		3.89052e-05		0.000107055		7.71886e-05		2.46785e-05		1.64687e-05
		0.000467124		0.000481539		0.000334315		0.000386015		2.59023e-05		1.96613e-05		0.000119721		9.11631e-05		7.0119e-06		1.00275e-05		9.48065e-05		8.7386e-05		6.80582e-05		6.98367e-05		9.2266e-06		5.6717e-06
		0.000239396		0.000209048		0.00023044		0.000258054		6.94693e-05		3.78089e-05		9.30136e-05		0.000102676		7.47171e-05		6.27048e-05		2.28281e-05		1.60183e-05		4.85893e-05		3.41333e-05		1.50074e-05		-4.2396e-06
		0.000514232		0.000478434		0.000229613		0.000222135		0.000130706		0.000129207		0.000118846		0.000118323		0.000103787		9.00118e-05		3.58521e-05		3.74407e-05		3.2321e-06		-1.94756e-05		6.44433e-05		6.76659e-05
		0.000326686		0.000322493		0.000134255		0.000155626		0.000161714		0.000206389		-5.08745e-05		-3.23481e-05		9.7758e-05		6.83001e-05		2.2818e-05		2.74668e-05		0.000105597		9.84608e-05		0.000121154		0.000126141
		0.000530506		0.000486388		0.000168725		0.000155538		0.000128685		0.000108694		5.32878e-05		6.8885e-05		4.26083e-05		5.53055e-05		5.67161e-05		6.95844e-05		6.36508e-05		2.36533e-05		0.000103852		0.000121358
		0.000385437		0.000373328		0.000316029		0.000335754		0.000109088		0.000119076		2.28733e-05		1.4156e-06		6.39455e-05		4.68287e-05		6.27269e-05		7.87493e-05		7.23711e-05		5.53874e-05		0.000108063		0.000115599
		0.000188284		0.00019366		0.000242738		0.000246523		0.000170398		0.000143674		7.15787e-05		8.64936e-05		0.000103077		9.79443e-05		8.62126e-05		9.52338e-05		2.55116e-05		-1.5558e-06		7.60063e-05		8.84705e-05
		0.000542182		0.000562131		9.61233e-05		0.000127019		0.000172725		0.000166796		3.10271e-05		9.4889e-06		6.13536e-05		4.86149e-05		1.63051e-05		6.2386e-06		7.23373e-05		5.12996e-05		9.39068e-05		8.31711e-05
		0.000292372		0.000301597		0.000334341		0.00033909		0.000221481		0.000216199		6.81751e-05		5.59763e-05		0.000107809		8.43878e-05		3.89062e-05		4.08666e-05		8.07442e-05		2.90422e-05		7.80514e-05		7.77497e-05
		0.00030785		0.00028987		0.000268309		0.000270548		0.000132471		0.00010218		8.60738e-05		7.92173e-05		7.11255e-05		5.67199e-05		2.71277e-05		2.42333e-05		3.88177e-05		3.71559e-05		-1.227e-07		5.7688e-06
		0.000366702		0.000362912		0.000292783		0.000309837		0.000117103		0.000123696		7.29091e-05		7.28619e-05		4.59558e-05		3.146e-05		3.38432e-05		9.2987e-06		0.000130391		0.000121196		5.89807e-05		5.76606e-05
		0.000300971		0.000268759		0.000241568		0.000235811		0.000116703		0.000128872		0.000113736		0.000132441		7.33771e-05		4.36677e-05		6.07846e-05		5.40319e-05		1.91999e-05		-9.342e-07		-1.80675e-05		-8.6128e-06
		0.0004085		0.000371474		0.000148083		0.000163256		5.82099e-05		8.87801e-05		0.000295851		0.000288664		0.000137388		0.000126237		6.54741e-05		7.60277e-05		9.41833e-05		7.74624e-05		6.12735e-05		7.67564e-05
		0.000295393		0.000308173		0.000244585		0.000257295		0.00017422		0.000162746		8.28874e-05		8.68814e-05		4.3717e-05		3.05509e-05		2.35162e-05		3.82152e-05		2.29657e-05		1.14725e-05		3.214e-05		3.62139e-05
		0.000462532		0.000464096		0.000308652		0.000363878		0.000181028		0.000169033		5.27343e-05		5.33337e-05		8.14436e-05		7.71494e-05		4.34649e-05		4.39101e-05		8.42264e-05		8.35746e-05		0.000102324		9.15418e-05
		0.000295931		0.000304016		0.000159192		0.000207217		0.000103358		0.000107687		0.00013775		0.000149064		0.000106838		0.000100017		7.76979e-05		6.53576e-05		8.35949e-05		6.627e-05		0.000104264		0.000118446
		0.000441281		0.000429472		0.000126178		0.000127349		0.000166442		0.000163585		0.000138066		0.000157443		3.79011e-05		3.03489e-05		7.36855e-05		6.07977e-05		0.000106011		9.23908e-05		5.77619e-05		5.28547e-05
		0.000269511		0.00025963		0.000146053		0.000159737		7.41708e-05		6.67316e-05		9.79853e-05		9.33536e-05		7.19511e-05		6.29921e-05		2.37111e-05		3.46966e-05		-3.4258e-05		-4.88938e-05		-5.04429e-05		-5.65131e-05
		0.000226938		0.00021661		0.000140884		0.000143731		0.000150335		0.000133612		9.08536e-05		7.19271e-05		-1.00185e-05		-6.1794e-06		5.1608e-05		4.96674e-05		9.92472e-05		8.47633e-05		1.32372e-05		3.63155e-05
		0.000253729		0.000250192		0.000200498		0.000210782		0.0001605		0.000145408		0.000130165		0.000130539		6.22738e-05		4.95146e-05		5.89678e-05		4.18528e-05		4.36932e-05		2.18508e-05		6.03731e-05		6.40899e-05
		0.0002237		0.00021295		0.000215885		0.000219926		0.00011655		0.000119122		3.86018e-05		3.92426e-05		7.99195e-05		7.33921e-05		6.86339e-05		4.62308e-05		0.000114413		7.16323e-05		5.17816e-05		6.90185e-05
		0.000202942		0.000196586		0.000153293		0.000202535		0.000220765		0.000196992		9.64772e-05		0.00011535		7.95717e-05		6.69983e-05		7.98715e-05		7.16046e-05		2.8019e-06		-1.68879e-05		0.000139908		0.000141884
		0.000310565		0.000319851		0.000136621		0.000182902		0.000136645		0.000124135		0.000173389		0.000181967		0.000113369		9.38196e-05		4.43731e-05		1.98764e-05		8.03936e-05		7.60475e-05		0.000151131		0.000155195
		0.000244213		0.00020812		0.00026316		0.000284791		0.000233689		0.000198071		1.95654e-05		2.05142e-05		5.21641e-05		2.80246e-05		7.9795e-06		-9.4875e-06		9.86221e-05		7.49564e-05		4.65675e-05		6.03201e-05
		0.000278244		0.000313996		0.0002885		0.000294308		0.000201536		0.000167893		0.000282153		0.000286801		6.80181e-05		3.95889e-05		7.44167e-05		4.84285e-05		0.000107595		9.14094e-05		0.000100244		9.44066e-05
		0.00029093		0.000274894		0.000305626		0.000348657		0.000165432		0.000168041		0.000120152		9.04967e-05		1.59062e-05		-1.15513e-05		6.11161e-05		5.40964e-05		6.25549e-05		5.35476e-05		3.62791e-05		4.42621e-05
		0.000245677		0.000218351		0.000234944		0.000264707		-6.34187e-05		-8.24378e-05		1.97536e-05		1.10815e-05		7.63939e-05		5.73954e-05		9.55808e-05		7.8816e-05		8.16426e-05		6.80258e-05		6.10108e-05		7.56199e-05
		0.000286169		0.00029417		0.000224146		0.00023		0.000116328		0.000123655		3.45198e-05		4.5869e-05		8.75108e-05		9.57356e-05		3.63376e-05		2.92206e-05		4.78611e-05		3.07834e-05		0.000102842		9.03264e-05
		0.000179842		0.000154365		-8.6416e-06		-1.48189e-05		0.00020744		0.000187496		1.34443e-05		4.0599e-06		7.86189e-05		2.95105e-05		4.9554e-05		3.24811e-05		8.64898e-05		7.37989e-05		-2.35852e-05		-2.48446e-05
		0.000348152		0.000357104		0.00012468		0.000110311		0.000143092		0.000128636		0.000105855		0.000107514		1.2161e-06		-1.74452e-05		6.31064e-05		6.94587e-05		8.28754e-05		6.91601e-05		7.27712e-05		8.02951e-05
		0.000262386		0.00024323		7.94503e-05		0.000103714		0.000104262		0.000120873		-4.13427e-05		-4.96533e-05		7.1951e-06		-8.3791e-06		4.9527e-05		3.07666e-05		5.17517e-05		4.63538e-05		3.46971e-05		2.9706e-05
		0.00021306		0.000190391		5.11594e-05		4.12811e-05		0.00012466		0.000149982		0.000235057		0.00021695		9.74877e-05		9.24691e-05		0.000106525		8.14205e-05		1.70398e-05		3.56672e-05		3.98022e-05		5.14862e-05
		0.00018311		0.000132297		9.51632e-05		9.44306e-05		0.000159894		0.000166277		7.51501e-05		7.33478e-05		0.000105439		8.94181e-05		3.99215e-05		2.07634e-05		3.88159e-05		4.35306e-05		9.72459e-05		9.30831e-05
		0.000310751		0.000344752		0.000167707		0.000170219		0.000175571		0.000139151		0.00013424		0.000108467		3.516e-07		-9.9634e-06		9.05573e-05		9.17477e-05		1.10382e-05		1.92514e-05		6.89687e-05		4.59023e-05
		0.000201647		0.000207753		3.731e-05		3.60113e-05		0.00028067		0.000257242		0.000189951		0.000194864		2.14459e-05		1.44306e-05		2.9993e-05		2.89927e-05		9.7693e-06		8.3159e-06		3.73347e-05		7.28254e-05
		0.00031165		0.000277204		7.90989e-05		6.35099e-05		0.000147995		0.000141113		0.000224843		0.000249445		-3.3954e-06		-2.56072e-05		8.9297e-06		-2.03141e-05		-3.50256e-05		-3.00892e-05		7.41468e-05		8.2326e-05
		0.000220232		0.000196977		0.000144864		0.00015097		9.02289e-05		8.58585e-05		0.000204521		0.000195605		-2.03479e-05		-2.7363e-05		7.57105e-05		5.71717e-05		1.52723e-05		9.3278e-06		6.73384e-05		8.33259e-05
		0.000181703		0.000169391		0.000175661		0.000159873		0.00024241		0.000241188		0.000150384		0.000119995		4.7084e-05		4.9167e-05		1.12905e-05		-2.14658e-05		1.31741e-05		1.70709e-05		0.000143276		0.000161432
		0.000247738		0.00022967		0.00010904		8.40002e-05		0.00038604		0.000395804		0.000242524		0.000264194		8.4342e-05		5.46441e-05		6.6071e-05		6.68897e-05		-2.24606e-05		-3.19357e-05		2.66939e-05		2.80551e-05
		0.000397568		0.000389122		0.000114882		0.000120854		0.000156559		0.000104669		0.00011011		0.000102066		7.00171e-05		8.28971e-05		7.7974e-05		7.71851e-05		1.54963e-05		3.57511e-05		9.44342e-05		0.000105647
		0.000241075		0.000226358		0.000148444		0.000135756		0.000122267		0.00012046		0.000274627		0.000285769		4.34235e-05		1.69934e-05		3.70596e-05		2.57128e-05		5.3982e-06		-6.2879e-06		-7.0589e-06		-2.53245e-05
		0.000246565		0.000228139		7.33952e-05		4.2858e-05		0.000155994		0.000157502		0.000130965		0.00016018		-1.48647e-05		-1.75937e-05		-4.2426e-06		-2.18443e-05		-7.72492e-05		-7.82793e-05		5.1209e-05		4.45138e-05
		0.000208479		0.000176035		0.000138179		0.000146256		6.00663e-05		3.86358e-05		0.000192431		0.000136765		2.62234e-05		3.47e-07		-1.14231e-05		-2.11189e-05		1.96755e-05		2.06349e-05		0.00011976		0.000117994
		0.000220895		0.000222431		9.94017e-05		9.63142e-05		0.00028846		0.00023525		0.000196307		0.000151092		2.44142e-05		1.16569e-05		-1.7352e-05		-2.94623e-05		-6.35906e-05		-8.11319e-05		7.83478e-05		9.19549e-05
		0.000257548		0.000293256		7.33976e-05		5.07136e-05		9.9608e-05		8.7847e-05		0.000195946		0.000157784		7.11257e-05		6.29874e-05		4.87403e-05		5.9647e-05		2.03922e-05		2.93522e-05		7.13186e-05		8.32775e-05
		0.000293088		0.000285694		4.70621e-05		6.49567e-05		0.000120131		0.000102111		9.23843e-05		7.63429e-05		1.03097e-05		-4.9643e-06		6.72164e-05		4.69685e-05		2.43454e-05		1.80489e-05		9.76166e-05		0.000113276
		0.000270678		0.000246079		9.30085e-05		9.16985e-05		0.000220541		0.000215439		8.0582e-05		6.94317e-05		7.32045e-05		5.15737e-05		5.6827e-05		2.05837e-05		4.09414e-05		3.10917e-05		8.18626e-05		9.26e-05
		0.000229158		0.000210283		0.000121928		0.000122003		0.000282417		0.000224854		0.000183022		0.000160741		4.91302e-05		3.47405e-05		7.53808e-05		7.33182e-05		4.74322e-05		3.596e-05		7.17506e-05		6.79424e-05
		0.000208046		0.000194579		0.000110058		0.000103294		0.000190255		0.000179364		0.000195456		0.00017361		-7.1054e-06		-2.60487e-05		9.6332e-05		0.000105604		-1.72949e-05		-1.61595e-05		7.66776e-05		9.45157e-05
		0.000305137		0.000261567		0.000181644		0.00017724		0.00016904		0.000173867		0.000138101		0.000163841		7.41202e-05		5.15064e-05		2.57437e-05		9.3492e-06		2.96942e-05		2.06374e-05		8.67121e-05		8.23333e-05
		0.000184632		0.000185742		0.000119458		0.000108205		0.00026692		0.000231923		0.000157836		0.000125634		6.80139e-05		4.24679e-05		7.44738e-05		5.74393e-05		-5.6778e-05		-6.93384e-05		3.71429e-05		2.05746e-05
		0.000242987		0.000217253		0.000106763		8.95848e-05		0.000153344		0.000150927		0.000259415		0.000280541		3.50164e-05		1.95767e-05		4.22857e-05		3.43344e-05		1.29283e-05		7.8681e-06		2.4816e-05		3.79888e-05
		0.000139383		0.000162638		9.83221e-05		7.32187e-05		0.000219277		0.000199291		0.000122105		0.00012422		3.14253e-05		1.40857e-05		0.000134048		0.000102002		-9.8086e-06		4.827e-06		0.000256177		0.000252851
		0.00027375		0.000296877		0.000105127		0.000112537		0.000170021		0.00019312		0.000168227		0.00015914		-8.2793e-06		-6.6275e-06		0.000116515		0.000105994		4.47736e-05		2.62395e-05		9.11056e-05		0.000106547
		0.000231617		0.000230664		0.000122339		0.000156385		0.000229326		0.000220112		0.000131862		0.000139329		4.76676e-05		4.00058e-05		0.000101901		9.4249e-05		1.0045e-05		2.4482e-05		8.99459e-05		8.74449e-05
		0.000310053		0.000280366		0.000188981		0.000177588		0.000199068		0.000185226		0.000109656		7.36841e-05		3.77749e-05		3.44917e-05		8.15163e-05		5.77415e-05		-1.96418e-05		-3.28011e-05		0.000201706		0.000203688
		0.000240179		0.000219545		3.8307e-05		3.71339e-05		0.000204064		0.000166683		0.000299799		0.000328645		-2.0456e-05		-1.66907e-05		5.97622e-05		5.30449e-05		2.41356e-05		3.25753e-05		0.000155827		0.000165874
		0.000244158		0.00023358		0.00010435		7.54768e-05		0.000193833		0.00016305		3.69706e-05		2.24413e-05		-9.8228e-05		-0.000105341		5.27208e-05		5.70342e-05		-3.46763e-05		-4.71104e-05		0.000153365		0.000174256
		0.000279649		0.000278904		0.000132809		0.000125212		0.000198737		0.000198405		0.000107381		0.000107206		1.4778e-06		-1.9576e-05		4.32442e-05		3.51395e-05		4.34971e-05		2.65652e-05		0.000154729		0.000163975
		0.000212786		0.000172663		0.000144465		0.000124518		0.000182441		0.000184602		0.000117829		8.83692e-05		8.68765e-05		6.39334e-05		4.8518e-05		3.96534e-05		-2.02077e-05		-3.58844e-05		0.000153478		0.000134651
		0.000284355		0.000281497		0.000114393		9.39368e-05		0.000135121		0.000135894		6.2546e-05		5.09277e-05		0.000113721		9.60112e-05		9.56084e-05		8.38168e-05		-4.04525e-05		-2.88709e-05		0.000228946		0.000231008
		0.000199734		0.000162845		0.000161947		0.000135707		0.000189811		0.000189067		0.000235575		0.000240454		-2.54236e-05		-2.03862e-05		6.31693e-05		4.32894e-05		-3.84275e-05		-4.39327e-05		0.000233461		0.000241406
		0.000349131		0.000380776		7.31458e-05		6.14234e-05		0.000189355		0.000189174		7.53433e-05		8.22811e-05		4.96745e-05		2.37242e-05		0.000144218		0.00012893		-2.87278e-05		-2.7983e-05		0.000198967		0.000213543
		0.000284426		0.000299608		0.000122995		0.000110736		0.000134792		0.00011808		0.00014841		0.000132097		-3.2673e-06		-2.66135e-05		5.86936e-05		4.87135e-05		-6.93639e-05		-4.41219e-05		0.00014282		0.000156381
		0.000285047		0.000261847		0.000119423		9.04828e-05		0.000180934		0.000182546		8.27874e-05		7.58113e-05		5.27037e-05		4.48765e-05		4.73306e-05		4.82016e-05		-6.29705e-05		-7.01193e-05		0.000229993		0.00022712
		0.000196538		0.000215193		7.34489e-05		6.86634e-05		0.000204098		0.000202665		0.000257573		0.000265516		8.88849e-05		4.94462e-05		6.17606e-05		5.18037e-05		-3.2961e-06		-1.24632e-05		0.000136253		0.000119913
		0.000225375		0.000234451		0.000257145		0.000223191		0.000119381		0.000104434		9.27687e-05		4.20275e-05		6.4298e-06		-1.9257e-06		5.94516e-05		4.77617e-05		-3.6649e-06		-7.9335e-06		0.000132401		0.000134147
		0.000210892		0.000222893		0.000252731		0.000220262		0.000162731		0.000158735		0.000144402		0.000137076		8.94706e-05		6.20425e-05		6.28444e-05		6.56972e-05		1.78455e-05		9.5614e-06		0.000115444		0.000117198
		0.000250425		0.000253163		0.000203531		0.000165096		0.000200123		0.000227322		0.000207748		0.00016238		5.99091e-05		4.30182e-05		5.11512e-05		3.1586e-05		-5.11958e-05		-3.96377e-05		0.000155701		0.000149928
		0.000214519		0.000191512		0.000296284		0.000280708		9.56531e-05		7.89404e-05		0.000254525		0.000228213		9.88987e-05		9.89329e-05		8.33361e-05		9.1939e-05		-1.6778e-05		-2.21717e-05		0.000252819		0.000292132
		0.00012854		9.98231e-05		0.00033067		0.000292961		0.000200639		0.000202161		7.94555e-05		6.54641e-05		7.14319e-05		7.70794e-05		-1.08688e-05		-7.5184e-06		3.33368e-05		3.89275e-05		0.000225051		0.000238912
		0.000294068		0.000287268		0.000175478		0.000148546		0.000223872		0.000191049		0.000310738		0.000284759		6.40364e-05		5.09003e-05		0.000170022		0.000146607		6.0897e-06		9.2283e-06		0.000218906		0.000225577
		0.00021103		0.000197872		0.000291033		0.000251806		0.000111095		0.000138438		0.000133251		0.000105689		-1.6366e-05		-2.65562e-05		8.926e-06		-7.4698e-06		3.85614e-05		5.06863e-05		0.000257986		0.000280903
		0.000213745		0.000236124		0.000204354		0.000169865		0.00013141		0.000146804		0.000113602		9.77426e-05		-1.45359e-05		-4.07579e-05		9.22499e-05		4.69558e-05		2.92594e-05		3.24519e-05		0.000167529		0.000168108
		0.000216549		0.000199575		0.000192049		0.000201856		0.000259286		0.000251809		0.000142217		0.000121868		0.000149685		0.000153518		0.00010738		9.52296e-05		1.34685e-05		-6.7788e-06		0.000208811		0.000213724
		0.000189969		0.000167869		0.000300318		0.000240338		0.000214765		0.000213384		0.000219329		0.000191277		0.000226187		0.000252087		9.07124e-05		8.80079e-05		-1.71065e-05		-1.838e-05		0.000140203		0.000142983
		0.000271597		0.000277002		0.000209737		0.000185447		0.000129617		0.000120903		0.000136331		0.000141133		0.000192555		0.000205099		1.65782e-05		-1.86876e-05		1.51922e-05		5.452e-06		9.41881e-05		9.96345e-05
		0.000346253		0.000291923		9.75671e-05		7.26053e-05		0.000169916		0.000165424		0.00026734		0.000252974		0.000153681		0.00016086		8.5865e-05		6.73434e-05		3.04962e-05		2.65267e-05		0.000236302		0.000240152
		0.000293782		0.000333587		0.000211584		0.000189525		0.000203972		0.000189399		0.000155809		0.000158902		0.000132484		0.000168544		8.72998e-05		8.47831e-05		1.18058e-05		9.9048e-06		0.000116127		9.64129e-05
		0.000209213		0.000222007		0.000102033		9.29685e-05		0.000201046		0.000180282		4.67793e-05		5.69527e-05		0.000228857		0.00021427		0.000120605		0.000102804		-2.597e-07		5.2935e-06		0.000265147		0.000272557
		0.00030434		0.000279847		0.000232837		0.000199299		0.000248356		0.000205716		0.000190075		0.00018787		0.000218268		0.000257767		0.000150816		0.000135403		-4.24219e-05		-5.81981e-05		0.000155464		0.000147288
		0.000316792		0.000264381		0.000225928		0.000181782		9.87263e-05		5.25401e-05		6.55823e-05		6.13199e-05		0.000146721		0.000134332		9.46171e-05		7.49067e-05		7.53625e-05		5.54718e-05		0.000228613		0.000254262
		0.000208248		0.000169357		0.00019974		0.000191037		0.000159833		0.000123379		9.7171e-05		6.88446e-05		0.000142701		0.00012012		9.8194e-05		8.89419e-05		7.5687e-05		6.43711e-05		0.00013526		0.00013839
		0.000160628		0.000127822		0.000260823		0.000219401		0.000163988		0.000116598		3.94487e-05		3.61076e-05		8.61083e-05		9.24176e-05		0.000100883		6.97088e-05		0.000115945		9.82948e-05		0.000115603		0.000133618
		0.000182583		0.000183805		0.00021979		0.000208265		0.000240016		0.000210518		9.00769e-05		9.13095e-05		0.000172228		0.000180308		0.000125158		0.000117446		4.89849e-05		2.7969e-05		0.000222094		0.000240292
		0.000207969		0.00016617		0.000186991		0.000144168		0.000157857		0.000162136		7.49609e-05		6.7341e-05		0.000200169		0.000164426		0.000110602		9.12109e-05		9.5433e-06		-1.32562e-05		0.000241921		0.000262739
		0.000239931		0.000235057		0.000242388		0.000213946		0.000236325		0.000214178		0.000122478		0.000132081		0.000171144		0.00017145		6.33889e-05		4.5939e-05		0.00013007		0.000107276		0.000262892		0.000280503
		0.000248062		0.000243082		0.000168759		0.000143148		4.58332e-05		3.83748e-05		9.47349e-05		8.40272e-05		0.00012366		0.000120806		0.000137088		0.000120982		1.23545e-05		1.09853e-05		0.000224933		0.000240136
		0.000286694		0.000244161		0.000213836		0.000171406		0.000200018		0.000201883		9.89233e-05		0.000122241		8.0325e-05		7.74256e-05		0.000152862		0.000136282		4.2954e-05		1.62895e-05		8.23285e-05		7.71825e-05
		0.000238041		0.000246944		0.000242357		0.000215039		0.000191734		0.00016204		0.000106693		8.56683e-05		0.000230376		0.000195621		0.000170169		0.000159632		9.31217e-05		0.000101885		0.000127073		0.000146748
		0.000205649		0.000207086		0.000263789		0.000267481		0.000269874		0.000263575		-7.5856e-06		-1.29249e-05		0.000160716		0.000140455		2.54845e-05		1.75632e-05		0.000149788		0.000119275		0.000217889		0.00019997
		0.000255445		0.000255582		0.000265849		0.000232418		0.000101158		8.99429e-05		0.000103493		0.000101895		0.000171257		0.000197657		9.50568e-05		0.000103724		8.59457e-05		6.52662e-05		0.000236761		0.000243693
		0.000366749		0.000343303		0.000183658		0.000166092		0.000176849		0.00017102		0.000133724		0.000105692		0.000155635		0.000169444		6.63689e-05		3.99657e-05		3.6977e-06		-3.11096e-05		0.000137823		0.000149563
		0.000248267		0.000212395		0.000175324		0.000180753		0.000150859		9.59199e-05		9.38832e-05		0.000109681		0.000191233		0.000195822		0.000100389		5.7899e-05		7.29826e-05		4.89969e-05		0.000239639		0.000253421
		0.000253458		0.000254202		0.000321392		0.000289359		0.000327109		0.000303296		8.59128e-05		8.08629e-05		0.000156582		0.000173841		0.000157373		0.000166683		8.268e-05		7.57324e-05		0.000199214		0.000220079
		0.00011477		9.39664e-05		0.000192625		0.000154658		0.000109889		0.000103175		9.19692e-05		9.30923e-05		0.000142878		0.000130243		0.000108586		0.000103458		4.58583e-05		4.5238e-05		0.000171328		0.000185587
		0.000288962		0.000276658		0.000190465		0.000123258		0.000108147		0.000106225		3.30958e-05		3.70513e-05		0.000127433		0.000170224		0.000130809		0.000101165		7.6501e-05		6.93833e-05		0.000118436		0.000137111
		0.000389072		0.00037973		0.000243688		0.000238295		4.95238e-05		2.52279e-05		0.000102536		9.9618e-05		0.000122074		0.000122464		6.42673e-05		4.39472e-05		5.72196e-05		5.62518e-05		0.000238683		0.000224925
		0.000146808		0.000116356		0.000218129		0.000191856		8.22018e-05		6.60635e-05		0.000161139		0.000148078		0.000196571		0.000195923		6.97398e-05		5.71401e-05		9.5551e-05		7.14717e-05		0.000168063		0.000184531
		0.000186798		0.000191477		0.000192934		0.000180306		0.000164175		0.000142012		8.78892e-05		8.07217e-05		0.000175924		0.000169137		3.33416e-05		-5.5189e-06		0.000136186		0.000125221		0.00016669		0.000167454
		0.000226175		0.000214299		0.00020643		0.000198778		0.000149169		0.000115507		1.9809e-05		1.6927e-05		0.000174044		0.000188932		6.34601e-05		4.06369e-05		0.000109795		8.50524e-05		0.000203484		0.000228206
		0.00020105		0.000194176		0.000202067		0.000182195		0.000163462		0.000169269		-6.42485e-05		-4.59635e-05		0.000118134		0.000160613		0.000127211		0.00010486		7.31356e-05		5.45203e-05		0.000218625		0.000226442
		0.000162804		0.000148267		0.000227755		0.000207875		0.000163626		0.000102754		9.15823e-05		7.96973e-05		0.000279301		0.000258432		0.000111422		9.88882e-05		8.01213e-05		5.96663e-05		-3.24617e-05		-2.84976e-05
		0.000144582		0.000127353		0.000175244		0.000136963		0.000151907		0.000124706		0.000102479		8.58892e-05		9.77643e-05		0.000124082		3.09235e-05		1.86721e-05		7.26204e-05		6.54815e-05		5.99146e-05		5.9138e-05
		0.000182009		0.000143324		0.000184548		0.000162298		0.000212329		0.000163205		6.69959e-05		3.47418e-05		7.31814e-05		5.0859e-05		5.84181e-05		2.51292e-05		8.30501e-05		8.4384e-05		9.84085e-05		8.42137e-05
		0.000137722		0.000138505		0.000253267		0.000229368		0.000106954		8.80679e-05		0.000101859		9.57025e-05		0.000139279		0.000147787		0.000149914		0.000127778		6.02483e-05		4.58423e-05		-1.3442e-05		-6.04387e-05
		0.000222248		0.000173987		0.000159524		0.000144849		0.000144823		0.000128089		0.000123317		0.000124346		0.000197774		0.000211267		0.000120918		0.000107165		3.00406e-05		2.2702e-05		2.32692e-05		1.01609e-05
		0.000322769		0.000268531		0.000228802		0.000223122		0.000148179		0.000122414		6.59993e-05		5.05001e-05		0.000104189		0.00015262		9.93344e-05		7.33118e-05		7.16561e-05		6.84811e-05		9.87816e-05		6.43043e-05
		0.000219087		0.000200876		0.000101915		6.95983e-05		0.000150615		0.000152731		0.000149258		9.98371e-05		0.000261358		0.000256111		6.67168e-05		7.87723e-05		3.49321e-05		2.94449e-05		2.783e-07		-2.93396e-05
		0.00010142		9.44941e-05		0.00014678		7.94035e-05		0.000174781		0.000152398		3.03227e-05		2.03096e-05		0.000102307		0.000103291		5.80324e-05		5.00645e-05		0.000112821		9.12057e-05		8.0464e-06		-5.23361e-05
		0.000161373		0.000158525		0.000172536		0.000129332		0.000181		0.000155303		0.000124491		0.000133715		0.00010138		0.000123321		7.23198e-05		7.72186e-05		0.000101997		9.20739e-05		9.47025e-05		7.57585e-05
		0.000192877		0.000179864		0.0002575		0.000237777		0.000186245		0.000176531		9.93032e-05		9.05155e-05		0.000177292		0.000179846		5.90616e-05		4.96788e-05		9.27355e-05		6.88937e-05		2.42528e-05		5.3939e-06
		0.000232266		0.000245702		0.000115683		9.40479e-05		3.38837e-05		3.6158e-06		0.000118575		0.000117091		0.000181824		0.000195318		7.34822e-05		8.0433e-05		3.74406e-05		1.45009e-05		8.35615e-05		5.32339e-05
		0.000169207		0.000126679		0.000284821		0.000235577		0.000100364		9.3688e-05		0.000100246		9.62256e-05		0.000126404		0.000125331		3.82869e-05		4.45755e-05		0.000102049		0.000103745		2.3047e-06		-3.68393e-05
		0.000133783		0.000101915		0.000225356		0.000215602		0.000162172		0.000135929		0.000143637		0.000157647		0.000216035		0.000230336		3.4145e-05		3.1096e-05		-6.2917e-06		-4.02625e-05		5.58864e-05		4.7175e-05
		0.000224048		0.000202123		0.000256322		0.000204022		0.000142086		0.000142458		8.67464e-05		6.63582e-05		0.000193337		0.000190993		2.91253e-05		1.46682e-05		1.38911e-05		-2.43496e-05		-6.04273e-05		-8.72304e-05
		0.000161251		0.000179267		7.84427e-05		6.77322e-05		0.00011472		7.86108e-05		1.56356e-05		-5.6885e-06		0.000146954		0.000174969		3.5382e-05		3.96272e-05		1.13649e-05		-5.8298e-06		7.43822e-05		2.28609e-05
		0.000252645		0.000212513		0.000146672		0.000134847		0.00017442		0.000158742		4.89997e-05		3.75255e-05		0.000192017		0.000197447		2.83387e-05		3.5435e-05		7.17863e-05		5.39546e-05		6.72385e-05		5.71792e-05
		0.000227883		0.000211131		0.000177928		0.000183356		0.000185761		0.00014837		1.97526e-05		2.3298e-05		0.000218954		0.000219675		9.51702e-05		8.24733e-05		0.000104027		7.73435e-05		1.55342e-05		-1.99688e-05
		0.000195984		0.000182589		0.000190265		0.000193179		0.000128359		0.000122488		4.38337e-05		5.69425e-05		0.000198776		0.000198799		5.13992e-05		3.03756e-05		-1.83028e-05		-4.33923e-05		2.89051e-05		9.8311e-06
		0.000281997		0.000241331		0.000130849		0.000130346		0.000132949		0.000120077		0.00011142		0.00011137		0.000185833		0.000193791		5.24533e-05		6.86018e-05		-3.47622e-05		-3.13938e-05		7.9688e-06		-1.36624e-05
		0.000201411		0.000207705		8.67956e-05		8.84503e-05		0.000274487		0.000255687		7.28602e-05		8.48707e-05		0.000159897		0.000158611		4.12981e-05		5.19087e-05		1.64384e-05		3.7649e-06		6.63685e-05		6.35109e-05
		0.000128896		0.000135264		0.000125167		0.000118342		4.26638e-05		5.75694e-05		0.000133468		0.000129846		0.000184664		0.000166902		6.11986e-05		6.15051e-05		5.7072e-05		5.57685e-05		5.578e-05		2.99064e-05
		0.000304372		0.000282058		0.000206309		0.000204754		7.37228e-05		5.08072e-05		9.86364e-05		0.00010548		0.000206207		0.000190814		7.73095e-05		7.82379e-05		8.89532e-05		7.18964e-05		6.24429e-05		4.74527e-05
		0.00030854		0.000326899		0.000105288		9.75499e-05		0.000107248		0.000109367		8.2227e-06		1.51029e-05		0.000160085		0.0001546		7.24684e-05		5.87706e-05		-6.5988e-06		-5.16134e-05		8.18733e-05		7.69061e-05
		0.000187942		0.000182775		0.00025219		0.000253069		0.00014026		0.000137063		9.45173e-05		7.70705e-05		0.000246675		0.000269437		4.8954e-05		4.41418e-05		0.000131857		7.33291e-05		3.80075e-05		1.58889e-05
		0.000274184		0.000214215		0.000132315		0.000129068		0.000194556		0.00015899		6.8766e-05		5.54119e-05		2.03974e-05		-8.1187e-06		7.85109e-05		8.50408e-05		8.42612e-05		6.18393e-05		-2.684e-06		-1.23872e-05
		0.000128319		8.95666e-05		0.000193972		0.000206622		0.000178426		0.000166918		8.9179e-05		7.80665e-05		0.000176734		0.000174634		6.25483e-05		5.70807e-05		4.34818e-05		1.55662e-05		-1.57828e-05		-6.1866e-06
		0.000169481		0.0001419		0.000163906		0.000121364		0.000279077		0.000272494		5.69211e-05		4.95578e-05		0.000107175		9.08828e-05		4.54e-05		2.8764e-05		-2.35195e-05		-5.11831e-05		7.7938e-06		-2.0701e-05
		0.000217201		0.000191581		0.000160262		0.000140253		0.000165649		0.000145833		0.000121458		0.00013038		9.89177e-05		0.00013165		3.73695e-05		2.44232e-05		2.30688e-05		-2.69574e-05		4.70317e-05		1.89198e-05
		0.000221852		0.000225379		9.03658e-05		8.56806e-05		8.61235e-05		7.95868e-05		7.67114e-05		7.82596e-05		0.000106092		9.20774e-05		6.20552e-05		7.24717e-05		4.34369e-05		2.15575e-05		0.000106127		6.62703e-05
		0.000236647		0.000209027		0.000115838		0.000114002		0.000133944		9.41292e-05		3.52226e-05		2.56735e-05		0.000112662		0.000133351		9.84288e-05		8.13858e-05		2.33008e-05		-4.063e-06		-3.44605e-05		-6.44223e-05
		0.0001006		7.90311e-05		7.24536e-05		4.17201e-05		0.000208212		0.000178802		0.000119288		8.94946e-05		4.92928e-05		3.71623e-05		2.24913e-05		2.97496e-05		7.81862e-05		3.67784e-05		4.08786e-05		4.7934e-05
		0.000254943		0.000272277		0.000204666		0.00019568		0.000213142		0.000174913		7.37191e-05		0.000105676		4.63517e-05		1.90842e-05		5.92801e-05		5.39698e-05		0.000111208		9.81986e-05		-6.23427e-05		-8.49816e-05
		0.000289916		0.000225056		0.000169711		0.000179117		0.000209478		0.000181447		5.73108e-05		6.97731e-05		0.00014136		0.000123463		0.000134118		0.00014047		2.28465e-05		-2.4156e-06		-8.2608e-06		-3.98105e-05
		4.93235e-05		8.38531e-05		0.000226475		0.000185011		0.000196004		0.000171487		0.000202197		0.000197141		5.53541e-05		7.0073e-05		6.47133e-05		6.05448e-05		5.11117e-05		2.13355e-05		-6.2485e-05		-9.69913e-05
		0.000212056		0.000213493		0.00018695		0.000160153		0.000265191		0.000247097		0.000146229		0.000132658		0.000103866		5.66789e-05		8.61837e-05		0.000102308		8.05025e-05		5.64958e-05		-1.92223e-05		-1.52418e-05
		0.000191754		0.000156857		0.000114436		0.000143262		0.000237886		0.000221346		0.000105241		0.00010549		8.87236e-05		8.07778e-05		9.2523e-05		7.09027e-05		-1.08596e-05		-4.26267e-05		-1.38158e-05		-2.1899e-05
		0.000184601		0.000161456		0.000131157		0.000110594		0.000317663		0.000267891		0.000131382		0.00013061		5.16669e-05		3.58195e-05		9.36493e-05		9.62049e-05		0.000133509		0.000131885		1.75505e-05		1.25264e-05
		0.000261438		0.000221994		8.04221e-05		9.29134e-05		0.000141499		9.72365e-05		0.000126773		0.000113203		6.87622e-05		4.89364e-05		5.79726e-05		4.55097e-05		4.99483e-05		3.96583e-05		3.149e-06		-7.413e-06
		0.000204623		0.00019539		0.000209358		0.000174978		6.74997e-05		8.17098e-05		0.000119815		9.31841e-05		0.000161793		0.000112284		0.000153309		0.000150372		7.43732e-05		5.89419e-05		1.42998e-05		1.43084e-05
		0.000271194		0.00026347		0.000144975		9.93323e-05		0.000209747		0.000177457		6.98364e-05		4.62254e-05		7.76588e-05		4.59684e-05		8.65469e-05		9.10523e-05		7.97872e-05		6.75414e-05		-8.9807e-06		-1.06836e-05
		0.000217955		0.000222157		0.000116732		9.19166e-05		0.000173348		0.000167812		6.04288e-05		5.85732e-05		5.09521e-05		1.59262e-05		2.205e-06		1.27723e-05		2.8554e-05		3.43967e-05		1.7675e-05		9.0621e-06
		0.000130014		0.000121379		0.000207487		0.000223587		0.000102439		5.80226e-05		7.34301e-05		7.82576e-05		0.000132118		0.000133251		7.74252e-05		7.58418e-05		4.7547e-05		4.72077e-05		3.44642e-05		2.17053e-05
		0.000234159		0.000223193		0.000125589		0.000131451		0.000137842		0.000123099		2.86344e-05		3.1968e-05		7.0464e-05		6.82179e-05		0.000117975		9.26016e-05		6.75293e-05		3.20896e-05		2.73563e-05		4.8101e-06
		0.000146755		0.000153011		0.000115084		0.000113735		0.000115833		9.04672e-05		0.000165939		0.000136432		6.32606e-05		4.68029e-05		0.000108043		0.000116545		5.48142e-05		1.60858e-05		1.61538e-05		8.6966e-06
		0.000115276		9.89964e-05		0.000121718		0.000113025		0.00024795		0.000228358		6.0362e-06		-1.93271e-05		0.000110468		9.83002e-05		4.40003e-05		3.92687e-05		6.69371e-05		3.22966e-05		7.73776e-05		7.33613e-05
		0.000156985		0.000152093		0.000212465		0.000205621		9.83885e-05		8.56259e-05		1.84438e-05		3.771e-05		0.000224546		0.000210515		0.000209259		0.000188506		-2.27104e-05		-3.40101e-05		-9.88e-08		-9.6878e-06
		0.000302576		0.000289633		0.000169839		0.000140848		0.000227996		0.000171455		0.000154535		0.00015365		0.000153375		0.000124987		0.000197329		0.000208756		5.19626e-05		1.87143e-05		-4.77346e-05		-5.71937e-05
		0.00043039		0.000451366		0.000194845		0.000165077		0.000161039		0.000129251		7.07736e-05		8.95828e-05		6.80688e-05		3.24421e-05		0.000148842		0.000125639		7.47779e-05		3.60967e-05		-1.38082e-05		-1.41587e-05
		0.000229475		0.00023319		0.000172408		0.000176796		0.000191283		0.000164935		9.74329e-05		0.000111766		0.000106546		9.68973e-05		8.54683e-05		9.2138e-05		2.18793e-05		3.03162e-05		2.85929e-05		2.9442e-05
		9.16582e-05		9.02439e-05		0.00012253		0.000136126		0.000141767		0.000123162		8.4332e-05		9.74004e-05		7.17045e-05		6.1823e-05		7.77043e-05		7.59401e-05		3.19963e-05		2.43291e-05		2.20095e-05		1.84409e-05
		0.000355034		0.000340589		0.000105608		0.000100065		9.19629e-05		5.87689e-05		1.48663e-05		3.89544e-05		9.37572e-05		6.83331e-05		6.05515e-05		5.81165e-05		4.5767e-06		-3.6642e-05		-5.0782e-05		-6.31703e-05
		0.000213611		0.000218261		0.000123225		0.000116449		0.000151204		0.000131754		0.000196372		0.00020337		0.000122671		0.00011202		0.000132865		0.000134701		-5.9519e-06		-5.6033e-06		1.43112e-05		1.41423e-05
		0.000153802		0.000162543		2.55767e-05		1.86991e-05		0.000184769		0.000162309		6.10865e-05		8.66708e-05		0.000173599		0.000172832		0.000120098		0.00011655		-2.1821e-05		-2.33129e-05		2.08191e-05		2.98326e-05
		0.000197805		0.00021083		8.9113e-05		6.20842e-05		0.00023041		0.000200282		5.66552e-05		3.05978e-05		0.000162956		0.000174651		0.000173586		0.00018116		1.07761e-05		-6.0415e-06		1.55751e-05		1.49454e-05
		0.000331738		0.000320435		0.000150023		0.000173662		0.000122712		7.91987e-05		0.000171973		0.000149754		0.00011276		0.000106255		9.11657e-05		0.000102363		-2.3849e-06		-3.92474e-05		-1.3094e-05		-1.81936e-05
		0.000277861		0.000307626		9.88443e-05		9.78e-05		0.000168554		0.00013749		0.000180597		0.000204804		9.54983e-05		6.37701e-05		0.000110364		9.60227e-05		3.05582e-05		2.59379e-05		7.1848e-06		1.51999e-05
		0.000131311		0.000131603		0.000200623		0.000197483		0.000276656		0.000213811		0.000132107		0.00014905		0.000103429		7.03351e-05		6.45665e-05		7.12861e-05		-5.59497e-05		-9.77696e-05		1.0255e-05		-1.8548e-06
		4.1659e-06		-6.791e-07		0.000136533		0.000162068		0.000192838		0.000132114		0.000107717		0.00012041		8.88806e-05		9.85518e-05		6.60988e-05		4.99296e-05		1.75035e-05		-3.6942e-06		3.09638e-05		3.65736e-05
		0.000284796		0.000282499		6.78156e-05		9.40822e-05		0.000153184		0.000142577		8.82472e-05		9.27547e-05		0.000170341		0.000150611		4.91182e-05		4.27489e-05		2.0138e-06		-1.53383e-05		-2.13546e-05		-2.04452e-05
		0.000235196		0.000186272		0.000165723		0.000160545		0.000226599		0.000187776		5.63059e-05		9.30479e-05		0.000150146		9.14191e-05		9.18009e-05		0.000102387		6.37514e-05		6.85929e-05		4.1195e-06		5.3226e-06
		0.000135637		0.000161985		0.00013996		0.000139102		0.000115904		7.77024e-05		0.000264968		0.000247148		0.000140003		0.000125764		0.000221783		0.000203079		8.1425e-06		-6.3011e-06		1.30529e-05		1.28e-06
		0.000244345		0.000227671		0.000104864		6.90994e-05		0.000194883		0.000191152		0.000124025		0.000112855		0.000162522		0.000149736		0.000164844		0.000144486		-7.29706e-05		-9.5145e-05		3.94101e-05		7.5199e-06
		0.000186998		0.000184476		0.000129199		0.000127831		0.000260564		0.000222705		0.000179177		0.000148778		7.75986e-05		7.94551e-05		0.000133572		0.000125429		6.64536e-05		4.1683e-05		2.9635e-05		2.76131e-05
		0.000279938		0.000279728		0.000179728		0.000177287		0.000213808		0.000193328		0.000238618		0.000232679		0.000102754		8.41712e-05		0.000136066		0.000131719		4.35229e-05		3.49381e-05		3.63997e-05		3.86885e-05
		0.000158977		0.000110061		0.000363547		0.000324288		0.000193767		0.000158487		0.000204425		0.000166802		0.000119983		0.000109404		0.000100067		9.19899e-05		4.20024e-05		1.23048e-05		1.02051e-05		6.0632e-06
		0.000150252		0.000144592		0.000195659		0.000228805		0.000128552		0.000119905		0.000139838		0.000118377		7.80051e-05		6.01601e-05		8.05775e-05		7.66414e-05		-1.08956e-05		-4.07532e-05		1.33247e-05		1.13076e-05
		0.000219312		0.000212208		0.000181198		0.000196372		9.76088e-05		5.07063e-05		0.000130667		0.000173609		8.97385e-05		9.49738e-05		6.52942e-05		9.20427e-05		-1.25418e-05		-4.08063e-05		1.66965e-05		3.15111e-05
		0.00018637		0.00015476		0.000273811		0.000267434		0.000188027		0.000163171		0.00010659		0.00010509		9.40305e-05		8.90395e-05		3.2971e-05		4.46102e-05		7.94457e-05		5.01721e-05		3.6639e-05		2.56642e-05
		0.000301687		0.00029404		0.000326706		0.000332471		3.83895e-05		3.3142e-05		3.90575e-05		3.89953e-05		5.80501e-05		5.83154e-05		0.000108797		8.75369e-05		3.86201e-05		4.62923e-05		2.0847e-05		1.59144e-05
						0.000212084		0.000216637		0.000157718		0.000152148		0.000187052		0.000204225		4.46262e-05		4.74114e-05		0.000122833		0.00011519		5.53068e-05		4.01863e-05		1.40739e-05		4e-08
						0.000261836		0.000257683		0.000143566		0.00010539		5.13428e-05		4.97343e-05		-6.345e-06		1.64947e-05		6.40404e-05		5.20336e-05		0.000108269		5.8251e-05		3.71931e-05		3.17931e-05
						0.000191934		0.000231725		0.00013017		7.05018e-05		0.00012081		0.00011128		0.000161534		0.000138167		0.000146798		0.000148103		3.83274e-05		1.38584e-05		-5.676e-06		-1.17065e-05
						0.000239481		0.000198093		0.000223467		0.000194039		4.18771e-05		9.673e-07		-2.28348e-05		-2.488e-07		0.000140209		0.000138816		-1.52289e-05		-2.58503e-05		2.64297e-05		1.46306e-05
						0.000281263		0.000259056		0.000251585		0.000199163		0.000201636		0.000228176		9.60325e-05		0.000106835		9.99016e-05		0.000109712		-9.85404e-05		-0.000109426		-6.11158e-05		-6.13988e-05
						0.000257195		0.000268511		0.000160883		0.000133136		0.000135452		0.000145008		8.10062e-05		5.21155e-05		2.08788e-05		3.94032e-05		5.19572e-05		1.3778e-05		-1.54823e-05		-3.17571e-05
						0.000169485		0.000195585		0.000275226		0.0002351		5.41168e-05		3.60881e-05		9.71671e-05		9.16166e-05		9.7348e-05		9.85047e-05		0.000172829		0.000169354		1.5624e-05		1.65846e-05
						0.000169677		0.000217649		0.000156945		8.4479e-05		6.62199e-05		7.11296e-05		7.69611e-05		7.3147e-05		8.72371e-05		7.9672e-05		0.000105946		0.000110873		8.606e-07		-4.4688e-06
						0.000256515		0.000252935		0.000400477		0.000409444		4.31475e-05		4.67318e-05		0.00015661		0.000186055		8.0938e-05		0.00010961		0.00012326		0.000122375		7.9695e-06		-1.14791e-05
						0.000267156		0.000267571		0.000115801		9.80117e-05		2.9016e-05		1.08847e-05		0.000162592		0.000111287		8.87775e-05		8.77801e-05		5.18891e-05		3.42969e-05		2.44703e-05		1.92182e-05
						0.000393783		0.000358468		0.000199504		0.00019596		0.000128833		0.00012987		3.48183e-05		3.06646e-05		0.000165849		0.000175904		0.000201816		0.000218612		2.59861e-05		2.69768e-05
						0.000194065		0.000198751		0.000246746		0.000250605		0.000109035		0.000116746		8.68858e-05		7.52072e-05		5.56318e-05		1.67746e-05		8.09821e-05		0.00011828		1.82065e-05		2.19648e-05
						0.000289187		0.000239428		0.000243409		0.000227448		0.000122861		0.000133631		7.9366e-05		8.76776e-05		0.000107818		0.000121845		7.58675e-05		6.55958e-05		9.1548e-06		1.49656e-05
						0.000338046		0.000329081		0.00027253		0.000224661		0.000132917		0.000163037		9.66059e-05		9.90684e-05		4.21235e-05		3.31139e-05		0.000194175		0.000211277		2.55209e-05		1.6699e-05
						0.000312038		0.00027973		0.000199954		0.00015402		0.000140961		0.000130787		0.000104338		7.30577e-05		-8.8847e-06		-1.7049e-06		9.1679e-05		8.14089e-05		0.000100314		9.73689e-05
						0.000126416		0.000127332		0.000262855		0.00025216		5.91799e-05		5.48558e-05		0.000153032		0.000160416		3.585e-05		2.95187e-05		0.000283787		0.000266579		7.52267e-05		7.49845e-05
						0.000229597		0.00022798		0.000232873		0.000225184		9.9963e-05		7.30627e-05		0.000125138		0.000129087		-4.15015e-05		-4.73452e-05		0.000187652		0.000199483		7.94866e-05		6.74693e-05
						0.000315341		0.000305511		0.000332967		0.000297763		0.000195328		0.000186222		4.18142e-05		1.10983e-05		0.000105803		0.000107152		0.000175029		0.000193128		-1.18024e-05		-2.16575e-05
						0.000245883		0.000239928		0.00018456		0.000120404		-5.5779e-05		-4.55761e-05		7.732e-05		6.64942e-05		9.1871e-05		7.72609e-05		0.000127798		0.000117992		4.07765e-05		4.35839e-05
						0.000303188		0.000334376		0.000366213		0.00030386		0.000178132		0.000182262		0.000116987		8.81712e-05		0.000111429		9.39716e-05		8.89942e-05		8.674e-05		8.782e-05		7.4734e-05
						0.000233277		0.000237004		0.00021932		0.000200441		3.18247e-05		2.7819e-05		0.000112923		0.000121562		3.91468e-05		2.67912e-05		0.000135917		0.000158353		5.29478e-05		4.50774e-05
						0.000223934		0.000193653		0.000289444		0.000295108		0.00010419		8.49953e-05		0.000150379		0.000133328		1.2172e-06		1.15667e-05		3.62617e-05		6.2233e-05		0.000139802		0.000146721
						0.000216802		0.000210772		0.000235021		0.000226912		9.9287e-06		2.74804e-05		2.39665e-05		2.75432e-05		2.17265e-05		1.63515e-05		0.000236768		0.000235847		0.000100307		8.93565e-05
						0.000263561		0.000250622		0.000190104		0.000151052		0.000119195		0.000106466		1.87988e-05		-2.56661e-05		8.55617e-05		6.8727e-05		0.000121108		0.000106505		3.92999e-05		3.23781e-05
						0.000242629		0.000241145		0.000193196		0.000162547		0.000254587		0.00024261		6.00037e-05		4.37001e-05		7.55679e-05		6.19314e-05		0.000153741		0.00016208		7.17694e-05		7.72699e-05
						0.000109171		0.000111809		0.000327706		0.000321701		0.000105128		8.83387e-05		0.00015972		0.000140957		5.27289e-05		6.83979e-05		5.03353e-05		7.06066e-05		0.000102329		0.000103117
						0.000234824		0.000211564		0.000124792		9.23158e-05		0.000114387		0.000101426		8.98431e-05		8.71278e-05		3.11416e-05		-5.6282e-06		0.000190902		0.000224323		3.76024e-05		1.90128e-05
						0.000193279		0.000198524		0.000216678		0.000188341		0.000122636		0.000115206		0.00018119		0.000131347		7.14388e-05		6.9858e-05		2.9292e-05		4.98252e-05		8.67367e-05		7.07158e-05
						0.000199393		0.000195236		0.000235144		0.000177204		0.000337386		0.000329532		8.1422e-05		3.60254e-05		0.000139948		0.00011085		7.45421e-05		7.2348e-05		6.81054e-05		7.38e-05
						0.000170687		0.000173907		0.000222901		0.000236578		0.000286603		0.000279798		3.6363e-06		-2.90587e-05		-6.45256e-05		-5.50671e-05		0.000157828		0.000145796		3.88595e-05		1.24815e-05
						0.000311022		0.000317171		0.000206262		0.000180776		0.000106685		6.66791e-05		8.51075e-05		5.99782e-05		6.85913e-05		6.07871e-05		0.000137611		0.000149881		6.63157e-05		6.48748e-05
						0.000211056		0.000203589		0.000190693		0.000212566		0.000141675		0.000156619		8.96857e-05		0.00011998		7.62608e-05		7.43664e-05		0.000230867		0.000260581		7.55794e-05		7.10987e-05
						0.000156174		0.000156281		0.000245912		0.000217464		7.24105e-05		8.04046e-05		1.26667e-05		2.24286e-05		7.68159e-05		7.36361e-05		0.000141615		0.000157921		0.000131774		0.000121116
						0.00025352		0.000260175		0.000279767		0.000254568		4.18113e-05		3.86219e-05		0.000164197		0.000121944		1.09052e-05		2.02736e-05		7.31851e-05		2.68048e-05		0.000102262		9.56872e-05
						0.000210044		0.000207843		0.00032907		0.000297516		3.23797e-05		3.70505e-05		2.98946e-05		3.11748e-05		4.21623e-05		4.41341e-05		0.000174791		0.000192399		5.87171e-05		5.38966e-05
						0.000269521		0.000272631		0.000158067		0.00013225		0.000220328		0.000189381		9.2075e-05		9.7634e-05		6.21786e-05		5.63942e-05		0.000135011		0.000124302		2.04405e-05		6.0624e-06
						0.000251045		0.000258188		0.000170028		0.000165457		0.000178603		0.000159341		0.000140492		0.000155136		4.7824e-05		3.27984e-05		0.000264538		0.000282205		4.06042e-05		3.17967e-05
						0.000217152		0.000187958		0.000246611		0.000214453		6.55307e-05		5.0841e-05		9.45905e-05		8.92499e-05		0.000100247		8.43804e-05		0.000135969		0.000122326		7.83781e-05		5.3028e-05
						0.000210509		0.000206837		0.000193433		0.000198162		0.000157845		0.000168		7.29256e-05		6.28634e-05		4.91835e-05		3.40815e-05		0.000101846		0.00011999		2.96554e-05		4.47889e-05
						0.000288659		0.000283153		0.000282717		0.000220296		1.26913e-05		-1.63872e-05		3.11453e-05		9.1121e-06		5.41408e-05		4.85758e-05		0.000145603		0.000153068		1.48046e-05		-1.29931e-05
						0.000196753		0.000183554		0.000306885		0.000270298		0.000212069		0.000210011		2.90795e-05		2.99897e-05		6.98498e-05		6.19534e-05		0.000120462		8.64955e-05		0.000104815		9.68582e-05
						0.000169175		0.000142742		0.000249799		0.000226363		7.49373e-05		7.60291e-05		0.000150974		0.000164098		9.10266e-05		0.000105031		6.52385e-05		7.92914e-05		9.69665e-05		7.50056e-05
						0.000145518		0.000138633		0.000247539		0.000228371		0.000132235		0.000116507		6.69419e-05		4.15172e-05		0.000121239		0.000115445		0.00014518		0.000152769		3.68949e-05		4.52965e-05
						0.00012191		0.000132197		0.000105467		0.000107964		9.1739e-05		9.53129e-05		0.000145273		0.00013109		9.6293e-05		0.000103383		0.000174593		0.000193615		7.88001e-05		6.14159e-05
						0.000192298		0.000151161		0.000289839		0.000264822		0.000102969		8.64696e-05		0.000268005		0.000245629		9.7651e-05		8.34809e-05		0.000121451		0.000147611		0.000127631		0.000137994
						0.000266923		0.000266162		0.000176134		0.000162314		0.000184529		0.000165877		0.000273362		0.000254689		6.38726e-05		5.70178e-05		0.000147797		0.000161778		-2.59084e-05		-3.5579e-05
						0.000190766		0.000201129		0.000329911		0.000317529		9.55995e-05		7.74752e-05		0.000218742		0.000204583		5.13277e-05		5.02481e-05		0.000175059		0.000178816		5.81804e-05		4.24554e-05
						0.000299736		0.000314733		0.000175206		0.000157586		2.33092e-05		8.7113e-06		0.000197423		0.000206915		0.000100059		8.86253e-05		8.46106e-05		9.65391e-05		4.07727e-05		1.61233e-05
						0.000130178		0.00012648		0.000255358		0.000200892		5.93059e-05		4.58196e-05		0.000228887		0.000206762		2.15187e-05		1.38848e-05		0.000164154		0.000184136		4.95697e-05		5.18786e-05
						0.000220648		0.000213232		0.000289991		0.000281893		7.24443e-05		8.0851e-05		0.000238025		0.000236895		5.53566e-05		4.79297e-05		0.000186411		0.000202819		0.000135472		0.00013299
						8.40183e-05		7.76923e-05		0.000355277		0.000338361		3.54384e-05		1.82922e-05		0.000299604		0.000309345		6.41005e-05		6.03615e-05		0.000197961		0.000205947		4.78135e-05		5.46569e-05
						0.00028436		0.000286103		6.05245e-05		6.0469e-05		0.00010087		8.91839e-05		0.00021517		0.000207548		9.43319e-05		6.89444e-05		0.000135098		0.000143932		0.000133719		0.000119604
						0.000289971		0.000267586		0.000211794		0.000224914		0.00031691		0.000311606		0.000122687		0.000119728		-2.6866e-06		1.4827e-06		9.046e-07		1.73072e-05		8.33442e-05		8.48408e-05
						0.000236374		0.000201749		0.000261814		0.000271329		5.44133e-05		4.70898e-05		0.000359829		0.000352486		6.13197e-05		6.4663e-05		6.63628e-05		8.34505e-05		0.000119427		0.000134999
						0.000182267		0.000185353		0.000231904		0.000194872		0.00011902		0.00010973		0.000196895		0.000165709		9.08264e-05		6.32607e-05		0.000115585		0.000126185		4.54628e-05		4.53204e-05
						0.00028059		0.00027639		0.00012196		0.000128281		0.000232572		0.000230677		0.000204991		0.000196729		0.000102309		8.00144e-05		0.000120918		0.00011734		5.4146e-05		5.05369e-05
						0.000227894		0.0002448		0.000141286		0.000179431		7.97228e-05		7.68447e-05		0.000198838		0.000186601		6.64279e-05		6.18446e-05		9.09175e-05		8.71562e-05		2.67321e-05		2.86889e-05
						0.0001806		0.000164348		0.000261776		0.000232711		0.000141099		0.000145407		0.000148968		0.000126749		0.00011685		0.00011327		2.90257e-05		2.63177e-05		9.94871e-05		8.16001e-05
						0.000252372		0.00027053		0.000108613		9.75661e-05		0.000159805		0.000111203		0.000203311		0.000208204		0.000136689		0.000138895		0.000211311		0.000215067		6.74964e-05		5.27058e-05
						0.000351901		0.000377615		0.000242484		0.000241611		0.000139955		0.000178571		0.000248656		0.000218413		7.35637e-05		6.61209e-05		0.000165531		0.000177789		7.5152e-05		7.22917e-05
						0.000115234		0.000103857		0.000179656		0.000176618		0.000125991		0.000117477		0.000291371		0.000285547		0.000103253		0.00010083		6.35539e-05		6.71412e-05		0.000112793		0.000113476
						0.000292788		0.000279979		0.00013394		0.000156386		0.000164896		0.000137829		0.000129211		0.000140528		5.85839e-05		5.27687e-05		0.000127977		0.000117655		4.26952e-05		3.86942e-05
						0.000302943		0.000333376		0.000100732		9.92976e-05		0.000154424		0.000164004		0.000241847		0.000247378		2.76316e-05		1.334e-07		8.94999e-05		9.50149e-05		7.7736e-05		6.49319e-05
						0.000159146		0.000112919		9.15444e-05		0.000109156		0.000153834		0.000170848		0.000320001		0.000309393		-2.0012e-05		-1.34352e-05		0.000110239		0.000103146		0.000120633		0.000112284
						0.000173114		0.000174225		7.75404e-05		6.57496e-05		4.99961e-05		3.33742e-05		0.000274961		0.000271717		7.99218e-05		5.0458e-05		0.000103417		9.38685e-05		8.43381e-05		8.46574e-05
						0.000237892		0.00022064		0.000153605		0.000177455		0.000119244		0.000118876		0.000204814		0.000178839		7.0526e-05		5.23493e-05		0.000107113		0.000104695		5.02656e-05		5.16854e-05
						0.000188144		0.000166552		0.000285657		0.000312704		0.000175062		0.000160215		0.000206231		0.000191098		0.000108223		0.000110923		8.37587e-05		6.03543e-05		1.3402e-05		2.30468e-05
						9.01738e-05		9.53946e-05		0.000180523		0.000162764		0.00015134		0.000142297		0.000184864		0.000159299		6.92064e-05		5.45307e-05		0.00011621		0.000106174		3.31153e-05		2.20074e-05
						0.000201832		0.000207972		0.00010936		0.000106601		0.000207317		0.00023062		0.000208745		0.000202907		5.01025e-05		3.51997e-05		0.000125418		0.000132023		1.26917e-05		1.67891e-05
						0.000139483		0.000117287		3.24948e-05		3.16171e-05		6.91379e-05		6.48972e-05		0.000196608		0.000169107		-6.442e-07		-7.2949e-06		0.000113744		0.000104641		5.57534e-05		4.82614e-05
						0.000260828		0.000255184		0.000215127		0.000223296		7.86995e-05		7.4071e-05		0.000255396		0.000242379		8.77896e-05		7.87869e-05		0.000141366		0.00016873		7.64789e-05		7.35652e-05
						0.000228925		0.000223793		0.000199121		0.000209005		0.000125447		0.000118279		0.000252153		0.00023982		4.21304e-05		3.61782e-05		0.000107184		0.000114393		-1.17638e-05		-2.3024e-05
						0.00010922		0.0001174		0.000194578		0.000157933		1.83765e-05		1.12438e-05		0.000152038		0.000153963		2.834e-05		2.28765e-05		0.000126653		0.000125675		3.92391e-05		2.57162e-05
						0.000239901		0.000180504		0.000230269		0.000228499		0.000245002		0.000205517		0.000150725		0.000130844		7.53e-05		7.14435e-05		0.000120792		0.000102375		0.000107396		0.000102458
						0.000153072		0.000157311		0.000193339		0.00016387		0.000137393		0.000124467		0.000288053		0.000261853		0.000121311		9.19282e-05		9.51159e-05		7.81365e-05		-1.40628e-05		-7.2069e-06
						0.000440311		0.000439599		0.000161635		0.000145557		0.000112595		0.00010825		0.000240395		0.000214605		4.34687e-05		2.76306e-05		0.000126863		0.000117686		-5.12229e-05		-7.2986e-05
						0.00016679		0.000158419		0.000114464		0.000137835		2.84007e-05		5.6666e-06		0.000189442		0.000185478		5.36353e-05		5.33287e-05		8.98843e-05		9.81241e-05		6.57329e-05		6.77286e-05
						0.0002292		0.000191265		0.000184119		0.000192615		0.000155946		0.000152918		0.000308556		0.000292816		3.77861e-05		3.34718e-05		0.000117862		0.000132166		-3.16453e-05		-4.0836e-05
						0.000130156		0.000133774		0.000114373		9.74936e-05		0.000116724		0.000107271		0.000198626		0.000207335		5.43075e-05		3.60793e-05		8.56784e-05		7.79784e-05		3.93402e-05		3.27774e-05
						9.9253e-05		0.00010119		9.46166e-05		9.86404e-05		9.26341e-05		7.09444e-05		0.000279959		0.000274419		4.91314e-05		3.74173e-05		0.000146037		0.000162038		9.395e-06		1.5697e-06
						0.0002262		0.000218901		0.000135981		0.000148001		0.000198343		0.000207429		0.000186974		0.000182337		2.43862e-05		8.1808e-06		0.000117274		0.000116603		5.26649e-05		5.40442e-05
						0.000136808		0.000152966		0.000117528		0.000103349		6.94426e-05		5.05812e-05		4.25984e-05		4.61555e-05		7.43648e-05		4.51564e-05		0.000130268		0.000157692		1.45583e-05		1.9111e-06
						0.00031511		0.000295081		0.000206471		0.000187676		4.5376e-05		3.1692e-05		0.000167461		0.000195132		4.46964e-05		5.56815e-05		0.000163669		0.000145434		1.83891e-05		2.65918e-05
						0.000216254		0.000179136		0.000159063		0.000154471		4.85273e-05		6.64761e-05		8.2323e-05		7.36814e-05		7.95822e-05		5.32775e-05		0.000130087		0.000131375		6.65615e-05		5.91282e-05
						0.000292783		0.000291424		0.000206886		0.000179726		0.000139222		0.000135592		6.82201e-05		6.97461e-05		6.95884e-05		6.59625e-05		0.000120724		0.00010223		9.5178e-06		2.73168e-05
						0.000120966		0.00012733		0.00017327		0.000149413		0.000161064		0.000146712		0.000148285		0.000124952		3.45159e-05		3.3972e-06		7.83791e-05		7.38545e-05		8.23806e-05		7.865e-05
						0.000174044		0.000144804		0.000174709		0.000165922		0.000101529		0.00012482		0.000133918		0.000130274		-3.6746e-06		-1.4477e-06		0.000144323		0.000164679		5.33227e-05		6.21394e-05
						0.000135666		0.000117207		0.000143373		0.000124596		0.000217217		0.000201235		5.02409e-05		2.11785e-05		7.45207e-05		6.57404e-05		0.000105111		9.29236e-05		0.000121848		0.000120922
						0.000219798		0.000206217		0.000135763		0.000143017		0.000158075		0.000152574		0.000133194		0.000112386		0.000121216		0.000103973		6.63233e-05		6.21394e-05		1.10298e-05		1.77247e-05
						0.000176733		0.000189293		0.000193174		0.000216705		0.00014608		0.000131038		0.000101946		0.000119314		4.15158e-05		2.84919e-05		9.97069e-05		7.39451e-05		-6.2672e-06		-3.01229e-05
						0.000133485		0.000108021		0.000152866		0.000172541		0.000218424		0.00022039		0.000113841		0.000127353		3.42755e-05		8.6097e-06		0.000122048		0.000132033		7.35086e-05		6.57644e-05
						0.000185883		0.000172036		0.000213487		0.000198762		0.000106997		8.64654e-05		5.28013e-05		2.47465e-05		5.30132e-05		3.30124e-05		8.20588e-05		8.51599e-05		4.59813e-05		4.06814e-05
						0.000150237		0.000152818		0.000196176		0.000192049		9.3278e-05		7.58574e-05		4.47349e-05		3.37763e-05		0.000109483		8.29835e-05		9.65727e-05		9.21879e-05		2.4349e-05		2.60181e-05
						0.000164979		0.00015481		5.36185e-05		7.50713e-05		0.000142224		0.000135202		6.67494e-05		4.72804e-05		2.97495e-05		3.37881e-05		9.23097e-05		9.72164e-05		-9.64963e-05		-9.55488e-05
						9.78743e-05		9.12837e-05		0.000131993		0.000111373		0.000152403		0.000153885		0.000142759		0.000123287		4.36149e-05		3.283e-05		8.86575e-05		5.1665e-05		1.40976e-05		-4.4594e-06
						0.000244817		0.000233145		0.000131608		0.000137143		7.48993e-05		7.71873e-05		9.07678e-05		8.29321e-05		4.36517e-05		2.87162e-05		6.26383e-05		6.84119e-05		3.75963e-05		4.57445e-05
						0.000188912		0.000153548		0.000101437		0.000119356		0.000195291		0.000181685		0.000140429		0.000136187		6.3724e-05		5.52293e-05		0.000101832		9.5703e-05		3.577e-06		1.189e-05
						0.00019857		0.000210343		0.000104202		9.59219e-05		0.000112375		8.10989e-05		0.000128812		0.000123881		0.000106793		0.000101788		8.60529e-05		9.12222e-05		4.44568e-05		4.7247e-05
						0.000164441		0.000163862		0.000116209		0.000124805		0.000164279		0.0001477		0.000109063		9.69338e-05		9.30798e-05		8.33232e-05		0.0001852		0.000163111		6.31218e-05		6.27067e-05
						9.63589e-05		7.5511e-05		0.000134006		0.000161297		0.000206846		0.000187729		-5.2081e-06		-1.49357e-05		3.00605e-05		8.8367e-06		0.000124475		0.000104871		8.7524e-06		2.37475e-05
						0.000197557		0.00020144		0.000153936		0.000160916		0.00017011		0.000123833		7.28602e-05		6.47199e-05		6.36642e-05		5.95852e-05		3.71709e-05		1.56246e-05		3.29851e-05		2.30535e-05
						0.000121248		0.000111043		0.000233414		0.000222679		4.48752e-05		5.31838e-05		7.0629e-05		7.53936e-05		7.76371e-05		5.45158e-05		4.31164e-05		3.01689e-05		4.40473e-05		3.48274e-05
						0.000123063		0.000116167		0.000176669		0.000181373		0.000232509		0.000193945		4.01237e-05		3.16311e-05		6.87035e-05		6.17957e-05		1.13372e-05		1.53648e-05		5.1169e-05		5.71418e-05
						7.33493e-05		7.81753e-05		0.000161391		0.000176979		0.000131178		0.000142087		-7.2436e-06		-1.5208e-05		7.3277e-05		5.56617e-05		0.00014291		0.000143982		-1.04752e-05		-9.7023e-06
						0.000185631		0.000186045		0.000239312		0.000208104		0.00013288		0.000124267		5.52318e-05		3.53365e-05		7.07025e-05		5.45097e-05		0.000126804		0.000111352		3.32257e-05		1.69904e-05
						0.000196111		0.000220655		0.00024976		0.00025041		0.00015611		0.000131343		0.000148867		0.000150204		5.1664e-06		-3.1771e-06		2.23146e-05		1.27799e-05		4.64276e-05		5.27038e-05
						7.37909e-05		6.20615e-05		0.000227069		0.000216175		0.000248821		0.000236159		7.72247e-05		6.89093e-05		6.93718e-05		3.74491e-05		7.64567e-05		6.43324e-05		-3.19407e-05		-2.98348e-05
						0.000121987		8.61702e-05		0.000219904		0.000243469		0.000148012		0.000154779		5.55032e-05		7.5897e-05		5.86627e-05		5.02199e-05		0.000125869		0.000123984		4.4726e-05		4.0974e-05
						0.000150861		0.000144457		0.000129064		0.000106743		0.00010936		8.63806e-05		0.000104227		0.00011579		6.8371e-05		7.50649e-05		0.000153285		0.00015528		4.89839e-05		4.93407e-05
						0.000159105		0.000173565		0.000156565		0.000140425		4.19356e-05		1.87728e-05		6.13946e-05		7.97144e-05		-3.11308e-05		-5.42481e-05		8.61422e-05		7.13071e-05		-1.71425e-05		-2.73147e-05
						0.000120327		0.000102629		0.000249058		0.000256683		0.000128067		0.000138803		0.000194412		0.000174918		9.58087e-05		7.25849e-05		8.9866e-05		9.26718e-05		2.8076e-05		3.1583e-05
						0.000287672		0.000292987		0.000218374		0.000250892		0.000154929		0.000183574		6.723e-05		8.36975e-05		3.11953e-05		1.55759e-05		7.73026e-05		6.80011e-05		1.48262e-05		2.18141e-05
						7.15922e-05		9.23695e-05		0.000266167		0.000273371		0.000143835		0.000118885		2.08664e-05		7.2317e-06		1.90283e-05		1.66071e-05		5.57556e-05		4.6197e-05		3.43468e-05		4.47363e-05
						9.69212e-05		8.90884e-05		0.000114355		9.2443e-05		0.000241869		0.00023117		0.0001066		0.000112874		1.60365e-05		1.75671e-05		1.7277e-05		4.47865e-05		1.37777e-05		2.03627e-05
						0.000264149		0.000263356		0.000280957		0.000290608		0.000172249		0.000171271		0.000113842		9.9218e-05		5.05273e-05		4.94648e-05		0.000119494		0.000112616		6.78202e-05		5.67392e-05
						0.00015265		0.000137744		0.000150881		0.000157657		0.000293426		0.000274483		0.000110201		0.000118985		2.99168e-05		1.0671e-05		2.52899e-05		1.99992e-05		4.57883e-05		4.33026e-05
						0.00022705		0.00022425		0.000179091		0.000171499		0.00015467		0.000153385		0.000185156		0.000159883		-8.5437e-06		-3.2183e-06		0.000105479		8.24847e-05		4.23341e-05		4.88578e-05
						0.000152768		0.000128881		0.000211769		0.000196435		0.000184208		0.00015492		8.05452e-05		6.76422e-05		-2.11088e-05		-2.89779e-05		8.43403e-05		9.34307e-05		2.79528e-05		2.82324e-05
						6.27818e-05		5.67069e-05		0.000212356		0.000198243		7.38384e-05		8.64473e-05		8.57496e-05		8.84917e-05		6.94273e-05		6.89462e-05		5.26449e-05		4.99401e-05		9.55656e-05		7.62433e-05
						0.00014744		0.000111462		0.000268193		0.000276214		0.000125278		0.000129738		6.84823e-05		6.42298e-05		5.64635e-05		5.63696e-05		5.7629e-05		4.25972e-05		5.25335e-05		5.92826e-05
						0.000159717		0.000156583		0.000271436		0.000266203		0.000131494		0.000138693		0.00010166		0.000101314		8.85006e-05		0.000108808		9.38537e-05		8.56579e-05		4.00624e-05		3.31632e-05
						0.000211756		0.000176494		0.000205004		0.000200274		5.0449e-05		5.03959e-05		0.000124287		0.000121646		4.17798e-05		2.58853e-05		0.00011216		9.77883e-05		5.18022e-05		4.94866e-05
						0.000212098		0.000217533		0.000270719		0.000252229		0.000233842		0.000251845		9.66651e-05		8.92707e-05		5.9322e-06		2.9015e-06		0.000143498		0.00014257		7.90793e-05		8.08486e-05
						0.000175377		0.000182858		0.000179254		0.000167059		0.000109438		0.000121061		0.000121026		0.000106134		7.13252e-05		5.36572e-05		8.85502e-05		6.77948e-05		2.08152e-05		2.10537e-05
						5.28678e-05		6.02714e-05		0.000199357		0.00017567		8.83463e-05		0.000125319		3.55722e-05		2.68537e-05		2.10217e-05		2.27649e-05		0.000133957		0.000104299		4.01638e-05		3.41782e-05
						0.000109313		0.000100331		0.000225042		0.000217691		0.000146162		0.000152958		0.000101729		8.39472e-05		8.07274e-05		7.57521e-05		6.02703e-05		5.62479e-05		6.16211e-05		5.10765e-05
						7.95206e-05		4.24415e-05		0.000159693		0.00016764		0.000102235		0.000105895		0.000119849		0.000115675		2.65446e-05		3.85251e-05		6.63589e-05		7.183e-05		4.09003e-05		5.07388e-05
						0.00016655		0.000161159		7.00515e-05		5.11197e-05		0.000183288		0.000159366		8.33403e-05		0.000103631		-4.54995e-05		-4.95556e-05		1.9077e-06		5.4145e-06		4.8432e-05		5.21958e-05
						0.000218669		0.000224516		0.000165407		0.000194766		0.000279861		0.000287252		0.000151709		0.000151017		1.98201e-05		1.14545e-05		6.31818e-05		7.28082e-05		1.90119e-05		2.88948e-05
						0.000301266		0.000302863		0.000180479		0.000203781		0.000252814		0.00024542		0.000173917		0.000179093		2.7355e-05		2.65233e-05		-2.60296e-05		-1.87516e-05		5.64432e-05		5.9283e-05
						0.000196219		0.000185195		0.000171513		0.000182835		0.000201709		0.000201398		7.34062e-05		6.43329e-05		3.5736e-06		-7.6848e-06		5.11408e-05		6.04429e-05		5.54132e-05		5.97858e-05
						0.000188428		0.000191537		0.000112904		0.000122308		0.000115606		0.000112721		0.0001802		0.000161878		5.86288e-05		5.5817e-05		4.33965e-05		6.66297e-05		1.96095e-05		8.815e-06
						0.000325466		0.000304917		0.000295469		0.000311219		0.000149517		0.000123017		0.000147145		0.000131582		4.16741e-05		3.13816e-05		1.37886e-05		2.0531e-05		8.06167e-05		7.23921e-05
						0.000237774		0.00022111		0.000151547		0.000177647		0.000141067		0.000111512		0.000215956		0.00021054		5.43099e-05		3.55979e-05		9.10696e-05		9.81462e-05		7.86651e-05		9.28221e-05
						0.000202349		0.000203978		0.000261484		0.000249917		8.89762e-05		9.19377e-05		0.000128291		0.000127794		1.7252e-05		2.9716e-06		4.57636e-05		7.81591e-05		2.60879e-05		2.02428e-05
						0.000174442		0.000206925		0.00024929		0.000279122		0.000187539		0.000211496		8.45944e-05		8.25188e-05		6.62929e-05		5.66472e-05		5.30754e-05		6.84135e-05		1.79571e-05		1.1212e-05
						0.000283469		0.000279914		0.000238981		0.000222841		7.9365e-05		9.17145e-05		0.000128058		0.000161178		2.8361e-05		2.91875e-05		-4.93277e-05		-2.522e-05		7.0285e-06		7.6604e-06
						0.000183979		0.000189905		0.00017748		0.000172672		0.000130614		0.000132458		0.000161606		0.000170566		1.38274e-05		2.38809e-05		1.03531e-05		2.8437e-05		3.30962e-05		2.63197e-05
						0.000195319		0.000218633		0.000187651		0.000182932		5.83977e-05		6.77239e-05		7.00752e-05		6.42009e-05		1.66466e-05		5.6779e-06		4.90423e-05		6.82166e-05		7.28992e-05		7.31768e-05
						0.000121237		0.000118171		0.000125137		0.000114115		0.000175454		0.000133175		8.62578e-05		0.000108631		-1.80608e-05		-2.04641e-05		4.41712e-05		7.11655e-05		6.66232e-05		5.21237e-05
						0.000203762		0.000180195		0.000241941		0.000278191		0.000165169		0.000171955		0.000101066		0.000105777		5.88704e-05		4.93644e-05		2.91657e-05		5.39996e-05		9.32395e-05		6.90687e-05
						0.000241632		0.000258976		0.000172758		0.000169948		0.000261171		0.00028399		2.61441e-05		3.79401e-05		2.1236e-05		3.11025e-05		2.87059e-05		3.32975e-05		3.3567e-05		5.27048e-05
						0.000186955		0.000192235		0.000223487		0.000221864		0.000295959		0.000310983		0.000128014		0.000118816		2.13424e-05		1.19791e-05		1.03128e-05		1.02284e-05		9.39849e-05		9.48148e-05
						0.000221937		0.000184351		0.00025248		0.000273007		3.96345e-05		3.84758e-05		9.54448e-05		0.00011715		4.4236e-06		-5.7073e-06		6.04972e-05		6.10542e-05		3.3352e-05		4.96173e-05
						8.79416e-05		0.000136766		0.000156828		0.000146664		0.000124656		8.06072e-05		8.60924e-05		0.000104153		5.23225e-05		4.74469e-05		3.21376e-05		3.68227e-05		2.98514e-05		3.47739e-05
						0.00018097		0.000175302		0.000142235		0.000116711		7.04962e-05		5.27353e-05		9.76311e-05		0.000119194		3.55657e-05		2.18434e-05		6.6352e-05		6.13902e-05		3.20614e-05		2.17388e-05
						0.000145041		0.000145399		0.000164922		0.000166254		3.28656e-05		5.62258e-05		1.0978e-06		-1.1678e-05		4.31753e-05		3.58892e-05		-5.87876e-05		-5.2465e-05		4.16409e-05		2.668e-05
						8.32571e-05		8.63937e-05		0.000189594		0.000175672		3.94192e-05		3.3477e-05		7.43591e-05		6.8546e-05		-1.44875e-05		-2.32127e-05		-8.599e-06		5.2773e-06		7.65179e-05		7.54615e-05
						0.000227136		0.000182022		0.000174804		0.000143731		0.000152101		0.000157492		8.14663e-05		8.71723e-05		-4.74156e-05		-8.50825e-05		-1.49041e-05		1.6574e-06		6.99154e-05		7.53917e-05
						0.000226151		0.00018081		0.000138397		0.000113986		0.00015633		0.000134744		6.30253e-05		7.40249e-05		-8.42201e-05		-9.92006e-05		4.93452e-05		7.42204e-05		5.48797e-05		4.9742e-05
						0.000250087		0.000264033		0.000115507		9.38288e-05		0.000243567		0.000228149		9.72475e-05		0.000106726		-2.49412e-05		-3.81373e-05		3.45058e-05		4.18884e-05		6.38514e-05		7.67916e-05
						0.000238968		0.00021426		0.000293968		0.000294294		8.60486e-05		9.06457e-05		7.96573e-05		6.13225e-05		-6.66726e-05		-9.61797e-05		4.04177e-05		5.38329e-05		7.02932e-05		7.01341e-05
						0.000131831		0.000114751		2.4342e-05		7.474e-06		0.000170423		0.000156941		6.84341e-05		4.91102e-05		-3.62894e-05		-3.8473e-05		7.07026e-05		5.50658e-05		2.02987e-05		2.39597e-05
						0.000133826		0.000131654		0.000212152		0.000187932		9.34807e-05		8.5573e-05		-1.27006e-05		-1.57312e-05		-2.8387e-06		3.0227e-06		0.000142356		0.000142876		1.87e-07		3.6255e-06
						0.00027027		0.000256274		0.000185438		0.000186714		0.000190808		0.000178164		2.15153e-05		1.07795e-05		6.47034e-05		8.0672e-05		-2.16303e-05		-5.10832e-05		2.51861e-05		1.9386e-05
						0.000159361		0.000203556		7.42741e-05		7.65101e-05		0.000118217		0.000108127		0.00011298		0.000144176		3.83988e-05		4.48234e-05		-9.1676e-06		-7.78e-08		7.16121e-05		8.41246e-05
						2.55986e-05		3.20671e-05		3.49401e-05		-3.0923e-06		0.000129948		0.000132337		6.28807e-05		5.07342e-05		-1.7473e-06		-4.2202e-06		4.71224e-05		6.53067e-05		6.59118e-05		6.07878e-05
						0.000181509		0.000159193		0.000133456		0.000112395		7.09769e-05		6.81659e-05		8.5551e-05		7.70205e-05		2.08553e-05		5.4068e-06		9.6788e-06		1.30683e-05		8.37792e-05		8.8212e-05
						3.9601e-05		1.21646e-05		0.000299763		0.000241713		0.000225563		0.000212247		9.24838e-05		5.97078e-05		2.31769e-05		2.63217e-05		7.67757e-05		9.54884e-05		2.34259e-05		1.85088e-05
						0.000157276		0.0001563		0.000184269		0.000175495		0.000211266		0.000209074		0.000126511		0.000124427		-3.1569e-06		-2.07786e-05		1.45358e-05		7.4388e-06		6.36707e-05		7.97291e-05
						0.000228205		0.000230733		0.000136272		7.80284e-05		0.000151542		0.000150329		0.000181097		0.000198332		7.79733e-05		7.03645e-05		6.13045e-05		8.09666e-05		7.06053e-05		6.6629e-05
						0.000251247		0.00022777		6.80964e-05		4.73237e-05		5.32539e-05		2.99787e-05		0.000139665		0.000133923		4.20039e-05		2.34911e-05		9.13062e-05		0.000101538		7.20371e-05		8.38511e-05
						0.000210722		0.000208335		0.000109758		8.61649e-05		9.25327e-05		7.18527e-05		9.34597e-05		0.000103399		7.04124e-05		6.05755e-05		0.000118661		0.000113973		6.06447e-05		4.90155e-05
						0.000215498		0.000186449		0.000216477		0.000148226		0.000145374		0.000128555		2.13216e-05		1.29644e-05		7.6102e-06		2.16002e-05		6.53624e-05		5.08426e-05		5.8069e-05		5.8267e-05
						0.000208981		0.000214382		8.66784e-05		8.03552e-05		0.000158607		0.000176335		9.28201e-05		9.60663e-05		7.56447e-05		6.20036e-05		3.13156e-05		3.92339e-05		3.9927e-05		3.36143e-05
						0.000160981		0.000135294		3.6859e-05		2.85607e-05		0.00010747		8.53503e-05		9.612e-05		8.5797e-05		2.74113e-05		2.57853e-05		2.82028e-05		2.44311e-05		4.54865e-05		1.70035e-05
						0.000183205		0.000153879		0.000242901		0.000233467		0.000187022		0.000146126		7.08239e-05		5.21815e-05		2.67763e-05		1.96636e-05		-3.04441e-05		-2.92759e-05		4.32753e-05		5.25262e-05
						0.000128509		0.000105276		0.000133344		0.000130634		0.000182132		0.000143643		8.57212e-05		8.85646e-05		1.58482e-05		3.9711e-06		6.13984e-05		3.80592e-05		5.51471e-05		6.47579e-05
						0.000158694		0.00018863		0.000197076		0.000169449		0.000128436		7.37107e-05		0.00012495		0.000120274		3.2721e-05		3.36005e-05		2.71981e-05		3.91815e-05		5.66325e-05		6.2012e-05
						0.000275046		0.000273876		2.28201e-05		1.2625e-06		0.000120736		0.000115945		0.000100269		9.23949e-05		-8.31814e-05		-8.51939e-05		4.35046e-05		5.69741e-05		5.52694e-05		4.66593e-05
						0.000217917		0.000202613		0.000141831		0.000126385		0.000153112		0.000115306		0.000197075		0.000197876		8.1172e-05		7.33684e-05		3.63923e-05		7.11695e-05		5.14145e-05		6.03242e-05
						0.000178815		0.000180674		9.90517e-05		6.21874e-05		9.54867e-05		7.25218e-05		0.000123158		0.000123439		7.52316e-05		6.10031e-05		-1.84617e-05		-1.6038e-05		3.17019e-05		2.68469e-05
						0.000143563		0.000160021		0.000208623		0.000179937		0.000171243		0.000176064		4.47463e-05		1.22836e-05		3.2439e-05		2.08768e-05		5.39434e-05		5.71322e-05		5.59041e-05		4.75035e-05
						0.000221441		0.000245057		0.000236074		0.000234213		0.000164704		0.000152477		0.000104563		8.77358e-05		-2.50257e-05		-4.9531e-06		4.74821e-05		4.91058e-05		4.52825e-05		3.26242e-05
						0.000158082		0.000152185		0.000211973		0.000177136		8.87431e-05		8.67452e-05		2.7719e-05		9.7214e-06		-1.36708e-05		-2.3499e-06		6.11069e-05		6.20626e-05		7.43371e-05		7.00546e-05
						1.25527e-05		3.04171e-05		0.000180878		0.000176587		0.000132449		0.000101258		6.71966e-05		4.15992e-05		1.9177e-05		-8.853e-06		0.000123961		0.000118712		-1.7928e-06		-1.65917e-05
						0.000132557		0.000139282		4.18707e-05		3.5205e-06		0.000157447		0.000128817		0.000100631		8.7188e-05		1.60514e-05		-6.8045e-06		8.24054e-05		7.96962e-05		1.93213e-05		1.3841e-05
						0.000114816		0.000100496		0.000256578		0.000203467		0.000145776		0.000125392		0.000139376		0.000114107		4.51624e-05		3.46099e-05		3.82558e-05		4.61268e-05		2.0311e-05		1.17552e-05
						0.000304771		0.000313254		0.000200071		0.000188423		9.3006e-05		6.36039e-05		3.26012e-05		1.98114e-05		3.28461e-05		4.25438e-05		8.73727e-05		9.48321e-05		1.62805e-05		2.66662e-05
						1.03715e-05		1.60119e-05		-1.01122e-05		-3.0754e-05		0.000172638		0.000164149		0.000203663		0.000220697		8.3107e-06		1.50351e-05		4.32415e-05		5.27009e-05		-2.18142e-05		-2.52963e-05
						0.000229332		0.000212715		7.62603e-05		5.1827e-05		0.000178921		0.000149166		5.48329e-05		5.71694e-05		-7.5334e-06		-2.54697e-05		5.06147e-05		4.80136e-05		1.45082e-05		1.37539e-05
						0.000235688		0.000222344		2.47772e-05		2.06199e-05		0.000110848		0.000108789		-2.6714e-06		-1.53417e-05		8.13188e-05		7.44106e-05		7.13718e-05		6.68581e-05		-1.66073e-05		-1.27229e-05
						6.30782e-05		7.77785e-05		7.29565e-05		4.91543e-05		0.000176038		0.000162239		0.000111182		7.4956e-05		9.8e-08		-3.09266e-05		9.90993e-05		0.00012741		3.87395e-05		3.50481e-05
						0.000140992		0.000156184		0.000194078		0.000196069		3.22006e-05		1.95639e-05		0.000156854		0.000168352		7.35235e-05		7.17573e-05		9.03882e-05		9.25837e-05		-2.135e-06		-1.5697e-06
						7.60599e-05		7.72061e-05		0.000221751		0.000196523		0.000123701		0.00011305		8.14254e-05		8.27652e-05		4.18065e-05		3.03622e-05		5.31992e-05		4.28816e-05		3.58041e-05		3.28198e-05
						2.80367e-05		1.65128e-05		0.000216355		0.000197246		0.000188321		0.000181486		7.85605e-05		6.15128e-05		-2.51089e-05		-3.83159e-05		7.4322e-05		8.62107e-05		4.4416e-05		4.5663e-05
						0.000206047		0.000193248		0.000239614		0.000210002		0.000255566		0.000226822		7.07292e-05		5.77593e-05		1.88115e-05		5.4441e-06		5.17031e-05		3.94096e-05		-5.2346e-06		-1.80398e-05
						0.000185819		0.00017551		9.40898e-05		9.42174e-05		0.000145638		0.000114502		1.36803e-05		2.7543e-06		2.31704e-05		2.13903e-05		0.000126929		0.000117521		5.00811e-05		3.10691e-05
						0.000114362		0.000143867		4.18337e-05		3.13683e-05		0.000184598		0.000189794		7.61495e-05		5.60953e-05		0.000126292		9.84925e-05		5.2216e-05		5.2135e-05		1.93822e-05		1.07042e-05
						0.000233676		0.000196101		0.000266688		0.000267884		5.30814e-05		4.83631e-05		0.000140809		0.000139006		9.94894e-05		9.42824e-05		6.09757e-05		5.3443e-05		3.86424e-05		3.99117e-05
						0.000173445		0.000162793		0.000250357		0.000235356		9.22805e-05		8.51487e-05		0.000132095		0.000120251		7.9618e-05		7.27281e-05		0.000138566		0.000148039		4.26884e-05		3.08344e-05
						0.000144603		0.000154825		0.000231724		0.00018957		9.82703e-05		8.48269e-05		7.79693e-05		4.81939e-05		0.000165008		0.000167443		3.40096e-05		3.26306e-05		3.54406e-05		1.13459e-05
						0.000163274		0.000157387		0.000172261		0.000170642		5.37156e-05		4.03591e-05		0.00010223		9.10937e-05		0.000121262		0.000118881		8.90713e-05		9.96965e-05		4.41105e-05		2.94337e-05
						0.00010847		0.000108263		0.000152591		0.000150671		0.000208412		0.000184442		5.0692e-05		3.89129e-05		1.1264e-05		7.8052e-06		5.67009e-05		5.76916e-05		2.2388e-05		2.96062e-05
						0.000198305		0.000221653		0.000149898		0.000131863		6.72176e-05		5.21117e-05		6.633e-05		4.67304e-05		8.71448e-05		3.85507e-05		5.92603e-05		3.61164e-05		7.30719e-05		7.11601e-05
						3.69963e-05		3.18099e-05		0.000211464		0.000187298		0.000161464		0.000135945		6.97005e-05		6.61039e-05		0.000150962		0.000160273		8.00199e-05		0.00010359		3.71419e-05		4.40359e-05
						6.44232e-05		9.16988e-05		0.000246792		0.000256915		5.22062e-05		3.70895e-05		0.000108069		0.000106493		0.000198983		0.000203631		0.000103664		9.87132e-05		-5.8436e-06		-5.8652e-06
						0.000138998		0.000148533		0.000184452		0.000154075		9.06036e-05		0.000102998		7.34587e-05		4.85297e-05		0.000152123		0.000136576		8.28535e-05		7.52003e-05		7.23188e-05		6.74991e-05
						0.000106988		8.74349e-05		0.000247992		0.000277541		5.27725e-05		3.01271e-05		-8.5567e-06		-2.98398e-05		0.000155661		0.000129924		5.4795e-05		5.10722e-05		6.53817e-05		4.5749e-05
						2.64187e-05		4.78135e-05		0.000301271		0.000276947		0.00015725		0.000118713		0.000210402		0.000222416		0.000104942		0.000101281		2.48277e-05		1.48667e-05		9.52536e-05		8.42349e-05
						0.00023704		0.000266064		0.000269782		0.000290814		0.000131416		0.000141278		9.94911e-05		0.000117094		0.000126617		0.000109179		4.06895e-05		3.94284e-05		3.08131e-05		2.48339e-05
						0.000122034		0.000108379		0.000256201		0.00025968		6.5917e-05		5.33101e-05		0.000135569		0.000117559		8.27999e-05		6.13656e-05		7.77138e-05		8.28456e-05		9.0519e-06		1.77364e-05
						0.000108827		9.21641e-05		0.000382308		0.000361897		0.000128241		0.000122052		0.000120368		0.00011775		0.000128399		0.000108885		0.000141284		0.00014809		4.05814e-05		3.99261e-05
						-3.56128e-05		-1.04321e-05		0.000232531		0.000229933		0.000176486		0.000165912		7.29069e-05		6.8428e-05		7.77488e-05		6.3873e-05		0.000104205		9.26926e-05		2.69081e-05		3.0473e-05
						0.000126577		0.000146122		0.000129973		0.000100449		7.36351e-05		9.31332e-05		7.78668e-05		6.29362e-05		0.000120567		0.000112091		4.1062e-05		2.42955e-05		5.85935e-05		4.38414e-05
						0.000238601		0.000252727		0.000236195		0.000220186		9.27245e-05		9.07533e-05		6.58482e-05		4.61199e-05		9.14239e-05		8.52682e-05		1.69528e-05		1.05393e-05		-2.7227e-06		-8.5524e-06
						4.08202e-05		1.50517e-05		0.000308536		0.000262606		0.000147864		0.0001286		0.000136667		0.000131892		1.1348e-06		-9.621e-07		2.37082e-05		3.47603e-05		2.68708e-05		8.9285e-06
						0.000112852		0.000123723		0.000291562		0.000256709		0.000171594		0.000174706		0.000175591		0.000131822		8.74307e-05		8.81606e-05		3.36628e-05		3.53137e-05		-1.6069e-05		-1.63729e-05
						0.000129428		0.000122163		0.000225867		0.000208749		0.000202777		0.000192564		0.000154193		0.000140394		5.38766e-05		5.49051e-05		6.00918e-05		7.11838e-05		4.11744e-05		3.44275e-05
						0.00013759		0.000155293		0.000272351		0.000229715		8.30607e-05		7.02414e-05		0.000106918		0.000106531		0.000144652		0.000133313		5.23379e-05		7.81566e-05		-4.61809e-05		-3.70801e-05
						0.000221104		0.000227289		0.000166881		0.000191321		0.000175606		0.000167531		0.00015751		0.000134998		7.61096e-05		4.77574e-05		4.7039e-06		6.1141e-06		-4.8697e-06		-1.77562e-05
						0.000129233		0.000111769		0.000340566		0.000301109		7.34077e-05		0.000102921		0.000109066		9.57025e-05		0.000171052		0.000159097		0.000129079		0.000131321		1.77966e-05		2.89667e-05
						4.51571e-05		5.9563e-05		0.000248468		0.000233659		8.17205e-05		8.48515e-05		0.000152215		0.000144718		0.000148696		0.000136985		3.73127e-05		5.05199e-05		1.28822e-05		1.89329e-05
						0.000242208		0.000225194		0.00016026		0.000168343		3.25163e-05		2.48037e-05		-3.4708e-06		-2.4869e-05		0.000145192		9.24005e-05		0.000119249		0.000117546		9.337e-06		1.87811e-05
						0.000195613		0.000214853		0.000292416		0.000279931		4.03051e-05		4.72139e-05		4.89572e-05		1.39889e-05		8.42123e-05		7.84867e-05		7.58647e-05		8.53152e-05		4.04795e-05		4.62014e-05
						0.000163768		0.000147137		0.000308145		0.000268368		0.000104838		9.50628e-05		4.73115e-05		3.74077e-05		9.88972e-05		0.000100092		4.26007e-05		5.11615e-05		3.27731e-05		5.16251e-05
						0.0001555		0.000145403		0.000193601		0.000184259		0.000142495		0.000170191		7.61556e-05		6.84445e-05		7.74603e-05		9.58149e-05		3.51997e-05		2.41326e-05		-9.4225e-06		8.1494e-06
						0.000111075		9.40878e-05		0.0001699		0.000192219		0.000111745		0.000122681		0.00012118		8.53909e-05		0.000128884		0.000117868		4.70938e-05		4.14753e-05		3.26828e-05		4.68032e-05
						0.000196586		0.000179915		0.000254968		0.000234235		9.80511e-05		8.23193e-05		0.000128456		0.00011228		4.44739e-05		1.76767e-05		1.46473e-05		2.317e-05		-5.13446e-05		-6.93083e-05
						0.000222089		0.000195453		0.000299164		0.000293183		0.000107498		9.79171e-05		5.42584e-05		4.64984e-05		-5.8199e-06		-1.10803e-05		2.02068e-05		2.38802e-05		1.39375e-05		1.97894e-05
						0.000152981		9.67523e-05		0.00020573		0.000167626		0.000102911		7.68036e-05		9.54779e-05		5.37203e-05		9.29208e-05		4.51623e-05		8.89423e-05		9.65414e-05		3.74215e-05		4.19116e-05
						0.000259952		0.000249213		0.000135923		0.000126244		0.000116586		0.000110253		0.000309993		0.000320147		0.000200093		0.000173627		0.000104042		0.000108033		1.10126e-05		2.87761e-05
						0.000198467		0.000146837		0.000282197		0.00027155		0.00014807		0.000124586		0.000186396		0.000176105		0.000171946		0.000155427		4.44034e-05		5.01109e-05		4.77508e-05		5.36236e-05
						0.000110738		9.58585e-05		0.000193821		0.000210384		4.58728e-05		6.05768e-05		0.000134165		0.000126131		0.000177354		0.0001593		0.00010098		8.73478e-05		-3.70851e-05		-9.8115e-06
						0.000142822		0.000125705		0.000233242		0.000204041		0.000189528		0.000184015		0.000308744		0.000321223		2.41054e-05		1.73987e-05		2.47851e-05		2.85129e-05		-2.21198e-05		-2.00077e-05
						0.000241071		0.000225544		0.000197069		0.000147562		0.000157565		0.000154281		0.000291013		0.000316264		0.000205506		0.000212344		3.41916e-05		1.34074e-05		2.36081e-05		4.36929e-05
						0.00020475		0.000126015		0.000288322		0.000260657		0.000118822		0.000102061		0.000195974		0.000200608		0.00013142		9.91356e-05		9.03158e-05		0.000103042		1.00505e-05		1.1108e-06
						0.000150755		0.000121973		0.000162487		0.000131617		0.000135725		0.000121789		0.000232528		0.000230593		7.76999e-05		6.4992e-05		7.8443e-05		6.27021e-05		2.87581e-05		3.61239e-05
						0.000219894		0.000174049		0.000211101		0.000200914		0.000127438		0.000102921		0.000221528		0.000214103		1.70749e-05		-1.5227e-05		2.37556e-05		2.87523e-05		5.83169e-05		4.83454e-05
						0.00023102		0.000228678		0.000264961		0.000220721		0.000106167		9.62165e-05		0.000174288		0.000168288		8.3104e-05		7.0088e-05		5.03709e-05		3.93088e-05		2.09481e-05		3.73144e-05
						0.000207287		0.000195696		0.000132039		0.000129799		0.000170084		0.000156925		0.000191319		0.00019228		-2.8399e-06		-2.4107e-06		4.84201e-05		4.74239e-05		-1.84792e-05		-1.25257e-05
						0.000211824		0.000186263		0.000202529		0.000181091		0.000234303		0.000207349		0.000108799		0.000130537		0.000130061		0.000119613		8.51373e-05		8.40323e-05		2.41551e-05		2.50256e-05
						0.000134505		0.000119237		0.000128812		0.000102149		0.000122232		0.000127976		0.000335631		0.000362539		0.000195664		0.000169998		8.16496e-05		7.3415e-05		3.34193e-05		2.99888e-05
						0.000224576		0.000215079		5.19145e-05		2.83887e-05		0.000138649		0.000139464		0.00016225		0.000166142		7.62773e-05		7.26815e-05		6.43624e-05		7.49723e-05		-2.53508e-05		-3.11289e-05
						0.000168757		0.000154627		3.78185e-05		8.7324e-06		0.000212981		0.00019886		0.000154129		0.0001546		0.000126863		0.000130857		4.94065e-05		5.18919e-05		5.05108e-05		4.22548e-05
						0.000233564		0.000218701		0.000237286		0.000210732		3.28804e-05		3.36657e-05		0.000168692		0.000173606		7.46198e-05		4.50507e-05		6.69903e-05		6.90601e-05		3.77653e-05		2.72994e-05
						0.000147862		0.000160217		0.000126368		0.000109935		7.21195e-05		7.46178e-05		0.000101888		0.000103799		7.08464e-05		3.86564e-05		3.24403e-05		2.59098e-05		6.81186e-05		5.7612e-05
						0.000249698		0.000211317		0.000136521		0.000123724		0.000120734		0.000142975		0.000276193		0.000253924		0.000174174		0.000182393		1.48871e-05		2.31683e-05		0.000114009		0.000127527
						0.000205177		0.000209305		8.68541e-05		8.37821e-05		0.000114122		0.000120221		0.000224829		0.000217908		6.01062e-05		3.9968e-05		6.6679e-05		5.85634e-05		7.15259e-05		7.4677e-05
						0.000235093		0.00022157		0.000218331		0.000186638		0.000124199		0.000108956		0.000195465		0.000179098		8.61857e-05		6.07508e-05		3.9958e-05		8.9718e-06		4.8383e-05		2.53749e-05
						0.00016736		0.00014316		0.000162313		0.000111397		4.77868e-05		7.90436e-05		0.000356441		0.000377776		8.30226e-05		6.41308e-05		8.84153e-05		8.68058e-05		8.54324e-05		6.81831e-05
						0.000232046		0.000213128		9.67178e-05		6.99171e-05		0.000136222		0.000116158		0.000206152		0.000196081		4.3106e-05		4.4076e-05		8.99272e-05		0.000110423		1.4279e-06		2.0152e-06
						0.00016752		0.000151206		5.75419e-05		3.79729e-05		0.000131443		0.000129805		0.000298151		0.000289504		8.59208e-05		6.54269e-05		6.41211e-05		6.47588e-05		1.77721e-05		1.41868e-05
						0.00025424		0.00022017		0.000112788		0.000113483		0.000116854		0.000117153		0.000304506		0.000306567		9.73857e-05		9.53616e-05		2.665e-07		1.41e-07		7.13433e-05		5.86676e-05
						0.00023839		0.000213034		0.000166403		0.000129063		0.000114314		0.00012278		0.000270203		0.000250256		2.34053e-05		1.74507e-05		3.57942e-05		4.28512e-05		6.8849e-05		5.63785e-05
						7.82227e-05		6.81326e-05		9.67861e-05		6.98837e-05		0.000100589		0.000105252		0.000326277		0.000329175		0.000116671		8.89685e-05		6.4949e-05		5.18791e-05		4.22247e-05		4.00268e-05
						0.000225223		0.000166101		6.1444e-06		-2.3221e-06		5.96123e-05		8.62218e-05		0.000232868		0.000239826		9.64524e-05		7.10166e-05		2.6896e-05		2.66589e-05		4.36759e-05		3.2556e-05
						0.00022777		0.000175783		0.000213856		0.000179448		9.55892e-05		6.87286e-05		0.000289996		0.000276162		0.00010796		5.46188e-05		3.79519e-05		3.85351e-05		5.01815e-05		3.9874e-05
						0.000227786		0.000199445		6.0271e-05		3.87265e-05		8.89775e-05		0.000100534		0.000175372		0.00016605		6.34592e-05		5.8767e-05		3.80169e-05		2.8729e-05		0.00010975		0.000109921
						0.000108536		0.000115297		0.000133918		0.000113111		0.000138107		0.00012439		0.000262631		0.000274045		9.35506e-05		7.56722e-05		9.23186e-05		9.68713e-05		8.80597e-05		8.36979e-05
						3.89317e-05		1.06107e-05		0.000219282		0.00019694		0.000137221		0.000143714		0.000112662		0.000149912		8.06398e-05		5.65089e-05		6.83273e-05		8.74686e-05		0.000127337		0.00011859
						0.000208954		0.000186602		0.000145755		8.62384e-05		0.000161623		0.000139747		0.000190008		0.000202765		8.17182e-05		5.24401e-05		1.72e-07		1.35384e-05		2.31405e-05		7.4679e-06
						0.00015915		0.000126135		9.49534e-05		7.06854e-05		0.000160219		0.000143009		0.000174875		0.000173159		6.20663e-05		3.06294e-05		4.52264e-05		3.06126e-05		1.63723e-05		2.04785e-05
						0.00017035		0.000137602		0.000112711		8.80085e-05		5.13451e-05		5.37978e-05		7.00914e-05		7.85012e-05		8.83837e-05		6.74879e-05		3.48092e-05		1.43856e-05		4.96962e-05		4.05751e-05
						0.00016765		0.000167183		0.000153588		0.000131319		0.000120197		0.000122355		0.000164288		0.000158348		5.88368e-05		1.61574e-05		0.000107312		0.000114885		1.62849e-05		1.40459e-05
						0.000112817		9.53751e-05		0.00024167		0.0002122		0.000121744		0.000105425		0.000204408		0.000208146		2.62192e-05		1.25881e-05		8.68141e-05		9.44656e-05		9.6881e-05		9.12178e-05
						0.000112721		8.77508e-05		0.000207568		0.000179696		5.30615e-05		5.18932e-05		0.000154295		0.000150756		-2.4853e-06		-2.02049e-05		4.26933e-05		2.93599e-05		2.166e-06		-9.2329e-06
						0.00010357		4.72554e-05		0.000217169		0.000201277		0.000125459		0.00013897		0.000202808		0.000212147		0.000105931		7.27774e-05		9.11734e-05		9.24628e-05		3.53497e-05		2.27426e-05
						0.000155139		0.000135769		7.04316e-05		5.36492e-05		9.91856e-05		0.000104626		0.000169177		0.000157679		3.32338e-05		1.92163e-05		4.5847e-05		5.59299e-05		5.53544e-05		4.53485e-05
						0.000158242		0.000144792		0.000193516		0.000211834		3.36049e-05		4.15992e-05		0.000331957		0.00032552		1.07555e-05		1.0809e-06		4.76832e-05		4.35908e-05		6.203e-05		5.22773e-05
						0.000133433		9.38854e-05		9.60948e-05		9.56895e-05		5.03896e-05		5.94397e-05		7.50644e-05		9.31885e-05		0.000124725		9.89679e-05		7.05012e-05		5.76862e-05		3.65124e-05		1.42221e-05
						0.000204672		0.000188844		0.000133262		0.00013222		0.000101073		0.00012113		0.000179029		0.000207393		2.56235e-05		1.73521e-05		7.82767e-05		8.58462e-05		4.12257e-05		3.24884e-05
						0.000116424		0.000137683		0.000141186		0.000135219		4.02121e-05		4.14845e-05		0.000249557		0.000231386		9.85244e-05		7.84913e-05		2.57676e-05		2.38754e-05		4.03555e-05		2.56603e-05
						0.00022265		0.000186529		6.19915e-05		3.0553e-05		0.000112616		9.82219e-05		0.000136645		0.000153483		0.000130743		0.00012499		6.42191e-05		4.83453e-05		6.60135e-05		5.0233e-05
						0.000184248		0.000169307		0.000133177		0.000111218		5.44234e-05		3.70931e-05		0.000308054		0.000276558		5.48072e-05		2.99405e-05		0.000116068		0.000125299		0.00010116		8.84725e-05
						0.000164526		0.000133844		0.000179219		0.000166966		0.000159687		0.000184727		0.000138653		0.000141474		7.40675e-05		7.36901e-05		4.49839e-05		4.89296e-05		3.5741e-05		3.16257e-05
						0.000172891		0.000158597		0.000174202		0.000178928		0.000201487		0.000201896		0.000133649		0.000127923		6.40582e-05		5.11192e-05		6.66991e-05		6.16505e-05		-6.01363e-05		-6.77982e-05
						9.31128e-05		5.95505e-05		6.31884e-05		3.687e-05		3.9432e-06		6.2061e-06		0.000196118		0.000194152		0.000115747		7.55227e-05		3.9318e-05		3.47552e-05		5.84033e-05		3.65571e-05
						0.000154409		0.00016591		0.000159099		0.000105296		-2.94912e-05		-1.74505e-05		0.000123584		0.000143611		5.15269e-05		3.0094e-05		5.11271e-05		5.54627e-05		4.08445e-05		4.80082e-05
						0.000203819		0.000199091		0.000230703		0.000216441		0.000144533		0.000134028		0.000156881		0.000155973		9.24479e-05		9.69722e-05		1.29191e-05		6.0534e-06		-4.9798e-05		-5.14085e-05
						0.000211097		0.000202755		0.000162297		0.000143287		0.000158913		0.000104872		0.000230952		0.000213194		5.23142e-05		3.89686e-05		1.04141e-05		1.97202e-05		5.55092e-05		3.70607e-05
						0.000171515		0.000145363		0.000150991		0.000154801		0.000114367		0.000121541		0.000148855		0.000169753		6.79426e-05		5.23225e-05		0.000117966		0.000118213		3.86125e-05		2.41448e-05
						0.000219374		0.000184754		0.00010397		9.48157e-05		0.000223701		0.000169959		0.000215239		0.000197608		5.25543e-05		4.69876e-05		8.34993e-05		8.56534e-05		3.64935e-05		3.85898e-05
						0.00011337		0.000106866		0.000186077		0.000182879		0.000199322		0.000152109		0.000167018		0.000157017		7.95553e-05		6.19826e-05		5.96838e-05		6.21193e-05		0.000108355		9.9859e-05
						0.000146323		0.00011611		6.65861e-05		3.24804e-05		0.000101817		8.52576e-05		0.000227379		0.000216438		6.41617e-05		4.92346e-05		8.4533e-05		0.000100993		0.000117849		9.14159e-05
						7.89033e-05		8.12803e-05		0.000126735		0.000137187		0.000198142		0.000180727		0.000281429		0.000267035		9.48539e-05		7.37211e-05		0.000171117		0.00015075		5.71911e-05		4.36081e-05
						0.000157722		0.000158648		0.000148239		0.000143053		4.42422e-05		2.56107e-05		0.000111448		0.000114706		0.000144958		0.000131961		9.32023e-05		6.90338e-05		5.80576e-05		4.16382e-05
						7.62735e-05		6.15941e-05		2.79798e-05		2.53997e-05		0.000114262		7.36254e-05		0.000148427		0.000127624		5.27615e-05		3.26738e-05		4.75293e-05		4.25606e-05		7.89633e-05		6.5761e-05
						0.000245744		0.000199084		0.000113866		8.6041e-05		0.000169917		0.000146422		0.000118669		0.000105362		2.5996e-05		3.13331e-05		7.23853e-05		6.84759e-05		9.11962e-05		7.62419e-05
						0.000113798		0.000102782		0.000126184		0.000109507		0.000264413		0.000242378		0.000174035		0.000152989		2.93419e-05		2.73664e-05		5.72655e-05		4.36852e-05		6.76793e-05		5.16566e-05
						0.000162392		0.000132741		0.000201032		0.000205045		0.00014137		0.000145644		0.000197439		0.000215987		9.77843e-05		7.58571e-05		0.000112579		0.000113982		5.40151e-05		5.92798e-05
						0.00013125		0.000123656		0.000123623		0.00014424		0.000148349		0.000175515		0.000337373		0.000307129		0.000103195		6.57534e-05		7.32363e-05		7.26752e-05		6.17338e-05		5.2512e-05
						0.000166458		0.000152543		0.000125745		0.000124094		0.000144978		0.00013803		0.000207646		0.000223634		-9.6203e-06		2.5935e-06		9.19932e-05		9.6548e-05		3.29657e-05		2.31688e-05
						0.000147777		0.000161264		0.000191809		0.000193685		0.000160391		0.000139943		0.000179951		0.000145051		8.61871e-05		6.90688e-05		0.000101733		9.80184e-05		6.37022e-05		5.749e-05
						0.000139984		0.000121122		0.000112753		0.000112587		0.000138686		0.000122921		0.000206438		0.000178943		7.79799e-05		6.29989e-05		1.8471e-05		8.3132e-06		4.30775e-05		6.91284e-05
						3.38631e-05		2.91525e-05		0.000172686		0.000178877		9.81948e-05		7.37684e-05		0.000179114		0.000159295		7.12541e-05		7.28311e-05		7.44286e-05		9.40375e-05		6.17761e-05		6.30307e-05
						0.000175671		0.000138229		5.83842e-05		4.96445e-05		0.000185694		0.00020124		0.000175065		0.000182143		9.71359e-05		8.54704e-05		8.44159e-05		9.99159e-05		4.29443e-05		4.62039e-05
						0.000148494		0.000162773		4.84273e-05		4.40414e-05		0.000208979		0.000222395		8.58476e-05		0.000104193		5.46836e-05		4.4739e-05		8.85965e-05		9.52107e-05		8.79571e-05		8.5792e-05
						0.000272398		0.000279684		9.67703e-05		8.77181e-05		9.13526e-05		9.38532e-05		0.000127922		0.000130853		8.46924e-05		8.16749e-05		0.000118966		0.000110302		6.12497e-05		7.76412e-05
						0.000258989		0.000244846		0.000134562		0.000129623		0.000178502		0.000180945		0.000195001		0.000181395		6.20665e-05		6.57347e-05		0.000144979		0.000159734		9.36143e-05		0.000112126
						9.77102e-05		0.000105224		2.21162e-05		-1.31865e-05		0.000137661		0.000116098		0.000146514		0.000169045		6.50736e-05		5.41046e-05		8.3521e-05		6.40894e-05		1.8424e-05		2.579e-05
						0.00018529		0.000154414		0.000165301		0.000129121		0.000150124		0.000145989		0.000162958		0.000170046		7.8495e-06		-4.9e-06		5.35349e-05		7.15175e-05		0.000128958		0.000130558
						9.22848e-05		9.7485e-05		7.81443e-05		5.43632e-05		0.000203337		0.000183515		0.000263614		0.000259639		5.81452e-05		6.21495e-05		9.59953e-05		8.40984e-05		5.32464e-05		6.35009e-05
						0.000128968		0.000138462		0.000136556		0.000134377		0.000192753		0.00016972		0.000186848		0.000169412		7.36491e-05		7.48585e-05		0.000174498		0.000171553		3.01853e-05		1.54181e-05
						0.000127279		0.000104602		0.000207191		0.000226614		0.000130573		0.000110944		0.000163241		0.000190348		0.000104567		0.000107735		6.68906e-05		5.3286e-05		8.71973e-05		9.07883e-05
						0.000180828		0.00015721		8.83829e-05		0.000100705		0.000208773		0.000171709		0.000136584		0.000131525		5.66944e-05		4.73271e-05		0.000117896		0.00010349		5.79973e-05		6.13104e-05
						9.98838e-05		8.64218e-05		0.000111794		9.8925e-05		0.000221143		0.000200025		0.000108555		0.000123641		6.17352e-05		5.25651e-05		-5.46937e-05		-5.03241e-05		2.57595e-05		4.16415e-05
						0.000140988		0.000118185		0.000253535		0.000278621		0.000137587		0.000108512		0.000155659		0.000146579		2.94756e-05		8.3446e-06		0.000143474		0.00014012		0.000107435		0.000106897
						0.000114682		0.000108201		0.000136607		0.000110969		6.65182e-05		6.09688e-05		0.000172573		0.000181202		6.06522e-05		6.39607e-05		0.000114175		0.000102638		2.09115e-05		2.77949e-05
						9.77752e-05		9.326e-05		0.000122647		9.82169e-05		0.000108054		0.000103321		0.000143415		0.000153114		3.51407e-05		1.5142e-05		8.51493e-05		8.63083e-05		9.19649e-05		9.85816e-05
						0.000254938		0.000239735		0.000119871		0.000123102		8.57272e-05		4.45972e-05		0.000184261		0.000168905		6.89654e-05		5.81228e-05		0.000104748		0.000106676		6.01372e-05		5.01975e-05
						0.000182974		0.000173429		0.000129479		0.000102757		0.000115983		9.26761e-05		0.0001024		0.000102901		7.83835e-05		5.96004e-05		0.000106182		0.000105198		5.25279e-05		4.54023e-05
						0.000147011		0.00013012		0.000190281		0.000205054		0.000144352		0.000166468		0.00017654		0.000172598		4.05639e-05		2.59118e-05		0.000110096		0.000100341		8.63209e-05		8.76361e-05
						0.000111109		0.000112423		9.39458e-05		9.82485e-05		0.000158285		0.000141086		0.000263713		0.000236569		9.98685e-05		8.93173e-05		6.48038e-05		5.4906e-05		5.8476e-05		4.40172e-05
						0.000183857		0.000152745		9.41205e-05		0.000104948		8.62305e-05		8.98114e-05		0.000105361		9.93548e-05		4.22744e-05		3.71483e-05		0.000141436		0.000140115		8.09815e-05		8.40128e-05
						0.000294189		0.000316426		0.000187027		0.000174627		9.77986e-05		9.85225e-05		0.000151017		0.000176955		5.92242e-05		4.4844e-05		0.000115924		0.000122131		9.72221e-05		9.8357e-05
						0.000114702		0.000101403		8.21392e-05		9.60597e-05		0.000134594		9.30934e-05		0.000161859		0.000179058		0.000103164		0.000100244		0.000154742		0.000160495		7.81253e-05		8.91754e-05
						0.000155686		0.000136947		4.79927e-05		3.15284e-05		0.000115112		0.000108172		0.000125353		0.000126671		4.41118e-05		4.0225e-05		7.53266e-05		6.27928e-05		7.88084e-05		8.43214e-05
						0.000165356		0.0001546		0.000237707		0.000259017		7.09427e-05		5.86505e-05		0.000173328		0.000220856		4.86523e-05		4.80941e-05		0.000133136		0.000130579		5.5437e-05		4.29013e-05
						0.000230124		0.000176359		0.000174176		0.000168165		0.000223235		0.000171331		0.000166584		0.000173338		6.54964e-05		4.85687e-05		4.7708e-06		7.0955e-06		5.73175e-05		6.77659e-05
						4.5184e-05		3.51782e-05		7.07981e-05		7.95931e-05		0.000205389		0.000188652		0.000125298		0.000117105		7.78393e-05		7.90763e-05		0.000102582		8.66004e-05		5.54625e-05		4.98998e-05
						0.000129678		0.000107457		0.000151337		0.00011961		0.000206575		0.000207649		0.00010079		0.000107096		4.74095e-05		4.27315e-05		0.000100548		9.49536e-05		9.61545e-05		7.69666e-05
						0.000145915		0.000132408		0.000143349		0.000141758		0.000152166		0.000158164		0.000151093		0.000142801		5.34275e-05		4.96156e-05		0.00010436		0.000104145		5.53087e-05		6.88428e-05
						0.000146138		0.000132911		2.50135e-05		-1.9514e-06		0.000167804		0.000174561		9.13438e-05		0.000119168		4.39042e-05		3.18598e-05		0.000116944		0.000100174		5.73611e-05		6.55332e-05
						0.000215925		0.000207582		9.02851e-05		0.000112608		0.000166687		0.000143856		0.000240952		0.000250607		6.23809e-05		3.97638e-05		0.000115691		0.000128334		7.66483e-05		8.74954e-05
						0.000112559		0.000100023		0.000121725		0.000144468		0.000120426		0.000114701		0.000137446		0.000128001		-5.48962e-05		-6.83326e-05		7.6389e-05		7.69951e-05		-6.1452e-06		-8.1553e-06
						7.09251e-05		6.52685e-05		6.02259e-05		5.70098e-05		0.000196807		0.000169007		0.000139096		0.000151248		5.76511e-05		4.49752e-05		8.1788e-05		6.84895e-05		9.92404e-05		0.00010172
						0.000164437		0.000154499		0.000152386		0.00014748		0.000182478		0.000170429		9.5351e-05		7.02282e-05		9.7301e-05		8.90379e-05		6.80759e-05		7.36668e-05		2.89258e-05		2.10062e-05
						0.000104416		9.73069e-05		2.75496e-05		2.6109e-05		0.00018426		0.000161128		0.000122525		0.000111363		3.62843e-05		2.25582e-05		7.1734e-05		5.6196e-05		9.03322e-05		8.32713e-05
						0.000201737		0.0002067		0.000119101		8.49228e-05		0.000179203		0.000173795		0.000109388		8.85336e-05		3.78853e-05		2.75622e-05		6.6821e-05		2.25081e-05		3.60722e-05		3.35779e-05
						0.000218714		0.000190988		1.75757e-05		-5.715e-06		0.000348307		0.00032974		0.000118721		8.87928e-05		5.56968e-05		4.68113e-05		-2.90365e-05		-4.09839e-05		4.77319e-05		5.49042e-05
						0.000100683		0.0001086		0.000114989		9.27241e-05		0.000178461		0.000176118		4.63279e-05		1.47986e-05		2.5844e-05		2.04746e-05		6.07681e-05		2.32636e-05		3.7309e-05		2.26984e-05
						0.00020261		0.000197886		0.000178696		0.000170998		0.000192524		0.000196314		9.88584e-05		9.96093e-05		4.46171e-05		3.65916e-05		4.99362e-05		3.17254e-05		7.24782e-05		9.03494e-05
						0.000169785		0.000135774		0.000127821		9.078e-05		0.000184785		0.000201313		7.64999e-05		8.22787e-05		7.3067e-06		-1.12471e-05		-2.1715e-06		-2.72632e-05		2.44193e-05		2.7781e-05
						0.000214911		0.000193193		9.29643e-05		8.40856e-05		0.000119738		9.17721e-05		5.06419e-05		2.92419e-05		4.49207e-05		3.77126e-05		9.86431e-05		8.72018e-05		4.1692e-05		6.45505e-05
						0.000115435		9.57417e-05		0.000162527		0.000166169		0.000144073		0.000159812		-9.11696e-05		-0.000106845		4.84789e-05		2.55551e-05		-3.2006e-06		-8.9926e-06		7.59649e-05		8.76639e-05
						0.000269062		0.000233018		0.000132635		0.000111728		0.000260724		0.000273182		0.000132321		0.00012387		4.41126e-05		4.43827e-05		2.336e-06		-1.32668e-05		5.83514e-05		5.55595e-05
						0.000190657		0.000190638		0.000250462		0.000219608		0.000230055		0.000241418		0.000128023		0.000120273		4.79e-05		4.56535e-05		7.10863e-05		3.64019e-05		1.9396e-05		1.97063e-05
						0.000151242		0.00015802		0.000102693		4.71318e-05		0.000168692		0.000163303		0.000133824		0.000120189		3.23717e-05		2.98241e-05		3.85741e-05		3.22856e-05		3.04823e-05		1.94158e-05
						0.000202388		0.000160214		0.000118116		9.41949e-05		0.000259002		0.000232776		8.53305e-05		7.31896e-05		8.36134e-05		8.65278e-05		-6.20112e-05		-9.41993e-05		-9.3721e-06		1.67813e-05
						0.000141074		9.47456e-05		0.000115049		0.000118096		0.000151062		0.000142026		0.000148056		0.000145758		6.14322e-05		4.23585e-05		4.30011e-05		4.60678e-05		-1.42963e-05		-1.12291e-05
						0.000359596		0.000313648		0.000167483		0.000157384		0.000217626		0.000212448		0.000190478		0.000168091		9.05344e-05		7.89608e-05		3.57558e-05		2.6953e-06		6.6804e-05		7.33833e-05
						0.000194358		0.00016901		0.000142069		0.000139237		0.000287999		0.000264184		7.38375e-05		6.94121e-05		6.87384e-05		6.69462e-05		4.716e-07		-2.31254e-05		8.39532e-05		0.000103785
						0.00016579		0.000144331		0.000172253		0.000158474		0.000204016		0.000208424		4.81054e-05		3.02707e-05		4.7363e-05		5.00308e-05		-5.23274e-05		-6.74301e-05		4.90269e-05		5.02144e-05
						9.94628e-05		8.91516e-05		0.000100521		0.000106926		0.00014756		0.000159187		6.2695e-06		1.3406e-06		4.12779e-05		3.47738e-05		3.47252e-05		3.97169e-05		-3.85615e-05		-4.67817e-05
						0.000197852		0.000146973		0.000156006		0.000156051		0.000268362		0.000268367		5.28678e-05		3.407e-05		3.46144e-05		3.54876e-05		5.66146e-05		6.71831e-05		-1.36986e-05		-4.89982e-05
						0.000137923		9.37522e-05		0.000172788		0.000151298		0.000246316		0.000235812		8.47633e-05		0.000117594		9.86301e-05		8.68939e-05		-3.99435e-05		-6.79861e-05		3.44727e-05		2.39126e-05
						0.000227244		0.000207808		0.000161952		0.000116983		0.000197001		0.000170114		0.000198175		0.000199975		3.80009e-05		4.6745e-05		-1.0907e-06		-2.5834e-05		-1.94873e-05		-5.95525e-05
						0.000268153		0.000247363		0.000124845		0.00011331		0.000179877		0.000167871		6.727e-05		4.2572e-05		7.50794e-05		8.14259e-05		-5.23558e-05		-6.86763e-05		2.32344e-05		1.63424e-05
						0.000244623		0.00023437		8.9151e-06		-6.847e-07		0.000227706		0.000197883		0.000101464		9.45693e-05		3.88034e-05		3.32276e-05		7.80822e-05		5.57258e-05		2.7151e-06		-5.2987e-06
						0.000259525		0.000253233		8.41555e-05		6.61921e-05		0.000106435		9.53067e-05		0.000188399		0.000188756		9.00073e-05		9.11591e-05		3.09384e-05		2.4894e-06		1.41547e-05		-1.79798e-05
						0.000160149		0.000147565		0.000304873		0.000273823		0.000286759		0.00029607		0.000184861		0.000166224		8.18643e-05		7.44657e-05		7.66526e-05		5.42598e-05		-6.82123e-05		-7.65251e-05
						0.0001559		0.000152911		0.000203643		0.000205113		0.000186821		0.000194102		0.000102139		7.60906e-05		0.000118161		0.000107575		-4.5783e-06		-3.1532e-06		-3.06234e-05		-6.51099e-05
						0.000194437		0.00017822		6.42294e-05		8.08434e-05		0.000284248		0.000293455		0.000152242		0.000141241		6.55036e-05		4.12569e-05		0.000101759		5.14626e-05		-1.69034e-05		-5.01547e-05
						0.00022076		0.000183792		0.000117635		0.000106233		0.000186247		0.000193461		0.000134905		0.000108672		4.32676e-05		6.08271e-05		-7.6738e-06		-1.33705e-05		8.36986e-05		5.22393e-05
						0.000151561		0.000114628		0.000120407		0.000120499		0.000180392		0.000165217		0.000113184		9.03093e-05		0.00011159		8.99598e-05		2.17108e-05		-2.14245e-05		7.51536e-05		6.72794e-05
						0.000164593		0.000145562		0.000126164		0.000115238		6.27689e-05		6.96147e-05		7.67782e-05		8.89802e-05		0.000170773		0.000164827		4.68464e-05		4.27175e-05		4.29391e-05		3.32713e-05
						0.000145183		0.000123737		0.000101262		9.96933e-05		0.000269851		0.000262506		0.000172494		0.000172899		7.62428e-05		4.98877e-05		4.267e-05		3.37608e-05		6.37965e-05		5.22198e-05
						0.000153516		0.000157092		0.000200769		0.000168745		0.000252444		0.000235229		8.52263e-05		7.34927e-05		0.000172069		0.000160026		-5.24914e-05		-5.14226e-05		6.30334e-05		3.69874e-05
						9.06116e-05		5.81038e-05		0.000119867		0.000107427		0.000224319		0.00022272		0.000159913		0.000131864		0.000158348		0.000141353		0.000135359		0.000162913		6.4433e-05		2.22652e-05
						5.366e-07		-8.7453e-06		0.00016573		0.000156984		0.000246764		0.00027211		0.000139011		0.000115752		0.000101787		0.00010224		5.81286e-05		2.4115e-05		-6.43163e-05		-6.57285e-05
						0.000222079		0.000181792		0.000141389		0.000143395		0.000328226		0.000326265		0.000121505		0.000105928		7.25269e-05		6.63377e-05		-5.7911e-06		-3.65967e-05		4.46898e-05		1.84357e-05
						0.000125339		9.67658e-05		0.000214676		0.000196237		0.000209362		0.000206284		0.000118588		9.48467e-05		0.00014351		0.000133697		3.46467e-05		2.36493e-05		1.79275e-05		7.9034e-06
						0.000170986		0.000172424		0.000124257		0.000131845		0.000161217		0.000185115		0.00020739		0.000214464		0.00011141		9.28084e-05		6.94488e-05		4.95174e-05		-1.26067e-05		-3.68839e-05
						0.000143971		0.000128942		0.000135466		9.15665e-05		0.000125644		9.43345e-05		5.76749e-05		3.94143e-05		3.07795e-05		1.71123e-05		8.75086e-05		6.82807e-05		1.57535e-05		6.1024e-06
						8.69402e-05		8.82537e-05		0.000107134		6.89396e-05		0.000223658		0.000267733		7.35857e-05		8.72034e-05		7.2295e-05		7.60242e-05		2.15764e-05		-2.35784e-05		-0.000104262		-0.000120696
						0.000110581		0.000123373		0.00012981		0.000110013		0.000259874		0.000234796		8.60026e-05		0.000113002		8.92871e-05		8.59667e-05		7.8111e-05		3.74932e-05		2.01522e-05		9.2438e-06
						0.000105724		8.5628e-05		0.000112336		0.000104093		0.000267566		0.000274155		0.000133971		0.000127413		4.21086e-05		4.63816e-05		7.49097e-05		2.91413e-05		6.8094e-06		-1.74288e-05
						0.000239894		0.000205207		0.00029304		0.000260595		0.000186987		0.000190046		0.000121163		9.6535e-05		5.36756e-05		4.61625e-05		2.89497e-05		7.624e-07		-4.5036e-06		-3.0138e-05
						9.47311e-05		7.70027e-05		0.000231687		0.000221825		0.000129298		0.000142775		0.000137036		0.000119157		0.000130218		0.000107853		-0.000205813		-0.000185672		6.67878e-05		6.33075e-05
						0.000161797		0.000119733		0.00013759		0.000103923		0.000168919		0.000169734		0.000180849		0.00015611		9.83215e-05		9.09727e-05		4.05115e-05		7.7094e-06		0.000107152		0.000104116
						8.61995e-05		5.14819e-05		0.00019094		0.000158792		0.000128168		0.000126147		0.000116767		9.81207e-05		4.48168e-05		4.90041e-05		4.13936e-05		2.49542e-05		4.61374e-05		2.73173e-05
						0.000112654		0.000109399		0.000251826		0.000198601		0.000197795		0.000154457		8.19929e-05		7.96942e-05		6.09036e-05		5.34313e-05		1.1679e-05		9.1979e-06		9.58301e-05		9.0164e-05
						0.000190298		0.000152396		7.49282e-05		6.46162e-05		0.000187055		0.000171134		7.14931e-05		5.76025e-05		0.000156319		0.000162516		-1.94299e-05		-8.05187e-05		6.3136e-05		2.96507e-05
						0.000139672		0.000141776		9.15322e-05		6.88079e-05		0.000202527		0.000173585		8.0157e-05		8.56783e-05		5.99048e-05		6.19156e-05		2.0374e-05		4.7881e-06		-0.000104785		-0.000135847
						0.000133899		0.000128176		0.000145758		0.000100754		0.000177521		0.000181456		-2.67571e-05		-2.73697e-05		4.80158e-05		3.63859e-05		-2.36894e-05		-2.03131e-05		-0.000130773		-0.00014456
						0.000192391		0.000149724		0.000106244		7.94785e-05		9.20359e-05		9.27569e-05		2.01816e-05		1.36895e-05		8.44822e-05		0.00010538		3.71415e-05		2.02325e-05		6.44455e-05		4.54859e-05
						0.000191463		0.000147835		0.000108518		0.000105901		0.000121426		0.000128015		7.54568e-05		8.88659e-05		0.000112487		9.61263e-05		1.0637e-06		-1.3787e-06		6.73714e-05		4.65265e-05
						0.000108767		6.64317e-05		9.64134e-05		0.000138772		0.000159884		0.000138346		0.000229753		0.00022914		0.000127578		9.95526e-05		0.000104183		9.76885e-05		0.000160757		0.000129465
						0.000160982		0.000157508		0.000165897		0.000182203		0.000152124		0.000165011		0.000117067		6.48681e-05		0.00012266		0.000115978		3.89568e-05		4.63682e-05		-1.67652e-05		-5.18754e-05
						5.21087e-05		7.60092e-05		9.99673e-05		0.000114005		0.000224087		0.00018466		0.000109444		7.27569e-05		5.89459e-05		3.69569e-05		5.62925e-05		4.90244e-05		3.27909e-05		1.46801e-05
						0.000215362		0.000186713		0.000192207		0.000188994		0.000232485		0.000238842		-6.1258e-06		-1.28502e-05		0.00010081		0.000113493		-2.71844e-05		-2.69262e-05		7.38291e-05		4.70753e-05
						6.69692e-05		0.000106873		0.000231453		0.000243041		9.64904e-05		7.70583e-05		0.00013805		0.00016145		4.94967e-05		3.35295e-05		6.6453e-06		1.92371e-05		4.40872e-05		3.01537e-05
						0.000168618		0.000137006		0.000169274		0.000211161		0.000195222		0.000179238		0.00010433		0.000107899		0.000118008		0.00011662		1.72146e-05		9.6843e-06		-8.18233e-05		-8.98794e-05
						0.000144158		0.000146508		0.000261515		0.000278079		0.000214446		0.000209257		6.41249e-05		5.42369e-05		7.20294e-05		6.2918e-05		4.37739e-05		3.79839e-05		2.11537e-05		1.61639e-05
						0.000145026		0.000160636		0.000224724		0.000235646		0.00014956		0.000140625		0.000173351		0.000174206		0.000131341		0.000146038		3.53671e-05		-2.66e-07		3.00133e-05		2.26516e-05
						0.000221304		0.00018756		0.000190346		0.000228232		0.000228376		0.000215878		3.66457e-05		3.8548e-05		7.51371e-05		5.79248e-05		-5.19394e-05		-3.8158e-05		9.16031e-05		7.02535e-05
						0.000191657		0.00014029		0.000181382		0.000200267		0.000160645		0.000156268		0.000227803		0.000201915		4.2525e-05		2.42541e-05		5.47371e-05		4.56376e-05		1.70781e-05		1.9417e-06
						0.000212814		0.000190209		0.000133827		0.000143897		0.000269727		0.000270382		4.12281e-05		3.02283e-05		4.08203e-05		3.89144e-05		6.44397e-05		5.02479e-05		1.03214e-05		-1.1181e-06
						0.000157349		0.000150128		0.000168716		0.000165996		0.000286608		0.000272557		7.59105e-05		6.95979e-05		8.2574e-05		4.97271e-05		5.03781e-05		4.72475e-05		-2.60746e-05		-4.97885e-05
						0.000117275		0.000133964		0.000284038		0.0002554		0.000233676		0.000213433		9.25083e-05		6.8179e-05		0.000116309		0.000109601		7.55942e-05		5.35193e-05		4.65895e-05		3.267e-05
						0.000124621		0.0001151		5.61514e-05		8.16489e-05		0.000199335		0.000203468		0.000104254		0.000110782		5.56011e-05		4.29078e-05		1.58675e-05		1.77887e-05		3.23582e-05		4.3756e-06
						0.000133068		0.000152142		0.000156164		0.000139339		0.000159457		0.000152669		-3.02599e-05		-3.20565e-05		9.97791e-05		9.33789e-05		3.25873e-05		1.88377e-05		-9.0373e-06		-9.7341e-06
						3.04883e-05		-2.4896e-06		0.000203727		0.00021388		0.00021607		0.000206447		-3.6247e-06		-7.4985e-06		0.000115789		0.000120934		0.000103723		8.36981e-05		-1.087e-05		-1.46804e-05
						6.02203e-05		4.56328e-05		0.000189845		0.000218507		0.00023443		0.000195051		0.000149363		0.000121706		3.4567e-05		3.58011e-05		9.73838e-05		0.000105169		5.45265e-05		4.41624e-05
						0.000195936		0.000196646		0.000159794		0.000149697		2.31848e-05		2.07141e-05		0.00015518		0.000155561		0.000124865		0.000120041		7.26312e-05		7.28037e-05		4.4931e-05		3.69124e-05
						0.000165071		0.00013813		0.00014746		0.000165916		0.000148641		0.000124436		7.30707e-05		6.57489e-05		5.9338e-05		6.63855e-05		9.49022e-05		6.21429e-05		4.92146e-05		3.98286e-05
						0.0001961		0.000149707		0.000202312		0.000204322		0.000165238		0.000150338		5.77581e-05		5.59322e-05		6.4181e-05		6.62241e-05		7.18721e-05		6.824e-05		0.000128543		0.000100665
						6.86978e-05		8.05994e-05		0.000230168		0.000212939		4.08527e-05		3.91671e-05		0.000120824		9.52824e-05		0.000115382		8.99591e-05		5.57863e-05		3.33221e-05		8.2004e-06		4.5595e-06
						0.000128728		0.000110678		0.000121686		0.000136871		0.000145161		0.000135177		8.98314e-05		0.000120733		8.72969e-05		8.2824e-05		4.11191e-05		3.45351e-05		7.54393e-05		5.96694e-05
						0.000111746		0.00012051		0.00014539		0.000141097		0.000162014		0.000162902		9.54304e-05		0.000110535		0.000100763		9.66975e-05		3.14769e-05		1.12065e-05		8.25706e-05		7.53629e-05
						0.000147269		0.000154225		0.000167748		0.000178352		0.000127065		0.000100016		0.000103021		8.31139e-05		7.02312e-05		4.98982e-05		-1.63974e-05		-3.54584e-05		3.40185e-05		1.22536e-05
						0.000191516		0.0001961		0.000186742		0.000177669		0.000177458		0.000145389		8.62576e-05		9.58433e-05		0.000145417		0.000139478		3.62717e-05		3.32088e-05		4.36187e-05		3.70786e-05
						0.000176644		0.000126307		0.000250365		0.000272798		0.000114322		0.000110374		0.000136406		0.000139543		0.000104564		8.48682e-05		5.39944e-05		5.88689e-05		0.000138401		0.000133118
						0.000132494		0.000116395		0.000304312		0.000265999		0.000186278		0.000139234		5.94809e-05		5.46064e-05		2.48369e-05		1.74239e-05		9.931e-05		8.99731e-05		7.25737e-05		7.86673e-05
						0.000271037		0.000262723		0.00013994		0.000177889		0.000149504		0.000155034		0.000101857		0.000101272		6.99144e-05		7.72669e-05		3.97527e-05		2.69288e-05		6.38853e-05		6.63318e-05
						0.000197408		0.000209198		0.000188293		0.000198286		0.000211387		0.000248069		0.000122826		0.000118391		3.309e-05		1.90373e-05		6.89917e-05		9.46854e-05		9.22305e-05		9.07705e-05
						0.000193538		0.000166497		0.000221251		0.000246494		0.000222461		0.000217818		0.000151638		0.000161557		8.11109e-05		5.69042e-05		0.000101067		9.99755e-05		7.78537e-05		5.85169e-05
						0.000267816		0.000290848		0.000149584		0.000154709		0.000251811		0.000250068		6.05119e-05		5.35761e-05		5.6289e-06		-1.43e-08		5.37232e-05		4.40474e-05		0.000123045		0.000109882
						0.000146215		0.000140367		0.00035488		0.000391351		0.00024248		0.000259223		0.000132991		0.000138153		0.000130631		0.0001454		0.000106166		8.663e-05		-8.49385e-05		-9.65762e-05
						8.29775e-05		3.6093e-05		0.000199532		0.000180657		0.000257628		0.00022912		0.000152306		0.000161104		8.24802e-05		7.63394e-05		3.49247e-05		1.96772e-05		4.50113e-05		5.75665e-05
						0.000117241		0.000123197		0.000238097		0.000210779		9.47295e-05		7.50767e-05		0.000105853		0.000103567		6.24068e-05		5.9884e-05		5.30562e-05		5.73175e-05		8.38151e-05		8.72986e-05
						0.000199048		0.000173968		0.000103707		9.16172e-05		0.000178286		0.000182215		0.000118337		0.000117593		0.000115736		8.30735e-05		7.0385e-06		1.45894e-05		2.9589e-05		1.23534e-05
						4.62296e-05		4.53109e-05		0.000170955		0.000166933		0.000283155		0.000244788		4.97456e-05		3.46744e-05		9.88158e-05		7.63601e-05		9.0235e-06		-2.51907e-05		6.40537e-05		4.383e-05
						0.000135657		0.000161269		0.000214764		0.000247436		0.000184975		0.000194528		4.84419e-05		4.02767e-05		0.000121426		0.000153101		1.36339e-05		-1.02618e-05		1.7301e-05		9.8482e-06
						9.35723e-05		6.09774e-05		8.66089e-05		9.76972e-05		0.000175496		0.000146206		0.000126103		0.000116061		6.70534e-05		4.89882e-05		2.26069e-05		9.2176e-06		5.17304e-05		6.05846e-05
						0.000114065		0.000114754		0.000241285		0.000225776		8.39439e-05		8.42421e-05		1.935e-05		4.3317e-05		0.000122986		0.000121882		3.28343e-05		2.62505e-05		8.9081e-05		8.3054e-05
						0.000109142		0.000133629		0.000129978		0.000152293		0.000129923		0.000129508		-1.27026e-05		-5.3353e-06		3.83023e-05		3.50752e-05		1.75675e-05		1.30384e-05		5.14677e-05		3.94837e-05
						0.000166752		0.000165476		0.000144073		0.00017964		0.000105025		6.43652e-05		0.000179872		0.000179213		8.16583e-05		6.17272e-05		4.86919e-05		4.59384e-05		-0.000108288		-0.000121709
						0.000219299		0.000184193		0.000239456		0.000242584		0.000260872		0.000255058		8.56756e-05		9.33973e-05		0.000107415		9.01636e-05		4.95017e-05		4.7675e-05		3.13609e-05		2.35441e-05
						0.000209954		0.000189215		0.000179419		0.000201069		6.84779e-05		8.48478e-05		6.73862e-05		4.74229e-05		0.000127473		9.20321e-05		4.85711e-05		3.47849e-05		0.000113935		9.75381e-05
						0.00012807		0.00012132		0.000200531		0.000232595		5.9165e-05		8.24976e-05		8.63873e-05		9.69778e-05		9.3584e-05		9.43613e-05		7.59931e-05		6.51079e-05		6.99163e-05		6.6465e-05
						0.000280033		0.000238004		2.40309e-05		5.8218e-05		0.00014097		0.000189335		8.30076e-05		7.21777e-05		0.000145663		0.000135359		7.67125e-05		8.44646e-05		2.52678e-05		2.92714e-05
						0.000246015		0.000252164		0.000214656		0.000196713		0.000150028		0.000122225		0.000199158		0.00020005		1.21274e-05		1.33859e-05		0.000139088		0.000153032		7.88164e-05		6.01181e-05
						8.69047e-05		5.68094e-05		0.000265859		0.000290819		0.00015915		0.000149485		0.000181263		0.00018067		4.90897e-05		1.43617e-05		6.09497e-05		4.90201e-05		-4.18768e-05		-4.59905e-05
						0.000271608		0.000267088		0.000187185		0.000189891		0.000151427		0.000143291		0.000122348		0.000105054		7.85256e-05		6.72391e-05		3.4384e-05		1.1067e-05		0.000138548		0.000127936
						5.6981e-05		7.7917e-05		4.60952e-05		9.17583e-05		0.000141945		0.000133892		0.000139256		0.000130322		4.95759e-05		3.92153e-05		4.82801e-05		4.77695e-05		6.8502e-05		6.05232e-05
						0.000162711		0.00015232		8.30751e-05		7.91782e-05		0.000214013		0.000199601		0.000114195		0.000112029		-0.0001058		-0.000129769		0.000107014		0.000110178		6.11019e-05		3.84474e-05
						0.000222322		0.000210459		0.000110255		7.98395e-05		0.000141833		0.000103656		0.000199236		0.000180666		6.55011e-05		6.18641e-05		6.6006e-05		7.29232e-05		4.09439e-05		5.73926e-05
						0.000155825		0.000162322		7.83923e-05		8.0473e-05		0.00013657		0.000119574		0.000197329		0.000192735		7.15558e-05		7.32376e-05		3.81266e-05		2.70793e-05		8.63829e-05		7.1479e-05
						0.000170829		0.000154516		5.79901e-05		4.64008e-05		9.78458e-05		0.000110935		0.000111734		8.10774e-05		5.86904e-05		4.44493e-05		7.40006e-05		6.99758e-05		6.7962e-05		5.50863e-05
						0.000294227		0.000285137		5.90061e-05		4.95079e-05		0.00017008		0.000157373		0.000154909		0.000117881		0.000109584		6.73964e-05		0.000112588		0.000127049		6.42014e-05		6.59554e-05
						0.000222127		0.000238553		6.157e-05		3.39098e-05		6.93102e-05		6.95462e-05		0.000103356		0.000116095		9.41195e-05		7.14975e-05		9.41879e-05		9.56457e-05		0.00012891		0.000107176
						6.94958e-05		7.37503e-05		6.28179e-05		5.78062e-05		0.000112786		8.08896e-05		0.000130767		9.76351e-05		9.58263e-05		6.82795e-05		0.000119824		0.000120109		7.54531e-05		6.9306e-05
						2.03898e-05		3.2232e-05		7.53385e-05		8.90646e-05		7.645e-05		5.45492e-05		0.000140784		0.000117978		3.18545e-05		-6.7039e-06		7.38284e-05		8.03623e-05		3.30878e-05		4.1143e-05
						0.000186203		0.000212339		6.91087e-05		1.88202e-05		0.000172042		0.000167384		0.00012798		0.000127509		7.59915e-05		7.76844e-05		9.27298e-05		0.00010266		9.38218e-05		8.60994e-05
						0.000194157		0.00020552		0.000142524		0.000146296		8.87887e-05		6.98467e-05		-1.26968e-05		-2.01656e-05		0.000103933		9.73106e-05		3.01365e-05		2.567e-05		4.9913e-05		4.39146e-05
						0.000106371		9.14482e-05		0.000121097		0.000144193		9.95398e-05		0.00012347		9.75584e-05		7.67287e-05		0.000104133		0.000102071		0.000100506		9.52482e-05		6.69584e-05		3.99992e-05
						0.000183789		0.000191269		0.000120792		7.68553e-05		0.000105082		0.000134585		4.07694e-05		3.79587e-05		1.32188e-05		7.5031e-06		6.87932e-05		7.4698e-05		0.00010255		0.000107893
						0.000222198		0.00018449		0.000112344		0.000110198		0.000261954		0.000247066		0.000200815		0.000192696		8.11089e-05		6.2384e-05		7.51271e-05		8.64881e-05		6.58178e-05		8.63761e-05
						0.000204664		0.000178849		8.04644e-05		9.80676e-05		8.76036e-05		5.92476e-05		0.00012303		9.34464e-05		3.09184e-05		2.7399e-05		5.88826e-05		6.30754e-05		4.86962e-05		3.56724e-05
						0.000148793		0.000125541		5.76913e-05		6.17328e-05		0.000116013		0.000120976		9.38596e-05		8.40828e-05		9.51865e-05		0.000108216		7.35234e-05		6.33899e-05		6.25698e-05		6.92317e-05
						0.000152304		0.000128534		0.000108405		9.91749e-05		9.65083e-05		0.000103244		0.000160068		0.000149047		-3.3664e-06		3.9873e-06		9.43681e-05		0.000117614		2.34331e-05		1.22489e-05
						0.000104452		9.80355e-05		5.77522e-05		5.32309e-05		0.000142148		0.000128824		0.000217691		0.000186772		0.000102237		7.54784e-05		5.77826e-05		6.72166e-05		0.00010151		9.81013e-05
						7.48273e-05		6.98107e-05		6.7134e-05		8.41111e-05		0.000165212		0.000157462		0.000126885		0.000105785		2.47471e-05		1.59549e-05		6.31871e-05		8.88885e-05		2.23583e-05		-3.338e-06
						0.000205795		0.000174971		0.000122969		0.000101668		0.000315153		0.000337509		0.000278222		0.000283621		6.76376e-05		6.31098e-05		4.15949e-05		6.8356e-05		-3.622e-05		-2.74964e-05
						0.000210317		0.000211481		0.000160012		0.000158361		3.54985e-05		3.02131e-05		0.000209934		0.000185152		7.47065e-05		6.5859e-05		1.22909e-05		1.78826e-05		3.95309e-05		2.26235e-05
						0.000144099		0.000124583		0.000151805		0.00017442		7.52531e-05		9.70368e-05		0.000162979		0.00014504		8.36512e-05		9.59777e-05		3.8966e-05		5.11199e-05		1.90475e-05		3.21233e-05
						0.000255369		0.000254992		7.68504e-05		7.5405e-05		0.000196791		0.000190067		9.1456e-05		6.12864e-05		8.1949e-05		7.01446e-05		6.35271e-05		7.03374e-05		2.74527e-05		7.2752e-06
						0.000166085		0.000157155		5.90852e-05		4.15936e-05		0.000192133		0.000198922		7.36754e-05		6.12574e-05		3.51555e-05		3.09252e-05		7.44001e-05		8.29237e-05		4.74733e-05		4.82818e-05
						0.000106501		9.36526e-05		6.43785e-05		3.19841e-05		0.000130083		8.21505e-05		0.000165503		0.000143495		4.70328e-05		4.90832e-05		7.06582e-05		6.43799e-05		2.65219e-05		2.40879e-05
						0.000135863		0.000146326		0.000122261		0.000121807		0.000186879		0.000161821		0.000126539		8.75612e-05		2.33931e-05		1.42916e-05		7.37314e-05		7.54414e-05		5.72035e-05		5.58431e-05
						0.000100879		0.000122513		6.50116e-05		5.66725e-05		7.0526e-05		8.20359e-05		0.000109575		0.000119861		6.98922e-05		4.61887e-05		7.26524e-05		8.5883e-05		-1.09517e-05		-1.1256e-06
						0.000132275		0.000138243		0.000149124		0.000138782		0.000196278		0.000173918		0.000152808		0.000156719		9.61773e-05		0.000106268		3.05626e-05		3.40861e-05		1.74249e-05		6.3728e-06
						8.61016e-05		5.91244e-05		0.00016072		0.000154851		0.000215915		0.000220801		8.26214e-05		8.0467e-05		5.97819e-05		3.71264e-05		0.000122732		0.000142397		3.1388e-05		4.02324e-05
						0.000144425		0.000143592		0.000113295		0.000114522		0.000177981		0.000165452		0.00010979		8.51461e-05		3.49301e-05		3.67479e-05		9.46971e-05		7.6093e-05		3.28691e-05		4.58785e-05
						6.06589e-05		7.43859e-05		9.8785e-05		6.21929e-05		0.000304653		0.000333281		6.02064e-05		2.527e-05		9.5983e-06		1.75703e-05		8.97004e-05		9.22016e-05		2.32565e-05		1.96379e-05
						0.000166956		0.000196529		6.83377e-05		5.03098e-05		0.000201853		0.000166698		8.80581e-05		7.22338e-05		-7.6745e-06		-1.22591e-05		7.79179e-05		9.07963e-05		-7.0708e-06		-5.504e-06
						0.000210362		0.00021179		0.000146911		0.000126495		5.90755e-05		8.58484e-05		0.000133493		0.000137668		6.07159e-05		2.2378e-05		0.00010709		0.000103445		3.43005e-05		3.0053e-05
						0.000162727		0.000139613		6.34223e-05		4.60652e-05		0.000163866		0.000135624		0.000119421		8.1251e-05		6.54423e-05		6.74579e-05		6.03392e-05		7.06105e-05		4.25733e-05		4.39505e-05
						0.000160205		0.000180402		3.84756e-05		6.8102e-06		0.000129294		0.000112115		0.000115591		9.76017e-05		-2.329e-05		-2.56379e-05		2.52307e-05		1.60219e-05		3.5072e-05		3.95255e-05
						-0.000122422		-0.000141625		0.000161434		0.000161838		0.000176285		0.000157375		0.000167141		0.000134679		3.20275e-05		3.4552e-05		1.53564e-05		-2.18171e-05		-3.8362e-06		9.2526e-06
						0.000117987		9.91479e-05		0.000117494		8.60733e-05		9.56548e-05		0.000110421		9.44207e-05		8.09216e-05		2.66509e-05		1.45285e-05		7.16101e-05		6.95781e-05		2.92635e-05		8.2009e-06
						0.000125103		0.000129753		6.56948e-05		6.1833e-05		0.000118965		9.63489e-05		0.000187845		0.00016323		-9.787e-07		8.9036e-06		0.000118728		0.000120028		-6.326e-05		-6.25561e-05
						0.000154268		0.00016926		6.65614e-05		9.14671e-05		0.000128852		0.000144779		0.000123306		0.000127104		4.94825e-05		6.0124e-05		9.36826e-05		8.86024e-05		-1.2019e-05		-1.62217e-05
						9.87023e-05		8.45976e-05		6.21068e-05		5.35497e-05		0.000256062		0.000255358		0.000167731		0.0001445		2.75627e-05		1.06209e-05		5.50228e-05		6.35698e-05		7.82204e-05		6.9359e-05
						0.000107695		0.000109482		0.000107603		0.000118314		0.0001749		0.000164115		0.000213816		0.000212034		9.2349e-05		8.77714e-05		4.66745e-05		4.32518e-05		3.06375e-05		1.36162e-05
						0.000128114		0.000126538		6.05012e-05		7.42317e-05		0.000205765		0.000212641		0.000142891		0.000118629		0.000101083		0.000104331		7.91335e-05		7.55989e-05		6.16267e-05		6.88119e-05
						0.000203422		0.000172219		0.000111105		9.07515e-05		0.000105085		0.000108759		0.000121909		0.000106917		4.32e-06		4.5198e-06		4.89872e-05		4.21531e-05		7.98089e-05		5.38372e-05
						0.000301512		0.000297655		0.000108493		8.3124e-05		6.36236e-05		6.74968e-05		5.62628e-05		4.52255e-05		8.50614e-05		0.000102784		9.08613e-05		9.77931e-05		2.35774e-05		4.6477e-06
						0.000175537		0.000201919		0.000156003		0.000152434		0.000190905		0.000156836		0.000183087		0.000158433		-4.79069e-05		-5.91835e-05		5.76151e-05		5.75741e-05		8.9252e-06		1.83373e-05
						0.000299883		0.000290349		3.18699e-05		1.81873e-05		0.000192593		0.000203378		0.000156829		0.000134842		6.08432e-05		4.11949e-05		6.25731e-05		7.65505e-05		2.52812e-05		3.90904e-05
						0.00017723		0.000168243		0.000151259		0.000117501		0.00014398		0.000114362		9.25549e-05		0.000110657		-1.50926e-05		-4.37452e-05		7.06933e-05		5.05992e-05		3.85351e-05		3.81171e-05
						0.000120413		0.000142915		7.13464e-05		4.19426e-05		0.000158036		0.000184238		0.000193096		0.00018644		-1.52628e-05		-3.46969e-05		8.37099e-05		9.4644e-05		-4.58e-08		4.8753e-06
						0.000239449		0.000226463		9.69622e-05		9.35462e-05		0.000100417		9.79823e-05		0.000144603		0.000148461		7.84349e-05		7.76175e-05		3.633e-07		1.96418e-05		1.75923e-05		2.38297e-05
						0.000134856		0.000138459		3.86486e-05		4.02091e-05		6.2184e-05		4.54197e-05		0.000178097		0.000189634		4.89397e-05		3.66554e-05		4.78606e-05		6.53647e-05		1.40811e-05		9.4508e-06
						0.000176831		0.000186798		0.00013322		0.000118553		7.3483e-05		0.000108453		-6.0205e-06		-3.01635e-05		0.000128229		0.000118283		6.83674e-05		4.13662e-05		3.38181e-05		1.1631e-05
						4.11644e-05		4.27099e-05		0.00022825		0.000181682		0.000165236		0.000158613		0.000236956		0.000218686		3.84915e-05		3.81094e-05		7.02194e-05		4.17413e-05		3.26283e-05		5.48285e-05
						0.00018552		0.000169916		0.000113359		0.000125397		0.000208931		0.000216195		0.00014471		0.000125983		5.62497e-05		1.77532e-05		0.000129066		9.9023e-05		5.3201e-06		-1.032e-06
						0.000109931		0.000115299		0.000175663		0.000153303		0.000115302		0.000129908		0.000139589		9.97065e-05		6.60699e-05		6.1965e-05		3.36409e-05		2.31743e-05		1.06869e-05		-2.05356e-05
						0.000201403		0.000182266		0.000119965		0.000119879		0.000219504		0.000205277		0.000179953		0.000163125		9.81677e-05		0.000101175		2.76602e-05		2.67262e-05		2.93176e-05		3.01145e-05
						0.000112021		8.03539e-05		0.000104765		0.000101685		0.000110088		0.000138628		3.17539e-05		2.60135e-05		9.4777e-05		7.60616e-05		0.00013872		0.000112299		4.22375e-05		4.84539e-05
						9.81763e-05		7.9518e-05		5.8292e-05		6.20959e-05		0.000130647		0.000121669		0.000102965		8.89973e-05		6.2227e-06		1.0605e-05		4.03004e-05		4.2418e-05		-1.30279e-05		-1.50427e-05
						0.000225556		0.000208204		0.000119865		8.33886e-05		0.00014458		0.00018046		0.000188826		0.000180976		6.24047e-05		7.91811e-05		7.58176e-05		7.2609e-05		3.66897e-05		3.2253e-05
						0.000257522		0.000266494		0.000201423		0.000171013		0.000131744		0.000151477		0.00027204		0.000286221		0.000124507		0.00012837		7.75071e-05		9.52928e-05		-1.0416e-06		-5.356e-07
						9.85082e-05		6.98976e-05		0.000235573		0.000230105		0.000261238		0.000261542		-5.03363e-05		-2.30471e-05		6.93283e-05		4.51584e-05		8.17561e-05		6.19453e-05		-3.06172e-05		-3.92543e-05
						0.000145084		0.000117012		0.000143777		0.000110618		0.000200896		0.00019053		0.000213249		0.000170037		7.03995e-05		4.00492e-05		5.76417e-05		2.59584e-05		5.58465e-05		6.61673e-05
						0.000168309		0.000153061		0.000141032		0.000116042		0.000268272		0.000231481		0.000211276		0.000190854		0.000132483		0.000138928		1.1674e-05		-2.80933e-05		3.21165e-05		1.08989e-05
						0.000118891		0.000108515		0.000199902		0.000220579		0.000154731		0.000190973		0.000134268		0.000149516		8.72484e-05		7.85854e-05		5.27457e-05		5.04946e-05		5.47311e-05		5.13792e-05
						0.000166179		0.000156428		0.00012477		9.52929e-05		0.000113623		0.000121676		9.26305e-05		8.53009e-05		0.000125702		0.000109793		3.85892e-05		2.42045e-05		2.89235e-05		4.31575e-05
						0.000163265		0.000155236		0.000189906		0.000168481		8.97042e-05		0.000102511		6.33751e-05		4.35707e-05		6.13683e-05		8.12242e-05		1.60956e-05		-2.905e-06		1.50497e-05		9.6269e-06
						0.000140253		0.000141982		7.36979e-05		3.96003e-05		0.00010031		0.000105929		0.000121391		0.000101869		7.10822e-05		7.44401e-05		2.82687e-05		2.33845e-05		1.74689e-05		1.49371e-05
						0.000347995		0.000352811		0.000271458		0.000235356		0.000175415		0.000152269		9.45615e-05		9.41546e-05		0.000130588		0.000108508		5.76246e-05		3.75926e-05		9.554e-07		-4.3713e-06
						0.000115311		0.000108234		0.000163684		0.00016707		0.000136076		0.000157857		5.40491e-05		3.9566e-05		8.0633e-05		8.22082e-05		6.32569e-05		4.72211e-05		-8.5295e-06		7.2145e-06
						0.000197053		0.000160168		0.000210875		0.000170367		-2.1189e-05		-5.13774e-05		0.000159043		0.000156266		2.70418e-05		1.2403e-05		3.55953e-05		2.7183e-06		3.83971e-05		4.04187e-05
						5.85131e-05		5.88298e-05		0.000198447		0.00018126		9.12817e-05		7.92632e-05		0.000213671		0.000159825		9.2712e-06		1.44029e-05		1.36132e-05		4.7432e-06		3.50603e-05		3.26575e-05
						0.000145632		0.000144132		0.000208213		0.00019926		9.58419e-05		0.00010534		0.000114919		8.05854e-05		9.66001e-05		6.95471e-05		-4.4114e-06		-6.573e-06		1.93514e-05		2.6822e-06
						0.00016275		0.000149374		0.000111735		7.1143e-05		0.000124372		0.000112123		0.000251086		0.000236861		7.7742e-05		6.80191e-05		0.000120863		0.00011917		3.93177e-05		4.19876e-05
						0.000118338		0.000137014		5.07928e-05		3.77095e-05		0.000124813		0.000150127		3.97796e-05		3.61751e-05		0.000122541		0.000103126		9.51141e-05		6.02193e-05		3.15469e-05		2.86558e-05
						5.86758e-05		2.41305e-05		7.63437e-05		2.02873e-05		0.000104263		0.000100205		0.000159941		0.00015534		0.000164725		0.000172308		-5.82192e-05		-5.006e-05		3.01489e-05		2.45417e-05
						0.000176511		0.000162273		0.000138974		0.000163663		7.85112e-05		8.48591e-05		0.000123246		0.000132513		0.000116708		0.000128485		1.96712e-05		8.0068e-06		3.61835e-05		3.66956e-05
						0.00020517		0.000202873		0.000156629		0.000133509		0.000119295		9.38183e-05		0.00032017		0.00030455		6.67038e-05		4.9597e-05		5.39961e-05		2.35799e-05		9.5015e-06		1.11233e-05
						0.000142228		0.000121363		0.000158099		0.000154792		0.000254104		0.000206552		0.000261624		0.000239221		7.58156e-05		6.21817e-05		7.15104e-05		3.5714e-05		-5.2148e-06		-1.8102e-06
						0.000125184		0.000135498		0.000156139		0.000170355		0.000206394		0.000202323		4.00823e-05		3.11847e-05		0.000132447		0.000120233		2.61121e-05		1.5158e-06		-3.40074e-05		-2.9439e-05
						0.000136118		0.000122191		0.000192554		0.000138078		8.03178e-05		3.70879e-05		0.000216435		0.000184186		9.02825e-05		6.97469e-05		3.30945e-05		3.52763e-05		-1.8412e-06		-1.92719e-05
						0.000204045		0.000184474		0.000280096		0.000252411		0.000129059		8.48172e-05		0.000189484		0.000178054		0.00017977		0.000141771		3.98144e-05		1.95151e-05		2.54127e-05		3.16875e-05
						0.000209713		0.000212373		0.000200902		0.000202859		0.000108188		0.000106527		0.000102506		6.48127e-05		0.000154829		0.000146009		-4.65177e-05		-4.00697e-05		2.8726e-05		3.78931e-05
						5.21398e-05		7.03295e-05		5.58888e-05		1.85887e-05		0.000131499		0.000120657		0.000109113		0.000111869		0.000124235		9.81102e-05		0.000116761		0.000107062		1.78133e-05		1.76021e-05
						0.000201936		0.000199435		0.000132328		0.000129945		0.000106707		7.10638e-05		0.000177264		0.000125291		0.000158869		0.000136134		1.22844e-05		1.89873e-05		-2.11372e-05		-4.04811e-05
						0.000105348		9.8298e-05		0.000276362		0.000237702		0.000114323		4.81848e-05		0.000168299		0.000149465		9.72814e-05		7.74347e-05		4.91482e-05		3.92616e-05		1.89203e-05		9.7152e-06
						0.000235878		0.000223868		0.000101848		0.000119986		4.80673e-05		-4.8046e-06		0.000205605		0.000231448		6.85947e-05		6.34705e-05		5.64225e-05		2.67458e-05		2.34511e-05		9.4111e-06
						0.000216199		0.000188125		0.000304869		0.000299164		0.000100831		9.5264e-05		0.00019682		0.00019363		0.000116109		0.000107304		1.77035e-05		-9.7914e-06		8.445e-06		1.11111e-05
						9.30713e-05		6.54708e-05		0.000216921		0.00017129		0.00011204		8.09901e-05		0.000190044		0.000190785		9.21122e-05		6.20718e-05		-2.59879e-05		-3.67915e-05		2.50695e-05		2.41936e-05
						0.000131238		0.000114835		0.000190522		0.000183079		9.75647e-05		8.67167e-05		0.000117626		0.00013417		2.69618e-05		3.65933e-05		6.7852e-05		5.85437e-05		3.72094e-05		3.44318e-05
						0.000125872		9.66193e-05		0.000201193		0.000202205		0.000235368		0.000218962		0.00012485		0.000124831		0.000119645		8.84676e-05		2.03299e-05		2.02375e-05		5.62001e-05		4.86526e-05
						0.000137502		0.000108859		0.0002816		0.000288803		4.17635e-05		6.9959e-06		0.000158912		0.000159229		0.000144693		0.000108678		0.000119092		9.68315e-05		-2.49518e-05		-2.60565e-05
						0.000145376		0.000147463		0.000159977		0.000114342		0.000185552		0.000140034		0.000210662		0.000190517		0.000152576		0.000147714		6.14535e-05		4.17112e-05		3.29977e-05		2.65959e-05
						0.00015769		0.000149778		0.000160018		0.000118565		8.67039e-05		3.945e-05		0.00017929		0.000163829		6.87538e-05		4.51156e-05		4.43346e-05		2.56422e-05		1.48713e-05		2.96732e-05
						9.67997e-05		5.01037e-05		0.00010732		5.35975e-05		8.67465e-05		6.73643e-05		0.000266676		0.000263228		0.000109997		0.00010033		3.08257e-05		3.24074e-05		2.50126e-05		2.5729e-05
						7.76348e-05		7.52496e-05		0.000343537		0.000359405		6.411e-05		5.50539e-05		0.000127666		0.000120075		0.000109401		0.000100241		4.07347e-05		2.94316e-05		2.5411e-05		2.72133e-05
						0.000118943		9.75544e-05		0.000164323		0.000141803		5.41714e-05		8.2893e-06		0.000265949		0.000281413		0.000148879		0.000134998		9.60319e-05		9.74594e-05		2.87535e-05		2.84858e-05
						0.000145423		0.000108905		0.000248857		0.000235535		6.75408e-05		2.02109e-05		0.000181268		0.000182779		0.000128335		0.000102997		2.40976e-05		-2.25245e-05		2.33359e-05		2.8335e-05
						0.000101427		0.000118323		5.37406e-05		3.27436e-05		0.000113428		8.3434e-05		0.000213697		0.000194144		0.00012034		0.00011081		7.82288e-05		8.02022e-05		3.27665e-05		1.63139e-05
						0.000112534		9.39787e-05		0.000147821		0.000132219		5.41866e-05		4.54559e-05		0.000145212		0.000131419		0.000109858		9.11762e-05		2.18476e-05		2.57891e-05		4.45875e-05		5.88858e-05
						0.000130597		0.000131181		0.000233535		0.000222233		0.000160096		0.000155841		0.000184267		0.000193856		9.57743e-05		9.47035e-05		8.16313e-05		5.7136e-05		-2.9615e-06		1.47037e-05
						0.000151366		0.000127181		0.000165337		0.000155292		0.000115775		8.7713e-05		0.000175264		0.000156832		2.91779e-05		2.44875e-05		7.78887e-05		7.05114e-05		2.18007e-05		2.2208e-05
						0.000149415		0.000133151		0.000171549		0.000152159		0.000110445		8.3071e-05		0.000104811		0.000103497		4.91786e-05		6.92275e-05		0.000122891		0.000115978		2.76674e-05		2.50225e-05
						0.000121969		0.00010157		0.000259499		0.000239687		0.000121153		7.39012e-05		0.000162852		0.000158456		5.22004e-05		4.26043e-05		2.85359e-05		2.16368e-05		4.5283e-05		4.07281e-05
						0.000230911		0.000166982		0.000200046		0.000168434		0.000115343		8.60166e-05		0.000152901		0.000142755		6.90619e-05		8.58229e-05		4.48015e-05		2.8034e-05		4.33328e-05		3.52456e-05
						0.000221573		0.000178525		0.000273304		0.00026584		0.000205609		0.000137518		0.000105981		7.33372e-05		9.42859e-05		0.000103041		3.06671e-05		3.4829e-05		3.05089e-05		3.43521e-05
						0.000148168		0.000109057		0.000195014		0.000160268		0.000138612		8.64449e-05		0.000162233		0.000162196		7.48654e-05		7.97869e-05		7.61894e-05		7.70337e-05		1.32609e-05		1.75227e-05
						0.000103389		0.000106283		0.000186001		0.000174287		0.000137603		0.000134579		0.000215463		0.000207136		0.000123426		0.000129148		7.23471e-05		6.87196e-05		-2.43868e-05		-2.97589e-05
						0.000153273		0.00012224		0.000192067		0.000180823		9.76768e-05		4.97105e-05		0.000167967		0.00015147		0.00011757		9.63277e-05		3.84103e-05		3.04927e-05		-1.3517e-06		-1.79553e-05
						0.00016557		0.000177212		0.000298623		0.00030647		0.000162069		0.000119957		0.000165728		0.000144571		4.77866e-05		5.00426e-05		-2.32545e-05		-2.88579e-05		1.44445e-05		2.25294e-05
						0.000104267		8.28376e-05		0.000143705		0.000115366		0.000105315		6.46965e-05		0.000179203		0.000169122		0.00011802		0.000125024		-2.1795e-05		-3.57006e-05		2.2098e-05		7.7129e-06
						0.000186334		0.000177933		0.000230148		0.00024642		0.000180508		0.000147542		0.000198445		0.000206349		-1.95007e-05		-4.55407e-05		6.04472e-05		6.50158e-05		8.9445e-06		8.8879e-06
						0.000165641		0.000137563		0.000234929		0.000217655		0.000138696		0.000113107		0.000135758		0.000142251		0.00016257		0.000169941		8.5425e-05		8.3728e-05		8.0008e-06		-1.9469e-06
						0.000133788		0.000115632		0.000251457		0.000204716		6.43838e-05		5.12204e-05		0.0001406		0.000137603		8.86867e-05		9.0413e-05		0.00012499		0.000145028		7.42654e-05		8.65059e-05
						0.0002867		0.000294078		0.000209849		0.000188667		4.36872e-05		2.10451e-05		0.000135281		0.000142471		3.83176e-05		3.19191e-05		3.8855e-05		3.94864e-05		2.33189e-05		3.81838e-05
						0.000201317		0.00019308		0.000163073		0.000151507		0.000168284		0.000124989		0.00015451		0.000152315		0.000134295		0.000145112		3.50018e-05		2.7697e-05		-7.8372e-05		-5.5747e-05
						0.000217086		0.000201004		0.000199473		0.000195303		0.000122277		7.57945e-05		0.000111899		0.000131245		7.39812e-05		8.47594e-05		8.42282e-05		0.000111326		-2.82312e-05		-2.45706e-05
						0.000169836		0.000157889		0.000173224		0.000166349		0.000138614		9.1359e-05		0.000129887		0.000115581		0.000102257		0.000100069		7.42182e-05		6.47169e-05		-8.74723e-05		-6.54563e-05
						0.000169267		0.000173074		0.000170346		0.000144076		0.000114682		0.000102884		0.00014426		0.000157093		9.58898e-05		9.28673e-05		7.07794e-05		3.92056e-05		9.22924e-05		9.71017e-05
						0.000227822		0.000222462		0.000231443		0.000223489		7.36285e-05		3.05436e-05		0.000202267		0.000191586		0.000124869		0.000113595		7.84125e-05		8.15442e-05		-3.93415e-05		-2.18409e-05
						0.000149009		0.000138784		0.000268664		0.000254809		0.000153361		9.54429e-05		0.000210552		0.000242702		3.67372e-05		5.87077e-05		5.03585e-05		5.06281e-05		8.4825e-06		6.7625e-06
						0.000169043		0.00014909		0.000244606		0.000222458		0.000101764		7.28502e-05		0.00017185		0.000148224		0.000109685		9.54776e-05		4.1005e-05		4.84679e-05		1.07596e-05		2.20242e-05
						0.000175459		0.000191446		0.000181551		0.000178341		0.000124377		7.83115e-05		0.000195842		0.000199839		4.67922e-05		4.39355e-05		8.05532e-05		8.05431e-05		3.14129e-05		4.64734e-05
						0.000187604		0.000186186		0.000208247		0.000192767						0.000183083		0.000192847		9.09553e-05		7.42829e-05		8.2923e-05		8.80899e-05		7.35269e-05		5.98526e-05
						0.000178915		0.000195827		0.000204067		0.000218782						0.000180724		0.000168174		5.63508e-05		5.60832e-05		8.67248e-05		8.04131e-05		7.38531e-05		7.10888e-05
						0.000258993		0.000226454		0.000315125		0.000255975						0.000110818		0.000128769		2.88224e-05		2.73249e-05		7.72977e-05		5.62605e-05		1.52509e-05		3.96518e-05
						0.000186941		0.000186747		0.000178758		0.000174367						0.000227605		0.000208435		9.16328e-05		8.10675e-05		0.00010256		0.00010152		7.1844e-05		8.19758e-05
						0.000139742		0.000150464		0.000145573		0.000125421						0.00024435		0.000222457		5.83091e-05		2.84032e-05		5.22932e-05		6.45215e-05		-5.87929e-05		-5.27314e-05
						0.000352676		0.000353789		0.000272481		0.000244506						0.000226222		0.000229948		8.93683e-05		6.08872e-05		7.1396e-05		6.67945e-05		5.8271e-05		7.52534e-05
						0.000186229		0.000170733		0.000269558		0.00020171						0.000195136		0.00018151		5.49336e-05		6.42648e-05		7.90987e-05		7.52533e-05		8.5725e-06		5.0732e-06
						0.00016103		0.000168743		0.000186085		0.000152297						0.000179552		0.000166609		7.75756e-05		8.20059e-05		-5.5194e-05		-5.01811e-05		2.6617e-05		2.32881e-05
						0.000149747		0.000159641		0.000183638		0.000167552						0.000237847		0.00024123		4.83473e-05		3.24856e-05		1.28194e-05		7.9384e-06		3.01818e-05		3.32212e-05
						0.000285825		0.000287267		0.000255319		0.000271221						0.000111575		0.000115399		2.4209e-05		9.0383e-06		1.14265e-05		4.402e-06		8.657e-07		1.25595e-05
						0.000237026		0.000220794		0.000106331		9.98837e-05						0.000232627		0.000210058		8.53086e-05		8.7517e-05		9.00499e-05		0.000100885		-5.94818e-05		-4.05972e-05
						0.000158144		0.00014296		0.000122187		0.000100777						0.000152868		0.000100108		5.67103e-05		5.20285e-05		8.17685e-05		7.23569e-05		3.23879e-05		2.21446e-05
						0.000254679		0.000204774		0.000162681		0.000181988						6.10992e-05		9.261e-06		5.33656e-05		5.5961e-05		6.18757e-05		7.45089e-05		1.9274e-06		2.2321e-05
						0.000203259		0.000204456		0.000105742		0.000102286						8.27738e-05		6.27451e-05		0.000111501		0.000114546		0.000145418		0.000150509		6.49483e-05		6.37897e-05
						0.000116394		0.000115534		0.000215881		0.000192474						0.00013885		0.000114276		0.000106507		9.4428e-05		0.000123698		0.00010473		2.73748e-05		3.13345e-05
						8.68162e-05		8.69761e-05		0.000154674		0.000133394						0.000145555		0.00012181		0.000108609		0.000122078		-3.08465e-05		-3.19873e-05		6.11226e-05		7.93577e-05
						0.000245637		0.000219703		0.000149186		0.000130837						0.000232027		0.00021572		0.000103116		0.000101978		-1.25963e-05		-2.73849e-05		2.5012e-06		-4.4412e-06
						0.000168164		0.000158127		0.000147607		0.000120412						0.000135493		8.28136e-05		9.88028e-05		9.76664e-05		7.42079e-05		5.67711e-05		5.13749e-05		3.55127e-05
						0.000160065		0.000159101		0.000204724		0.000173366						0.000136751		0.000112767		0.000145058		0.000151083		1.93651e-05		1.83627e-05		-4.32082e-05		-4.83971e-05
						0.000112678		0.000113143		8.25494e-05		7.10539e-05						0.000137651		9.3292e-05		5.47454e-05		6.24254e-05		2.29004e-05		3.2296e-06		2.563e-07		1.51339e-05
						0.000154865		0.000142161		0.000177308		0.000169772						6.70713e-05		3.0089e-05		0.000133865		0.00013572		7.21515e-05		6.17769e-05		8.24929e-05		8.834e-05
						0.000115843		0.000115362		0.00019555		0.000180266						-1.06174e-05		-2.84724e-05		-2.00699e-05		-2.45894e-05		1.16226e-05		8.784e-06		-6.405e-06		-3.8994e-06
						7.03722e-05		5.28838e-05		4.39133e-05		2.59507e-05						5.50572e-05		4.02022e-05		5.14933e-05		6.65993e-05		0.000107713		0.00012358		1.31153e-05		2.32971e-05
						0.000204706		0.000217453		0.0001213		0.000127169						0.000189962		0.000163769		6.09682e-05		6.49652e-05		1.43294e-05		4.5452e-06		-1.13038e-05		-3.6531e-06
						0.000249237		0.000256844		0.000308142		0.00028873						0.000123806		7.50298e-05		7.86727e-05		9.01164e-05		0.000118281		0.000128506		1.75113e-05		4.64461e-05
						0.000176837		0.000172765		8.93409e-05		8.62446e-05						0.000202369		0.000180694		5.91791e-05		4.71297e-05		4.19979e-05		3.4713e-05		-8.44088e-05		-6.49297e-05
						2.3421e-05		3.36871e-05		0.000100171		0.000114982						0.000109312		0.000112653		0.000106011		0.000113149		7.28506e-05		6.07764e-05		7.22068e-05		7.64352e-05
						0.000158241		0.000161393		0.000180196		0.000197745						7.4984e-05		7.65493e-05		0.000109152		7.94152e-05		2.47068e-05		1.99306e-05		6.24626e-05		9.09468e-05
						0.000246232		0.000232865		0.000104185		0.000108144						0.000271138		0.000234893		3.88179e-05		9.2194e-06		6.56401e-05		5.66116e-05		3.91533e-05		3.17777e-05
						0.000209711		0.000185965		9.17862e-05		7.57454e-05						0.000194337		0.000139414		6.7547e-05		5.38334e-05		5.68111e-05		6.26073e-05		4.72691e-05		4.43415e-05
						0.000175959		0.000170645		0.000167096		0.000162054						5.65977e-05		3.99528e-05		5.85674e-05		6.80571e-05		5.75575e-05		3.38498e-05		5.50685e-05		7.40057e-05
						0.000127211		0.000132593		0.000218097		0.000199836						5.70737e-05		8.7008e-06		4.1019e-06		2.59335e-05		7.68497e-05		7.59623e-05		-7.78734e-05		-6.32469e-05
						0.000199019		0.000197869		0.000230004		0.000196259						0.000177577		0.000141392		7.47227e-05		5.71245e-05		6.27478e-05		6.63715e-05		-3.98014e-05		-2.18088e-05
						7.69102e-05		0.000103876		9.99354e-05		8.78738e-05						2.78431e-05		-1.80826e-05		9.6582e-06		2.14848e-05		5.18068e-05		2.58348e-05		7.43717e-05		9.74668e-05
						0.000221525		0.000192951		0.000114127		0.000100166						6.22475e-05		3.55341e-05		0.00012673		0.000138102		0.000108234		0.000106173		-1.71691e-05		2.18951e-05
						0.000222648		0.000230153		0.000129802		0.000142745						0.000124123		8.75486e-05		0.000142645		0.000134073		9.0897e-06		7.3597e-06		8.57975e-05		9.34602e-05
						0.000145671		0.000104812		0.000163274		0.00014152						6.99382e-05		5.00633e-05		8.98143e-05		7.43606e-05		0.000137233		0.000119314		-2.42034e-05		-1.36562e-05
						0.000153659		0.00017797		0.000146349		0.000110977						0.000166747		0.000130031		5.14456e-05		5.53411e-05		8.20035e-05		6.47572e-05		-7.612e-07		1.07e-05
						0.000235527		0.000237364		0.000193099		0.000166549						5.72108e-05		2.29038e-05		-3.01195e-05		-1.84919e-05		7.69627e-05		6.95575e-05		4.6131e-05		7.80558e-05
						0.000186702		0.000197729		0.000175576		0.000178331						0.000147032		9.95169e-05		6.74411e-05		5.61937e-05		7.16228e-05		8.23749e-05		1.41219e-05		1.28981e-05
						0.000231479		0.000249442		0.000178153		0.000173373						0.00012679		0.000108778		8.74029e-05		7.0659e-05		2.43395e-05		6.2724e-06		4.8358e-06		9.9046e-06
						0.000225558		0.000224493		0.000196991		0.000194349						0.000117273		9.44703e-05		6.54444e-05		5.04713e-05		0.000100543		9.85662e-05		8.9337e-06		1.22429e-05
						9.13273e-05		6.87613e-05		0.000105249		9.315e-05						0.000153995		0.000126838		8.72569e-05		8.67651e-05		6.99428e-05		4.69963e-05		-1.04268e-05		2.334e-07
						0.000141395		0.00011687		0.000128338		0.000103187						0.000167226		0.000126417		6.00401e-05		6.76285e-05		6.48424e-05		5.14073e-05		-8.8275e-06		-1.9796e-05
						0.000146687		0.000185055		0.00016254		0.000141409						0.000123449		0.000112353		3.61456e-05		4.99571e-05		6.58454e-05		4.23452e-05		6.646e-06		-1.1805e-06
						0.000143764		0.000142448		0.000181757		0.000136756						0.000150283		0.000133667		5.41239e-05		5.80186e-05		5.49798e-05		3.68009e-05		8.211e-06		9.8829e-06
						0.000139546		0.00015024		0.000142315		0.000120481						0.00014223		0.000126621		7.11272e-05		6.57201e-05		8.85436e-05		8.53625e-05		2.24599e-05		3.37498e-05
						0.000282603		0.000301006		0.000145347		0.00013573						0.000183584		0.000175135		9.23979e-05		0.000104858		9.80316e-05		8.74145e-05		-5.33318e-05		-6.24514e-05
						4.218e-07		-1.02424e-05		-9.662e-07		7.5431e-06						0.000120428		7.78973e-05		2.21036e-05		3.71299e-05		5.52172e-05		5.15157e-05		4.28807e-05		3.90671e-05
						0.000215583		0.000241975		0.000133127		0.000103298						0.000175459		0.000155615		1.11016e-05		1.23108e-05		6.12763e-05		5.75302e-05		-6.583e-07		-5.1569e-06
						0.000255173		0.000270904		0.000117384		0.000122408						-4.66e-08		-3.70431e-05		-3.55739e-05		-4.23418e-05		8.12014e-05		7.58867e-05		3.196e-06		-7.692e-07
						0.000233072		0.000212497		0.00011707		0.000122155						0.000204604		0.000203713		-2.214e-07		6.4396e-06		4.35294e-05		3.54073e-05		-0.000155978		-0.000156079
						0.000211812		0.000225943		0.000109448		0.00012447						8.69949e-05		6.48821e-05		8.49735e-05		7.82293e-05		-2.3078e-06		-3.5471e-06		2.99252e-05		2.91096e-05
						0.0001755		0.000144244		0.000140908		0.000121838						0.000154095		0.000147217		9.53568e-05		9.04288e-05		1.03817e-05		1.1057e-06		2.74828e-05		3.35035e-05
						0.000150023		0.000128245		8.90874e-05		0.000107873						0.000102308		7.95413e-05		5.73104e-05		6.15226e-05		0.000105168		8.18947e-05		5.6902e-06		-1.12449e-05
						0.000165134		0.000158415		0.000169259		0.000179209						0.000152991		0.000128524		8.7005e-05		8.58103e-05		7.36364e-05		4.79896e-05		3.69068e-05		1.56037e-05
						0.000118081		0.000131864		0.000162545		0.000174054						0.000173049		0.000138611		8.52706e-05		0.000117934		8.28292e-05		6.42507e-05		1.5582e-05		1.70414e-05
						0.000120856		0.000132936		0.00016929		0.000139441						9.91565e-05		6.0099e-05		7.41809e-05		6.80341e-05		6.76919e-05		6.98418e-05		4.99301e-05		4.00766e-05
						0.000130207		0.000116087		0.000155514		0.000146528						0.000184732		0.000178808		7.91206e-05		7.24539e-05		8.97858e-05		8.29662e-05		4.34382e-05		4.02497e-05
						0.000193183		0.000176414		0.000326711		0.00033871						0.000147736		0.000109741		9.23592e-05		8.67324e-05		8.49529e-05		6.03631e-05		4.7224e-05		4.42669e-05
						0.000110201		7.85288e-05		0.000113866		0.000121078						0.000113829		7.04847e-05		0.000137677		0.000132913		8.58457e-05		7.3158e-05		-4.03619e-05		-3.07099e-05
						0.000116874		0.000124381		0.000139834		0.000128039						0.000322499		0.000299235		0.000103965		8.63638e-05		5.29369e-05		5.49934e-05		1.46789e-05		1.40322e-05
						9.55799e-05		0.000101234		0.000173294		0.000157764						0.00016425		0.000156819		0.000135278		0.000133955		0.00012445		9.06693e-05		-3.14169e-05		-3.434e-05
						0.000202112		0.000186544		0.000216653		0.000218343						0.000228537		0.00021469		7.0324e-05		7.59157e-05		3.64434e-05		4.05952e-05		2.72868e-05		3.13076e-05
						0.000188053		0.000184401		0.000164686		0.000174857						0.000215812		0.000211145		0.000120839		0.000103863		9.59579e-05		6.34074e-05		1.91093e-05		1.41397e-05
						0.000145904		0.000130068		0.000152716		0.000131201						0.000197704		0.000151443		9.00766e-05		6.33002e-05		0.000143343		0.000138724		1.34503e-05		1.34211e-05
						0.000123156		0.000127966		8.18936e-05		7.15828e-05						0.000244142		0.000255785		1.73642e-05		2.70956e-05		6.85919e-05		4.52265e-05		5.96268e-05		5.09842e-05
						0.000224802		0.000210194		0.000247399		0.000256253						0.000172621		0.000173227		0.000105263		0.000103448		-1.75417e-05		-1.68179e-05		1.83898e-05		1.50134e-05
						0.00016867		0.000169632		0.000179909		0.000170538						0.000246739		0.000245662		0.000113607		0.000118054		-1.15476e-05		-4.63972e-05		2.10384e-05		2.68047e-05
						4.58417e-05		5.45658e-05		9.04979e-05		0.00012904						0.000179257		0.000172453		0.000154839		0.000139279		8.21877e-05		8.55002e-05		1.72374e-05		1.52892e-05
						6.22467e-05		5.38158e-05		0.000149464		0.00016896						0.000258416		0.000212606		0.000174295		0.000160717		8.27383e-05		5.52249e-05		-6.3752e-06		-1.7688e-06
						0.00015869		0.000118779		0.000166329		0.000171576						0.000273001		0.000250966		0.000145322		0.000146402		6.4865e-05		4.35748e-05		2.3773e-06		4.8955e-06
						6.68665e-05		8.97843e-05		0.000188293		0.000185356						9.66041e-05		8.143e-05		0.000117649		9.93601e-05		-2.67145e-05		-2.7456e-05		5.5394e-06		-4.6841e-06
						0.0001071		0.000133888		0.000164092		0.000159744						0.000252499		0.000265035		0.000136354		0.000124494		2.59201e-05		2.32195e-05		1.58783e-05		8.6129e-06
						0.000111611		0.000103003		0.000193631		0.000218106						0.000133044		0.000119792		0.000139695		0.000106715		1.37757e-05		7.8356e-06		2.17365e-05		2.45461e-05
						5.43585e-05		5.08305e-05		0.000124814		0.000112675						0.000255684		0.000282919		0.000116208		0.000111892		3.82685e-05		2.68071e-05		-1.05936e-05		3.3821e-06
						9.48081e-05		8.23546e-05		0.000259853		0.000270308						0.000204656		0.000176947		0.000109905		0.000108431		2.23119e-05		2.05799e-05		1.34635e-05		1.76835e-05
						8.00534e-05		5.96428e-05		0.0002137		0.000187975						0.000251975		0.000252403		0.000106786		0.000101945		2.144e-07		-4.2332e-06		3.6611e-05		3.58983e-05
						0.000135289		0.000121172		0.000231743		0.000261681						0.000205584		0.000190453		0.000109925		7.24648e-05		0.000104269		9.40363e-05		1.84763e-05		1.32478e-05
						0.000220401		0.000227416		0.000188369		0.000209961						0.000254573		0.000225086		0.000127931		0.000128958		5.8032e-05		5.37826e-05		-7.903e-07		-1.42324e-05
						0.000117885		0.000113388		0.00011905		0.000132532						0.000223853		0.000206874		0.000136982		0.000124313		3.47958e-05		1.76595e-05		1.08073e-05		8.0455e-06
						9.96991e-05		9.37708e-05		0.000254638		0.000259375						0.000278311		0.000265831		3.4012e-05		4.34803e-05		9.63391e-05		5.01352e-05		3.37816e-05		3.4749e-05
						0.000185246		0.000175346		0.000302796		0.000303025						0.000166398		0.000163243		0.000157977		0.000148372		0.00010554		0.000104569		4.11329e-05		2.98653e-05
						4.9616e-05		4.97582e-05		0.000150903		0.000177973						0.00011708		0.000107531		0.000126606		0.00012694		5.79392e-05		4.25749e-05		2.33209e-05		1.51068e-05
						0.000109862		0.000145542		0.000392638		0.00041882						0.00023464		0.000232168		0.000154015		0.000176496		0.000129934		0.000105528		3.0764e-05		4.42939e-05
						0.000117016		0.000126877		0.000193098		0.000182441						0.000199272		0.000176676		0.000144753		0.000131261		1.47577e-05		2.4287e-06		-4.90799e-05		-5.61877e-05
						0.000173		0.000152743		0.000257826		0.000264655						0.000176012		0.000184876		3.11972e-05		3.73204e-05		7.58597e-05		6.68154e-05		4.77385e-05		4.22168e-05
						3.17732e-05		3.27838e-05		0.000143806		0.00016564						9.25736e-05		9.36563e-05		0.000131797		0.000119192		6.6344e-05		5.8928e-05		-0.000181016		-0.000179966
						0.000141072		0.000149807		0.000175105		0.000204352						0.000117568		0.000126681		0.000198903		0.000182172		8.6491e-06		-2.1976e-06		2.26518e-05		1.23226e-05
						0.000117946		0.000124321		0.000168883		0.000173092						0.000315181		0.000307158		0.000189161		0.000171156		4.36056e-05		2.97332e-05		6.3396e-05		5.49787e-05
						8.91819e-05		7.59445e-05		0.000133398		0.000157419						0.000170653		0.000124436		0.000114187		0.000112267		-2.60581e-05		-6.5809e-05		1.79127e-05		1.6593e-06
						0.000110621		0.00010947		0.000192792		0.00017816						0.000234047		0.000211287		9.64802e-05		8.836e-05		0.000104996		8.38683e-05		6.19725e-05		5.43786e-05
						0.000111972		0.000113164		0.000292371		0.00030244						0.000195746		0.000196158		0.000120193		0.000126117		9.70597e-05		7.94213e-05		3.67451e-05		9.2753e-06
						0.000140494		0.000121998		0.000141389		0.000170168						0.000169632		0.000140919		0.00013249		0.000122509		0.000100524		8.97535e-05		4.06885e-05		2.73158e-05
						0.000183994		0.000149718		6.04077e-05		6.47471e-05						0.000157073		0.000157956		0.000153927		0.00016982		4.28143e-05		2.12787e-05		1.42998e-05		4.9714e-06
						8.58058e-05		0.000113271		9.53117e-05		8.00006e-05						0.000226506		0.000237227		0.000146626		0.000135365		4.07224e-05		2.04862e-05		9.12357e-05		6.81209e-05
						0.000121616		0.000130803		0.000200133		0.000220131						0.000227702		0.000201327		0.000117889		0.00011676		4.8552e-05		6.9358e-06		6.1403e-06		-4.4203e-06
						0.000153242		0.000157789		0.000228407		0.000256247						0.000240045		0.000219341		0.000188063		0.000208609		4.24245e-05		2.75408e-05		7.26245e-05		3.06445e-05
						0.000130896		0.000133303		0.000303217		0.000270648						0.00015393		0.00015115		0.000113402		9.27261e-05		5.3915e-05		3.11992e-05		3.72352e-05		4.07877e-05
						0.000153285		0.000149461		9.24721e-05		0.00011205						0.000185968		0.000189867		0.000119		0.00010692		1.01374e-05		4.1451e-06		-8.02226e-05		-0.000118006
						0.000160853		0.000151371		0.000300276		0.000296031						9.47253e-05		7.47663e-05		6.48783e-05		6.07347e-05		0.00010342		8.83435e-05		5.94422e-05		3.27382e-05
						0.000114701		0.000122678		0.000350718		0.000351336						0.00029327		0.000281597		0.000264795		0.000246383		3.6905e-05		7.3906e-06		4.82194e-05		3.2245e-05
						0.000148714		0.000135997		6.36829e-05		9.00175e-05						0.000156921		0.000165536		0.000177536		0.000158288		6.88388e-05		7.29822e-05		5.70362e-05		5.55589e-05
						8.3283e-05		9.42881e-05		0.000187647		0.000206271						0.00012947		0.00012268		3.32495e-05		1.04427e-05		-5.0976e-06		-2.34575e-05		5.55297e-05		4.92328e-05
						0.000176218		0.000169771		0.000214928		0.000218496						0.00026656		0.000264967		9.68389e-05		0.000102204		4.04434e-05		4.09281e-05		4.64042e-05		3.31802e-05
						0.000186474		0.000184361		0.000250392		0.000270192						0.000181692		0.000166881		8.66308e-05		7.3121e-05		8.04339e-05		6.23035e-05		0.000116819		8.20734e-05
						9.51273e-05		0.000113694		0.000288821		0.000297713						0.000155632		0.000136605		0.000193784		0.00020097		5.37013e-05		3.92133e-05		-5.03561e-05		-0.000104913
						0.000146248		0.000152961		0.0001236		0.000135493						0.000233436		0.000221818		0.000115351		8.39746e-05		5.44238e-05		3.43236e-05		5.59352e-05		4.25483e-05
						0.000160809		0.000144183		6.15116e-05		7.33371e-05										2.79197e-05		2.63021e-05		9.95273e-05		7.57366e-05		-4.12003e-05		-6.44277e-05
						0.000122639		0.000125394		4.48355e-05		3.19089e-05										9.00148e-05		8.03169e-05		4.76439e-05		3.96149e-05		2.60364e-05		-3.42736e-05
						0.000161003		0.000144597		0.000172317		0.000209238										6.48301e-05		7.37069e-05		2.11089e-05		2.56953e-05		7.59749e-05		6.2959e-05
						0.000209976		0.000206781		0.000133674		0.000135755										4.72907e-05		3.12809e-05		0.000105074		9.12772e-05		4.9106e-05		2.91701e-05
						7.98441e-05		7.71274e-05		7.54366e-05		7.2044e-05										8.61371e-05		7.78945e-05		7.1585e-05		4.59934e-05		4.98974e-05		2.0199e-06
						0.000140706		0.000168283		0.000139775		0.000134831										7.29697e-05		8.06475e-05		2.68299e-05		7.4434e-06		-1.83104e-05		-3.3028e-05
						0.000142143		0.000170936		0.000128909		0.00013747										7.78916e-05		7.53725e-05		1.85343e-05		4.7862e-06		7.13098e-05		4.87645e-05
						0.000135227		0.000139283		0.000106253		0.000101948										5.78271e-05		6.24334e-05		5.35016e-05		4.38552e-05		2.78281e-05		1.49253e-05
						0.000190738		0.000211612		0.00012849		0.000142759										-3.2776e-06		-8.7621e-06		7.05735e-05		7.62353e-05		4.78867e-05		4.28332e-05
						0.000130426		0.000141225		0.000133813		0.000136779										7.37349e-05		8.31408e-05		3.63774e-05		3.00296e-05		8.47142e-05		2.75628e-05
						0.000176255		0.000158982		6.59823e-05		5.99978e-05										-7.1086e-06		-6.1506e-06		-5.7672e-06		1.16169e-05		-5.46511e-05		-0.0001054
						1.4364e-05		-1.39289e-05		0.000119297		0.000103786										4.76814e-05		3.47512e-05		6.66328e-05		6.5334e-05		2.35342e-05		4.3699e-06
						8.71203e-05		0.00010575		0.000109103		9.23476e-05										6.73604e-05		6.89787e-05		-3.83382e-05		-5.12853e-05		-9.96433e-05		-0.000112392
						0.000100965		8.18807e-05		6.69164e-05		5.67397e-05										9.21482e-05		0.000100813		7.41557e-05		6.02296e-05		6.16584e-05		2.63951e-05
						0.000126442		9.70888e-05		0.000127857		0.000148344										4.15966e-05		1.28767e-05		8.00322e-05		8.63756e-05		2.87295e-05		2.78526e-05
						0.000143999		0.000134864		5.14661e-05		4.91524e-05										5.80631e-05		7.25705e-05		3.88074e-05		5.6079e-05		3.99819e-05		5.2088e-06
						0.000100705		8.33097e-05		9.46061e-05		7.12788e-05										0.000102039		0.000106792		7.6127e-05		0.000107403		7.24415e-05		5.42682e-05
						5.00355e-05		4.37446e-05		0.000177124		0.000166729										4.80112e-05		5.60692e-05		0.000129673		0.000144453		2.93737e-05		-1.22467e-05
						0.000117219		9.44481e-05		0.000159944		0.000166254										6.29056e-05		7.22885e-05		4.92952e-05		5.97023e-05		4.81892e-05		2.94683e-05
						5.95925e-05		5.12864e-05		9.16967e-05		6.83523e-05										2.46319e-05		1.26147e-05		7.28316e-05		6.06958e-05		6.20029e-05		5.31751e-05
						0.000144234		0.000103141		0.000104735		8.51623e-05										7.01078e-05		5.69466e-05		4.79797e-05		7.80654e-05		5.15156e-05		3.21278e-05
						8.88093e-05		8.45623e-05		9.0149e-05		6.19448e-05										-7.93e-07		1.86549e-05		2.4019e-05		2.88412e-05		7.58549e-05		6.66649e-05
						0.000123821		0.000101548		0.000136608		0.000127787										5.24943e-05		3.96197e-05		7.24027e-05		9.12293e-05		4.14206e-05		3.7566e-05
						0.000167195		0.000143308		0.000107189		9.40184e-05										0.000104792		9.67717e-05		5.39778e-05		7.01876e-05		4.36234e-05		2.28178e-05
						6.3946e-05		5.63903e-05		0.000160658		0.000107269										8.36707e-05		8.74523e-05		5.80172e-05		7.16479e-05		-2.36891e-05		-3.64002e-05
						0.000211699		0.000164109		0.000176047		0.000166007										8.46805e-05		8.19956e-05		5.56414e-05		8.92585e-05		3.31525e-05		-2.3027e-06
						0.000153032		0.000158078		8.56529e-05		4.99416e-05										2.28143e-05		6.4046e-06		5.33181e-05		6.72199e-05		3.96014e-05		2.38999e-05
						7.41824e-05		3.19358e-05		0.000181465		0.00015925										8.46551e-05		7.74168e-05		2.32876e-05		5.38444e-05		8.94154e-05		6.30936e-05
						0.000114533		0.000115231		6.42297e-05		7.05348e-05										6.66699e-05		6.86674e-05		3.1451e-06		1.49656e-05		6.1585e-06		4.6388e-06
						7.56919e-05		6.31022e-05		8.54199e-05		8.59623e-05										7.40857e-05		5.58833e-05		5.67455e-05		0.000110994		7.25872e-05		3.0376e-05
						0.000110849		0.000113429		8.12696e-05		8.91794e-05										4.22518e-05		2.44297e-05		9.72715e-05		0.000116635		8.00359e-05		5.65039e-05
						6.65019e-05		3.86852e-05		0.000118226		0.000113894										6.21629e-05		7.37549e-05		5.12626e-05		6.83116e-05		0.000154464		0.000142566
						7.01775e-05		4.82717e-05		0.000170091		0.000131346										8.10988e-05		9.38252e-05		5.70634e-05		5.0139e-05		6.70531e-05		7.70989e-05
						-1.89072e-05		-5.26272e-05		7.76756e-05		7.75952e-05										8.0392e-05		7.24124e-05		9.04627e-05		0.000118266		0.000101213		8.82933e-05
						-2.77023e-05		5.083e-07		0.000122406		0.000100883										6.38392e-05		5.96589e-05		5.31955e-05		7.76894e-05		0.000109142		0.000103941
						5.07145e-05		4.3211e-05		0.000123082		0.000109771										8.11142e-05		5.96434e-05		0.000116934		0.000110398		0.000109198		0.000107401
						0.000120339		0.000108002		0.000123716		0.000142607										2.19527e-05		1.55393e-05		0.000185151		0.000175917		5.13457e-05		5.82084e-05
						0.000141603		0.000163563		0.000100199		7.71689e-05										0.000119289		0.00010092		7.78081e-05		0.000109473		0.00014534		0.000127235
						0.00011009		0.000100158		-1.32856e-05		1.9402e-06										0.000107462		8.32987e-05		1.71233e-05		4.6981e-05		0.00011004		0.000107256
						0.000152442		0.000130377		0.000177314		0.000160247										-2.316e-05		-1.83344e-05		7.22506e-05		7.5948e-05		6.96958e-05		7.65993e-05
						9.28146e-05		8.68616e-05		0.000118979		7.6571e-05										5.67995e-05		4.19618e-05		0.000100597		0.000107639		0.000151692		0.000147687
						6.28017e-05		1.79821e-05		0.000121422		0.000111166										1.95195e-05		1.04197e-05		4.28904e-05		8.34684e-05		9.59093e-05		8.44395e-05
						0.00011207		0.000109251		0.000112022		9.67526e-05										5.3299e-06		2.22042e-05		0.000108672		0.000127745		0.000124476		0.000140919
						0.000164438		0.000144869		8.55531e-05		8.43469e-05										1.71577e-05		2.10758e-05		5.25418e-05		4.78047e-05		9.01023e-05		8.81781e-05
						0.000155587		0.00012625		0.000145942		0.000141416										8.46322e-05		8.68071e-05		8.41486e-05		9.89135e-05		0.000158824		0.00015816
						1.62435e-05		6.3728e-06		7.87294e-05		5.28741e-05										7.03838e-05		6.77131e-05		3.14475e-05		4.13395e-05		0.000110198		9.54495e-05
						0.00012446		8.95615e-05		0.00011326		0.000103066										5.21364e-05		5.7847e-05		7.96368e-05		8.92512e-05		0.000102061		0.000115991
						7.30024e-05		3.73849e-05		0.000125458		0.000139763										-2.35787e-05		-4.38566e-05		2.4414e-05		4.18652e-05		7.22251e-05		7.04235e-05
						0.000119407		8.97037e-05		0.000130447		0.000124792										0.000107814		0.00011849		8.72142e-05		7.78099e-05		0.000143259		0.000138786
						0.000110704		0.000128153		0.000344412		0.000308591										7.37735e-05		5.05812e-05		8.39116e-05		0.000127943		9.84901e-05		9.45481e-05
						2.01247e-05		1.37211e-05		0.000190241		0.00020662										5.02267e-05		4.42166e-05		7.72269e-05		9.28843e-05		9.71179e-05		0.000102637
						0.000107762		9.94966e-05		0.000268146		0.000271999										6.10072e-05		4.36432e-05		7.49984e-05		6.9694e-05		0.000115686		0.000116957
						8.33525e-05		4.89951e-05		0.000232894		0.000210468										2.35231e-05		3.45283e-05		5.42384e-05		6.13702e-05		6.93367e-05		6.02034e-05
						8.00699e-05		5.82467e-05		0.000114951		9.79447e-05										6.83565e-05		5.79545e-05		5.16874e-05		7.40546e-05		0.000110526		0.000125355
						8.97096e-05		5.64327e-05		0.000197019		0.000178972										8.37232e-05		7.26865e-05		5.01179e-05		5.36474e-05		6.0379e-05		6.51784e-05
						7.49374e-05		4.74026e-05		0.000206921		0.000198709										7.16063e-05		6.8727e-05		7.05848e-05		9.59212e-05		0.000145229		0.00013404
						0.000138299		0.00016748		0.000323966		0.000300342										4.19404e-05		4.74768e-05		-2.40043e-05		-3.2046e-06		9.74988e-05		0.000101502
						-1.70147e-05		-9.4206e-06		0.000257241		0.000230594										5.71238e-05		4.36469e-05		3.15445e-05		2.26757e-05		0.000103541		0.000106929
						0.000210278		0.000183599		0.000144683		0.00014569										2.17545e-05		2.11481e-05		5.4376e-05		4.06141e-05		9.85437e-05		0.000105982
						0.00017252		0.000155737		0.000240394		0.000232756										8.13429e-05		8.37922e-05		1.67887e-05		1.30762e-05		0.000110876		0.000101142
						0.000231778		0.000225074		0.000206536		0.000189923										5.5211e-06		6.5088e-06		1.63599e-05		4.991e-07		-1.35352e-05		-1.84949e-05
						0.000153497		0.000148314		0.000330234		0.00036349										9.5241e-05		9.36633e-05		3.74984e-05		3.06393e-05		0.00012841		0.000155213
						0.000190546		0.000195591		0.000189964		0.000183675										5.90418e-05		7.1924e-05		1.88744e-05		4.2266e-06		7.37806e-05		6.83771e-05
						0.000104949		8.60866e-05		0.000177386		0.000119977										5.19031e-05		4.42918e-05		4.42699e-05		4.20774e-05		0.000125883		0.000143573
						0.000121111		0.000124976		0.000206398		0.00019604										6.55821e-05		7.34581e-05		2.3756e-05		-1.51492e-05		7.04531e-05		6.62621e-05
						0.00017487		0.000180608		8.54805e-05		7.43532e-05										5.14438e-05		3.98282e-05		8.70809e-05		6.42261e-05		9.88466e-05		9.91679e-05
						0.000203913		0.000200802		0.000118674		8.44317e-05										6.33831e-05		6.78146e-05		7.86841e-05		4.8791e-05		0.000123363		0.000125105
						0.000172815		0.000159174		0.000199127		0.000190398										2.30922e-05		1.51667e-05		3.6451e-06		-1.53362e-05		8.6447e-05		7.57328e-05
						0.000132689		0.000107582		0.000298032		0.000253702										2.893e-05		5.6111e-05		4.94292e-05		3.35023e-05		8.12332e-05		7.41648e-05
						0.000112249		0.000107697		0.000236673		0.000228501										5.76768e-05		5.99364e-05		4.16759e-05		7.5392e-06		7.80699e-05		8.16085e-05
						0.000150031		0.000133977		0.000134426		0.000152406										2.25458e-05		3.31486e-05		9.6458e-05		9.36164e-05		0.000116783		0.000109433
						0.000135903		0.000113479		0.000127041		0.000113165										1.86248e-05		-3.0228e-06		1.19917e-05		-5.1261e-06		9.7559e-05		0.000103325
						0.000338432		0.000344779		0.000199465		0.000172245										5.15938e-05		4.02609e-05		3.32676e-05		1.23993e-05		8.63553e-05		7.90271e-05
						0.000178213		0.000172675		0.000171653		0.00017806										8.99356e-05		8.45715e-05		-1.2245e-06		-1.39665e-05		7.99807e-05		6.74492e-05
						0.000193326		0.00019343		0.000196146		0.000202616										0.000103188		8.56525e-05		0.000126203		0.000127285		0.000155719		0.000156941
						0.000220771		0.00022151		0.000196752		0.000191467										1.07553e-05		1.1314e-05		-1.27191e-05		-9.3445e-06		8.93407e-05		8.98382e-05
						0.000237803		0.00019993		0.000140473		0.000150309										5.1808e-05		3.67566e-05		-1.43004e-05		-2.56308e-05		3.56544e-05		4.0525e-05
						7.66513e-05		6.87834e-05		0.000241803		0.000217056										5.8121e-05		5.9625e-05		-3.27374e-05		-4.86338e-05		0.000117163		9.53935e-05
						0.000223159		0.000202041		0.000195733		0.000185849										5.36302e-05		5.09204e-05		1.2543e-05		1.41574e-05		0.000126593		0.000106454
						0.000188677		0.000189729		0.00023293		0.000226189										3.16779e-05		3.46661e-05		0.000115531		9.55187e-05		0.000105218		0.000106653
						0.0002014		0.000164754		0.000148167		0.000162848										3.06513e-05		2.36092e-05		6.97836e-05		6.7086e-05		8.80198e-05		8.29073e-05
						0.000125849		8.81051e-05		0.000197281		0.000187238										4.55407e-05		5.19595e-05		6.0298e-05		3.97763e-05		3.28041e-05		1.63006e-05
						0.000233538		0.000235205		0.000134983		0.000119895										4.55715e-05		4.41266e-05		3.77532e-05		2.46739e-05		7.37585e-05		5.78044e-05
						0.000233971		0.000212269		0.000261476		0.000260876										5.1155e-06		1.18059e-05		7.26066e-05		6.71681e-05		9.48272e-05		9.92425e-05
						0.000259858		0.000254821		0.000173181		0.000143167										3.53889e-05		3.41534e-05		6.19319e-05		5.60431e-05		5.24271e-05		2.38043e-05
						0.000227995		0.000220702		0.000220479		0.000204405										-3.081e-07		5.2938e-06		7.4906e-05		5.20484e-05		4.60967e-05		3.68101e-05
						0.000163446		0.000157072		0.000294148		0.000281223										6.36689e-05		6.8768e-05		9.77081e-05		6.74653e-05		5.57844e-05		2.62068e-05
						0.000323294		0.000285804		0.000217473		0.000233145										2.79048e-05		1.74624e-05		-5.53566e-05		-7.75192e-05		-5.556e-06		-1.39688e-05
						0.00021374		0.000198224		0.000287551		0.000270539										0.000107108		0.00010137		3.26999e-05		1.29439e-05		9.93478e-05		6.56105e-05
						7.46587e-05		9.10902e-05		0.000209145		0.000209101										6.11655e-05		7.77059e-05		-2.01439e-05		-2.4513e-05		8.26993e-05		6.40222e-05
						0.000252526		0.000252305		0.000154665		0.000138263										7.73105e-05		8.32245e-05		5.37086e-05		2.95854e-05		6.14484e-05		4.46898e-05
						0.000153576		0.000130233		0.000188986		0.000168387										-1.8782e-05		-4.31402e-05		3.67387e-05		2.30633e-05		3.87808e-05		2.1935e-05
						0.000291693		0.000246323		0.000245529		0.000230782										8.6939e-05		8.34249e-05		7.3524e-06		-3.621e-06		9.24554e-05		7.6172e-05
						0.000228326		0.000195521		9.27395e-05		8.64713e-05										-1.58085e-05		-1.33038e-05		9.7025e-06		-1.81506e-05		0.000127927		0.00011331
						0.000148653		0.000161969		0.000218254		0.000211388										-1.4317e-06		-1.05369e-05		8.83473e-05		6.91647e-05		0.000159381		0.000141775
						0.000211126		0.000191839		0.000202167		0.00019692										8.26068e-05		5.75024e-05		1.82921e-05		1.85239e-05		0.000101823		0.000102063
						7.37587e-05		7.68418e-05		0.000343699		0.000329367										-3.0649e-06		-1.7713e-06		-1.2885e-06		-2.93271e-05		8.77261e-05		6.5036e-05
						0.000124185		0.00013832		9.96123e-05		0.000111271										5.8109e-05		5.51823e-05		3.90695e-05		3.91747e-05		1.19934e-05		-5.9605e-06
						0.000131591		0.000112645		0.000186373		0.000189005										5.76386e-05		5.17024e-05		7.2078e-06		6.774e-06		6.61467e-05		3.57405e-05
						0.000108682		9.93043e-05		0.000218729		0.000180425										6.38242e-05		6.45689e-05		3.58661e-05		2.93844e-05		2.55895e-05		1.74966e-05
						0.000187062		0.000195665		0.000141189		0.000121208										9.9618e-05		8.96069e-05		6.86396e-05		7.41739e-05		9.59498e-05		8.26419e-05
						0.000141351		9.38446e-05		0.000388719		0.000327021										0.000118392		0.000114818		3.43691e-05		2.6566e-05		0.000113236		7.73455e-05
						0.000135595		0.000151611		0.000146256		0.000140565										-1.12058e-05		-1.23797e-05		1.54745e-05		-4.035e-07		4.87832e-05		4.89487e-05
						0.000123448		0.000119655		0.000233011		0.000199833										7.9811e-06		1.9378e-05		1.04566e-05		-1.23568e-05		6.96395e-05		6.17345e-05
						0.000258753		0.000218382		3.11222e-05		2.31057e-05										2.98861e-05		2.95498e-05		6.35552e-05		8.70095e-05		2.95437e-05		2.6686e-06
						0.00017111		0.000169928		0.000348595		0.00031402										1.29029e-05		1.24916e-05		9.08682e-05		7.6067e-05		4.29946e-05		1.42447e-05
						0.000212636		0.000189657		0.000293466		0.000235524										4.80635e-05		3.56741e-05		4.68382e-05		2.32699e-05		9.80022e-05		7.33454e-05
						0.00022054		0.000207869		0.000263397		0.000265585										7.62637e-05		9.39374e-05		6.60272e-05		3.14806e-05		5.57512e-05		3.79324e-05
						0.000218886		0.000192729		0.000220822		0.000202183										1.8219e-05		4.33895e-05		0.00012589		0.000134908		8.56581e-05		6.25039e-05
						0.000151267		0.000116833		0.00025308		0.000232914										0.000108354		0.000120152		2.85267e-05		3.3706e-06		9.60139e-05		8.87991e-05
						8.1868e-05		5.74796e-05		0.000168045		0.000128581										0.000138968		0.000150565		1.63741e-05		-1.5395e-06		4.15046e-05		3.51503e-05
						2.67474e-05		1.25137e-05		0.000161882		0.000111584										2.56837e-05		5.6218e-06		0.000158564		0.000142324		7.69289e-05		4.87144e-05
						0.000142711		9.82541e-05		0.000343424		0.000267715										4.43453e-05		3.65399e-05		1.79288e-05		2.39709e-05		0.000116777		8.61152e-05
						0.00019209		0.000141769		0.00027492		0.000231291										0.000100831		7.80214e-05		-1.49069e-05		-2.45802e-05		8.52417e-05		7.23745e-05
						0.000129941		0.00011648		0.000214933		0.000205491										7.17271e-05		6.42831e-05		0.000134625		0.000137417		3.79171e-05		2.57238e-05
						0.000156865		0.000158594		0.000359871		0.000289471										4.24321e-05		3.78602e-05		-1.21295e-05		-7.798e-06		2.34781e-05		1.44478e-05
						0.000168986		0.000144738		0.000225871		0.000184247										5.28473e-05		1.60819e-05		0.000103222		8.5623e-05		2.9849e-05		1.641e-05
						0.000180924		0.000166729		0.000270364		0.000263671										0.000135794		0.000100419		6.09709e-05		3.86055e-05		8.24022e-05		6.74017e-05
						0.000149545		0.000122783		0.000149824		0.000131474										1.62218e-05		1.23393e-05		6.83781e-05		6.40237e-05		9.93658e-05		8.9545e-05
						0.000172561		0.000151919		0.000218485		0.000199828										-3.31371e-05		-6.09488e-05		-5.01572e-05		-7.94035e-05		7.3107e-05		5.20295e-05
						0.000195703		0.000168182		0.000189517		0.00014691										0.000155774		0.000100741		0.000175117		0.000119684		8.28015e-05		7.65964e-05
						0.000243898		0.000208433		0.000251369		0.000210746										-3.10143e-05		-2.06606e-05		0.000112869		0.000104318		9.6357e-05		7.81763e-05
						9.18761e-05		6.25239e-05		0.000267534		0.000212671										0.000102075		4.3901e-05		5.36732e-05		3.14541e-05		0.000107143		7.44647e-05
						0.000189882		0.000167319		0.000270457		0.000281184										0.000141173		0.000102227		3.94734e-05		3.20892e-05		6.74899e-05		3.26704e-05
						0.000188273		0.000157026		0.000186945		0.000161839										1.34269e-05		-4.2386e-06		5.02119e-05		5.9541e-05		0.000106716		8.28981e-05
						0.0001917		0.000175188		0.00038502		0.000341724										0.000134644		9.54409e-05		7.70558e-05		5.55184e-05		4.57914e-05		1.00262e-05
						0.000262347		0.000239259		0.000213185		0.000167818										9.36743e-05		7.27064e-05		3.63292e-05		3.96216e-05		9.63056e-05		9.0712e-05
						9.37556e-05		6.78399e-05		0.000164927		0.000159234										4.44089e-05		2.75568e-05		4.88114e-05		5.62321e-05		8.52651e-05		8.95917e-05
						0.000110728		8.19426e-05		0.000114734		0.000112613										9.8027e-06		1.3464e-06		8.34273e-05		4.36374e-05		5.25692e-05		3.11443e-05
						0.000141577		0.00012693		0.000247698		0.000238682										7.32704e-05		4.19807e-05		5.84416e-05		1.24042e-05		5.09706e-05		4.43279e-05
						6.43483e-05		5.4591e-05		0.000237113		0.000191182										-1.5745e-05		-5.44476e-05		7.42437e-05		5.11925e-05		7.63845e-05		3.42339e-05
						6.16812e-05		2.56572e-05		0.000220216		0.000189262										7.44524e-05		5.23695e-05		-7.5086e-06		3.759e-06		3.86933e-05		4.49335e-05
						0.000119168		9.0608e-05		0.00028712		0.000260685										6.31547e-05		5.17325e-05		7.1573e-06		-9.9737e-06		4.38377e-05		2.57415e-05
						-6.44692e-05		-7.75261e-05		0.000236859		0.000201										6.78638e-05		6.24905e-05		-3.9962e-06		3.8892e-06		0.000162593		0.000160531
						0.000203586		0.000141896		0.000175369		0.000180509										5.805e-06		-2.95218e-05		5.14486e-05		3.83836e-05		0.000141227		0.000136644
						0.000164025		0.000147772		0.000128293		8.09381e-05										0.000114111		0.000104189		3.5284e-05		3.07821e-05		3.64797e-05		3.97112e-05
						0.000189676		0.000163246		0.000263858		0.000225088										3.54327e-05		5.639e-06		0.000108601		0.000108541		0.000123647		0.000122135
						0.00014509		0.00016114		0.000148494		0.00013813										9.46257e-05		7.95235e-05		5.38674e-05		3.38442e-05		6.11941e-05		4.84772e-05
						0.000126848		0.000100856		0.000216885		0.000178019										6.79772e-05		3.19069e-05		8.68891e-05		4.97922e-05		5.80332e-05		7.01084e-05
						1.08303e-05		5.4991e-06		0.000372748		0.000326181										0.000160422		9.01686e-05		6.63618e-05		5.46718e-05		0.000164708		0.000185247
						0.000127259		9.1843e-05		0.000224819		0.000206975										0.000117555		0.000100164		2.13573e-05		1.63507e-05		0.000159665		0.000163394
						1.9518e-05		-1.31646e-05		0.000229923		0.000184853										0.00011286		5.94441e-05		2.6389e-06		-1.12902e-05		0.000116471		0.000123599
						0.000160052		0.000141554		0.000166		9.72827e-05										-4.21984e-05		-5.81428e-05		0.000104445		0.000106464		0.000100097		0.00012388
						0.00018942		0.000135361		0.000309978		0.000293878										3.34682e-05		2.47403e-05		3.9476e-05		2.66644e-05		0.000114081		0.000128211
						9.57608e-05		6.48436e-05		0.000276499		0.000215972										8.9983e-05		6.08308e-05		0.000116083		0.000114505		7.91266e-05		8.13791e-05
						0.000175784		0.000125984		0.000227659		0.000222574										4.72808e-05		2.72243e-05		-2.42642e-05		-3.85286e-05		9.23465e-05		0.000110977
						9.19566e-05		7.97764e-05		7.37447e-05		9.44933e-05										0.000213662		0.000181366		8.34751e-05		6.20697e-05		0.00018874		0.000190792
						0.000183297		0.000147735		8.2361e-05		6.4451e-05										-2.54806e-05		-3.55515e-05		7.02222e-05		5.24032e-05		0.000108068		0.000120086
						8.08749e-05		5.97348e-05		0.00011498		0.000128745										4.51144e-05		-3.0082e-06		0.000103413		0.000106797		8.11224e-05		7.88605e-05
						4.51871e-05		2.85429e-05		0.000103955		0.000100958										0.000160088		0.000131469		7.64755e-05		7.28364e-05		9.15403e-05		0.000101555
						8.42806e-05		5.50908e-05		1.11538e-05		3.66923e-05										8.17928e-05		3.78865e-05		2.26736e-05		-4.1543e-06		0.000150251		0.000159792
						2.12214e-05		-2.82896e-05		4.62289e-05		6.6799e-05										8.07189e-05		4.76379e-05		2.80247e-05		4.08785e-05		0.000162044		0.000169888
						8.11425e-05		6.23274e-05		1.14801e-05		7.84e-06										-2.7011e-06		-4.57559e-05		6.78374e-05		6.93227e-05		2.63659e-05		3.40749e-05
						4.2129e-06		-2.80774e-05		6.27388e-05		8.01739e-05										3.99225e-05		3.95962e-05		0.000128368		0.000115627		6.50189e-05		8.94303e-05
						0.00022217		0.000168411		0.000146413		0.000128601										-6.47446e-05		-8.68984e-05		0.000185207		0.000172846		7.38577e-05		6.70882e-05
						3.19977e-05		1.44609e-05		3.05851e-05		1.9989e-05										0.000130587		7.74851e-05		1.7721e-05		6.9791e-06		-1.94373e-05		-3.4175e-05
						7.65869e-05		2.0409e-05		6.26528e-05		6.21896e-05										1.79409e-05		-1.4089e-06		3.46648e-05		2.79184e-05		9.27805e-05		9.4694e-05
						0.000216159		0.000222207		6.50701e-05		6.66993e-05										0.000127681		8.14405e-05		0.000147949		0.000126085		0.000111601		0.000112757
						0.000290649		0.000276919		5.12503e-05		5.9122e-05										6.49765e-05		4.80751e-05		-2.09632e-05		-3.06559e-05		8.4098e-05		9.67435e-05
						9.14972e-05		6.45413e-05		3.22127e-05		2.76911e-05										0.000177552		0.00012849		0.000109863		8.64993e-05		0.0001322		0.000129322
						9.79296e-05		9.31225e-05		0.000145431		0.00016171										4.51378e-05		1.43598e-05		0.000239593		0.000242244		2.66398e-05		3.6366e-05
						0.000207035		0.000237364		9.86144e-05		0.000117867										9.00725e-05		6.85389e-05		0.000166902		0.000127917		0.000123459		0.000148262
						0.00021822		0.00021421		-1.27112e-05		7.842e-07										3.4141e-06		-2.76524e-05		-2.02305e-05		-4.78435e-05		0.000102357		0.000103059
						0.000342538		0.000353888		6.75351e-05		6.56556e-05										0.000117919		8.25642e-05		0.000349628		0.000301326		0.000144905		0.000141444
						0.000141221		0.000134965		3.57241e-05		2.98135e-05										6.46911e-05		5.36437e-05		0.000102007		6.25015e-05		6.69954e-05		7.97843e-05
						0.000104571		7.99924e-05		1.76295e-05		1.26853e-05										0.000165069		0.000135805		0.00015068		0.000132367		8.55257e-05		9.75834e-05
						0.000247095		0.000231114		1.33597e-05		2.6311e-06										0.000125681		0.000119858		0.000106474		9.95768e-05		4.73514e-05		3.98756e-05
						0.00017757		0.000162942		7.14876e-05		8.6187e-05										0.000122586		0.000120227		6.59805e-05		6.18931e-05		4.35612e-05		5.78801e-05
						0.000173307		0.000128223		1.2437e-05		-1.0895e-06										0.000180107		0.000173433		0.000205607		0.000180379		0.000140246		0.000160198
						0.000217126		0.000158383		5.96597e-05		5.99373e-05										0.00010777		0.000114885		5.13233e-05		5.7646e-05		0.000100578		0.000105989
						0.000210079		0.000192977		0.000100436		0.000113282										6.59221e-05		4.34533e-05		5.45725e-05		2.65852e-05		0.000137733		0.000141846
						0.00014554		0.000119127		3.68263e-05		4.65872e-05										9.73685e-05		7.89122e-05		0.000121703		0.000134933		8.87761e-05		9.38915e-05
						0.000355103		0.000326761		5.36208e-05		6.59614e-05										0.000157532		0.000120975		0.000203677		0.000189646		9.94901e-05		0.000107901
						0.000185478		0.000204811		9.37706e-05		8.95336e-05										9.18908e-05		6.31617e-05		0.000211605		0.000188219		7.4599e-06		1.00207e-05
						0.000214913		0.000210489		0.00010526		0.000111799										6.58379e-05		6.149e-05		0.000115155		8.55213e-05		0.000108288		0.000113263
						0.000172195		0.000165304		9.95037e-05		8.47679e-05										0.000117034		0.000108583		0.000207042		0.000164859		-8.386e-05		-7.64925e-05
						0.000271589		0.000254308		5.87285e-05		6.5619e-05										6.78514e-05		4.92047e-05		4.78863e-05		2.52665e-05		7.20244e-05		6.09354e-05
						0.000228818		0.000196086		0.000105484		0.000132912										9.22747e-05		7.5837e-05		0.000159528		0.000121383		0.000106333		0.000109175
						0.000257101		0.000200449		3.0086e-06		-9.995e-06										0.000155402		0.000164984		0.000110014		9.09353e-05		5.28377e-05		6.00679e-05
						0.000103551		8.55095e-05		4.28786e-05		4.57179e-05										0.000191784		0.000157729		9.3384e-06		-7.23e-06		0.000127754		0.000141287
						0.000143118		0.000121828		0.00011664		0.000142483										3.48712e-05		3.2478e-05		7.96964e-05		6.64412e-05		8.66858e-05		7.61023e-05
						0.000220814		0.000201624		4.86846e-05		5.02083e-05										7.81162e-05		8.11742e-05		0.000155953		0.00012544		3.86266e-05		1.71699e-05
						0.000135446		0.000120165		0.000130076		0.000129057										0.000162299		0.000147875		0.000225103		0.000232324		6.22207e-05		7.52873e-05
						0.000186664		0.000144089		1.82456e-05		-2.0219e-06										8.59142e-05		5.82432e-05		0.000159343		0.00013519		-4.1608e-06		6.4013e-06
						0.000293766		0.000309002		7.2465e-05		8.33051e-05										0.000148003		0.000116565		0.00015209		0.00013858		0.000127729		0.000111493
						0.000238887		0.000202854		5.06176e-05		5.95053e-05										0.000105591		7.28429e-05		0.000108448		9.68873e-05		8.11518e-05		7.96351e-05
						0.000160594		0.000143636		5.28234e-05		9.30949e-05										0.000147783		0.00010186		9.70576e-05		8.06238e-05		7.79988e-05		7.20912e-05
						0.000329724		0.000360265		0.000112348		0.000115327										0.000161901		0.000138931		8.13371e-05		6.61359e-05		2.96151e-05		2.30502e-05
						0.000149849		0.000102124		0.000198818		0.000191858										0.00013063		0.000116634		5.85075e-05		2.9062e-05		6.40548e-05		6.82867e-05
						0.000114281		6.96795e-05		0.000154941		0.000199068										0.000162413		0.000178375		0.000171058		0.000144902		3.56489e-05		2.34796e-05
						0.000176135		0.000164194		1.04468e-05		-7.6417e-06										6.63855e-05		2.70038e-05		0.000174039		0.00015668		-4.07514e-05		-3.53539e-05
						0.00025583		0.000243043		1.94347e-05		6.2893e-06										6.75345e-05		5.37864e-05		9.48112e-05		6.27792e-05		2.48319e-05		2.80429e-05
						0.000230639		0.000199992		3.66488e-05		5.90144e-05										0.000129565		0.000133981		0.000102651		9.06816e-05		9.4441e-05		0.000104646
						0.000168235		0.000178534		0.000114711		0.000112876										0.000201985		0.00021435		0.000113481		9.87786e-05		5.01394e-05		3.86232e-05
						0.000317987		0.000335537		9.95236e-05		0.000103822										0.000126652		0.000142234		9.58475e-05		6.70045e-05		8.82804e-05		6.49549e-05
						0.000226578		0.000219074		0.000281135		0.00025342										0.000118839		8.59945e-05		6.60305e-05		7.2341e-05		9.88149e-05		0.000101466
						0.000257513		0.000247525		0.000183769		0.000182202										0.000143934		0.000147038		4.93591e-05		2.91534e-05		0.000108985		8.46155e-05
						0.000195776		0.000225718		0.000202989		0.000191602										9.66351e-05		7.24923e-05		7.98272e-05		5.35049e-05		7.1056e-05		7.39301e-05
						9.05619e-05		6.33494e-05		0.00020396		0.000214093										0.000129453		0.000113038		0.000116195		0.000107762		1.3755e-05		8.6987e-06
						3.27612e-05		2.9152e-05		9.36851e-05		8.66327e-05										0.000191911		0.000168216		3.23e-05		4.06136e-05		7.30994e-05		7.4687e-05
						7.35929e-05		8.33324e-05		0.00023333		0.000251537										6.42781e-05		4.61438e-05		2.20662e-05		-1.03669e-05		4.93358e-05		4.57232e-05
						5.03043e-05		1.51381e-05		0.000279612		0.000255391										0.000139211		0.000115862		6.71106e-05		9.69918e-05		2.84108e-05		2.20901e-05
						0.000121046		0.000109189		0.000218703		0.000173498										0.000139749		0.000125174		3.25576e-05		1.69228e-05		9.23203e-05		8.32959e-05
						5.95234e-05		3.37073e-05		0.000180519		0.000167006										0.000158779		0.000136624		4.21271e-05		5.88852e-05		6.36816e-05		3.90908e-05
						8.09137e-05		7.96813e-05		0.000192976		0.000197727										0.00013966		0.000104083		7.15154e-05		6.22768e-05		6.66563e-05		4.91333e-05
						0.000157595		0.000166113		0.00024163		0.000206466										8.04109e-05		6.5998e-05		0.000127971		9.36466e-05		6.26524e-05		6.25716e-05
						0.000218622		0.000210983		0.000295383		0.000275404										0.00018111		0.00018872		4.01193e-05		3.15443e-05		1.07682e-05		-1.04981e-05
						0.000164245		0.000127789		0.000304527		0.000264589										0.000212035		0.000233019		0.000160677		0.000151059		7.60464e-05		7.53369e-05
						0.000240972		0.000238978		0.000242163		0.000218212										0.000156845		0.000161101		0.000127848		9.2275e-05		0.000112121		0.000118017
						-4.14818e-05		-6.29237e-05		0.000223112		0.000195866										0.000113358		0.000103566		0.000119959		0.000124762		4.53698e-05		3.65352e-05
						0.000215351		0.000195052		0.000164146		0.000172208										0.00012329		0.000125113		0.000117854		9.42262e-05		4.39721e-05		5.48057e-05
						-1.03064e-05		-5.31142e-05		0.00021622		0.000209333										4.44335e-05		1.01856e-05		5.9392e-06		-2.81395e-05		1.53692e-05		3.06104e-05
						0.000131268		8.5902e-05		0.000166278		0.000167259										0.000166029		0.00016231		5.26318e-05		6.40586e-05		8.19101e-05		0.000108191
						0.000120271		0.000116173		0.000205948		0.000181011										9.76326e-05		8.23217e-05		0.000111212		0.000109877		4.2341e-06		-1.37e-06
						0.000161566		0.00012167		0.000340515		0.000315423										6.2408e-05		6.45747e-05		0.000109998		9.39788e-05		-1.81923e-05		-2.20404e-05
						0.000127875		9.30394e-05		0.000109254		7.48132e-05										7.53853e-05		5.5215e-05		0.000121027		0.000109399		8.09787e-05		6.29508e-05
						6.33039e-05		4.16135e-05		0.000233448		0.000228156										8.61274e-05		6.41141e-05		5.63517e-05		3.44564e-05		2.82534e-05		3.21643e-05
						0.000114947		7.4046e-05		0.000142741		0.000135359										0.000169707		0.000171536		1.86425e-05		1.59093e-05		8.399e-05		8.19075e-05
						3.9977e-06		-4.0483e-06		0.000296148		0.000282239										-1.21267e-05		-1.5384e-05		0.000138222		0.000136353		8.61119e-05		9.16921e-05
						0.000165091		0.00012672		0.000163554		0.000166401										0.000105325		7.04282e-05		0.00020564		0.000167572		1.49975e-05		2.97201e-05
						0.000144182		0.000154128		0.000299216		0.000290582										9.1717e-06		4.081e-07		0.000264915		0.000243978		7.92518e-05		8.47832e-05
						9.81525e-05		5.96699e-05		0.000231733		0.000195993										7.76229e-05		8.28374e-05		7.66144e-05		7.63973e-05		6.97474e-05		6.48263e-05
						0.00010737		0.000110067		0.000256081		0.000241109										8.65884e-05		7.8577e-05		7.1242e-05		5.02193e-05		6.31047e-05		4.99498e-05
						0.000182052		0.000139739		0.000194928		0.000174463										2.47346e-05		1.4496e-05		5.88531e-05		5.49524e-05		3.36575e-05		4.50707e-05
						1.91164e-05		-4.3307e-06		0.000123235		0.000137721										0.000112214		9.47002e-05		9.502e-05		7.37376e-05		4.18454e-05		5.73792e-05
						8.88855e-05		7.68083e-05		0.00021495		0.000220266										0.000111045		8.3058e-05		5.74244e-05		4.35923e-05		4.17189e-05		2.89473e-05
						0.000131599		0.000121271		0.000163494		0.000115299										6.28743e-05		4.40925e-05		9.23596e-05		9.86729e-05		0.000100699		8.02141e-05
						0.000179588		0.000154496		0.000354424		0.000309178										0.000126762		0.000100674		6.17084e-05		7.03203e-05		6.28489e-05		5.71157e-05
						-2.28193e-05		-2.30156e-05		0.000194101		0.000172996										0.000122991		0.000100442		0.000131662		0.000116634		2.94941e-05		4.00339e-05
						5.702e-05		2.69051e-05		0.000185583		0.000175414										0.000115055		0.000106157		6.80697e-05		6.22048e-05		4.01592e-05		4.66813e-05
						0.000105828		7.27671e-05		0.000180017		0.000187374										4.84696e-05		2.81282e-05		0.000108031		0.000112069		5.4765e-06		-6.5241e-06
						0.000148588		0.000111532		0.000447086		0.000362972										0.000114728		0.000101264		8.12514e-05		7.72337e-05		1.86126e-05		-1.56557e-05
						5.88169e-05		5.43881e-05		0.000250353		0.000210032										5.50785e-05		2.47202e-05		4.3948e-05		1.02255e-05		4.43265e-05		3.70346e-05
						5.90032e-05		4.57126e-05		9.24657e-05		7.31044e-05										5.93737e-05		3.37558e-05		0.000114477		0.000115407		4.92076e-05		4.04395e-05
						0.000168958		0.00016241		0.000199014		0.000202206										6.31599e-05		5.24099e-05		0.000106754		9.3481e-05		1.86065e-05		-3.6895e-06
						0.0002613		0.00023559		0.000324657		0.000303505										-2.02466e-05		-4.32648e-05		0.000172578		0.000175573		-5.1972e-05		-5.59518e-05
						0.000153861		0.000110635		0.000194338		0.000144789										-1.9719e-05		-3.44595e-05		8.84268e-05		0.000102148		6.67568e-05		4.55727e-05
						0.000154321		9.79369e-05		0.000151222		0.0001299										2.91216e-05		2.39977e-05		-9.21e-07		-2.04107e-05		-2.66969e-05		-3.08845e-05
						0.000191542		0.000179462		0.000153787		0.000154352										8.64612e-05		8.00193e-05		7.53622e-05		6.57247e-05		-2.94443e-05		-4.2405e-05
						2.61047e-05		2.95192e-05		0.000209817		0.000212722										2.89893e-05		2.79506e-05		0.000116544		9.54877e-05		3.70329e-05		1.62312e-05
						0.000157166		0.000139935		0.000174617		0.000126595										9.25969e-05		8.01616e-05		3.03611e-05		2.8793e-06		2.63905e-05		-1.00314e-05
						0.000108019		9.59149e-05		0.000137133		0.000130326										8.67639e-05		8.60337e-05		3.54606e-05		4.07752e-05		6.2242e-06		-9.6883e-06
						3.65346e-05		4.76037e-05		0.000143018		0.000125606										9.26875e-05		8.0981e-05		3.04089e-05		-7.295e-07		6.04706e-05		3.20827e-05
						1.42365e-05		2.30546e-05		7.9363e-05		9.08211e-05										7.89864e-05		5.79444e-05		1.0365e-05		1.49814e-05		6.24655e-05		4.90894e-05
						0.000157139		0.000123861		0.000193421		0.000170667										5.86563e-05		5.41001e-05		1.6377e-05		1.31179e-05		-2.96899e-05		-5.5067e-05
						0.000263602		0.000251667		0.000163115		0.000121274										6.49569e-05		6.62725e-05		8.33444e-05		8.31995e-05		-5.9719e-06		-2.34747e-05
						0.000161453		0.000145354		0.000221323		0.000168176										1.99472e-05		1.3248e-05		-8.414e-07		-1.18632e-05		4.62842e-05		2.01639e-05
						0.000199982		0.00013702		0.000131262		0.000128738										4.6393e-05		3.19218e-05		3.95275e-05		3.53043e-05		2.35049e-05		8.3068e-06
						0.000264332		0.000267589		5.2193e-05		5.05656e-05										-1.72772e-05		-4.79139e-05		4.40353e-05		2.9849e-05		3.2957e-06		-1.14898e-05
						7.68458e-05		6.04987e-05		0.000222794		0.000212045										3.31848e-05		3.4966e-05		6.69404e-05		8.71696e-05		-6.7494e-06		-2.22174e-05
						0.000215247		0.000216078		0.000109058		0.000121584										4.25238e-05		5.71908e-05		8.99761e-05		6.81228e-05		6.79132e-05		8.90189e-05
						0.00041569		0.000374616		0.000205653		0.000204637										0.000108189		9.60965e-05		9.1458e-06		6.179e-07		-5.65521e-05		-5.83079e-05
						0.000206369		0.000211266		0.000188984		0.000188286										6.61871e-05		4.72745e-05		2.70589e-05		3.723e-05		9.0705e-06		7.6899e-06
						0.000241788		0.000239825		0.000128327		0.000123593										0.000148399		0.000134487		6.23821e-05		5.92477e-05		-2.00289e-05		-3.32974e-05
						0.000177344		0.000144746		2.8267e-05		3.01811e-05										0.000102498		7.63733e-05		-9.4812e-06		-1.97721e-05		4.77247e-05		3.83009e-05
						0.000311903		0.000328298		0.000219918		0.000200789										0.000133141		0.000117		3.01811e-05		2.60933e-05		6.0054e-06		1.9999e-06
						0.000251027		0.000245111		0.000239678		0.000242862										0.000105359		8.91713e-05		2.58193e-05		2.54211e-05		2.51059e-05		1.75756e-05
						0.000230448		0.000233316		0.000207554		0.000191027										8.22589e-05		5.87622e-05		1.23895e-05		-7.5019e-06		-1.8026e-06		-1.15726e-05
						0.000113383		0.000143805		0.000243756		0.000179401										7.64933e-05		7.90376e-05		5.5009e-05		3.09751e-05		4.04653e-05		3.8524e-05
						0.000241116		0.00023539		0.000137621		0.000120429										5.06261e-05		3.46566e-05		2.76836e-05		2.09685e-05		5.66e-05		5.043e-05
						0.000284618		0.00027228		0.0001083		9.90188e-05										0.000126199		0.000113787		2.20437e-05		1.77068e-05		5.17895e-05		3.34342e-05
						0.000185258		0.000194232		0.00011813		0.0001254										0.000113368		0.000113857		6.50609e-05		5.55307e-05		-3.94382e-05		-4.77094e-05
						0.00019234		0.000164717		0.000207027		0.000190058										5.14791e-05		2.21708e-05		2.32782e-05		2.29556e-05		2.27166e-05		3.45889e-05
						0.000303596		0.00035033		0.000204334		0.000181425										0.000105948		7.6364e-05		6.48666e-05		6.65511e-05		2.68929e-05		3.904e-06
						0.000245511		0.000258431		7.06773e-05		5.56756e-05										8.99576e-05		4.46477e-05		6.14369e-05		5.0362e-05		7.5171e-06		-2.7898e-06
						0.0002546		0.000247474		7.38279e-05		6.84525e-05										7.31004e-05		2.40102e-05		5.45252e-05		3.16798e-05		-1.99182e-05		-2.15736e-05
						0.00030855		0.00032468		0.000135724		8.42953e-05										0.000116188		8.44272e-05		7.46535e-05		6.36222e-05		-6.916e-07		-2.15607e-05
						0.00019651		0.000204345		0.000134651		0.000143818										0.000118367		0.000138178		1.79706e-05		1.36369e-05		2.41283e-05		1.64812e-05
						0.000184515		0.000196193		0.000191117		0.00019938										6.80426e-05		9.87571e-05		3.39523e-05		3.4333e-05		3.02591e-05		-4.9478e-06
						0.000182714		0.000165103		0.000194255		0.000209812										0.00013363		0.00011782		4.39655e-05		4.5842e-05		-2.97195e-05		-2.73663e-05
						0.000160827		0.000172879		0.000168262		0.000172274										4.97313e-05		3.03933e-05		7.43471e-05		5.9653e-05		2.52065e-05		2.4599e-05
						0.000241064		0.000201873		0.000155013		0.000151827										0.000104376		0.000115128		6.4369e-06		-1.81062e-05		5.09287e-05		4.57943e-05
						0.000229296		0.00023188		0.000173436		0.000126311										0.000147951		0.000130205		9.99178e-05		7.45902e-05		-1.00782e-05		-1.72322e-05
						0.00016255		0.000156335		0.000191367		0.00019588										6.22925e-05		4.77012e-05		7.94947e-05		6.29492e-05		5.39218e-05		4.62619e-05
						0.000366142		0.00037147		5.93004e-05		9.12199e-05										0.000163901		0.000145663		7.5977e-05		7.16105e-05		4.69852e-05		3.10142e-05
						0.000198621		0.000186108		0.000208544		0.000193298										6.86514e-05		4.51988e-05		-1.14635e-05		-1.9305e-05		1.02729e-05		5.7228e-06
						0.0001153		5.99206e-05		0.000194104		0.000151879										0.000181084		0.000171021		9.69127e-05		9.80602e-05		2.44252e-05		-3.09e-07
						0.000281762		0.000331825		0.000276013		0.000258337										0.000148686		0.000155562		5.8548e-05		4.60082e-05		2.5367e-06		-7.595e-06
						0.000228804		0.000223873		0.000165297		0.000165819										9.21261e-05		6.75515e-05		6.6669e-06		-1.33767e-05		2.70972e-05		3.21968e-05
						0.000205009		0.000219615		0.000196323		0.000183145										5.65811e-05		6.96648e-05		5.0401e-05		3.04925e-05		0.00014374		0.000166488
						0.000254478		0.000211727		0.000187405		0.000172709										7.29038e-05		7.25295e-05		5.1144e-05		3.86918e-05		0.000137931		0.000127231
						0.000179738		0.000185034		9.31105e-05		8.20869e-05										0.00016233		0.000137928		2.09289e-05		2.4309e-06		0.000143924		0.000139652
						0.000218064		0.00022337														9.39892e-05		9.46151e-05		4.90894e-05		1.8826e-05		4.47172e-05		2.96413e-05
						0.000418063		0.000418451														0.000176368		0.000165982		4.23408e-05		1.83874e-05		0.00010089		0.000103378
						0.000190336		0.000155099														0.000113004		0.000106178		8.00814e-05		5.6356e-05		9.33572e-05		0.0001015
						0.000137487		0.000132765														0.00011077		6.05587e-05		6.15435e-05		6.26853e-05		6.23957e-05		6.91924e-05
						0.000261959		0.000244572														0.00014285		0.000157969		-7.5329e-06		-1.5372e-05		0.000127959		0.00013773
						0.000186823		0.000192619														9.09608e-05		7.78431e-05		3.70827e-05		7.4701e-06		0.000176513		0.000168405
						0.000363321		0.000357537														0.000128067		0.000113959		6.6397e-06		-5.9148e-06		0.000119178		0.000130869
						2.57847e-05		3.68134e-05														8.80589e-05		0.000120196		3.57435e-05		2.29543e-05		0.000153057		0.000156049
						0.000325159		0.000329366														5.97538e-05		6.92523e-05		7.10098e-05		5.03522e-05		0.000163209		0.000151119
						0.000182821		0.000142113														0.000117689		0.000114487		6.48436e-05		4.50461e-05		9.10089e-05		8.6287e-05
						0.000131207		8.21926e-05														0.000202603		0.00017416		7.97962e-05		5.49445e-05		2.43513e-05		1.59173e-05
						0.000360383		0.000354454														0.000166638		0.000145321		3.69894e-05		3.42217e-05		5.21994e-05		5.4532e-05
						0.000143758		0.0001255														0.000170891		0.000160028		9.883e-07		-2.42027e-05		0.000197446		0.000192394
						5.50374e-05		6.91466e-05														0.000142817		0.0001481		0.000129284		0.000102407		0.000141074		0.000113811
						0.000136121		8.14755e-05														9.49839e-05		5.31182e-05		9.99885e-05		8.78814e-05		6.23432e-05		7.70412e-05
						3.37236e-05		3.72369e-05														0.000102971		8.61672e-05		5.94813e-05		5.12769e-05		0.000169703		0.00015241
						0.0001635		0.000150106														0.000114676		0.000121328		6.92384e-05		6.94129e-05		7.02879e-05		7.47323e-05
						0.000121243		0.00015338														7.73111e-05		7.08665e-05		5.48969e-05		5.93764e-05		0.000137123		0.000115558
						9.6872e-05		8.55674e-05														0.000116557		0.000112855		7.85525e-05		6.10051e-05		0.000134908		0.000144325
						0.000226748		0.00022724														0.000113906		9.13402e-05		8.13086e-05		6.05602e-05		0.000194455		0.000199882
						0.000165352		0.000150103														0.000197185		0.000182823		7.16152e-05		5.35707e-05		5.55516e-05		6.01401e-05
						0.00022092		0.000216401														0.000170799		0.000148546		0.000151841		0.000117934		0.000152794		0.000151949
						0.000135522		0.000122246														0.000132881		0.000145191		0.000120596		0.00010861		0.000131892		0.000130155
						0.000132985		7.63428e-05														0.000160396		0.000141351		2.78646e-05		8.5779e-06		0.000123988		0.000117969
						0.000193604		0.000174261														9.36091e-05		9.10815e-05		0.000102318		0.000100792		0.000156372		0.000119064
						0.000187824		0.000218136														0.000136062		0.00014195		0.000106838		8.39624e-05		0.000120128		0.000119078
						0.000206184		0.000203907														0.000136768		0.000130309		6.57386e-05		3.0862e-05		6.10795e-05		5.91967e-05
						0.000188324		0.00019631														0.000174412		0.000140577		0.000100284		7.06337e-05		7.59727e-05		5.86974e-05
						0.000233092		0.000196932														0.000158744		0.000167252		9.16317e-05		6.67958e-05		4.89771e-05		5.10277e-05
						0.000128526		0.000111051														9.66332e-05		9.35107e-05		0.000106255		0.000114173		0.00013256		0.000117368
						0.00015525		0.000156329														4.69769e-05		5.84445e-05		0.000165529		0.000149402		0.000127846		0.000119102
						0.000116122		7.96591e-05														0.000105648		6.69999e-05		0.000101329		7.8087e-05		0.00013248		0.000131272
						0.000130583		0.000129885														0.000105821		6.72541e-05		3.43883e-05		3.2883e-05		4.94036e-05		2.45493e-05
						0.000150744		0.000138869														0.00011409		9.34027e-05		6.96418e-05		7.60282e-05		9.01917e-05		5.93431e-05
						0.000283883		0.000263482														0.000102889		0.000111928		0.000127921		0.000113279		-2.20039e-05		-4.91474e-05
						0.000132058		0.000153807														6.23413e-05		6.52576e-05		3.0769e-05		2.55722e-05		4.6455e-06		-1.766e-07
						-3.8077e-06		-3.0851e-06														4.07347e-05		2.51688e-05		0.000110064		8.6847e-05		5.37953e-05		4.40963e-05
						0.000141132		0.000119883														0.000111144		0.000108272		0.000104839		9.15977e-05		8.32528e-05		5.63565e-05
						0.000172289		0.000182467														8.29382e-05		5.77034e-05		4.69333e-05		-4.5208e-06		8.4292e-06		-7.727e-06
						0.000189128		0.000165838														5.81159e-05		5.72433e-05		2.4415e-06		-1.2159e-05		0.000129574		0.000102604
						5.72541e-05		5.28807e-05														0.000123927		9.07241e-05		6.80528e-05		4.20547e-05		4.76081e-05		1.65287e-05
						0.000168569		0.000151038														0.000116933		0.000104685		0.000108748		8.77048e-05		0.000122033		0.000102604
						0.000266267		0.00023859														5.45512e-05		4.63963e-05		0.000112649		8.19798e-05		1.30383e-05		-3.1175e-06
						0.000172677		0.000171389														6.86559e-05		6.28821e-05		6.35016e-05		4.52412e-05		4.77017e-05		2.17718e-05
						0.000136222		0.000100245														3.81143e-05		1.88681e-05		2.91644e-05		5.5725e-06		8.65964e-05		7.31233e-05
						0.000186128		0.000164142														8.70748e-05		7.83e-05		0.000122051		0.000110305		6.09558e-05		3.93668e-05
						0.000193835		0.000183364														9.31218e-05		8.23857e-05		0.000122139		9.31818e-05		6.96839e-05		3.7061e-05
						0.000150731		0.000146694														0.000121872		0.000118773		0.00012813		0.00011458		4.12622e-05		3.696e-06
						0.000100711		9.89746e-05														3.72512e-05		5.16966e-05		7.8193e-05		5.09587e-05		3.39312e-05		1.06699e-05
						0.000107494		0.000112371														7.32905e-05		4.11388e-05		8.55449e-05		7.65518e-05		5.06531e-05		3.43561e-05
						0.000262508		0.000245147														6.11766e-05		4.10624e-05		8.92628e-05		7.44109e-05		8.83094e-05		5.912e-05
						0.000173274		0.00013482														0.000191526		0.000167315		0.000116263		0.000107524		0.000122047		8.60792e-05
[truncated: 1,881 more rows]
