# Supplementary material for: ASPEN, a methodology for reconstructing protein evolution with improved accuracy using ensemble models
Source: eLife. 2019 Oct 17;8:e47676. doi: 10.7554/eLife.47676 (PMC6797483; doi:10.7554/eLife.47676)
Supplement: Figure 4—source data 1. [file elife-47676-fig4-data1.xlsx]

## Sheet: Figure4_data
index	BL	i	precision	ASPEN	FastTree|mafft	FastTree|clustal	FastTree|muscle	RAxML|mafft	RAxML|clustal	RAxML|muscle	precision group	mean	best ASPEN topology	rank of best ASPEN topology	rank01	rank02	rank03	rank04	rank05	rank06	rank07	rank08	rank09	rank10	rank11	rank12	rank13	rank14	rank15	rank16	rank17	rank18	rank19	rank20	rank21	rank22	rank23	rank24	rank25	rank26	rank27	rank28	rank29	rank30	rank31	rank32	rank33	rank34	rank35
0	0.5	2	0.98917	0.91667	0.91667	1	0.83333	0.91667	0.91667	0.875	a	0.866666	1	7	0.08333	0.16667	0.16667	0.16667	0.08333	0.25	0	0.16667	0.08333	0.16667	0.25	0.25	0.16667	0.16667	0.25	0.08333	0.16667	0.08333	0.25	0.08333	0.16667	0.16667	0.25	0.16667	0.16667	0.25	0.33333	0.25	0.25	0.25	0.16667	0.25	0.16667	0.25	0.08333
1	0.5	3	0.9175	1	1	1	0.91667	1	1	0.95833	b	0.891667	1	1	0	0.08333	0.08333	0.08333	0.16667	0.08333	0.16667	0.16667	0.08333	0.16667	0.16667	0	0.16667	0.08333	0	0.16667	0	0.16667	0.08333	0	0	0	0	0	0	0.25	0.08333	0.16667	0.16667	0.16667	0.16667	0.16667	0.16667	0.16667	0.08333
2	0.5	5	0.955	0.91667	0.83333	0.91667	0.54167	0.83333	0.83333	0.41667	a	0.808332	0.91667	1	0.08333	0.16667	0.16667	0.25	0.16667	0.16667	0.25	0.25	0.16667	0.25	0.25	0.25	0.16667	0.25	0.33333	0.16667	0.25	0.25	0.16667	0.25	0.25	0.33333	0.25	0.25	0.33333	0.33333	0.25	0.25	0.16667	0.33333	0.25	0.25	0.33333	0.25	0.25
3	0.5	7	0.81667	0.91667	0.83333	0.83333	0.41667	0.91667	1	0.79167	c	0.891667	1	3	0.08333	0.08333	0	0.16667	0.16667	0.16667	0.08333	0.08333	0.08333	0.16667	0.16667	0.25	0.16667	0.16667	0.16667	0.16667	0.25	0.25	0.16667	0.08333	0.16667	0.16667	0.08333	0.16667	0.25	0.25	0.16667	0.25	0.08333	0.25	0.16667	0.16667	0.25	0.16667	0.25
4	0.5	10	0.92417	0.91667	0.79167	0.875	0.70833	0.83333	0.79167	0.79167	b	0.883333	1	2	0.08333	0	0.16667	0.08333	0.16667	0.08333	0.16667	0.08333	0.16667	0.16667	0.08333	0.16667	0.25	0.08333	0.16667	0.25	0.25	0.16667	0.16667	0.08333	0.16667	0.25	0.16667	0.25	0.25	0.16667	0.25	0.25	0.16667	0.25	0.25	0.16667	0.16667	0.25	0.25
5	0.5	12	0.965	1	1	0.91667	0.79167	1	0.91667	0.58333	a	0.875	1	1	0	0.08333	0.16667	0.08333	0.08333	0.16667	0.08333	0.16667	0.25	0.16667	0.16667	0.08333	0.08333	0.25	0.16667	0.16667	0.25	0.16667	0.25	0.25	0.16667	0.25	0.25	0.16667	0.16667	0.16667	0.16667	0.16667	0.25	0.25	0.25	0.25	0.25	0.08333	0.08333
6	0.5	15	0.98167	1	1	0.91667	0.95833	1	0.91667	0.95833	a	0.900001	1	1	0	0.08333	0.08333	0.16667	0.08333	0.08333	0.08333	0.16667	0.08333	0.16667	0.16667	0.16667	0.16667	0.16667	0.25	0.16667	0.16667	0.16667	0.16667	0.25	0.16667	0.25	0.25	0.16667	0.25	0.16667	0.25	0.25	0.16667	0.25	0.25	0.25	0.25	0.16667	0.16667
7	0.5	16	0.81833	1	0.75	0.54167	0.58333	0.75	0.45833	0.5	c	0.883333	1	1	0	0.16667	0.08333	0.08333	0.16667	0.08333	0.08333	0.16667	0.16667	0.16667	0.16667	0.16667	0.16667	0.08333	0.25	0.08333	0.16667	0.25	0.25	0	0	0.25	0.08333	0.08333	0.16667	0.16667	0.25	0.25	0.08333	0.25	0.16667	0.16667	0.16667	0.16667	0.16667
8	0.5	17	0.96333	1	1	0.75	0.70833	1	0.83333	0.70833	a	0.908335	1	1	0	0.08333	0.08333	0.08333	0.08333	0.16667	0.08333	0.16667	0.08333	0.08333	0.16667	0.16667	0.16667	0.16667	0.08333	0.16667	0.16667	0.16667	0.16667	0.16667	0.16667	0.08333	0.16667	0.08333	0.16667	0.16667	0.25	0.16667	0.16667	0.16667	0.25	0.25	0.25	0.25	0.16667
9	0.5	19	0.9875	0.91667	0.91667	0.79167	0.83333	0.91667	0.70833	0.83333	a	0.858332	1	2	0.08333	0	0.08333	0.16667	0.16667	0.16667	0.16667	0.16667	0.16667	0.25	0.16667	0.16667	0.08333	0.08333	0.08333	0.08333	0.08333	0.25	0.16667	0.08333	0.16667	0.16667	0.16667	0.16667	0.25	0.25	0.25	0.25	0.16667	0.25	0.25	0.25	0.16667	0.25	0.25
10	0.5	20	0.93	1	1	0.66667	0.58333	1	0.66667	0.5	b	0.908335	1	1	0	0.08333	0.08333	0.16667	0.08333	0.08333	0.08333	0.16667	0.08333	0.08333	0.16667	0.08333	0.08333	0.16667	0.16667	0.08333	0.16667	0.08333	0.16667	0.08333	0.16667	0.16667	0.16667	0.16667	0.16667	0.16667	0.16667	0.16667	0.16667	0.16667	0.16667	0.25	0.16667	0.16667	0.16667
11	0.5	22	0.84583	1	0.83333	1	0.41667	1	1	0.41667	b	0.891667	1	1	0	0.08333	0.16667	0.16667	0.08333	0.08333	0.16667	0.08333	0.16667	0.08333	0.16667	0.16667	0.16667	0.16667	0.16667	0.16667	0.16667	0.16667	0.16667	0.08333	0.16667	0.08333	0.08333	0.16667	0.16667	0.25	0.25	0.25	0.08333	0.25	0	0	0.25	0.25	0.25
12	0.5	24	0.94917	0.91667	0.91667	0.66667	0.66667	1	0.66667	0.66667	b	0.908334	1	2	0.08333	0	0.16667	0.08333	0.16667	0.08333	0.08333	0	0.16667	0.08333	0.16667	0.16667	0.08333	0.25	0.16667	0.08333	0.41667	0.16667	0.25	0.16667	0.25	0.16667	0.25	0.16667	0.08333	0.16667	0.08333	0.16667	0.25	0.16667	0.25	0.08333	0.25	0.16667	0.16667
13	0.5	26	0.82333	0.91667	0.66667	0.79167	0.83333	0.66667	0.625	0.79167	c	0.874999	1	2	0.08333	0	0.08333	0.16667	0.08333	0.16667	0.16667	0.16667	0.16667	0.16667	0.08333	0.25	0.16667	0.08333	0.08333	0.25	0.08333	0.16667	0.25	0.16667	0.08333	0.16667	0.25	0.25	0.16667	0.16667	0.25	0.16667	0.33333	0.16667	0.16667	0.16667	0.16667	0.25	0.25
14	0.5	28	0.9925	1	1	1	0.625	1	1	1	a	0.908335	1	1	0	0.08333	0.08333	0.08333	0.08333	0.08333	0.08333	0.16667	0.16667	0.08333	0.16667	0.16667	0.16667	0.16667	0.16667	0.16667	0.16667	0.08333	0.16667	0.16667	0.16667	0.16667	0.16667	0.16667	0.16667	0.16667	0.25	0.16667	0.16667	0.16667	0.08333	0.25	0.25	0.25	0.25
15	0.5	29	0.94417	1	0.91667	0.83333	0.33333	0.91667	0.75	0.375	b	0.891667	1	1	0	0.08333	0.08333	0.16667	0.08333	0.08333	0.16667	0.16667	0.08333	0.16667	0.16667	0.16667	0.16667	0.16667	0.25	0.16667	0.25	0.25	0.25	0.33333	0.16667	0.25	0.25	0.08333	0.33333	0.16667	0.25	0.16667	0.33333	0.25	0.25	0.25	0.33333	0.16667	0.25
16	0.5	30	0.89417	0.91667	0.91667	0.75	0.625	0.83333	1	0.75	b	0.783331	1	16	0.08333	0.16667	0.16667	0.16667	0.16667	0.41667	0.16667	0.41667	0.16667	0.25	0.08333	0.08333	0.25	0.16667	0.16667	0	0.16667	0.25	0.25	0.25	0.25	0.16667	0.33333	0.25	0.16667	0.25	0.25	0.25	0.25	0.41667	0.25	0.25	0.08333	0.25	0.5
17	0.5	31	0.98	1	1	1	0.625	1	1	0.54167	a	0.908335	1	1	0	0.08333	0.08333	0.08333	0.08333	0.08333	0.16667	0.08333	0.08333	0.16667	0.16667	0.16667	0.25	0.16667	0.25	0.16667	0.25	0.16667	0.25	0.25	0.16667	0.16667	0.16667	0.25	0.16667	0.25	0.25	0.25	0.25	0.33333	0.25	0.33333	0.33333	0.33333	0.25
18	0.5	32	0.915	1	0.91667	1	0.58333	0.91667	0.91667	0.58333	b	0.908335	1	1	0	0.08333	0.08333	0.08333	0.08333	0.16667	0.16667	0.08333	0.08333	0.08333	0.08333	0.16667	0.16667	0.16667	0.08333	0.25	0.16667	0.16667	0.16667	0.16667	0.25	0.25	0.25	0.16667	0.16667	0.16667	0.16667	0.25	0.16667	0.16667	0.16667	0.25	0.16667	0.16667	0.16667
19	0.5	34	0.94583	1	0.95833	0.91667	0.79167	0.95833	0.91667	0.875	b	0.908335	1	1	0	0.08333	0.08333	0.08333	0.08333	0.08333	0.08333	0.08333	0.16667	0.16667	0.16667	0.16667	0.16667	0.16667	0.16667	0.16667	0.25	0.16667	0.16667	0.16667	0.16667	0.08333	0.16667	0.16667	0.16667	0.25	0.16667	0.16667	0.16667	0.25	0.16667	0.25	0.16667	0.16667	0.16667
20	0.5	37	0.935	1	1	0.83333	0.79167	1	0.625	0.875	b	0.908335	1	1	0	0.08333	0.08333	0.16667	0.08333	0.08333	0.08333	0.16667	0.08333	0.08333	0.16667	0.16667	0.16667	0.16667	0.16667	0.16667	0.16667	0.25	0.16667	0.16667	0.16667	0.25	0.16667	0.16667	0.25	0.16667	0.16667	0.08333	0.25	0.08333	0.25	0.16667	0.16667	0.16667	0.16667
21	0.5	39	0.97	1	1	1	0.75	1	0.91667	0.75	a	0.916669	1	1	0	0.08333	0.08333	0.08333	0.08333	0.08333	0.08333	0.08333	0.16667	0.08333	0.08333	0.08333	0.16667	0.16667	0.16667	0.16667	0.16667	0.16667	0.16667	0.16667	0.16667	0.16667	0.16667	0.25	0.16667	0.16667	0.16667	0.16667	0.16667	0.08333	0.16667	0.08333	0.16667	0.08333	0.08333
22	0.5	41	0.94167	1	1	0.75	0.91667	1	0.75	0.91667	b	0.858333	1	1	0	0.08333	0.16667	0.08333	0.16667	0.16667	0.08333	0.25	0.25	0.16667	0.16667	0.25	0.25	0.33333	0.25	0.33333	0.16667	0.66667	0.66667	0.08333	0.16667	0.08333	0.25	0.41667	0.25	0.16667	0.25	0.33333	0.16667	0.33333	0.25	0.16667	0.66667	0.25	0.41667
23	0.5	43	0.92083	1	1	1	0.375	1	1	0.41667	b	0.941669	1	1	0	0.08333	0.08333	0.08333	0.08333	0.08333	0.08333	0	0	0.08333	0.08333	0	0.16667	0.08333	0.08333	0.08333	0.16667	0.08333	0	0.08333	0.16667	0.08333	0.08333	0	0.08333	0.16667	0.16667	0.08333	0.16667	0.08333	0.08333	0.16667	0.08333	0.16667	0.16667
24	0.5	44	0.99583	1	1	0.54167	0.875	1	0.54167	0.83333	a	0.875	1	1	0	0.08333	0.08333	0.08333	0.16667	0.16667	0.08333	0.16667	0.25	0.16667	0.08333	0.16667	0.16667	0.16667	0.16667	0.25	0.25	0.16667	0.08333	0.16667	0.25	0.25	0.08333	0.16667	0.16667	0.25	0.16667	0.16667	0.16667	0.16667	0.25	0.16667	0.25	0.25	0.25
25	0.5	47	0.98333	1	1	0.95833	0.91667	1	0.91667	0.91667	a	0.908334	1	1	0	0.08333	0.08333	0.08333	0	0.16667	0.16667	0.16667	0.08333	0.08333	0.08333	0.08333	0.08333	0.08333	0.08333	0.16667	0.08333	0.16667	0.16667	0.16667	0.16667	0.25	0.33333	0.16667	0.08333	0.16667	0.08333	0.16667	0.16667	0.16667	0.25	0.08333	0.25	0.16667	0.16667
26	0.5	48	0.93833	0.91667	0.91667	0.75	0.58333	0.875	0.66667	0.625	b	0.908334	1	2	0.08333	0	0.08333	0.16667	0.16667	0.08333	0.16667	0.08333	0.08333	0	0.25	0.16667	0.16667	0.16667	0.25	0.08333	0.16667	0.25	0.25	0.25	0.16667	0.25	0.16667	0.25	0.16667	0.16667	0.16667	0.08333	0.25	0.16667	0.16667	0.25	0.08333	0.08333	0.16667
27	0.5	49	0.95167	1	1	0.79167	0.5	0.95833	0.70833	0.45833	a	0.916669	1	1	0	0.08333	0.08333	0.08333	0.08333	0.08333	0.16667	0.08333	0.08333	0.08333	0.16667	0.08333	0.16667	0.16667	0.16667	0.16667	0.16667	0.16667	0.16667	0.25	0.16667	0.16667	0.16667	0.25	0.16667	0.16667	0.16667	0.08333	0.16667	0.16667	0.16667	0.16667	0.16667	0.16667	0.08333
28	0.5	50	0.98917	1	1	1	0.66667	1	1	0.41667	a	0.900001	1	1	0	0.08333	0.08333	0.08333	0.08333	0.08333	0.08333	0.16667	0.16667	0.16667	0.16667	0.08333	0.08333	0.16667	0.08333	0.16667	0.16667	0.16667	0.16667	0.16667	0.16667	0.16667	0.16667	0.16667	0.25	0.25	0.16667	0.25	0.16667	0.25	0.16667	0.16667	0.25	0.25	0.25
29	0.5	51	0.97083	1	0.91667	0.83333	0.70833	0.91667	0.66667	0.70833	a	0.908335	1	1	0	0.08333	0.08333	0.08333	0.08333	0.08333	0.16667	0.16667	0.08333	0.08333	0.16667	0.08333	0.16667	0.16667	0.16667	0.16667	0.16667	0.16667	0.16667	0.16667	0.16667	0.16667	0.16667	0.16667	0.16667	0.08333	0.25	0.25	0.25	0.25	0.16667	0.16667	0.16667	0.16667	0.16667
30	0.5	52	0.97833	1	1	1	0.33333	1	1	0.33333	a	0.891667	1	1	0	0.08333	0.08333	0.08333	0.16667	0.08333	0.08333	0.16667	0.16667	0.16667	0.16667	0.16667	0.16667	0.16667	0.16667	0.16667	0.08333	0.25	0.25	0.25	0.16667	0.16667	0.16667	0.16667	0.16667	0.08333	0.25	0.16667	0.16667	0.16667	0.16667	0.16667	0.08333	0.08333	0.16667
31	0.5	53	0.90167	1	0.91667	0.91667	1	0.91667	0.91667	1	b	0.891667	1	1	0	0.08333	0.08333	0.08333	0.16667	0.08333	0.16667	0.16667	0.08333	0.16667	0.16667	0.08333	0.16667	0.16667	0.08333	0.25	0.08333	0.16667	0.08333	0.25	0.16667	0.16667	0.08333	0.16667	0.16667	0.25	0.16667	0.16667	0.08333	0.16667	0.08333	0.16667	0.08333	0.16667	0.08333
32	0.5	54	0.93833	1	0.91667	1	1	0.91667	1	1	b	0.883333	1	1	0	0.08333	0.16667	0.08333	0.16667	0.08333	0.08333	0.16667	0.16667	0.16667	0.25	0.25	0.25	0.25	0.16667	0.16667	0.16667	0.25	0.08333	0.08333	0.33333	0.08333	0.16667	0.16667	0.25	0.16667	0.16667	0.25	0.08333	0.16667	0.16667	0.16667	0.08333	0.08333	0.16667
33	0.5	56	0.99167	1	1	1	0.75	1	1	0.75	a	0.908335	1	1	0	0.08333	0.08333	0.08333	0.08333	0.08333	0.08333	0.08333	0.16667	0.16667	0.16667	0.16667	0.16667	0.16667	0.16667	0.16667	0.08333	0.16667	0.25	0.16667	0.16667	0.16667	0.16667	0.16667	0.16667	0.16667	0.25	0.16667	0.16667	0.16667	0.08333	0.16667	0.16667	0.25	0.25
34	0.5	57	0.985	1	1	1	0.54167	0.91667	1	0.45833	a	0.933335	1	1	0	0.08333	0.08333	0.08333	0.08333	0.16667	0	0.08333	0.08333	0	0	0.08333	0.08333	0.08333	0	0.08333	0.08333	0.08333	0	0	0	0.16667	0	0.08333	0.08333	0.16667	0.08333	0.16667	0.08333	0.16667	0.16667	0.16667	0.16667	0.16667	0.16667
35	0.5	58	0.98833	0.91667	0.91667	0.91667	0.70833	0.83333	0.91667	0.625	a	0.874999	1	3	0.08333	0.08333	0	0.16667	0.16667	0.16667	0.16667	0.16667	0.08333	0.16667	0.08333	0.08333	0.16667	0.16667	0.25	0.25	0.16667	0.16667	0.08333	0.25	0.25	0.16667	0.25	0.16667	0.08333	0.16667	0.25	0.25	0.16667	0.25	0.25	0.25	0.25	0.25	0.16667
36	0.5	59	0.965	1	1	0.91667	0.45833	1	0.91667	0.375	a	0.908335	1	1	0	0.08333	0.08333	0.08333	0.08333	0.08333	0.16667	0.08333	0.16667	0.08333	0.08333	0.16667	0.16667	0.16667	0.08333	0.16667	0.16667	0.16667	0.16667	0.08333	0.16667	0.16667	0.16667	0.16667	0.16667	0.16667	0.16667	0.08333	0.25	0.16667	0.25	0.16667	0.25	0.16667	0.16667
37	0.5	60	0.80917	1	0.70833	0.95833	0.58333	0.79167	1	0.54167	c	0.808334	1	1	0	0.16667	0.16667	0.33333	0.33333	0.16667	0.08333	0.33333	0.25	0.08333	0.25	0.25	0.08333	0.33333	0.33333	0.25	0.25	0.25	0.25	0.25	0.33333	0	0.08333	0.33333	0.16667	0.33333	0.25	0.25	0.25	0.08333	0.25	0.33333	0.16667	0.33333	0.33333
38	0.5	64	0.68	0.91667	0.66667	0.91667	0.66667	0.875	0.91667	0.875	d	0.891667	1	2	0.08333	0	0.08333	0.16667	0.16667	0.08333	0.16667	0.16667	0.08333	0.08333	0.16667	0.16667	0.16667	0.08333	0.16667	0.08333	0.16667	0.16667	0.08333	0.16667	0.16667	0.16667	0.25	0.16667	0.16667	0.16667	0.25	0.25	0.16667	0.16667	0.08333	0.08333	0.16667	0.08333	0.25
39	0.5	65	0.835	0.83333	0.83333	1	0.83333	0.91667	1	0.83333	b	0.758334	1	20	0.16667	0.25	0.25	0.25	0.33333	0.33333	0.25	0.08333	0.16667	0.33333	0.33333	0.25	0.25	0.33333	0.33333	0.16667	0.33333	0.16667	0.33333	0	0.16667	0.25	0.16667	0.25	0.33333	0.33333	0.25	0.33333	0.08333	0.25	0.16667	0.08333	0.25	0.16667	0.25
40	0.5	66	0.92334	1	0.91667	1	0.79167	0.91667	0.91667	0.83333	b	0.883333	1	1	0	0.08333	0.08333	0.08333	0.08333	0.16667	0.16667	0.16667	0.16667	0.16667	0.08333	0.16667	0.08333	0.16667	0.16667	0.25	0.25	0.16667	0.16667	0.08333	0.16667	0.25	0.16667	0.16667	0.16667	0.16667	0.16667	0.08333	0.16667	0.25	0.16667	0.25	0.16667	0.25	0.25
41	0.5	67	0.92667	0.91667	0.83333	0.91667	0.75	0.83333	0.83333	0.54167	b	0.883333	1	2	0.08333	0	0.08333	0.16667	0.16667	0.08333	0.16667	0.16667	0.16667	0.08333	0.16667	0.16667	0.08333	0.08333	0.16667	0.08333	0.16667	0.16667	0.08333	0.16667	0.16667	0.08333	0.08333	0.16667	0.25	0.25	0.25	0.25	0.25	0.16667	0.16667	0.25	0.16667	0.16667	0.25
42	0.5	68	0.99583	1	1	1	0.79167	1	0.91667	0.83333	a	0.925003	1	1	0	0.08333	0.08333	0.08333	0.08333	0.08333	0.08333	0.08333	0.08333	0.08333	0.08333	0.16667	0.16667	0.16667	0.16667	0.16667	0.16667	0.16667	0.16667	0.16667	0.16667	0.16667	0.16667	0.16667	0.08333	0.08333	0.16667	0.16667	0.16667	0.08333	0.16667	0.08333	0.08333	0.16667	0.16667
43	0.5	70	0.93583	1	0.95833	1	0.66667	0.95833	0.95833	0.66667	b	0.900002	1	1	0	0.16667	0.08333	0.08333	0.08333	0.08333	0.08333	0.08333	0.08333	0.25	0.08333	0.16667	0.25	0.16667	0.25	0.16667	0.08333	0.25	0.08333	0.08333	0.16667	0.25	0.16667	0.16667	0.08333	0.16667	0.08333	0.16667	0.25	0.25	0.16667	0.25	0.16667	0.08333	0.25
44	0.5	72	0.99833	1	1	1	0.54167	1	1	0.66667	a	0.916669	1	1	0	0.08333	0.08333	0.08333	0.08333	0.08333	0.08333	0.08333	0.16667	0.08333	0.16667	0.08333	0.08333	0.08333	0.16667	0.08333	0.16667	0.16667	0.16667	0.16667	0.16667	0.16667	0.08333	0.16667	0.16667	0.16667	0.16667	0.16667	0.16667	0.16667	0.16667	0.16667	0.16667	0.16667	0.16667
45	0.5	73	0.98833	1	1	1	0.5	1	1	0.25	a	0.966668	1	1	0	0.08333	0.08333	0	0	0	0.08333	0.08333	0	0	0	0	0.16667	0.16667	0	0.16667	0	0.08333	0.16667	0.08333	0.08333	0.16667	0.16667	0.08333	0.08333	0.08333	0.16667	0	0	0.08333	0.08333	0.16667	0.16667	0.16667	0.16667
46	0.5	74	0.97	1	1	0.66667	0.66667	1	0.66667	0.54167	a	0.908335	1	1	0	0.08333	0.08333	0.16667	0.08333	0.08333	0.08333	0.08333	0.08333	0.16667	0.25	0.16667	0.16667	0.08333	0.16667	0.16667	0.25	0.16667	0.16667	0.33333	0.08333	0.25	0.25	0.16667	0.25	0.16667	0.08333	0.16667	0.16667	0.08333	0.16667	0.25	0.16667	0.16667	0.16667
47	0.5	75	0.94833	1	1	1	1	1	1	1	b	0.875	1	1	0	0.08333	0.08333	0.08333	0.08333	0.16667	0.16667	0.16667	0.16667	0.25	0.08333	0.16667	0.16667	0.08333	0.16667	0.25	0.16667	0.16667	0.16667	0.16667	0.08333	0.25	0.25	0.25	0.16667	0.25	0.16667	0.25	0.16667	0.25	0.33333	0.16667	0.25	0.16667	0.16667
48	0.5	76	0.98417	1	1	1	0.95833	0.91667	0.91667	0.95833	a	0.908334	1	1	0	0.08333	0	0.08333	0.16667	0.08333	0.08333	0.08333	0.16667	0.16667	0	0.08333	0	0.08333	0.16667	0	0.08333	0.16667	0.16667	0.25	0.08333	0.08333	0.16667	0.16667	0.16667	0.16667	0.16667	0.08333	0.08333	0.16667	0.08333	0.25	0.33333	0.08333	0.08333
49	0.5	77	0.90084	1	0.91667	1	1	0.91667	1	0.95833	b	0.908335	1	1	0	0.08333	0.08333	0.08333	0.08333	0.08333	0.16667	0.08333	0.08333	0.16667	0.33333	0.16667	0.16667	0.16667	0.16667	0.25	0.08333	0.08333	0.16667	0.16667	0.16667	0.16667	0.08333	0.08333	0.16667	0.25	0.16667	0.16667	0.25	0.25	0.16667	0.16667	0.41667	0.16667	0.41667
50	0.5	79	0.95083	1	1	0.875	0.875	1	0.875	0.66667	a	0.908335	1	1	0	0.08333	0.08333	0.16667	0.08333	0.08333	0.08333	0.08333	0.08333	0.16667	0.16667	0.08333	0.16667	0.16667	0.16667	0.16667	0.16667	0.16667	0.08333	0.16667	0.25	0.16667	0.25	0.25	0.25	0.16667	0.08333	0.16667	0.25	0.16667	0.16667	0.16667	0.16667	0.16667	0.16667
51	0.5	80	0.9675	1	1	0.91667	0.54167	1	0.58333	0.58333	a	0.933336	1	1	0	0.08333	0.08333	0.08333	0.08333	0.08333	0	0.08333	0.08333	0.08333	0.16667	0.16667	0.16667	0.16667	0.16667	0.16667	0.08333	0.08333	0.16667	0.16667	0.16667	0.16667	0.16667	0.16667	0.16667	0.16667	0.16667	0.16667	0.08333	0.08333	0.16667	0.16667	0.08333	0.25	0.25
52	0.5	85	0.88	1	0.91667	0.91667	0.70833	0.91667	0.91667	0.79167	b	0.883334	1	1	0	0.08333	0.08333	0.08333	0.08333	0.08333	0.25	0.16667	0.16667	0.16667	0.16667	0.16667	0.16667	0.16667	0.16667	0.08333	0.16667	0.16667	0.16667	0.33333	0.08333	0.25	0.25	0.25	0.08333	0.5	0.16667	0.16667	0.08333	0.16667	0.25	0.16667	0.25	0.58333	0.16667
53	0.5	88	0.9225	1	1	1	0.875	0.91667	0.91667	0.875	b	0.891667	1	1	0	0.08333	0.08333	0.08333	0.08333	0.16667	0.08333	0.16667	0.16667	0.16667	0.16667	0.08333	0.16667	0.08333	0.25	0.16667	0.08333	0.16667	0.16667	0.08333	0.25	0.16667	0.33333	0.25	0.16667	0.25	0.25	0.16667	0	0.25	0.16667	0.16667	0.16667	0.25	0.16667
54	0.5	89	0.815	0.91667	0.75	0.91667	0.91667	1	0.91667	0.625	c	0.883333	1	2	0.08333	0	0.16667	0.08333	0.08333	0.16667	0.16667	0.16667	0.08333	0.16667	0.16667	0.16667	0.25	0.08333	0.16667	0.25	0.16667	0.16667	0.25	0.16667	0.16667	0.25	0.25	0.25	0.16667	0.25	0.16667	0.16667	0.33333	0.25	0.25	0.16667	0.16667	0.25	0.33333
55	0.5	90	0.95	0.91667	1	0.91667	1	1	0.91667	1	b	0.891667	1	2	0.08333	0	0.16667	0.08333	0.16667	0.08333	0.08333	0.16667	0.16667	0.08333	0.16667	0.08333	0.16667	0.25	0.16667	0.16667	0.16667	0.25	0.16667	0.16667	0.16667	0.08333	0.16667	0.25	0.08333	0.16667	0.16667	0.25	0.25	0.25	0.25	0.33333	0.25	0.25	0.25
56	0.5	91	0.9975	1	1	0.91667	1	1	0.91667	1	a	0.916669	1	1	0	0.08333	0.08333	0.08333	0.08333	0.08333	0.08333	0.08333	0.08333	0.16667	0	0.16667	0.08333	0.16667	0.08333	0.16667	0.16667	0.16667	0.08333	0.08333	0.16667	0.16667	0.16667	0.16667	0.16667	0.16667	0.16667	0.16667	0.16667	0.16667	0.16667	0.16667	0.16667	0.08333	0.16667
57	0.5	92	0.925	1	0.91667	0.91667	0.91667	0.91667	1	0.91667	b	0.958335	1	1	0	0.08333	0	0.08333	0.08333	0	0.08333	0	0	0.08333	0.08333	0.16667	0	0	0.16667	0.16667	0.08333	0	0	0.08333	0.08333	0.08333	0.08333	0.16667	0.08333	0.08333	0.16667	0.08333	0.16667	0.08333	0.08333	0.16667	0.08333	0.16667	0.16667
58	0.5	93	0.685	1	0.58333	0.58333	0.66667	0.41667	0.83333	0.66667	d	0.716667	1	1	0	0.33333	0.41667	0.41667	0.41667	0.25	0.08333	0.08333	0.33333	0.5	0.08333	0.33333	0.41667	0.08333	0.41667	0.08333	0.33333	0.41667	0.33333	0.16667	0.16667	0.41667	0.5	0.16667	0.08333	0.58333	0.41667	0.33333	0.41667	0.25	0.33333	0.41667	0.25	0.33333	0.16667
59	0.5	94	0.895	1	1	0.91667	0.33333	0.91667	0.91667	0.45833	b	0.883333	1	1	0	0.08333	0.08333	0.08333	0.16667	0.16667	0.08333	0.16667	0.16667	0.16667	0.08333	0.25	0.16667	0.16667	0.16667	0.16667	0.08333	0.08333	0.16667	0.16667	0.16667	0.08333	0.16667	0.25	0.25	0.08333	0.25	0.16667	0.16667	0.16667	0.16667	0.25	0.25	0.08333	0.25
60	0.5	96	0.89334	1	0.91667	1	0.41667	0.91667	1	0.5	b	0.883334	1	1	0	0.08333	0.08333	0.08333	0.16667	0.25	0.08333	0.16667	0.08333	0.16667	0.08333	0.08333	0.16667	0.16667	0.08333	0.25	0.16667	0.16667	0.16667	0.16667	0.25	0.16667	0.08333	0.08333	0.16667	0.25	0.16667	0.16667	0.25	0.16667	0.16667	0.16667	0.25	0.08333	0.25
61	0.5	97	0.975	1	1	1	1	1	1	1	a	0.916669	1	1	0	0.08333	0.08333	0.08333	0.08333	0.08333	0.08333	0.16667	0.08333	0.08333	0.16667	0.16667	0.16667	0.08333	0.16667	0.16667	0.16667	0.16667	0.16667	0.08333	0.16667	0.08333	0.16667	0.16667	0.16667	0.16667	0.16667	0.16667	0.16667	0.16667	0.16667	0.16667	0.16667	0.16667	0.16667
62	0.5	99	0.94333	0.91667	0.91667	0.91667	0.91667	0.91667	0.91667	0.91667	b	0.883333	1	2	0.08333	0	0.08333	0.16667	0.16667	0.08333	0.16667	0.16667	0.16667	0.08333	0.16667	0.16667	0.08333	0.16667	0.16667	0.16667	0.08333	0.08333	0.16667	0.16667	0.16667	0.08333	0.25	0.16667	0.25	0.25	0.08333	0.16667	0.25	0.25	0.25	0.25	0.25	0.25	0.25
63	0.6	1	0.81667	0.75	0.66667	0.91667	0.875	0.66667	0.91667	0.95833	c	0.816665	0.91667	6	0.25	0.25	0.16667	0.16667	0.25	0.08333	0.16667	0.16667	0.16667	0.16667	0.33333	0.25	0.33333	0.25	0.33333	0.25	0.33333	0.33333	0.16667	0.25	0.33333	0.33333	0.41667	0.25	0.08333	0.33333	0.33333	0.25	0.25	0.33333	0.33333	0.33333	0.5	0.33333	0.41667
64	0.6	2	0.9625	1	1	0.58333	0.45833	1	0.66667	0.16667	a	0.908335	1	1	0	0.08333	0.08333	0.08333	0.16667	0.08333	0.08333	0.08333	0.16667	0.08333	0.16667	0.16667	0.25	0.16667	0.16667	0.16667	0.16667	0.16667	0.16667	0.08333	0.08333	0.25	0.25	0.16667	0.16667	0.16667	0.08333	0.16667	0.16667	0.16667	0.25	0.16667	0.16667	0.16667	0.16667
65	0.6	4	0.91833	1	1	0.83333	0.54167	1	1	0.54167	b	0.883334	1	1	0	0.08333	0.08333	0.08333	0.16667	0.16667	0.08333	0.16667	0.25	0.08333	0.08333	0.25	0.08333	0.16667	0.16667	0.16667	0.16667	0.16667	0.25	0.08333	0.16667	0.25	0.25	0.16667	0	0.16667	0.25	0.08333	0.25	0.16667	0.33333	0.25	0.16667	0.16667	0.16667
66	0.6	5	0.94167	1	1	0.83333	0.66667	1	0.75	0.625	b	0.900001	1	1	0	0.08333	0.08333	0.08333	0.08333	0.16667	0.08333	0.16667	0.08333	0.16667	0.16667	0.16667	0.16667	0.16667	0.16667	0.16667	0.16667	0.08333	0.25	0.25	0.16667	0.16667	0.16667	0.16667	0.25	0.16667	0.16667	0.25	0.16667	0.16667	0.16667	0.25	0.16667	0.25	0.25
67	0.6	6	0.81667	1	0.79167	1	0.45833	0.95833	1	0.45833	c	0.900001	1	1	0	0.08333	0.08333	0.08333	0.08333	0.08333	0.08333	0.16667	0.16667	0.16667	0.16667	0.16667	0	0.08333	0.16667	0.08333	0.08333	0.16667	0.16667	0.16667	0.25	0.08333	0.08333	0.16667	0.25	0.08333	0.16667	0.16667	0.25	0.08333	0.16667	0.08333	0.08333	0.16667	0.16667
68	0.6	7	0.84333	1	0.83333	0.83333	0.625	0.83333	0.91667	0.625	b	0.908335	1	1	0	0.08333	0.08333	0.08333	0.16667	0.08333	0.08333	0.08333	0.08333	0.16667	0.16667	0.16667	0.08333	0.16667	0.16667	0.08333	0.08333	0.16667	0.16667	0.16667	0.16667	0.16667	0.16667	0.16667	0.16667	0.25	0.16667	0.16667	0.16667	0.16667	0.08333	0.16667	0.16667	0.16667	0.16667
69	0.6	8	0.88917	1	1	0.91667	0.5	1	0.91667	0.66667	b	0.891667	1	1	0	0.08333	0.08333	0.08333	0.08333	0.08333	0.16667	0.16667	0.16667	0.16667	0.16667	0.16667	0.16667	0.08333	0.16667	0.08333	0.16667	0.16667	0.16667	0.16667	0.25	0.16667	0.25	0.16667	0.16667	0.25	0.08333	0.16667	0.25	0.08333	0.08333	0.16667	0.08333	0.16667	0.16667
70	0.6	10	0.78167	0.83333	0.66667	0.5	0.375	0.66667	0.5	0.54167	c	0.8	1	11	0.16667	0.08333	0.16667	0.25	0.25	0.08333	0.25	0.33333	0.25	0.16667	0	0.25	0.33333	0.25	0.16667	0.25	0.16667	0.16667	0.33333	0.33333	0.25	0.33333	0.16667	0.25	0.08333	0.25	0.25	0.25	0.33333	0.33333	0.33333	0.25	0.33333	0.16667	0.33333
71	0.6	11	0.8825	1	0.91667	1	0.95833	0.91667	0.91667	0.875	b	0.908335	1	1	0	0.08333	0.16667	0.08333	0.08333	0.08333	0.08333	0.16667	0.08333	0.08333	0.16667	0.08333	0.16667	0.16667	0.08333	0.16667	0.08333	0.08333	0.16667	0.08333	0.16667	0.16667	0.16667	0.16667	0.25	0.08333	0.25	0.16667	0.16667	0.16667	0.16667	0.25	0.16667	0.08333	0.08333
72	0.6	12	0.81167	1	0.83333	1	0.54167	0.83333	1	0.45833	c	0.849999	1	1	0	0.16667	0.08333	0.25	0.16667	0.16667	0.16667	0.08333	0.25	0.16667	0.25	0.25	0.16667	0.25	0.25	0.16667	0.08333	0.25	0.25	0.25	0.16667	0.16667	0.25	0.25	0.16667	0.25	0.25	0.25	0.25	0.25	0.08333	0.16667	0.16667	0.25	0.25
73	0.6	13	0.75833	0.83333	0.75	0.75	0.41667	0.75	0.75	0.375	c	0.766667	0.91667	4	0.16667	0.16667	0.25	0.08333	0.25	0.25	0.25	0.25	0.33333	0.33333	0.25	0.16667	0.25	0.33333	0.25	0.16667	0.25	0.41667	0.25	0.25	0.16667	0.25	0.16667	0.41667	0.33333	0.33333	0.33333	0.25	0.33333	0.25	0.16667	0.33333	0.25	0.25	0.33333
74	0.6	14	0.96667	1	1	1	0.91667	1	1	0.91667	a	0.916669	1	1	0	0.08333	0.08333	0.08333	0.08333	0.08333	0.08333	0.08333	0.16667	0.08333	0.08333	0.16667	0.16667	0.08333	0	0.08333	0.16667	0.16667	0.08333	0.16667	0.16667	0.16667	0.16667	0.16667	0.16667	0.16667	0.16667	0.16667	0.16667	0.08333	0.08333	0.16667	0.16667	0.16667	0.16667
75	0.6	15	0.92167	0.91667	0.91667	0.75	0.625	0.83333	0.66667	0.75	b	0.883333	1	2	0.08333	0	0.08333	0.16667	0.16667	0.16667	0.16667	0.16667	0.08333	0.08333	0.08333	0.08333	0.16667	0.08333	0.16667	0.08333	0.16667	0.08333	0.16667	0.16667	0.08333	0.16667	0.16667	0.16667	0.08333	0.08333	0.25	0.25	0.16667	0.16667	0.25	0.25	0.25	0.25	0.08333
76	0.6	16	0.90834	0.91667	0.83333	0.75	0.375	0.83333	0.875	0.375	b	0.849999	1	8	0.08333	0.16667	0.16667	0.16667	0.16667	0.08333	0.25	0	0.16667	0.25	0.25	0.16667	0.25	0.25	0.16667	0.16667	0.16667	0.08333	0.16667	0.08333	0.16667	0.08333	0.16667	0.16667	0.08333	0.25	0.25	0.25	0.25	0.25	0.08333	0.25	0.25	0.25	0.25
77	0.6	17	0.90834	1	0.91667	1	0.33333	0.95833	1	0.29167	b	0.891667	1	1	0	0.08333	0.08333	0.08333	0.08333	0.08333	0.16667	0.16667	0.16667	0.16667	0.16667	0.16667	0.16667	0.16667	0.16667	0.08333	0.16667	0.25	0.25	0.25	0.25	0.08333	0.25	0.25	0.25	0.25	0.16667	0.25	0.16667	0.16667	0.25	0.25	0.33333	0.16667	0.25
78	0.6	18	0.80167	1	0.83333	0.66667	0.91667	0.83333	0.83333	1	c	0.883334	1	1	0	0.08333	0.08333	0.08333	0.16667	0.16667	0.08333	0.16667	0.25	0.08333	0.08333	0.25	0.08333	0.16667	0.16667	0.16667	0.16667	0.08333	0.08333	0.25	0.16667	0.08333	0.16667	0.16667	0.16667	0.16667	0.16667	0.25	0.16667	0.25	0.08333	0.33333	0.16667	0.16667	0.25
79	0.6	19	0.9725	0.91667	0.91667	0.66667	0.79167	0.91667	0.66667	0.5	a	0.874999	1	2	0.08333	0	0.08333	0.16667	0.16667	0.16667	0.08333	0.16667	0.16667	0.16667	0.16667	0.08333	0.08333	0.08333	0.08333	0.16667	0.08333	0	0.16667	0.08333	0.08333	0.16667	0.16667	0.08333	0.08333	0.08333	0.08333	0.16667	0.16667	0.08333	0.08333	0.08333	0.16667	0.16667	0.25
80	0.6	20	0.8325	1	0.83333	0.75	0.58333	0.83333	0.75	0.375	b	0.941669	1	1	0	0.08333	0.08333	0	0.08333	0	0.08333	0.08333	0.08333	0.08333	0	0	0	0	0	0	0	0	0.08333	0.08333	0.08333	0.08333	0.16667	0.16667	0.08333	0	0	0.08333	0.08333	0.08333	0.08333	0.16667	0.16667	0.16667	0
81	0.6	21	0.85167	0.91667	0.83333	0.79167	0.25	0.83333	0.875	0.25	b	0.816665	1	32	0.08333	0.16667	0.25	0.25	0.16667	0.16667	0.16667	0.16667	0.25	0.16667	0.16667	0.33333	0.25	0.33333	0.33333	0.33333	0.25	0.08333	0.08333	0.25	0.25	0.08333	0.16667	0.08333	0.25	0.25	0.33333	0.08333	0.33333	0.08333	0.25	0	0.33333	0.08333	0.33333
82	0.6	22	0.6725	0.83333	0.66667	0.5	0.25	0.66667	0.58333	0.20833	d	0.791666	0.91667	2	0.16667	0.08333	0.25	0.16667	0.25	0.25	0.16667	0.25	0.16667	0.33333	0.16667	0.33333	0.16667	0.16667	0.16667	0.33333	0.25	0.25	0.25	0.25	0.25	0.25	0.25	0.25	0.25	0.25	0.25	0.25	0.25	0.25	0.25	0.25	0.33333	0.33333	0.25
83	0.6	23	0.88333	0.91667	1	0.66667	0.33333	1	0.5	0.5	b	0.858332	1	4	0.08333	0.16667	0.16667	0	0.16667	0.16667	0.08333	0.25	0.16667	0.16667	0.25	0.25	0.16667	0.16667	0.16667	0.25	0.25	0.25	0.08333	0.25	0.25	0.16667	0.25	0.25	0.08333	0	0.16667	0.16667	0.25	0.16667	0.25	0.16667	0.25	0.25	0.16667
84	0.6	24	0.91084	0.91667	1	0.91667	0.83333	1	0.91667	0.79167	b	0.841667	1	3	0.08333	0.08333	0	0.16667	0.33333	0.08333	0.41667	0.16667	0.16667	0.08333	0	0.16667	0.08333	0.16667	0.08333	0.16667	0.16667	0	0	0.41667	0.08333	0.08333	0.08333	0.08333	0.16667	0.16667	0.08333	0.16667	0.08333	0.16667	0.16667	0.25	0.33333	0.25	0.08333
85	0.6	25	0.855	0.91667	0.83333	0.83333	0.375	0.83333	0.75	0.45833	b	0.841665	1	13	0.08333	0.25	0.08333	0.16667	0.16667	0.16667	0.16667	0.16667	0.16667	0.16667	0.16667	0.16667	0	0.33333	0.33333	0.33333	0.25	0.33333	0.16667	0.33333	0.16667	0.25	0.16667	0.16667	0.25	0.33333	0.33333	0.08333	0.25	0.25	0.25	0.33333	0.25	0.16667	0.25
86	0.6	26	0.97	1	1	0.91667	0.79167	1	0.91667	0.75	a	0.900001	1	1	0	0.08333	0.08333	0.08333	0.16667	0.16667	0.16667	0.08333	0.08333	0.08333	0.08333	0.08333	0.16667	0.16667	0.08333	0.16667	0.16667	0.16667	0.08333	0.16667	0.16667	0.08333	0.16667	0.08333	0.16667	0.16667	0.16667	0.16667	0.16667	0.16667	0.25	0.16667	0.25	0.16667	0.16667
87	0.6	27	0.88917	0.83333	0.83333	0.83333	0.79167	0.91667	0.83333	0.79167	b	0.825	1	6	0.16667	0.08333	0.25	0.08333	0.25	0	0.16667	0.25	0.25	0.25	0.25	0.25	0.25	0.25	0.16667	0.08333	0.25	0.25	0.25	0.25	0.25	0.25	0.25	0.25	0.16667	0.16667	0.16667	0.25	0.25	0.16667	0.25	0.16667	0.25	0.25	0.16667
88	0.6	28	0.85917	1	0.95833	0.83333	0.5	0.95833	0.83333	0.5	b	0.900001	1	1	0	0.08333	0.08333	0.08333	0.08333	0.08333	0.16667	0.08333	0.16667	0.16667	0.16667	0.16667	0.16667	0.25	0.16667	0.16667	0.08333	0.16667	0.08333	0.16667	0.16667	0.16667	0.16667	0.08333	0.25	0.16667	0.25	0.25	0.25	0.16667	0.25	0.16667	0.25	0.25	0.16667
89	0.6	29	0.83167	1	0.83333	0.83333	0.79167	0.91667	0.54167	0.33333	b	0.875	1	1	0	0.08333	0.08333	0.08333	0.16667	0.16667	0.16667	0.25	0.08333	0.16667	0.16667	0.16667	0.25	0.16667	0.25	0.25	0.25	0.25	0.16667	0.08333	0.08333	0.16667	0.25	0.33333	0.33333	0.16667	0.08333	0.16667	0.25	0.16667	0.16667	0.16667	0.16667	0.08333	0.25
90	0.6	30	0.79417	0.83333	1	0.66667	0.875	1	0.66667	0.16667	c	0.849998	1	3	0.16667	0.16667	0	0.16667	0.16667	0.16667	0.08333	0.16667	0.25	0.16667	0.25	0.25	0.25	0.25	0.25	0.25	0.25	0.25	0.25	0.08333	0.08333	0.25	0.25	0.25	0.25	0.16667	0.25	0.25	0.25	0.08333	0.16667	0.08333	0.25	0.25	0.25
91	0.6	31	0.70833	1	0.83333	0.70833	0.5	0.91667	0.70833	0.58333	c	0.883334	1	1	0	0.08333	0.08333	0.08333	0.16667	0.16667	0.16667	0.08333	0.08333	0.25	0.08333	0.16667	0.25	0.08333	0.08333	0.16667	0.08333	0.08333	0.08333	0.16667	0.08333	0.16667	0.16667	0.08333	0.16667	0.16667	0.16667	0.08333	0.16667	0.16667	0.16667	0.08333	0.16667	0.16667	0.16667
92	0.6	32	0.8325	1	0.91667	0.29167	0.66667	0.91667	0.41667	0.58333	b	0.916669	1	1	0	0.08333	0.08333	0.08333	0.08333	0.08333	0.16667	0.08333	0.08333	0.08333	0.08333	0.16667	0.08333	0.08333	0.16667	0.16667	0.16667	0.08333	0.16667	0.16667	0.16667	0	0.16667	0.08333	0.16667	0.16667	0.16667	0.16667	0.08333	0.16667	0.08333	0.08333	0.16667	0.16667	0.08333
93	0.6	33	0.83	1	0.75	0.83333	0.83333	0.75	0.75	1	b	0.866667	1	1	0	0.16667	0.08333	0.08333	0.08333	0.25	0.16667	0.16667	0.08333	0.25	0.16667	0.16667	0.16667	0.08333	0.08333	0.16667	0.25	0.16667	0.25	0.25	0.16667	0.25	0.16667	0.16667	0.25	0.16667	0.16667	0.16667	0.16667	0.25	0.16667	0.16667	0.16667	0.25	0.08333
94	0.6	34	0.67417	0.83333	0.66667	0.70833	0.41667	0.66667	0.70833	0.375	d	0.791665	1	34	0.16667	0.16667	0.25	0.25	0.25	0.25	0.16667	0.16667	0.25	0.16667	0.16667	0.08333	0.16667	0.16667	0.25	0.25	0.25	0.25	0.25	0.25	0.25	0.25	0.25	0.08333	0.08333	0.25	0.25	0.25	0.33333	0.25	0.16667	0.25	0.25	0	0.25
95	0.6	35	0.96833	1	1	0.5	0.58333	1	0.66667	0.54167	a	0.891667	1	1	0	0.08333	0.16667	0.08333	0.08333	0.08333	0.16667	0.16667	0.08333	0.16667	0.25	0.16667	0.16667	0.08333	0.16667	0.16667	0.25	0.16667	0.25	0.08333	0.16667	0.08333	0.08333	0.16667	0.25	0.16667	0.16667	0.25	0.25	0.25	0.16667	0.08333	0.16667	0.25	0.25
96	0.6	36	0.84667	0.83333	0.83333	0.58333	0.16667	0.83333	0.58333	0.08333	b	0.875	1	3	0.16667	0.08333	0	0.08333	0.08333	0.25	0.16667	0.08333	0.16667	0.16667	0.08333	0.16667	0.25	0.08333	0.16667	0.16667	0.25	0.16667	0.16667	0.16667	0.16667	0.25	0.25	0.08333	0.16667	0.16667	0.16667	0.25	0.25	0.16667	0.16667	0.25	0.25	0.16667	0.16667
97	0.6	37	0.99	1	1	0.91667	0.95833	1	0.83333	0.83333	a	0.916668	1	1	0	0.08333	0.16667	0.08333	0	0.08333	0.08333	0.08333	0.16667	0.08333	0.16667	0.16667	0.16667	0.16667	0.16667	0.16667	0.16667	0.16667	0.16667	0.08333	0.08333	0.08333	0.16667	0.16667	0.16667	0.08333	0.16667	0.16667	0.25	0.25	0.16667	0.16667	0.16667	0.08333	0.16667
98	0.6	39	0.74833	1	0.75	0.91667	0.625	0.75	0.91667	0.625	c	0.883334	1	1	0	0.08333	0.08333	0.16667	0.16667	0.08333	0.08333	0.08333	0.16667	0.25	0.25	0.08333	0.16667	0.16667	0.16667	0.16667	0.25	0.16667	0.08333	0.16667	0.08333	0.25	0.16667	0.25	0.33333	0.16667	0.16667	0.33333	0.16667	0.16667	0.16667	0.16667	0.16667	0.08333	0.25
99	0.6	40	0.89	0.91667	1	0.91667	0.79167	0.91667	0.91667	0.625	b	0.908334	1	2	0.08333	0	0.16667	0.08333	0.16667	0.16667	0	0.08333	0.08333	0.08333	0	0	0.16667	0.25	0.25	0.16667	0.16667	0.16667	0.16667	0.16667	0.16667	0.16667	0.25	0.25	0.16667	0.16667	0.25	0.25	0.25	0.08333	0.25	0.25	0.16667	0.16667	0.25
100	0.6	41	0.74334	0.83333	0.75	0.91667	0.70833	0.91667	0.91667	0.875	c	0.858332	1	13	0.16667	0.16667	0.16667	0.08333	0.08333	0.16667	0.16667	0.16667	0.16667	0.08333	0.16667	0.16667	0	0.25	0.25	0.16667	0.25	0.16667	0.08333	0.25	0.33333	0.16667	0.16667	0.16667	0.16667	0.25	0.33333	0.25	0.25	0.16667	0.25	0.16667	0.25	0.25	0.16667
101	0.6	42	0.8075	0.91667	0.91667	1	0.41667	0.83333	1	0.625	c	0.874999	1	5	0.08333	0.16667	0.16667	0.16667	0	0.16667	0.08333	0.16667	0.08333	0.16667	0.08333	0.16667	0.25	0.08333	0.16667	0.16667	0.08333	0.16667	0.16667	0.08333	0.08333	0.16667	0.33333	0.25	0.16667	0.25	0.25	0.08333	0.16667	0.25	0.16667	0.08333	0.16667	0.16667	0.25
102	0.6	43	0.72667	0.91667	0.83333	0.83333	0.41667	0.83333	0.83333	0.54167	c	0.808332	1	13	0.08333	0.16667	0.16667	0.25	0.16667	0.16667	0.25	0.25	0.25	0.16667	0.08333	0.16667	0	0.25	0.25	0.16667	0.16667	0.25	0.33333	0.25	0.16667	0.25	0.16667	0.25	0.25	0.25	0.33333	0.08333	0.25	0.16667	0.08333	0.16667	0.16667	0.33333	0.25
103	0.6	44	0.85583	0.83333	0.83333	0.41667	0.66667	0.83333	0.41667	0.75	b	0.841667	1	4	0.16667	0.08333	0.08333	0	0.25	0.25	0.25	0.16667	0.25	0.08333	0.25	0.16667	0.16667	0.25	0.16667	0.16667	0.16667	0.16667	0.16667	0.16667	0.33333	0.16667	0.16667	0.33333	0.08333	0.16667	0.16667	0.16667	0.33333	0.08333	0.08333	0.16667	0.25	0.08333	0.25
104	0.6	45	0.84417	1	0.83333	0.83333	0.58333	0.83333	0.83333	0.54167	b	0.849999	1	1	0	0.16667	0.16667	0.16667	0.16667	0.25	0.08333	0.25	0.16667	0.08333	0.25	0.25	0.25	0.08333	0.25	0.25	0.25	0.25	0.08333	0.08333	0.16667	0.25	0.25	0.08333	0.08333	0.16667	0.16667	0.25	0.16667	0.16667	0.25	0.08333	0.16667	0.16667	0.16667
105	0.6	46	0.95667	1	1	0.5	0.5	1	0.58333	0.5	a	0.866667	1	1	0	0.08333	0.16667	0.08333	0.08333	0.25	0.16667	0.16667	0.08333	0.25	0.25	0.08333	0	0.16667	0.08333	0.08333	0.16667	0.33333	0.33333	0.16667	0.08333	0.08333	0.08333	0.08333	0.08333	0.16667	0.16667	0.25	0.16667	0.16667	0.16667	0.08333	0.16667	0.08333	0.08333
106	0.6	47	0.85333	0.91667	0.83333	0.83333	0.58333	0.91667	0.83333	0.58333	b	0.875	1	3	0.08333	0.16667	0	0.08333	0.16667	0.08333	0.16667	0.25	0.16667	0.08333	0.08333	0.16667	0.16667	0.16667	0.16667	0.25	0.16667	0.08333	0.08333	0.08333	0.16667	0.25	0.25	0.25	0.25	0.08333	0.16667	0.25	0.16667	0.25	0.25	0.25	0.16667	0.25	0.16667
107	0.6	48	0.87083	0.91667	0.83333	1	0.29167	0.83333	1	0.29167	b	0.858333	1	2	0.08333	0	0.16667	0.08333	0.25	0.08333	0.16667	0.16667	0.16667	0.25	0.16667	0.25	0.08333	0.08333	0.16667	0.16667	0.08333	0.25	0.08333	0.08333	0.16667	0.16667	0.16667	0.16667	0.25	0.16667	0.16667	0.08333	0.25	0.25	0.33333	0.16667	0.16667	0.25	0.16667
108	0.6	49	0.89417	1	0.91667	1	0.58333	1	1	0.58333	b	0.900001	1	1	0	0.08333	0.08333	0.08333	0.08333	0.16667	0.16667	0.08333	0.08333	0.16667	0.16667	0.16667	0.16667	0.16667	0.25	0.25	0.25	0.16667	0.25	0.16667	0.16667	0.25	0.16667	0.08333	0.16667	0.16667	0.16667	0.16667	0.16667	0.25	0.16667	0.16667	0.16667	0.16667	0.25
109	0.6	50	0.59833	0.91667	0.5	0.66667	0.5	0.75	0.5	0.5	d	0.858333	1	3	0.08333	0.16667	0	0.25	0.16667	0.08333	0.16667	0.25	0.16667	0.08333	0.16667	0.16667	0.16667	0.25	0.25	0.08333	0.16667	0.16667	0.25	0.08333	0.16667	0.25	0.16667	0.08333	0.25	0.25	0.16667	0.08333	0.25	0.25	0.33333	0.25	0.33333	0.33333	0.33333
110	0.6	51	0.77333	0.83333	0.91667	0.83333	0.25	1	0.83333	0.20833	c	0.85	1	7	0.16667	0.16667	0.08333	0.25	0.08333	0.16667	0	0.08333	0.25	0.25	0.25	0.16667	0.33333	0.16667	0.08333	0.25	0.25	0.16667	0.25	0.25	0.33333	0.16667	0.33333	0.25	0.16667	0.25	0.16667	0.16667	0.41667	0.33333	0.16667	0.25	0.33333	0.16667	0.08333
111	0.6	52	0.545	0.91667	0.5	0.91667	0.91667	0.66667	0.70833	0.75	e	0.841666	1	2	0.08333	0	0.16667	0.08333	0.25	0.16667	0.16667	0.25	0.25	0.16667	0.16667	0.16667	0.16667	0.16667	0.16667	0.33333	0.08333	0.08333	0.25	0.16667	0.25	0.33333	0.08333	0.25	0.25	0.08333	0.16667	0.33333	0.08333	0.08333	0.25	0.25	0.16667	0.33333	0.25
112	0.6	53	0.80833	0.91667	0.75	0.91667	0.79167	0.75	0.75	0.79167	c	0.825	1	7	0.08333	0.16667	0.25	0.33333	0.25	0.16667	0	0.16667	0.25	0.08333	0.33333	0.25	0.16667	0.16667	0.25	0.25	0.33333	0.16667	0.16667	0.33333	0.25	0.16667	0.25	0.16667	0.25	0.33333	0.33333	0.33333	0.25	0.16667	0.25	0.08333	0.16667	0.25	0.25
113	0.6	54	0.68667	0.66667	0.5	0.75	0.5	0.41667	0.75	0.45833	d	0.675001	0.83333	11	0.33333	0.41667	0.41667	0.25	0.33333	0.25	0.33333	0.25	0.33333	0.33333	0.16667	0.16667	0.33333	0.33333	0.33333	0.41667	0.5	0.33333	0.25	0.41667	0.41667	0.33333	0.41667	0.41667	0.41667	0.16667	0.33333	0.41667	0.41667	0.25	0.33333	0.41667	0.41667	0.33333	0.33333
114	0.6	55	0.91417	0.91667	1	0.91667	0.83333	1	0.91667	0.83333	b	0.883333	1	2	0.08333	0	0.16667	0.08333	0.16667	0.08333	0.16667	0.16667	0.16667	0.08333	0.16667	0.16667	0.08333	0.08333	0.16667	0.16667	0.08333	0.25	0.08333	0.16667	0.16667	0.08333	0.08333	0.25	0.16667	0.08333	0.25	0.25	0.16667	0.25	0.16667	0.25	0.25	0.16667	0.16667
115	0.6	56	0.65917	1	0.66667	1	0.66667	1	1	0.625	d	0.891667	1	1	0	0.08333	0.08333	0.08333	0.08333	0.16667	0.08333	0.16667	0.16667	0.16667	0.08333	0.08333	0.08333	0.16667	0.16667	0.08333	0.16667	0.16667	0.16667	0.16667	0.08333	0.08333	0.16667	0.16667	0.08333	0.25	0.25	0.16667	0.25	0.25	0.25	0.25	0.16667	0.16667	0.25
116	0.6	57	0.91	0.83333	0.83333	0.83333	0.5	0.75	0.75	0.5	b	0.858333	1	4	0.16667	0.08333	0.08333	0	0.16667	0.25	0.16667	0.08333	0.25	0.16667	0.16667	0.16667	0.16667	0.25	0.08333	0.16667	0.25	0.08333	0.16667	0.16667	0.16667	0.25	0.08333	0.25	0.08333	0.25	0.16667	0.08333	0.33333	0.33333	0.16667	0.08333	0.16667	0.25	0.16667
117	0.6	58	0.87083	0.91667	0.91667	1	0.25	0.91667	0.91667	0.25	b	0.908334	1	2	0.08333	0	0.16667	0.08333	0.08333	0.16667	0	0.08333	0.16667	0.08333	0.16667	0.08333	0.08333	0.08333	0.08333	0.08333	0.08333	0.16667	0.08333	0.08333	0.16667	0.08333	0.08333	0.16667	0	0.08333	0.16667	0.16667	0.16667	0.08333	0	0.16667	0.16667	0.08333	0.08333
118	0.6	59	0.81833	0.83333	0.75	0.91667	0.83333	0.83333	0.91667	0.79167	c	0.783333	0.91667	2	0.16667	0.08333	0.25	0.25	0.16667	0.25	0.25	0.25	0.25	0.25	0.25	0.16667	0.25	0.25	0.33333	0.25	0.25	0.25	0.16667	0.25	0.25	0.25	0.25	0.16667	0.33333	0.33333	0.33333	0.25	0.33333	0.25	0.33333	0.16667	0.16667	0.25	0.25
119	0.6	60	0.92833	0.91667	0.91667	0.91667	0.83333	0.91667	0.91667	0.83333	b	0.874999	1	3	0.08333	0.08333	0	0.16667	0.16667	0.16667	0.16667	0.16667	0.16667	0.08333	0.16667	0.08333	0.16667	0.16667	0.16667	0.16667	0.08333	0.16667	0.16667	0.16667	0.25	0.16667	0.16667	0.25	0.16667	0.08333	0.16667	0.08333	0.16667	0.08333	0.08333	0	0.25	0.25	0.25
120	0.6	61	0.88583	1	0.91667	0.66667	1	0.91667	0.66667	0.91667	b	0.858334	1	1	0	0.08333	0.08333	0.08333	0.16667	0.16667	0.25	0.16667	0.33333	0.08333	0.16667	0.25	0.16667	0.25	0.33333	0.16667	0.25	0.08333	0.25	0.16667	0.08333	0.33333	0.25	0.16667	0.16667	0.25	0.25	0.25	0.33333	0.25	0.25	0.16667	0.33333	0.33333	0.16667
121	0.6	62	0.89083	1	0.91667	1	0.45833	0.83333	1	0.58333	b	0.933336	1	1	0	0.08333	0.08333	0.08333	0.08333	0.08333	0.08333	0	0.08333	0.08333	0.16667	0.16667	0.16667	0.16667	0.16667	0.16667	0.16667	0.16667	0.16667	0.16667	0.08333	0.16667	0.16667	0.16667	0.08333	0.16667	0.08333	0.16667	0.16667	0.16667	0.16667	0.08333	0.16667	0.16667	0.16667
122	0.6	63	0.78083	0.91667	0.91667	0.75	0.58333	0.91667	0.625	0.58333	c	0.875	1	3	0.08333	0.16667	0	0.16667	0.08333	0.08333	0.16667	0.25	0.08333	0.16667	0.08333	0.16667	0.16667	0.16667	0.08333	0.25	0.25	0.25	0.25	0.16667	0.16667	0.25	0.08333	0.16667	0.16667	0.16667	0.25	0.08333	0.16667	0.16667	0.16667	0.25	0.16667	0.16667	0.25
123	0.6	64	0.95833	1	1	0.75	1	1	0.5	0.83333	a	0.916669	1	1	0	0.08333	0.08333	0.08333	0.08333	0.16667	0.08333	0.08333	0.08333	0.08333	0.16667	0.16667	0.16667	0.16667	0.16667	0.16667	0.16667	0.16667	0.16667	0.16667	0.25	0.16667	0.16667	0.25	0.16667	0.16667	0.25	0.16667	0.25	0.25	0.16667	0.25	0.16667	0.16667	0.16667
124	0.6	65	0.92667	0.91667	0.91667	0.5	0.95833	0.91667	0.75	0.91667	b	0.85	1	3	0.08333	0.16667	0	0.08333	0.16667	0.25	0.25	0.08333	0.25	0.16667	0.25	0.16667	0.16667	0.25	0.16667	0.25	0.33333	0.33333	0.25	0.25	0.08333	0.33333	0.16667	0.33333	0.25	0.33333	0.25	0.16667	0.33333	0.33333	0.16667	0.33333	0.25	0.33333	0.33333
125	0.6	66	0.785	0.83333	0.83333	0.91667	0.875	0.83333	0.91667	0.91667	c	0.8	1	27	0.16667	0.25	0.08333	0.16667	0.16667	0.25	0.25	0.33333	0.08333	0.25	0.25	0.25	0.16667	0.25	0.41667	0.08333	0.08333	0.25	0.33333	0.41667	0.33333	0.33333	0.16667	0.25	0.41667	0.33333	0	0.33333	0.16667	0.16667	0.33333	0.25	0.25	0.25	0.16667
126	0.6	67	0.97583	1	1	1	1	1	1	1	a	0.900001	1	1	0	0.08333	0.16667	0.08333	0.08333	0.08333	0.16667	0.08333	0.08333	0.16667	0	0	0.16667	0.25	0.16667	0	0	0	0	0	0.25	0	0.08333	0	0.08333	0.16667	0	0.16667	0.08333	0.08333	0.08333	0.25	0	0.08333	0.08333
127	0.6	68	0.81667	1	0.91667	0.625	0.625	0.91667	0.66667	0.5	c	0.933335	1	1	0	0.08333	0	0.08333	0.08333	0.16667	0.08333	0	0.08333	0.08333	0.08333	0.08333	0.08333	0	0.08333	0.08333	0	0	0.16667	0	0.16667	0.16667	0.08333	0.08333	0.16667	0.08333	0.08333	0.16667	0.08333	0.16667	0.08333	0.08333	0.08333	0.08333	0
128	0.6	69	0.88833	0.91667	0.83333	0.5	0.91667	0.83333	0.5	0.91667	b	0.841666	1	7	0.08333	0.16667	0.16667	0.25	0.16667	0.08333	0	0.25	0.16667	0.25	0.25	0.08333	0.16667	0.25	0.25	0.08333	0.16667	0.08333	0.08333	0.08333	0.25	0.16667	0.16667	0.25	0.25	0.08333	0.16667	0.16667	0.25	0.08333	0.08333	0.16667	0.08333	0.16667	0.08333
129	0.6	70	0.9125	0.91667	0.83333	0.91667	0.58333	0.91667	0.91667	0.58333	b	0.891667	1	2	0.08333	0	0.16667	0.16667	0.08333	0.08333	0.08333	0.08333	0.16667	0.16667	0.16667	0.08333	0.08333	0.16667	0.25	0.16667	0.16667	0.08333	0.16667	0.16667	0.16667	0.16667	0.16667	0.16667	0.08333	0.25	0.25	0.16667	0.25	0.25	0.25	0.25	0.25	0.25	0.25
130	0.6	71	0.80917	0.91667	0.75	0.5	0.5	0.75	0.5	0.58333	c	0.841665	1	5	0.08333	0.16667	0.16667	0.16667	0	0.16667	0.25	0.16667	0.16667	0.25	0.25	0.16667	0.16667	0.25	0.25	0.25	0.08333	0.25	0.25	0.25	0.16667	0.25	0.16667	0.25	0.08333	0.25	0.25	0.25	0.08333	0.08333	0.25	0.33333	0.25	0.25	0.25
131	0.6	72	0.87833	0.91667	1	0.58333	0.75	1	0.58333	0.54167	b	0.883333	1	3	0.08333	0.08333	0	0.16667	0.08333	0.16667	0.16667	0.16667	0.16667	0.08333	0.16667	0.16667	0.16667	0.16667	0.16667	0.16667	0.25	0.25	0.25	0.16667	0.25	0.25	0.16667	0.16667	0.16667	0.25	0.16667	0.25	0.25	0.25	0.16667	0.16667	0.25	0.25	0.25
132	0.6	73	0.835	0.91667	0.91667	0.91667	0.70833	0.91667	0.91667	0.70833	b	0.874999	1	2	0.08333	0	0.16667	0.08333	0.16667	0.16667	0.16667	0.08333	0.16667	0.16667	0.16667	0.08333	0.16667	0.25	0.16667	0.16667	0.25	0.08333	0	0.16667	0.25	0.08333	0.16667	0.16667	0.08333	0.25	0.08333	0.16667	0.41667	0.16667	0.25	0.16667	0.08333	0.25	0.16667
133	0.6	74	0.83167	0.83333	0.83333	0.58333	0.58333	0.66667	0.58333	0.58333	b	0.808333	0.91667	2	0.16667	0.08333	0.16667	0.33333	0.25	0.25	0.16667	0.08333	0.16667	0.25	0.16667	0.16667	0.25	0.16667	0.16667	0.16667	0.25	0.25	0.25	0.16667	0.25	0.33333	0.33333	0.33333	0.25	0.33333	0.25	0.25	0.25	0.33333	0.16667	0.08333	0.25	0.25	0.25
134	0.6	75	0.79583	0.91667	0.75	0.58333	0.45833	0.75	0.66667	0.5	c	0.875	1	2	0.08333	0	0.08333	0.16667	0.08333	0.16667	0.25	0.16667	0.16667	0.08333	0.33333	0.16667	0.16667	0.25	0.25	0.16667	0.25	0.16667	0.25	0.16667	0.08333	0.25	0.5	0.08333	0.33333	0.25	0.5	0.33333	0.08333	0.16667	0.16667	0.16667	0.08333	0	0.08333
135	0.6	76	0.97583	1	1	0.91667	0.875	1	0.875	0.875	a	0.916669	1	1	0	0.08333	0.08333	0.08333	0.08333	0.08333	0.08333	0.08333	0.08333	0.16667	0.08333	0.08333	0.16667	0.16667	0.16667	0.16667	0.16667	0.08333	0.16667	0.16667	0.16667	0.16667	0.16667	0.16667	0.16667	0.16667	0.16667	0.16667	0.16667	0.16667	0.16667	0.16667	0.16667	0.16667	0.16667
136	0.6	77	0.59667	0.83333	0.54167	0.41667	0.33333	0.58333	0.41667	0.33333	d	0.833333	1	25	0.16667	0.16667	0.25	0.08333	0.08333	0.16667	0.25	0.16667	0.08333	0.25	0.16667	0.25	0.25	0.25	0.25	0.25	0.16667	0.08333	0.33333	0.25	0.16667	0.16667	0.25	0.25	0	0.33333	0.16667	0.16667	0.16667	0.25	0.25	0.25	0.33333	0.33333	0.16667
137	0.6	78	0.75333	0.66667	0.66667	1	0.5	1	1	0.54167	c	0.675	1	2	0.33333	0	0.41667	0.33333	0.25	0.41667	0.41667	0.33333	0.41667	0.33333	0.08333	0.41667	0.08333	0.41667	0.41667	0.5	0.08333	0.08333	0.5	0.08333	0.08333	0.5	0.33333	0.5	0.16667	0.41667	0.58333	0.5	0.08333	0.5	0.08333	0.41667	0.58333	0.33333	0.5
138	0.6	79	0.84666	1	0.83333	0.83333	0.625	0.79167	0.75	0.5	b	0.891667	1	1	0	0.08333	0.16667	0.16667	0.08333	0.08333	0.08333	0.08333	0.16667	0.16667	0.16667	0.16667	0.08333	0.25	0.08333	0.08333	0.08333	0.16667	0.25	0.16667	0.16667	0.25	0.08333	0.25	0.08333	0.16667	0.08333	0.08333	0.25	0.16667	0.08333	0.16667	0.25	0.16667	0.25
139	0.6	80	0.79333	0.66667	0.75	0.75	0.33333	0.75	0.75	0.45833	c	0.775	0.91667	9	0.33333	0.25	0.25	0.25	0.16667	0.33333	0.25	0.16667	0.08333	0.16667	0.16667	0.41667	0.25	0.25	0.33333	0.16667	0.33333	0.08333	0.33333	0.25	0.25	0.33333	0.16667	0.33333	0.16667	0.25	0.33333	0.33333	0.25	0.25	0.16667	0.25	0.33333	0.16667	0.25
140	0.6	81	0.98667	1	1	1	0.75	1	1	0.83333	a	0.908335	1	1	0	0.08333	0.08333	0.16667	0.08333	0.16667	0.08333	0.08333	0.08333	0.08333	0.16667	0.08333	0.16667	0.08333	0.16667	0.08333	0.16667	0.16667	0.16667	0.25	0.25	0.16667	0.16667	0.16667	0.16667	0.16667	0.16667	0.16667	0.16667	0.16667	0.16667	0.25	0.25	0.16667	0.25
141	0.6	82	0.91417	1	0.91667	1	0.58333	0.91667	1	0.625	b	0.875	1	1	0	0.08333	0.16667	0.16667	0.08333	0.08333	0.16667	0.16667	0.25	0.08333	0.08333	0.08333	0.16667	0.25	0.25	0.25	0	0.16667	0	0.08333	0.16667	0.08333	0.16667	0.25	0.25	0.08333	0.08333	0.25	0.25	0.16667	0.08333	0.16667	0.16667	0.25	0.16667
142	0.6	83	0.7775	0.75	0.66667	0.75	0.625	0.91667	0.91667	0.66667	c	0.741667	0.83333	5	0.25	0.25	0.33333	0.33333	0.16667	0.16667	0.25	0.25	0.25	0.33333	0.33333	0.33333	0.25	0.25	0.16667	0.25	0.25	0.33333	0.25	0.33333	0.33333	0.33333	0.33333	0.33333	0.41667	0.25	0.41667	0.25	0.25	0.33333	0.33333	0.41667	0.33333	0.33333	0.33333
143	0.6	84	0.82333	0.91667	0.83333	0.5	0.54167	0.83333	0.375	0.54167	c	0.866666	1	9	0.08333	0.08333	0.16667	0.16667	0.16667	0.08333	0.25	0.16667	0	0.16667	0.25	0.08333	0.16667	0.16667	0.25	0.08333	0.16667	0.25	0.25	0.16667	0.16667	0.16667	0.16667	0.25	0.16667	0.08333	0.08333	0.08333	0.16667	0.25	0.16667	0.16667	0.25	0.08333	0.25
144	0.6	85	0.90083	0.91667	0.91667	0.91667	0.83333	0.91667	0.91667	0.79167	b	0.866666	1	2	0.08333	0	0.16667	0.08333	0.08333	0.16667	0.25	0.16667	0.16667	0.16667	0.16667	0.16667	0.16667	0.25	0.08333	0.25	0.25	0.16667	0.25	0.16667	0.08333	0.08333	0.08333	0.08333	0.08333	0.16667	0.25	0.08333	0.25	0.16667	0.16667	0.25	0.16667	0.16667	0.16667
145	0.6	86	0.8575	0.83333	0.70833	0.58333	0.75	0.95833	0.58333	0.625	b	0.874999	1	3	0.16667	0.16667	0	0.08333	0.08333	0.08333	0.16667	0.16667	0.16667	0.16667	0.25	0.25	0.25	0.25	0.16667	0.25	0.16667	0.25	0.25	0.25	0.16667	0.08333	0.25	0.25	0.25	0.16667	0.25	0.25	0.25	0.08333	0.25	0.16667	0.25	0.25	0.25
146	0.6	87	0.93833	1	1	0.83333	0.45833	1	0.83333	0.54167	b	0.883333	1	1	0	0.08333	0.16667	0.16667	0.08333	0.16667	0.08333	0.08333	0.16667	0.16667	0.16667	0.16667	0.16667	0.08333	0.16667	0.16667	0.08333	0.16667	0.16667	0.16667	0.16667	0.08333	0.16667	0.16667	0.08333	0.25	0.16667	0.16667	0.25	0.16667	0.16667	0.25	0.16667	0.08333	0.25
147	0.6	88	0.79833	1	0.83333	0.41667	0.70833	0.75	0.41667	0.70833	c	0.925001	1	1	0	0.08333	0.08333	0.08333	0.16667	0.08333	0.08333	0	0	0.16667	0.08333	0.16667	0.16667	0.25	0	0.25	0.16667	0	0.25	0.08333	0.08333	0.08333	0.16667	0.16667	0.08333	0.08333	0.08333	0.16667	0.16667	0.25	0.08333	0.16667	0.16667	0.16667	0.08333
148	0.6	89	0.94583	1	0.91667	0.91667	0.79167	0.91667	0.83333	0.54167	b	0.908335	1	1	0	0.08333	0.08333	0.08333	0.16667	0.08333	0.08333	0.16667	0.08333	0.08333	0.08333	0.16667	0.08333	0.16667	0.16667	0.08333	0.16667	0.16667	0.16667	0.25	0.16667	0	0.25	0.16667	0.16667	0.16667	0.16667	0.16667	0.25	0.25	0.25	0.08333	0.16667	0.16667	0.25
149	0.6	90	0.91167	0.91667	0.91667	0.91667	0.75	0.91667	0.91667	0.95833	b	0.866666	1	4	0.08333	0.16667	0.08333	0	0.16667	0.25	0.16667	0.16667	0.08333	0.16667	0.16667	0.16667	0.08333	0.08333	0.25	0.16667	0.16667	0.08333	0.16667	0.08333	0.25	0.16667	0.25	0.16667	0.08333	0.08333	0.25	0.25	0.33333	0.25	0.25	0.25	0.25	0.16667	0.16667
150	0.6	91	0.93667	1	1	1	0.91667	1	0.91667	0.83333	b	0.874999	1	1	0	0.08333	0.16667	0.08333	0.08333	0.16667	0.16667	0.16667	0.16667	0.16667	0.08333	0.25	0.16667	0.16667	0.08333	0.08333	0.25	0.16667	0.08333	0.16667	0.25	0.16667	0.16667	0.16667	0.08333	0.25	0.08333	0.25	0.16667	0.16667	0.16667	0.33333	0.25	0.16667	0.25
151	0.6	92	0.935	1	1	1	0.91667	1	1	0.95833	b	0.891667	1	1	0	0.08333	0.08333	0.16667	0.08333	0.08333	0.16667	0.16667	0.16667	0.08333	0.25	0.08333	0.16667	0.08333	0.08333	0.25	0.16667	0.25	0.16667	0.16667	0.16667	0.16667	0.16667	0.16667	0.16667	0.25	0.16667	0.16667	0.25	0.16667	0.25	0.25	0.16667	0.16667	0.16667
152	0.6	93	0.885	1	0.91667	0.83333	1	0.91667	0.91667	0.875	b	0.883334	1	1	0	0.16667	0.16667	0.08333	0.16667	0.08333	0.08333	0.08333	0.08333	0.25	0.25	0.25	0.08333	0.08333	0.25	0.25	0.25	0.25	0.16667	0.25	0.16667	0.25	0.16667	0.25	0.25	0.08333	0.16667	0.25	0.16667	0.16667	0.16667	0.16667	0.16667	0.25	0.16667
153	0.6	94	0.8225	0.83333	0.83333	0.58333	0.45833	0.83333	0.5	0.45833	c	0.791666	1	34	0.16667	0.25	0.08333	0.16667	0.25	0.16667	0.25	0.16667	0.33333	0.25	0.25	0.16667	0.08333	0.25	0.33333	0.33333	0.16667	0.25	0.16667	0.33333	0.16667	0.25	0.25	0.25	0.08333	0.16667	0.16667	0.33333	0.25	0.25	0.25	0.16667	0.25	0	0.16667
154	0.6	95	0.99667	1	1	0.83333	0.58333	1	0.83333	0.54167	a	0.933336	1	1	0	0.08333	0.08333	0.08333	0.08333	0	0.08333	0.08333	0.08333	0.08333	0.08333	0.16667	0	0.08333	0.16667	0.16667	0.16667	0.08333	0.16667	0.08333	0.08333	0.08333	0.16667	0.16667	0.16667	0.16667	0.16667	0.08333	0.16667	0.08333	0.16667	0.16667	0.16667	0.16667	0.16667
155	0.6	96	0.89167	1	0.83333	0.66667	0.41667	1	0.66667	0.5	b	0.875	1	1	0	0.08333	0.16667	0.08333	0.16667	0.08333	0.08333	0.25	0.16667	0.16667	0.08333	0.08333	0.16667	0.08333	0.16667	0.16667	0.16667	0.08333	0.25	0.16667	0.25	0.16667	0.25	0.25	0.16667	0.25	0.16667	0.25	0.16667	0.16667	0.16667	0.16667	0.25	0.25	0.25
156	0.6	97	0.72583	0.75	0.66667	0.58333	0.375	0.66667	0.5	0.45833	c	0.725001	0.91667	43	0.25	0.33333	0.33333	0.25	0.33333	0.33333	0.25	0.25	0.16667	0.25	0.33333	0.33333	0.33333	0.33333	0.33333	0.25	0.33333	0.16667	0.33333	0.25	0.16667	0.25	0.25	0.16667	0.33333	0.41667	0.33333	0.33333	0.33333	0.33333	0.41667	0.25	0.33333	0.33333	0.33333
157	0.6	98	0.885	0.91667	0.91667	0.83333	0.58333	0.91667	0.83333	0.41667	b	0.891667	1	2	0.08333	0	0.08333	0.16667	0.16667	0.16667	0.08333	0.16667	0.08333	0.08333	0.16667	0.08333	0.16667	0.16667	0.16667	0.25	0.25	0.16667	0.16667	0.16667	0.25	0.16667	0.25	0.25	0.16667	0.25	0.25	0.25	0.08333	0.25	0.25	0.16667	0.25	0.25	0.08333
158	0.6	99	0.76167	1	0.66667	0.83333	0.5	0.66667	0.83333	0.5	c	0.883334	1	1	0	0.08333	0.08333	0.08333	0.16667	0.08333	0.16667	0.08333	0.25	0.16667	0.25	0.08333	0.16667	0.08333	0.33333	0.16667	0.16667	0.16667	0.16667	0.16667	0.16667	0.16667	0.25	0.08333	0.16667	0.25	0.16667	0.16667	0.25	0.08333	0.25	0.25	0.25	0.25	0.41667
159	0.6	100	0.915	0.91667	0.83333	1	0.66667	0.91667	1	0.79167	b	0.891667	1	3	0.08333	0.16667	0	0.08333	0.16667	0.16667	0.08333	0.16667	0.08333	0.08333	0.16667	0.16667	0.08333	0.08333	0.16667	0.08333	0.08333	0	0.08333	0.25	0.25	0.08333	0.25	0.16667	0.16667	0.16667	0	0.08333	0.08333	0.16667	0.16667	0.16667	0	0.08333	0.16667
160	0.7	1	0.6975	1	0.5	0.91667	0.33333	0.83333	1	0.33333	d	0.850001	1	1	0	0.08333	0.33333	0.08333	0.08333	0.08333	0.41667	0.16667	0.16667	0.08333	0.5	0.33333	0.08333	0.33333	0.16667	0.41667	0.08333	0.08333	0.25	0.16667	0.5	0.41667	0.16667	0.16667	0.08333	0.25	0.08333	0.08333	0.25	0.16667	0.16667	0.33333	0.16667	0.16667	0.08333
161	0.7	2	0.7	0.66667	0.75	0.66667	0.5	0.66667	0.66667	0.45833	d	0.691667	0.91667	42	0.33333	0.25	0.25	0.33333	0.16667	0.33333	0.41667	0.25	0.41667	0.33333	0.25	0.33333	0.41667	0.33333	0.33333	0.41667	0.41667	0.25	0.16667	0.41667	0.33333	0.41667	0.33333	0.33333	0.25	0.25	0.25	0.33333	0.33333	0.16667	0.33333	0.25	0.33333	0.33333	0.25
162	0.7	3	0.72417	1	0.75	0.75	0.875	0.66667	0.75	0.875	c	0.883334	1	1	0	0.08333	0.08333	0.16667	0.08333	0.16667	0.08333	0.08333	0.25	0.16667	0	0.33333	0.16667	0.25	0.08333	0.16667	0.08333	0.33333	0.25	0.16667	0.08333	0.25	0.33333	0.33333	0.25	0.16667	0.25	0.16667	0.16667	0.33333	0.33333	0.25	0.25	0.33333	0.25
163	0.7	4	0.84917	1	0.91667	0.83333	0.70833	0.83333	0.83333	0.58333	b	0.891667	1	1	0	0.08333	0.08333	0.08333	0.08333	0.16667	0.16667	0.16667	0.08333	0.16667	0.16667	0.16667	0.16667	0.16667	0.16667	0.16667	0.08333	0.08333	0.08333	0.08333	0.16667	0.25	0.08333	0.25	0.25	0.25	0.08333	0.25	0.25	0.08333	0.16667	0.33333	0.25	0.08333	0.08333
164	0.7	5	0.87833	0.83333	0.83333	0.83333	0.29167	0.83333	0.83333	0.125	b	0.858333	1	7	0.16667	0.08333	0.16667	0.08333	0.08333	0.25	0	0.25	0.16667	0.16667	0.16667	0.25	0.25	0.16667	0.16667	0.16667	0.25	0.16667	0.16667	0.25	0.16667	0.16667	0.08333	0.16667	0.08333	0.16667	0.25	0.16667	0.33333	0.16667	0.25	0.25	0.33333	0.08333	0.25
165	0.7	6	0.86833	1	1	1	0.375	1	0.66667	0.375	b	0.908335	1	1	0	0.08333	0.08333	0.08333	0.16667	0.16667	0.08333	0.08333	0.08333	0.08333	0.08333	0.08333	0.08333	0	0.16667	0.16667	0.16667	0.16667	0.16667	0.08333	0.08333	0.16667	0.16667	0.25	0.16667	0.25	0.16667	0.25	0.16667	0.16667	0.16667	0.16667	0.16667	0.16667	0.08333
166	0.7	7	0.675	0.66667	0.58333	0.5	0.75	0.58333	0.58333	0.75	d	0.666666	0.83333	8	0.33333	0.25	0.33333	0.41667	0.33333	0.41667	0.25	0.16667	0.41667	0.41667	0.25	0.41667	0.33333	0.33333	0.33333	0.33333	0.25	0.41667	0.33333	0.33333	0.41667	0.25	0.33333	0.41667	0.41667	0.33333	0.41667	0.33333	0.41667	0.16667	0.41667	0.41667	0.41667	0.33333	0.25
167	0.7	8	0.72417	0.91667	0.66667	0.45833	0.45833	0.58333	0.45833	0.5	c	0.849999	1	8	0.08333	0.16667	0.16667	0.08333	0.16667	0.25	0.25	0	0.16667	0.16667	0.08333	0.16667	0.16667	0.16667	0.25	0.08333	0.25	0.16667	0.16667	0.25	0.25	0.25	0.25	0.08333	0.16667	0.25	0.25	0.25	0.16667	0.25	0.16667	0.25	0.25	0.16667	0.25
168	0.7	9	0.71917	0.83333	0.5	0.33333	0.16667	0.5	0.33333	0.125	c	0.791667	0.91667	2	0.16667	0.08333	0.25	0.16667	0.25	0.08333	0.33333	0.16667	0.33333	0.25	0.25	0.25	0.25	0.33333	0.33333	0.41667	0.25	0.16667	0.33333	0.25	0.16667	0.16667	0.25	0.25	0.33333	0.25	0.33333	0.16667	0.33333	0.33333	0.16667	0.16667	0.16667	0.33333	0.33333
169	0.7	10	0.56333	0.66667	0.5	0.41667	0.66667	0.5	0.41667	0.625	e	0.733334	0.91667	6	0.33333	0.25	0.16667	0.41667	0.33333	0.08333	0.25	0.33333	0.33333	0.16667	0.33333	0.41667	0.33333	0.25	0.33333	0.41667	0.25	0.25	0.33333	0.25	0.16667	0.33333	0.33333	0.33333	0.08333	0.25	0.33333	0.16667	0.41667	0.25	0.41667	0.33333	0.41667	0.41667	0.33333
170	0.7	11	0.86833	0.91667	0.91667	0.5	0.375	0.91667	0.41667	0.08333	b	0.775	0.91667	1	0.08333	0.16667	0.16667	0.25	0.33333	0.25	0.33333	0.16667	0.16667	0.33333	0.25	0.25	0.25	0.16667	0.16667	0.16667	0.25	0.33333	0.33333	0.25	0.25	0.25	0.33333	0.25	0.25	0.25	0.25	0.33333	0.25	0.33333	0.16667	0.33333	0.25	0.33333	0.33333
171	0.7	12	0.6625	0.66667	0.41667	0.5	0.25	0.5	0.66667	0.125	d	0.641667	0.83333	34	0.33333	0.25	0.41667	0.41667	0.41667	0.41667	0.33333	0.33333	0.33333	0.33333	0.33333	0.33333	0.5	0.25	0.25	0.41667	0.5	0.41667	0.25	0.5	0.5	0.33333	0.41667	0.41667	0.41667	0.5	0.33333	0.41667	0.41667	0.41667	0.41667	0.5	0.41667	0.16667	0.41667
172	0.7	13	0.7725	0.91667	0.75	0.91667	0.75	0.83333	0.91667	0.54167	c	0.808332	1	21	0.08333	0.16667	0.16667	0.16667	0.16667	0.16667	0.25	0.25	0.25	0.25	0.25	0.25	0.16667	0.08333	0.16667	0.16667	0.25	0.25	0.33333	0.16667	0	0.25	0.16667	0.33333	0.08333	0.25	0.33333	0.08333	0.25	0.16667	0.25	0.33333	0.33333	0.25	0.25
173	0.7	14	0.81333	0.83333	0.75	0.83333	0.29167	0.70833	0.83333	0.41667	c	0.799999	1	12	0.16667	0.16667	0.25	0.25	0.16667	0.08333	0.25	0.25	0.25	0.16667	0.16667	0	0.25	0.16667	0.25	0.25	0.16667	0.25	0.25	0.25	0.25	0.08333	0.25	0.16667	0.16667	0.16667	0.25	0.16667	0.25	0.25	0.16667	0.08333	0.08333	0.16667	0.25
174	0.7	16	0.61583	0.5	0.54167	0.58333	0.375	0.625	0.58333	0.41667	d	0.575001	0.83333	15	0.5	0.33333	0.41667	0.5	0.33333	0.25	0.58333	0.33333	0.5	0.5	0.5	0.41667	0.33333	0.41667	0.16667	0.41667	0.41667	0.33333	0.33333	0.33333	0.58333	0.41667	0.33333	0.16667	0.41667	0.5	0.33333	0.5	0.25	0.33333	0.41667	0.25	0.25	0.41667	0.58333
175	0.7	17	0.76833	0.83333	1	0.83333	0.33333	1	0.83333	0.25	c	0.875	1	3	0.16667	0.08333	0	0.08333	0.16667	0.16667	0.16667	0.08333	0.25	0.08333	0.16667	0.25	0.16667	0.16667	0.25	0.16667	0.25	0.16667	0.25	0.08333	0.25	0.16667	0.16667	0.16667	0.25	0.16667	0.25	0.16667	0.16667	0.08333	0.25	0.25	0.25	0.16667	0.25
176	0.7	19	0.6625	0.91667	0.66667	0.25	0.625	0.66667	0.33333	0.875	d	0.866666	1	5	0.08333	0.16667	0.16667	0.16667	0	0.08333	0.08333	0.16667	0.25	0.16667	0.16667	0.16667	0.16667	0.16667	0.16667	0.16667	0.25	0.08333	0.08333	0.25	0.16667	0.08333	0.08333	0.08333	0.08333	0.08333	0.08333	0.25	0.16667	0.08333	0.08333	0.16667	0.25	0.16667	0.08333
177	0.7	20	0.92167	0.91667	0.91667	0.79167	0.625	0.91667	0.875	0.54167	b	0.816665	1	35	0.08333	0.16667	0.16667	0.16667	0.16667	0.25	0.25	0.25	0.16667	0.16667	0.16667	0.16667	0.16667	0.16667	0.16667	0.25	0.08333	0.25	0.16667	0.08333	0.25	0.25	0.33333	0.25	0.25	0.25	0.16667	0.16667	0.25	0.16667	0.08333	0.16667	0.33333	0.25	0
178	0.7	21	0.73333	0.83333	0.75	0.91667	0.375	0.75	0.75	0.25	c	0.808332	0.91667	3	0.16667	0.16667	0.08333	0.16667	0.25	0.16667	0.25	0.16667	0.25	0.25	0.25	0.25	0.25	0.25	0.25	0.16667	0.25	0.25	0.25	0.25	0.16667	0.25	0.25	0.25	0.16667	0.25	0.25	0.25	0.16667	0.25	0.25	0.25	0.16667	0.16667	0.25
179	0.7	22	0.8075	0.83333	0.75	0.83333	0.66667	0.75	0.75	0.625	c	0.725001	0.91667	18	0.16667	0.25	0.25	0.25	0.33333	0.33333	0.33333	0.25	0.33333	0.25	0.16667	0.33333	0.33333	0.25	0.33333	0.41667	0.25	0.08333	0.41667	0.41667	0.33333	0.25	0.25	0.16667	0.41667	0.41667	0.41667	0.33333	0.41667	0.16667	0.41667	0.08333	0.25	0.33333	0.33333
180	0.7	23	0.81667	0.91667	0.75	0.66667	0.58333	0.75	0.58333	0.375	c	0.858333	1	6	0.08333	0.16667	0.16667	0.16667	0.25	0	0.08333	0.25	0.08333	0.16667	0.16667	0.25	0.16667	0.25	0.25	0.08333	0.16667	0.16667	0.16667	0.25	0.25	0.16667	0.25	0.08333	0.16667	0.25	0.16667	0.08333	0.16667	0.25	0.25	0.25	0.08333	0.25	0.33333
181	0.7	24	0.76	0.83333	0.91667	0.58333	0.41667	1	0.5	0.29167	c	0.866667	1	3	0.16667	0.08333	0	0.08333	0.08333	0.16667	0.16667	0.25	0.25	0.08333	0.16667	0.16667	0.16667	0.16667	0.08333	0.16667	0.16667	0.25	0.16667	0.08333	0.16667	0.25	0.25	0.25	0.33333	0.25	0.16667	0.16667	0.08333	0.16667	0.25	0.16667	0.16667	0.25	0.25
182	0.7	25	0.67417	0.91667	0.91667	0.25	0.20833	0.91667	0.25	0.16667	d	0.825001	1	5	0.08333	0.16667	0.16667	0.08333	0	0.25	0.08333	0.25	0.33333	0.33333	0.16667	0.41667	0.25	0.25	0.16667	0.16667	0.41667	0.16667	0.08333	0.41667	0.16667	0.16667	0.08333	0.41667	0.08333	0.16667	0.33333	0.16667	0.33333	0.25	0.5	0.16667	0.25	0.16667	0.08333
183	0.7	26	0.74417	0.58333	0.83333	0.375	0.25	0.75	0.375	0.16667	c	0.708332	1	7	0.41667	0.5	0.08333	0.41667	0.16667	0.33333	0	0.16667	0.41667	0.41667	0.08333	0.33333	0.25	0.33333	0.5	0.25	0.41667	0.5	0.33333	0.41667	0.16667	0.5	0.41667	0.41667	0.08333	0.16667	0.5	0.33333	0.33333	0.58333	0.5	0.08333	0.16667	0.41667	0.16667
184	0.7	27	0.705	0.75	0.91667	0.66667	0.58333	0.75	0.66667	0.29167	c	0.700001	0.83333	7	0.25	0.33333	0.41667	0.33333	0.25	0.25	0.16667	0.33333	0.33333	0.33333	0.33333	0.25	0.33333	0.25	0.41667	0.41667	0.33333	0.16667	0.33333	0.41667	0.33333	0.25	0.33333	0.33333	0.33333	0.25	0.41667	0.16667	0.25	0.41667	0.41667	0.41667	0.25	0.41667	0.25
185	0.7	28	0.66083	0.75	0.66667	0.625	0.20833	0.625	0.54167	0.08333	d	0.741667	0.91667	29	0.25	0.16667	0.25	0.16667	0.33333	0.25	0.25	0.25	0.33333	0.33333	0.33333	0.25	0.25	0.25	0.33333	0.25	0.33333	0.33333	0.25	0.25	0.25	0.33333	0.25	0.33333	0.16667	0.33333	0.33333	0.25	0.08333	0.25	0.33333	0.41667	0.33333	0.25	0.25
186	0.7	29	0.815	0.91667	0.75	0.83333	0.66667	0.75	0.83333	0.33333	c	0.816665	1	46	0.08333	0.16667	0.16667	0.16667	0.25	0.25	0.16667	0.16667	0.16667	0.25	0.25	0.25	0.16667	0.16667	0.25	0.25	0.16667	0.25	0.25	0.16667	0.25	0.25	0.25	0.25	0.25	0.33333	0.25	0.16667	0.33333	0.33333	0.25	0.08333	0.25	0.08333	0.25
187	0.7	30	0.90167	0.91667	0.91667	0.91667	0.95833	0.91667	1	0.95833	b	0.908334	1	2	0.08333	0	0.08333	0	0.08333	0.16667	0.16667	0.16667	0.08333	0.08333	0.16667	0.16667	0	0	0	0.08333	0.08333	0.16667	0.25	0.25	0.25	0.08333	0.16667	0.16667	0.16667	0.16667	0.08333	0.25	0.08333	0.16667	0.08333	0.08333	0.25	0.08333	0.08333
188	0.7	31	0.7875	0.91667	0.75	0.83333	0.625	0.75	0.83333	0.625	c	0.883333	1	3	0.08333	0.16667	0	0.08333	0.08333	0.16667	0.08333	0.16667	0.16667	0.16667	0.08333	0.16667	0.08333	0.16667	0.16667	0.25	0.25	0.16667	0.25	0.16667	0.25	0.25	0.25	0.16667	0.08333	0.08333	0.16667	0.16667	0.16667	0.16667	0.16667	0.08333	0.25	0.16667	0.16667
189	0.7	32	0.84	0.91667	1	0.58333	0.33333	1	0.5	0.29167	b	0.841666	1	8	0.08333	0.16667	0.16667	0.25	0.16667	0.25	0.08333	0	0.16667	0.25	0.16667	0.08333	0.16667	0.16667	0.25	0.16667	0.25	0.25	0.16667	0.25	0.33333	0.16667	0.16667	0.16667	0.33333	0.16667	0.08333	0.08333	0.16667	0.08333	0.08333	0.08333	0.25	0.16667	0.25
190	0.7	33	0.89667	0.83333	0.91667	0.66667	0.91667	0.91667	0.66667	0.66667	b	0.875	1	3	0.16667	0.16667	0	0.08333	0.08333	0.08333	0.08333	0.16667	0.16667	0.25	0.25	0.33333	0.16667	0.16667	0.25	0.16667	0.33333	0.16667	0.25	0.16667	0.16667	0.16667	0.25	0.25	0.08333	0.25	0.16667	0.25	0.16667	0.25	0.16667	0.25	0.25	0.16667	0.16667
191	0.7	34	0.755	0.83333	0.75	0.66667	0.375	0.75	0.83333	0.41667	c	0.799999	1	32	0.16667	0.08333	0.16667	0.25	0.25	0.25	0.25	0.25	0.16667	0.16667	0.16667	0.16667	0.25	0.25	0.16667	0.25	0.08333	0.25	0.33333	0.25	0.25	0.25	0.25	0.25	0.25	0.16667	0.25	0.33333	0.16667	0.16667	0.08333	0	0.25	0.25	0.33333
192	0.7	35	0.80333	0.75	0.58333	0.66667	0.79167	0.66667	0.75	0.66667	c	0.691668	0.83333	3	0.25	0.25	0.16667	0.33333	0.33333	0.33333	0.33333	0.33333	0.41667	0.33333	0.25	0.33333	0.33333	0.41667	0.25	0.25	0.41667	0.33333	0.25	0.41667	0.25	0.33333	0.41667	0.25	0.41667	0.33333	0.41667	0.33333	0.41667	0.41667	0.33333	0.33333	0.33333	0.41667	0.41667
193	0.7	36	0.85083	0.91667	0.91667	0.83333	0.58333	0.91667	0.83333	0.54167	b	0.816665	1	42	0.08333	0.16667	0.16667	0.25	0.16667	0.25	0.16667	0.25	0.16667	0.16667	0.16667	0.16667	0.08333	0.33333	0.08333	0.16667	0.25	0.25	0.25	0.25	0.25	0.25	0.25	0.25	0.16667	0.33333	0.25	0.16667	0.25	0.25	0.25	0.16667	0.16667	0.33333	0.16667
194	0.7	37	0.7925	0.83333	0.66667	0.33333	0.33333	0.58333	0.33333	0.375	c	0.799999	0.91667	2	0.16667	0.08333	0.25	0.25	0.16667	0.16667	0.16667	0.16667	0.25	0.33333	0.25	0.16667	0.16667	0.25	0.25	0.25	0.25	0.25	0.25	0.25	0.33333	0.16667	0.25	0.33333	0.25	0.25	0.33333	0.16667	0.33333	0.25	0.25	0.16667	0.25	0.33333	0.16667
195	0.7	38	0.52583	1	0.5	0.45833	0.25	0.91667	0.54167	0.25	e	0.875	1	1	0	0.08333	0.08333	0.16667	0.16667	0.08333	0.08333	0.16667	0.16667	0.25	0.16667	0.16667	0.16667	0.08333	0.25	0.16667	0.25	0.16667	0.16667	0.08333	0.16667	0.08333	0.16667	0.16667	0.25	0.25	0.16667	0.25	0.25	0.08333	0.25	0.33333	0.25	0.33333	0.08333
196	0.7	39	0.88167	1	0.95833	0.83333	0.625	0.95833	0.83333	0.83333	b	0.883333	1	1	0	0.08333	0.08333	0.16667	0.16667	0.08333	0.16667	0.08333	0.16667	0.16667	0.16667	0.16667	0.25	0.25	0.33333	0.33333	0.08333	0.08333	0.16667	0.16667	0.16667	0.25	0.16667	0.16667	0.16667	0.16667	0.25	0.25	0.33333	0.25	0.33333	0	0.25	0.25	0.08333
197	0.7	40	0.83417	0.91667	0.91667	0.33333	0.33333	0.91667	0.33333	0.5	b	0.824999	1	25	0.08333	0.16667	0.25	0.16667	0.08333	0.25	0.16667	0.16667	0.25	0.16667	0.16667	0.33333	0.25	0.16667	0.16667	0.16667	0.25	0.16667	0.25	0.16667	0.25	0.16667	0.25	0.16667	0	0.25	0.16667	0.16667	0.25	0.16667	0.33333	0.33333	0.08333	0.33333	0.16667
198	0.7	41	0.8	0.66667	0.75	0.75	0.29167	0.75	0.75	0.375	c	0.691668	0.83333	17	0.33333	0.33333	0.25	0.33333	0.33333	0.25	0.33333	0.25	0.41667	0.25	0.33333	0.41667	0.25	0.25	0.41667	0.41667	0.16667	0.41667	0.33333	0.33333	0.25	0.25	0.41667	0.41667	0.33333	0.25	0.41667	0.16667	0.33333	0.33333	0.41667	0.33333	0.25	0.33333	0.41667
199	0.7	42	0.915	0.75	0.91667	0.75	0.58333	0.91667	0.75	0.66667	b	0.766667	0.91667	7	0.25	0.16667	0.33333	0.16667	0.25	0.25	0.08333	0.16667	0.33333	0.33333	0.25	0.25	0.33333	0.25	0.16667	0.41667	0.25	0.25	0.33333	0.25	0.33333	0.33333	0.33333	0.16667	0.33333	0.33333	0.25	0.16667	0.25	0.16667	0.33333	0.25	0.33333	0.33333	0.33333
200	0.7	43	0.75167	0.83333	0.75	0.66667	0.54167	1	0.75	0.41667	c	0.783333	1	23	0.16667	0.08333	0.25	0.25	0.25	0.16667	0.16667	0.33333	0.16667	0.33333	0.33333	0.33333	0.16667	0.25	0.25	0.33333	0.16667	0.16667	0.41667	0.25	0.25	0.16667	0	0.33333	0.25	0.41667	0.25	0.33333	0.33333	0.25	0.25	0.25	0.33333	0.25	0.33333
201	0.7	44	0.82417	0.83333	0.83333	0.83333	0.75	0.83333	0.45833	0.70833	c	0.858333	1	5	0.16667	0.08333	0.16667	0.16667	0	0.25	0.08333	0.08333	0.25	0.16667	0.08333	0.25	0.25	0.16667	0.16667	0.08333	0.08333	0.16667	0.25	0.16667	0.08333	0.08333	0.25	0.25	0	0.25	0.08333	0.25	0.08333	0.16667	0.16667	0.08333	0.16667	0.16667	0.25
202	0.7	45	0.65083	0.91667	0.41667	1	0.16667	1	0.95833	0.25	d	0.858332	1	2	0.08333	0	0.16667	0.16667	0.16667	0.16667	0.16667	0.25	0.08333	0.16667	0.16667	0.16667	0.08333	0.16667	0.25	0.33333	0.25	0.16667	0.16667	0.16667	0.16667	0.16667	0.25	0.16667	0.25	0.16667	0.16667	0.25	0.16667	0.16667	0.16667	0.16667	0.08333	0.25	0.25
203	0.7	46	0.895	0.83333	0.75	0.75	0.54167	0.58333	0.75	0.375	b	0.808333	1	11	0.16667	0.08333	0.08333	0.16667	0.25	0.25	0.25	0.25	0.16667	0.25	0	0.25	0.08333	0.25	0.25	0.16667	0.33333	0.16667	0.16667	0.16667	0.16667	0.25	0.16667	0.16667	0.16667	0.16667	0.33333	0.16667	0.16667	0.33333	0.08333	0.25	0.33333	0.25	0.16667
204	0.7	47	0.69084	0.75	0.66667	0.66667	0.58333	0.83333	0.75	0.54167	d	0.725001	0.75	1	0.25	0.33333	0.25	0.25	0.25	0.33333	0.25	0.25	0.25	0.33333	0.33333	0.33333	0.33333	0.25	0.41667	0.41667	0.33333	0.33333	0.33333	0.33333	0.41667	0.33333	0.33333	0.33333	0.41667	0.41667	0.33333	0.41667	0.33333	0.41667	0.33333	0.33333	0.33333	0.33333	0.33333
205	0.7	48	0.86917	0.75	0.75	0.54167	0.375	0.75	0.625	0.375	b	0.75	0.91667	12	0.25	0.16667	0.25	0.33333	0.16667	0.25	0.25	0.25	0.33333	0.25	0.33333	0.08333	0.33333	0.33333	0.33333	0.25	0.33333	0.33333	0.33333	0.16667	0.25	0.33333	0.33333	0.25	0.25	0.25	0.33333	0.25	0.33333	0.25	0.33333	0.25	0.33333	0.16667	0.33333
206	0.7	49	0.81167	0.83333	0.83333	0.75	0.25	0.83333	0.75	0.29167	c	0.866667	1	8	0.16667	0.25	0.16667	0.08333	0.25	0.16667	0.08333	0	0.08333	0.08333	0.25	0.16667	0.16667	0.16667	0.16667	0.08333	0.25	0.08333	0.25	0.25	0.33333	0.33333	0.33333	0.16667	0.25	0.25	0.25	0.33333	0.16667	0.33333	0.33333	0.16667	0.16667	0.25	0.25
207	0.7	50	0.79666	1	0.83333	0.41667	0.83333	0.91667	0.41667	0.875	c	0.883335	1	1	0	0.08333	0.08333	0.08333	0.08333	0.08333	0.08333	0.16667	0.16667	0.33333	0.16667	0.25	0.33333	0.16667	0.16667	0.25	0.08333	0.33333	0.08333	0.16667	0.25	0.08333	0.16667	0.08333	0.16667	0.16667	0.16667	0.16667	0.16667	0.08333	0.33333	0.16667	0.25	0.33333	0.33333
208	0.7	51	0.7525	0.75	0.58333	0.33333	0.33333	0.625	0.33333	0.33333	c	0.725	0.91667	21	0.25	0.16667	0.16667	0.33333	0.25	0.25	0.33333	0.25	0.33333	0.41667	0.33333	0.25	0.33333	0.25	0.33333	0.25	0.41667	0.33333	0.25	0.25	0.08333	0.25	0.08333	0.33333	0.41667	0.25	0.16667	0.33333	0.16667	0.16667	0.41667	0.16667	0.16667	0.16667	0.33333
209	0.7	52	0.92333	1	1	0.25	0.79167	1	0.33333	0.83333	b	0.9	1	1	0	0.08333	0.08333	0	0.16667	0.16667	0.16667	0.08333	0.16667	0.08333	0	0	0.08333	0	0	0.08333	0.16667	0	0.16667	0.16667	0.16667	0	0.16667	0.16667	0	0.08333	0	0.16667	0.16667	0.16667	0.16667	0.16667	0.08333	0.08333	0.08333
210	0.7	53	0.88	0.91667	0.91667	0.41667	0.375	0.91667	0.375	0.41667	b	0.824999	1	20	0.08333	0.16667	0.16667	0.25	0.16667	0.25	0.25	0.16667	0.16667	0.08333	0.25	0.16667	0.25	0.08333	0.16667	0.25	0.16667	0.25	0.25	0	0.33333	0.16667	0.25	0.33333	0.08333	0.25	0.25	0.25	0.25	0.25	0.25	0.25	0.08333	0.25	0.33333
211	0.7	54	0.6475	0.75	0.58333	0.625	0.375	0.58333	0.625	0.25	d	0.733333	0.91667	18	0.25	0.33333	0.16667	0.25	0.25	0.16667	0.33333	0.25	0.25	0.41667	0.33333	0.33333	0.16667	0.25	0.16667	0.33333	0.16667	0.08333	0.25	0.25	0.41667	0.33333	0.33333	0.25	0.41667	0.25	0.25	0.25	0.25	0.25	0.33333	0.25	0.41667	0.25	0.16667
212	0.7	55	0.53667	0.91667	0.58333	0.66667	0.70833	0.58333	0.375	0.625	e	0.841665	1	6	0.08333	0.25	0.16667	0.16667	0.16667	0	0.16667	0.16667	0.25	0.16667	0.16667	0.08333	0.16667	0.16667	0.16667	0.08333	0.25	0.25	0.25	0.25	0.25	0.08333	0.25	0.16667	0.16667	0.08333	0.16667	0.08333	0.25	0.25	0.16667	0.16667	0.16667	0.25	0.16667
213	0.7	56	0.74333	0.83333	0.75	0.45833	0.33333	0.66667	0.45833	0.41667	c	0.774999	0.91667	3	0.16667	0.16667	0.08333	0.25	0.25	0.25	0.16667	0.25	0.25	0.41667	0.25	0.25	0.25	0.25	0.25	0.33333	0.33333	0.25	0.16667	0.16667	0.25	0.25	0.16667	0.41667	0.16667	0.33333	0.33333	0.41667	0.5	0.16667	0.33333	0.33333	0.25	0.25	0.33333
214	0.7	57	0.83667	1	0.91667	0.5	0.5	0.91667	0.58333	0.45833	b	0.883334	1	1	0	0.16667	0.08333	0.08333	0.25	0.08333	0.16667	0.08333	0.16667	0.08333	0.25	0.16667	0.08333	0.16667	0.16667	0.16667	0.25	0.08333	0.08333	0.16667	0.25	0.08333	0.16667	0.16667	0.16667	0.16667	0.33333	0.08333	0.16667	0.25	0.25	0.25	0.25	0.25	0.33333
215	0.7	58	0.8375	0.91667	0.83333	0.91667	0.375	0.91667	0.75	0.20833	b	0.874999	1	5	0.08333	0.16667	0.16667	0.16667	0	0.16667	0.08333	0.08333	0.16667	0.16667	0.16667	0.25	0.16667	0.08333	0.25	0.16667	0.25	0.25	0.16667	0.25	0.16667	0.25	0.08333	0.25	0.08333	0.16667	0.16667	0.25	0.16667	0.16667	0.25	0.16667	0.25	0.25	0.16667
216	0.7	59	0.65333	0.58333	0.33333	0.58333	0.29167	0.33333	0.58333	0.41667	d	0.533333	0.66667	10	0.41667	0.5	0.41667	0.5	0.5	0.5	0.5	0.5	0.5	0.33333	0.58333	0.5	0.5	0.41667	0.58333	0.33333	0.33333	0.58333	0.41667	0.41667	0.41667	0.58333	0.58333	0.58333	0.5	0.58333	0.41667	0.5	0.5	0.58333	0.5	0.33333	0.58333	0.58333	0.41667
217	0.7	60	0.58917	0.83333	0.5	0.75	0.29167	0.75	0.75	0.33333	d	0.8	1	13	0.16667	0.08333	0.16667	0.08333	0.25	0.25	0.25	0.25	0.25	0.25	0.16667	0.16667	0	0.16667	0.08333	0.25	0.16667	0.16667	0.33333	0.25	0.25	0.16667	0.16667	0.25	0.25	0.16667	0.25	0.25	0.25	0.16667	0.33333	0.25	0.16667	0.25	0.16667
218	0.7	61	0.94167	1	1	1	0.58333	1	0.83333	0.79167	b	0.875	1	1	0	0.08333	0.16667	0.16667	0.08333	0.08333	0.16667	0.25	0.16667	0.08333	0.08333	0.25	0.16667	0.08333	0.25	0.08333	0.25	0.16667	0.16667	0	0.08333	0.33333	0.16667	0.16667	0.16667	0.16667	0.25	0.08333	0.25	0.16667	0	0.25	0	0.25	0.33333
219	0.7	62	0.75083	0.83333	0.91667	0.83333	0.375	0.91667	0.83333	0.375	c	0.791666	0.91667	5	0.16667	0.16667	0.25	0.25	0.08333	0.25	0.25	0.25	0.25	0.16667	0.16667	0.33333	0.33333	0.25	0.25	0.25	0.25	0.25	0.16667	0.25	0.16667	0.33333	0.25	0.33333	0.16667	0.33333	0.16667	0.25	0.33333	0.33333	0.33333	0.25	0.33333	0.16667	0.25
220	0.7	63	0.79667	0.58333	0.66667	0.25	0.41667	0.66667	0.25	0.45833	c	0.641666	0.83333	5	0.41667	0.33333	0.41667	0.25	0.16667	0.41667	0.33333	0.41667	0.33333	0.5	0.41667	0.5	0.33333	0.41667	0.41667	0.41667	0.25	0.33333	0.41667	0.41667	0.33333	0.25	0.41667	0.33333	0.5	0.5	0.33333	0.41667	0.33333	0.41667	0.41667	0.5	0.41667	0.25	0.41667
221	0.7	64	0.705	0.58333	0.66667	0.45833	0.58333	0.66667	0.41667	0.41667	c	0.566665	0.66667	7	0.41667	0.5	0.41667	0.41667	0.5	0.5	0.33333	0.41667	0.41667	0.41667	0.41667	0.5	0.5	0.5	0.5	0.5	0.5	0.5	0.41667	0.5	0.41667	0.5	0.41667	0.5	0.33333	0.5	0.41667	0.5	0.58333	0.5	0.58333	0.41667	0.5	0.41667	0.41667
222	0.7	65	0.89083	1	0.91667	0.66667	0.29167	0.91667	0.66667	0.375	b	0.891667	1	1	0	0.08333	0.08333	0.08333	0.16667	0.16667	0.08333	0.16667	0.08333	0.16667	0.16667	0.08333	0.08333	0.16667	0.16667	0.16667	0	0.16667	0.16667	0.16667	0.08333	0.08333	0.08333	0.16667	0.16667	0.16667	0.16667	0.25	0.16667	0.16667	0.25	0.25	0.16667	0.25	0.08333
223	0.7	66	0.48833	0.75	0.41667	0.25	0.33333	0.5	0.33333	0.33333	e	0.641667	0.83333	20	0.25	0.25	0.41667	0.5	0.5	0.41667	0.33333	0.33333	0.33333	0.25	0.41667	0.33333	0.41667	0.41667	0.41667	0.5	0.5	0.33333	0.25	0.16667	0.25	0.5	0.33333	0.33333	0.5	0.5	0.5	0.33333	0.5	0.5	0.25	0.5	0.58333	0.58333	0.41667
224	0.7	67	0.985	1	1	0.83333	0.95833	1	0.83333	0.79167	a	0.916669	1	1	0	0.08333	0.08333	0.16667	0.08333	0.08333	0.08333	0.08333	0.08333	0.08333	0.16667	0	0.08333	0.08333	0.08333	0.08333	0.08333	0.08333	0.16667	0.16667	0.16667	0.16667	0.16667	0.16667	0.25	0.16667	0.16667	0.16667	0.16667	0.16667	0.16667	0.16667	0.16667	0.16667	0.08333
225	0.7	68	0.665	0.91667	0.75	0.08333	0.41667	0.75	0.16667	0.375	d	0.824999	1	15	0.08333	0.33333	0.16667	0.08333	0.16667	0.16667	0.16667	0.16667	0.16667	0.25	0.25	0.33333	0.25	0.33333	0	0.25	0.33333	0.33333	0.16667	0.33333	0.16667	0.16667	0.16667	0.25	0.25	0.25	0.08333	0.25	0.25	0.25	0.25	0.25	0.25	0.33333	0.25
226	0.7	69	0.80417	0.91667	0.83333	0.66667	0.66667	0.83333	0.66667	0.625	c	0.874999	1	2	0.08333	0	0.16667	0.08333	0.16667	0.16667	0.16667	0.16667	0.08333	0.16667	0.08333	0.16667	0.16667	0.16667	0.16667	0.25	0.16667	0.25	0.25	0.16667	0.16667	0.08333	0.25	0.33333	0.33333	0.33333	0.16667	0.25	0.25	0.25	0.25	0.33333	0.08333	0.25	0.16667
227	0.7	70	0.57417	0.66667	0.66667	0.5	0.41667	0.75	0.5	0.33333	e	0.641667	0.83333	12	0.33333	0.41667	0.25	0.33333	0.33333	0.41667	0.33333	0.41667	0.33333	0.41667	0.25	0.16667	0.41667	0.25	0.33333	0.41667	0.41667	0.33333	0.33333	0.41667	0.33333	0.33333	0.25	0.33333	0.33333	0.41667	0.41667	0.25	0.33333	0.41667	0.41667	0.25	0.33333	0.5	0.33333
228	0.7	71	0.67417	0.66667	0.83333	0.41667	0.20833	0.75	0.375	0.33333	d	0.741667	1	30	0.33333	0.16667	0.25	0.33333	0.08333	0.41667	0.25	0.25	0.33333	0.16667	0.16667	0.25	0.41667	0.25	0.16667	0.33333	0.16667	0.16667	0.41667	0.33333	0.33333	0.33333	0.41667	0.41667	0.25	0.25	0.33333	0.16667	0.33333	0	0.16667	0.25	0.25	0.25	0.25
229	0.7	72	0.7975	1	0.91667	0.83333	0.75	0.91667	0.83333	0.83333	c	0.900002	1	1	0	0.08333	0.08333	0.08333	0.08333	0.25	0.16667	0.08333	0.08333	0.08333	0.16667	0.08333	0.16667	0.16667	0.16667	0.16667	0.08333	0.16667	0.25	0.08333	0.16667	0.16667	0.16667	0.25	0.16667	0.16667	0.16667	0.16667	0.16667	0.16667	0.25	0.25	0.16667	0.16667	0.08333
230	0.7	73	0.65333	0.91667	0.83333	0.75	0.54167	0.83333	0.83333	0.625	d	0.883333	1	2	0.08333	0	0.08333	0.16667	0.16667	0.16667	0.08333	0	0.16667	0.25	0.16667	0.16667	0.16667	0.08333	0.08333	0.16667	0.25	0.16667	0.08333	0.16667	0.25	0.08333	0.08333	0.08333	0.08333	0.08333	0.08333	0.16667	0.25	0	0.08333	0.25	0.16667	0.16667	0.16667
231	0.7	74	0.9	1	0.91667	0.58333	0.95833	1	0.45833	0.95833	b	0.891667	1	1	0	0.16667	0.16667	0.08333	0.08333	0.25	0	0.08333	0.08333	0.16667	0.25	0.16667	0.08333	0.08333	0.08333	0.16667	0.08333	0.25	0.16667	0.25	0.16667	0.25	0.16667	0.25	0.25	0.25	0.16667	0.25	0.25	0.16667	0.25	0.16667	0.25	0.08333	0.16667
232	0.7	75	0.90917	0.91667	0.91667	0.58333	0.625	0.91667	0.58333	0.58333	b	0.866666	1	4	0.08333	0.16667	0.16667	0	0.16667	0.08333	0.25	0.16667	0.16667	0.08333	0.16667	0.16667	0.16667	0.08333	0.16667	0.25	0.08333	0.16667	0.16667	0.25	0.33333	0.25	0.16667	0.16667	0.16667	0.25	0.08333	0.25	0.25	0.25	0.25	0.08333	0.25	0.25	0.16667
233	0.7	76	0.8225	0.91667	0.75	0.25	0.41667	0.58333	0.25	0.5	c	0.849999	1	10	0.08333	0.16667	0.16667	0.08333	0.16667	0.25	0.16667	0.25	0.16667	0	0.16667	0.16667	0.16667	0.16667	0.25	0.16667	0.08333	0.25	0.25	0.25	0.25	0.16667	0.25	0.16667	0.16667	0.25	0.25	0.25	0.16667	0.16667	0.08333	0.25	0.25	0.25	0.08333
234	0.7	77	0.79333	0.83333	0.70833	0.58333	0.79167	0.70833	0.58333	0.70833	c	0.816666	0.91667	2	0.16667	0.08333	0.16667	0.25	0.16667	0.08333	0.25	0.16667	0.25	0.25	0.16667	0.25	0.16667	0.25	0.25	0.25	0.08333	0.33333	0.25	0.16667	0.16667	0.33333	0.08333	0.16667	0.08333	0.33333	0.25	0.33333	0.16667	0.25	0.16667	0.16667	0.25	0.16667	0.33333
235	0.7	78	0.67583	0.91667	0.66667	0.375	0.33333	0.66667	0.375	0.29167	d	0.841666	1	11	0.08333	0.08333	0.16667	0.16667	0.25	0.25	0.16667	0.16667	0.16667	0.08333	0	0.16667	0.25	0.16667	0.25	0.16667	0.16667	0.16667	0.16667	0.16667	0.25	0.25	0.25	0.25	0.16667	0.33333	0.33333	0.33333	0.25	0.25	0.33333	0.33333	0.25	0.33333	0.16667
236	0.7	79	0.69833	0.91667	0.75	0.25	0.45833	0.75	0.25	0.375	d	0.841665	1	26	0.08333	0.25	0.16667	0.16667	0.16667	0.16667	0.16667	0.16667	0.16667	0.08333	0.25	0.16667	0.16667	0.33333	0.25	0.25	0.16667	0.16667	0.33333	0.25	0.25	0.33333	0.33333	0.08333	0.25	0	0.25	0.16667	0.33333	0.25	0.25	0.25	0.25	0.33333	0.25
237	0.7	80	0.45333	0.66667	0.58333	0.25	0.5	0.75	0.29167	0.58333	e	0.766668	0.91667	2	0.33333	0.08333	0.25	0.25	0.33333	0.08333	0.25	0.25	0.25	0.25	0.16667	0.33333	0.25	0.25	0.16667	0.25	0.16667	0.41667	0.41667	0.33333	0.16667	0.33333	0.33333	0.33333	0.16667	0.33333	0.33333	0.25	0.41667	0.25	0.33333	0.41667	0.41667	0.41667	0.41667
238	0.7	81	0.70333	0.66667	0.58333	0.5	0.29167	0.58333	0.41667	0.29167	c	0.733334	0.83333	8	0.33333	0.25	0.25	0.25	0.33333	0.25	0.33333	0.16667	0.33333	0.16667	0.33333	0.41667	0.33333	0.33333	0.25	0.33333	0.33333	0.41667	0.25	0.33333	0.33333	0.25	0.16667	0.33333	0.25	0.33333	0.41667	0.33333	0.25	0.25	0.33333	0.33333	0.41667	0.33333	0.25
239	0.7	82	0.85083	1	0.91667	0.66667	0.66667	1	1	0.58333	b	0.916668	1	1	0	0.08333	0.08333	0.08333	0.08333	0.08333	0.16667	0.08333	0.16667	0	0.16667	0.16667	0.08333	0.16667	0.08333	0.08333	0.16667	0.16667	0.16667	0.08333	0.16667	0.08333	0.08333	0.16667	0.16667	0.16667	0.16667	0.33333	0.16667	0.16667	0.08333	0.16667	0.16667	0.16667	0.16667
240	0.7	83	0.79417	0.91667	0.875	0.5	0.375	0.79167	0.41667	0.45833	c	0.874999	1	2	0.08333	0	0.16667	0.16667	0.16667	0.08333	0.16667	0.16667	0.08333	0.16667	0.16667	0.16667	0.25	0.16667	0.25	0.08333	0.08333	0.16667	0.16667	0.25	0.08333	0.16667	0.08333	0.16667	0.25	0.16667	0.25	0.08333	0.16667	0.25	0.16667	0.33333	0.16667	0.25	0.25
241	0.7	84	0.91917	1	1	0.66667	0.45833	1	0.5	0.41667	b	0.908334	1	1	0	0.08333	0.08333	0.16667	0.08333	0.08333	0.08333	0.16667	0.16667	0	0.25	0.08333	0.08333	0.08333	0.16667	0.25	0.08333	0.08333	0.16667	0.16667	0	0	0.16667	0	0.25	0.08333	0.16667	0.16667	0.16667	0.08333	0.08333	0.08333	0	0.08333	0
242	0.7	85	0.88	0.91667	0.91667	0.83333	0.875	0.91667	0.83333	0.95833	b	0.841666	1	5	0.08333	0.16667	0.16667	0.08333	0	0.25	0.16667	0.16667	0.33333	0.16667	0.08333	0.16667	0.25	0.16667	0.08333	0.16667	0.25	0.16667	0.25	0.16667	0.25	0.25	0.33333	0.25	0.25	0.16667	0.25	0.25	0.25	0.25	0.25	0.25	0.25	0.16667	0.08333
243	0.7	86	0.57333	0.66667	0.5	0.20833	0.375	0.41667	0.25	0.33333	e	0.683334	0.75	5	0.33333	0.41667	0.33333	0.41667	0.25	0.33333	0.25	0.25	0.25	0.33333	0.41667	0.25	0.41667	0.41667	0.41667	0.41667	0.33333	0.33333	0.33333	0.33333	0.41667	0.41667	0.41667	0.41667	0.33333	0.33333	0.41667	0.33333	0.33333	0.33333	0.41667	0.41667	0.33333	0.25	0.41667
244	0.7	87	0.67	0.58333	0.58333	0.20833	0.20833	0.58333	0.20833	0.16667	d	0.591665	0.75	17	0.41667	0.41667	0.41667	0.33333	0.41667	0.41667	0.33333	0.41667	0.41667	0.5	0.41667	0.5	0.41667	0.33333	0.41667	0.41667	0.25	0.41667	0.5	0.33333	0.41667	0.41667	0.41667	0.41667	0.33333	0.5	0.33333	0.41667	0.41667	0.41667	0.5	0.5	0.33333	0.41667	0.5
245	0.7	88	0.78083	0.91667	0.83333	0.5	0.16667	0.91667	0.25	0.08333	c	0.791666	0.91667	1	0.08333	0.16667	0.16667	0.25	0.25	0.16667	0.16667	0.33333	0.25	0.25	0.25	0.33333	0.33333	0.33333	0.25	0.25	0.41667	0.41667	0.33333	0.33333	0.25	0.33333	0.33333	0.33333	0.25	0.33333	0.16667	0.25	0.33333	0.41667	0.25	0.5	0.16667	0.33333	0.41667
246	0.7	89	0.71167	0.66667	0.83333	0.83333	0.625	0.75	0.83333	0.58333	c	0.624999	0.75	4	0.33333	0.33333	0.41667	0.25	0.33333	0.41667	0.41667	0.41667	0.41667	0.41667	0.33333	0.33333	0.33333	0.41667	0.33333	0.41667	0.41667	0.41667	0.5	0.41667	0.33333	0.33333	0.33333	0.41667	0.33333	0.41667	0.5	0.5	0.33333	0.41667	0.33333	0.33333	0.5	0.41667	0.25
247	0.7	90	0.78	0.91667	0.83333	0.41667	0.375	0.83333	0.41667	0.29167	c	0.833332	1	3	0.08333	0.16667	0	0.16667	0.16667	0.16667	0.16667	0.25	0.25	0.25	0.16667	0.25	0.16667	0.25	0.08333	0.16667	0.16667	0.25	0.25	0.08333	0.25	0.25	0.25	0.5	0.25	0.25	0.25	0.08333	0.25	0.25	0.08333	0.33333	0.16667	0.25	0.25
248	0.7	91	0.9275	1	1	0.70833	0.33333	0.91667	0.70833	0.25	b	0.916668	1	1	0	0.08333	0.08333	0.08333	0.08333	0	0.08333	0.16667	0.08333	0.16667	0.08333	0.08333	0.25	0.16667	0.16667	0.16667	0.08333	0.08333	0.08333	0.16667	0.08333	0.08333	0.25	0.25	0.08333	0.16667	0.08333	0.08333	0.08333	0.16667	0.16667	0.16667	0.08333	0.25	0.25
249	0.7	92	0.82083	0.91667	0.83333	0.75	0.54167	0.83333	0.75	0.29167	c	0.849998	1	10	0.08333	0.16667	0.16667	0.16667	0.16667	0.16667	0.16667	0.25	0.16667	0	0.08333	0.08333	0.16667	0.16667	0.16667	0.08333	0.08333	0.08333	0.25	0.25	0.25	0.16667	0.08333	0.08333	0.25	0.08333	0.08333	0.08333	0.16667	0.16667	0.16667	0.16667	0.25	0.08333	0.08333
250	0.7	93	0.71333	1	0.79167	0.66667	0.29167	0.75	0.58333	0.375	c	0.866667	1	1	0	0.16667	0.08333	0.08333	0.08333	0.16667	0.25	0.16667	0.25	0.08333	0.16667	0.16667	0.25	0.33333	0.08333	0.25	0.25	0.16667	0.16667	0.08333	0.25	0.08333	0.25	0.16667	0.33333	0.16667	0.25	0.16667	0.33333	0.25	0.16667	0.08333	0	0.25	0.16667
251	0.7	94	0.705	0.91667	0.70833	0.75	0.375	0.625	0.75	0.45833	c	0.799999	0.91667	1	0.08333	0.16667	0.25	0.16667	0.16667	0.25	0.25	0.25	0.25	0.16667	0.16667	0.16667	0.25	0.33333	0.33333	0.08333	0.08333	0.08333	0.08333	0.33333	0.33333	0.33333	0.16667	0.16667	0.16667	0.16667	0.25	0.25	0.25	0.08333	0.33333	0.33333	0.08333	0.08333	0.25
252	0.7	95	0.80833	0.83333	0.83333	0.5	0.20833	0.83333	0.5	0.25	c	0.75	0.91667	9	0.16667	0.25	0.16667	0.25	0.33333	0.25	0.25	0.33333	0.08333	0.41667	0.25	0.16667	0.33333	0.33333	0.25	0.33333	0.25	0.33333	0.25	0.16667	0.16667	0.25	0.33333	0.41667	0.33333	0.41667	0.33333	0.33333	0.25	0.25	0.33333	0.41667	0.41667	0.08333	0.33333
253	0.7	96	0.92417	0.91667	0.91667	0.66667	0.41667	0.91667	0.58333	0.41667	b	0.858333	1	6	0.08333	0.16667	0.16667	0.25	0.16667	0	0.08333	0.16667	0.25	0.08333	0.16667	0.25	0.16667	0.16667	0.25	0.08333	0.16667	0.08333	0.08333	0.16667	0.25	0.16667	0.08333	0.25	0.16667	0.16667	0.16667	0.16667	0.25	0.08333	0	0.16667	0.16667	0.25	0.16667
254	0.7	97	0.5075	0.75	0.58333	0.58333	0.375	0.58333	0.5	0.25	e	0.725001	0.75	1	0.25	0.25	0.33333	0.25	0.33333	0.25	0.25	0.33333	0.25	0.25	0.25	0.25	0.25	0.25	0.33333	0.25	0.41667	0.25	0.33333	0.33333	0.25	0.25	0.33333	0.33333	0.25	0.33333	0.25	0.25	0.33333	0.25	0.25	0.33333	0.25	0.33333	0.25
255	0.7	98	0.88583	0.91667	0.91667	0.83333	0.66667	0.66667	0.66667	0.66667	b	0.816666	1	15	0.08333	0.16667	0.16667	0.16667	0.33333	0.16667	0.33333	0.16667	0.16667	0.08333	0.33333	0.25	0.25	0.33333	0	0.33333	0.33333	0.25	0.33333	0.25	0.25	0.33333	0.25	0.33333	0.25	0.25	0.33333	0.16667	0.33333	0.33333	0.25	0.16667	0.08333	0.25	0.33333
256	0.7	99	0.65667	0.5	0.33333	0.66667	0.25	0.58333	0.5	0	d	0.591666	0.83333	33	0.5	0.41667	0.33333	0.41667	0.5	0.41667	0.41667	0.33333	0.33333	0.41667	0.41667	0.25	0.41667	0.33333	0.5	0.33333	0.58333	0.5	0.33333	0.33333	0.41667	0.5	0.33333	0.33333	0.25	0.33333	0.25	0.33333	0.5	0.25	0.41667	0.25	0.16667	0.33333	0.41667
257	0.7	100	0.76333	0.83333	0.83333	0.91667	0.95833	0.83333	0.66667	0.95833	c	0.849999	1	4	0.16667	0.08333	0.25	0	0.16667	0.16667	0.25	0.16667	0.16667	0.08333	0.16667	0.16667	0.33333	0.08333	0.16667	0.25	0.25	0.25	0.25	0.25	0.25	0.33333	0.16667	0.25	0.33333	0.25	0.33333	0.25	0.25	0.16667	0.33333	0.16667	0.25	0.33333	0.08333
258	0.8	1	0.66333	0.5	1	0.58333	0.25	0.91667	0.58333	0.25	d	0.658334	0.83333	22	0.5	0.41667	0.25	0.25	0.33333	0.41667	0.33333	0.25	0.33333	0.33333	0.33333	0.33333	0.5	0.33333	0.41667	0.41667	0.41667	0.33333	0.33333	0.25	0.5	0.16667	0.33333	0.41667	0.5	0.58333	0.33333	0.41667	0.33333	0.25	0.33333	0.16667	0.33333	0.33333	0.33333
259	0.8	2	0.7475	0.75	0.83333	0.33333	0.33333	0.83333	0.33333	0.25	c	0.683333	0.83333	5	0.25	0.33333	0.33333	0.33333	0.16667	0.41667	0.33333	0.41667	0.16667	0.41667	0.25	0.33333	0.33333	0.25	0.41667	0.25	0.33333	0.41667	0.41667	0.33333	0.33333	0.25	0.33333	0.41667	0.75	0.25	0.41667	0.25	0.41667	0.41667	0.41667	0.25	0.33333	0.33333	0.5
260	0.8	3	0.75667	0.91667	0.83333	0.75	0.75	0.83333	0.66667	0.83333	c	0.875	1	7	0.08333	0.16667	0.08333	0.16667	0.16667	0.08333	0	0.25	0.08333	0.16667	0.25	0.16667	0.16667	0.16667	0.08333	0.16667	0.25	0.16667	0.16667	0.25	0.16667	0.16667	0.25	0.16667	0.33333	0.25	0.16667	0.25	0.25	0.16667	0.25	0.25	0.16667	0.25	0.25
261	0.8	5	0.56917	0.91667	0.5	0.25	0.20833	0.91667	0.25	0.16667	e	0.875	1	2	0.08333	0	0.16667	0.16667	0.25	0.16667	0.08333	0.08333	0.08333	0.16667	0.16667	0.16667	0.08333	0.08333	0.33333	0.08333	0.33333	0.25	0.16667	0.16667	0.16667	0.25	0.16667	0.25	0.25	0.25	0.16667	0.25	0.33333	0.25	0.33333	0.16667	0.25	0.33333	0.16667
262	0.8	7	0.64583	0.83333	0.83333	0.25	0.66667	0.75	0.33333	0.75	d	0.725	0.91667	3	0.16667	0.5	0.08333	0.25	0.25	0.58333	0.16667	0.25	0.16667	0.33333	0.25	0.33333	0.16667	0.25	0.33333	0.58333	0.25	0.25	0.25	0.16667	0.25	0.16667	0.33333	0.33333	0.33333	0.33333	0.33333	0.33333	0.25	0.41667	0.33333	0.25	0.33333	0.33333	0.41667
263	0.8	9	0.6425	0.66667	0.79167	0.58333	0.45833	0.625	0.66667	0.41667	d	0.758334	0.91667	10	0.33333	0.25	0.25	0.16667	0.33333	0.25	0.25	0.33333	0.16667	0.08333	0.16667	0.33333	0.41667	0.41667	0.33333	0.25	0.33333	0.33333	0.33333	0.33333	0.33333	0.16667	0.25	0.33333	0.25	0.33333	0.25	0.33333	0.33333	0.25	0.41667	0.25	0.25	0.33333	0.41667
264	0.8	10	0.71833	0.91667	0.83333	0.33333	0.5	0.91667	0.33333	0.66667	c	0.849999	1	10	0.08333	0.16667	0.16667	0.16667	0.16667	0.16667	0.08333	0.16667	0.33333	0	0.33333	0.25	0.16667	0.16667	0.16667	0.16667	0.16667	0.16667	0.16667	0.25	0.33333	0.16667	0.16667	0.33333	0.33333	0.25	0.25	0.25	0.16667	0.25	0.25	0.25	0.25	0.16667	0.33333
265	0.8	11	0.72417	0.83333	0.75	0.45833	0.625	0.75	0.375	0.41667	c	0.758334	0.91667	5	0.16667	0.33333	0.25	0.25	0.08333	0.25	0.25	0.25	0.25	0.33333	0.16667	0.33333	0.33333	0.25	0.25	0.33333	0.33333	0.33333	0.33333	0.08333	0.41667	0.33333	0.33333	0.33333	0.33333	0.25	0.41667	0.5	0.41667	0.25	0.33333	0.25	0.41667	0.16667	0.33333
266	0.8	12	0.5575	0.75	0.5	0.625	0.16667	0.5	0.66667	0.08333	e	0.800001	1	28	0.25	0.16667	0.16667	0.33333	0.08333	0.25	0.08333	0.33333	0.08333	0.25	0.25	0.16667	0.41667	0.41667	0.25	0.33333	0.33333	0.25	0.41667	0.25	0.25	0.41667	0.41667	0.25	0.33333	0.16667	0.41667	0	0.16667	0.41667	0.25	0.33333	0.33333	0.25	0.16667
267	0.8	14	0.72083	0.91667	0.83333	0.75	0.33333	0.83333	0.75	0.25	c	0.849998	1	8	0.08333	0.16667	0.16667	0.16667	0.16667	0.25	0.16667	0	0.16667	0.16667	0.16667	0.16667	0.08333	0.08333	0.08333	0.16667	0.25	0.08333	0.08333	0.25	0.08333	0.16667	0.16667	0.08333	0.08333	0.08333	0.08333	0.08333	0.16667	0.16667	0.16667	0.08333	0.08333	0.08333	0.25
268	0.8	16	0.71917	1	0.75	0.75	0.54167	0.75	0.5	0.45833	c	0.883334	1	1	0	0.08333	0.08333	0.08333	0.16667	0.16667	0.16667	0.25	0.08333	0.08333	0.25	0.16667	0.16667	0.16667	0.16667	0.16667	0.16667	0.16667	0.16667	0.25	0.16667	0.16667	0.25	0.16667	0.08333	0.25	0.25	0.25	0.08333	0.25	0.16667	0.16667	0.25	0.25	0.25
269	0.8	17	0.68583	0.66667	0.75	0.5	0.79167	0.75	0.5	0.79167	d	0.741667	0.91667	38	0.33333	0.16667	0.33333	0.25	0.25	0.25	0.33333	0.16667	0.33333	0.16667	0.33333	0.33333	0.41667	0.25	0.33333	0.25	0.33333	0.33333	0.25	0.33333	0.25	0.16667	0.25	0.25	0.33333	0.16667	0.33333	0.33333	0.33333	0.33333	0.25	0.41667	0.25	0.41667	0.25
270	0.8	18	0.55333	0.75	0.66667	0.33333	0.375	0.83333	0.41667	0.375	e	0.708335	0.91667	46	0.25	0.25	0.33333	0.25	0.33333	0.33333	0.25	0.33333	0.33333	0.25	0.41667	0.33333	0.41667	0.33333	0.25	0.33333	0.16667	0.25	0.41667	0.33333	0.41667	0.41667	0.33333	0.25	0.41667	0.41667	0.41667	0.16667	0.41667	0.16667	0.41667	0.41667	0.5	0.5	0.41667
271	0.8	19	0.6925	0.91667	0.70833	0.29167	0.25	0.625	0.25	0.58333	d	0.849999	1	8	0.08333	0.16667	0.16667	0.16667	0.16667	0.08333	0.16667	0	0.25	0.25	0.16667	0.16667	0.25	0.25	0.16667	0.16667	0.25	0.25	0.25	0.16667	0.25	0.16667	0.25	0.08333	0.25	0.25	0.16667	0.16667	0.33333	0.08333	0.16667	0.08333	0.08333	0.08333	0.16667
272	0.8	20	0.51917	0.91667	0.5	0.75	0.45833	0.5	0.41667	0.41667	e	0.816666	1	25	0.08333	0.08333	0.16667	0.16667	0.25	0.25	0.16667	0.25	0.25	0.16667	0.16667	0.25	0.16667	0.33333	0.25	0.16667	0.16667	0.16667	0.33333	0.25	0.16667	0.16667	0.33333	0.33333	0	0.25	0.16667	0.25	0.08333	0.25	0.25	0.16667	0.16667	0.25	0.08333
273	0.8	21	0.58833	0.75	0.75	0.375	0.25	0.5	0.33333	0.25	d	0.741667	0.83333	3	0.25	0.25	0.16667	0.16667	0.33333	0.33333	0.25	0.33333	0.25	0.25	0.33333	0.25	0.33333	0.25	0.33333	0.16667	0.33333	0.33333	0.33333	0.33333	0.33333	0.33333	0.25	0.25	0.25	0.33333	0.33333	0.25	0.16667	0.33333	0.25	0.25	0.33333	0.16667	0.33333
274	0.8	22	0.62917	0.83333	0.66667	0.33333	0.16667	0.66667	0.33333	0.29167	d	0.725001	0.83333	1	0.16667	0.25	0.25	0.25	0.33333	0.25	0.25	0.33333	0.33333	0.33333	0.25	0.25	0.41667	0.41667	0.33333	0.33333	0.33333	0.33333	0.33333	0.33333	0.25	0.41667	0.33333	0.33333	0.41667	0.41667	0.33333	0.25	0.25	0.33333	0.33333	0.41667	0.41667	0.41667	0.33333
275	0.8	23	0.69833	0.75	0.58333	0.29167	0.375	0.66667	0.25	0.41667	d	0.700002	0.83333	18	0.25	0.33333	0.33333	0.25	0.25	0.33333	0.33333	0.33333	0.33333	0.25	0.33333	0.41667	0.33333	0.25	0.33333	0.41667	0.33333	0.16667	0.33333	0.33333	0.41667	0.41667	0.25	0.41667	0.33333	0.33333	0.33333	0.25	0.33333	0.25	0.41667	0.25	0.33333	0.33333	0.33333
276	0.8	24	0.69167	0.66667	0.58333	0.58333	0.375	0.58333	0.41667	0.33333	d	0.658334	0.83333	19	0.33333	0.25	0.41667	0.33333	0.33333	0.33333	0.33333	0.25	0.41667	0.41667	0.41667	0.25	0.33333	0.25	0.25	0.41667	0.33333	0.25	0.16667	0.41667	0.33333	0.33333	0.25	0.33333	0.33333	0.25	0.25	0.16667	0.25	0.33333	0.33333	0.33333	0.41667	0.41667	0.41667
277	0.8	25	0.71833	0.75	0.66667	0.58333	0.08333	0.75	0.54167	0.125	c	0.733335	0.91667	9	0.25	0.33333	0.33333	0.25	0.25	0.33333	0.33333	0.33333	0.08333	0.16667	0.33333	0.33333	0.33333	0.33333	0.41667	0.25	0.33333	0.33333	0.25	0.33333	0.25	0.33333	0.33333	0.33333	0.33333	0.33333	0.5	0.25	0.41667	0.33333	0.33333	0.25	0.33333	0.41667	0.33333
278	0.8	26	0.72167	0.75	0.75	0.66667	0.41667	0.75	0.58333	0.375	c	0.708335	0.83333	26	0.25	0.25	0.25	0.33333	0.33333	0.33333	0.25	0.25	0.33333	0.33333	0.25	0.25	0.33333	0.33333	0.25	0.25	0.33333	0.33333	0.25	0.33333	0.33333	0.33333	0.33333	0.33333	0.33333	0.16667	0.16667	0.16667	0.25	0.41667	0.25	0.33333	0.33333	0.33333	0.33333
279	0.8	27	0.62083	0.58333	0.58333	0.29167	0.16667	0.58333	0.29167	0.125	d	0.524999	0.75	22	0.41667	0.41667	0.5	0.5	0.58333	0.41667	0.5	0.41667	0.5	0.5	0.33333	0.33333	0.41667	0.33333	0.5	0.5	0.41667	0.5	0.5	0.5	0.33333	0.25	0.5	0.58333	0.41667	0.41667	0.58333	0.41667	0.5	0.5	0.58333	0.41667	0.41667	0.41667	0.41667
280	0.8	28	0.575	0.75	0.5	0.91667	0.20833	0.58333	0.91667	0.125	e	0.733334	0.91667	26	0.25	0.16667	0.25	0.33333	0.33333	0.25	0.33333	0.33333	0.16667	0.25	0.25	0.16667	0.33333	0.41667	0.33333	0.33333	0.33333	0.16667	0.25	0.25	0.25	0.33333	0.41667	0.41667	0.16667	0.08333	0.33333	0.33333	0.33333	0.33333	0.25	0.33333	0.41667	0.25	0.33333
281	0.8	30	0.72667	0.83333	0.66667	0.83333	0.5	0.58333	0.83333	0.58333	c	0.85	1	3	0.16667	0.08333	0	0.08333	0.25	0.16667	0.16667	0.08333	0.16667	0.33333	0.16667	0.25	0.25	0.08333	0.16667	0.25	0.25	0.25	0.25	0.25	0.33333	0.25	0.25	0.25	0.33333	0.33333	0.25	0.16667	0.08333	0.25	0.16667	0.25	0.25	0.25	0.25
282	0.8	31	0.44833	0.41667	0.25	0.33333	0.5	0.25	0.25	0.5	f	0.458334	0.58333	8	0.58333	0.5	0.5	0.66667	0.58333	0.5	0.58333	0.41667	0.58333	0.5	0.5	0.66667	0.41667	0.58333	0.5	0.5	0.58333	0.75	0.5	0.66667	0.58333	0.58333	0.41667	0.75	0.75	0.5	0.58333	0.66667	0.75	0.58333	0.5	0.5	0.5	0.41667	0.66667
283	0.8	32	0.56417	0.58333	0.66667	0.41667	0.08333	0.58333	0.33333	0.08333	e	0.608333	0.75	10	0.41667	0.33333	0.41667	0.41667	0.33333	0.5	0.5	0.41667	0.33333	0.25	0.33333	0.41667	0.41667	0.41667	0.33333	0.41667	0.5	0.33333	0.25	0.41667	0.5	0.41667	0.33333	0.41667	0.41667	0.41667	0.41667	0.41667	0.41667	0.41667	0.33333	0.33333	0.41667	0.41667	0.33333
284	0.8	33	0.55917	0.66667	0.41667	0.41667	0.5	0.41667	0.54167	0.5	e	0.633332	0.75	3	0.33333	0.33333	0.25	0.41667	0.41667	0.41667	0.25	0.41667	0.41667	0.41667	0.41667	0.41667	0.41667	0.41667	0.41667	0.33333	0.41667	0.33333	0.41667	0.41667	0.5	0.33333	0.41667	0.33333	0.33333	0.41667	0.41667	0.25	0.41667	0.33333	0.41667	0.41667	0.33333	0.33333	0.33333
285	0.8	34	0.66833	0.91667	0.58333	0.5	0.45833	0.58333	0.41667	0.29167	d	0.766666	0.91667	1	0.08333	0.25	0.25	0.16667	0.16667	0.16667	0.33333	0.33333	0.41667	0.16667	0.25	0.16667	0.33333	0.25	0.16667	0.33333	0.33333	0.25	0.25	0.25	0.16667	0.25	0.25	0.25	0.25	0.25	0.33333	0.33333	0.41667	0.25	0.41667	0.33333	0.25	0.25	0.16667
286	0.8	35	0.38333	1	0.41667	0.66667	0.66667	0.41667	0.83333	0.58333	f	0.875001	1	1	0	0.08333	0.08333	0.08333	0.16667	0.08333	0.16667	0.25	0.08333	0.25	0.16667	0.16667	0.08333	0.16667	0.16667	0.25	0.16667	0.16667	0.25	0.16667	0.08333	0.08333	0	0.16667	0.08333	0.16667	0.33333	0.08333	0	0.16667	0.08333	0.08333	0.16667	0.25	0.16667
287	0.8	36	0.7175	0.83333	0.75	0.75	0.33333	0.58333	0.75	0.29167	c	0.733334	0.91667	47	0.16667	0.25	0.25	0.25	0.33333	0.25	0.25	0.33333	0.25	0.33333	0.25	0.33333	0.16667	0.33333	0.25	0.25	0.33333	0.33333	0.16667	0.33333	0.33333	0.25	0.33333	0.25	0.33333	0.25	0.25	0.33333	0.33333	0.25	0.25	0.41667	0.41667	0.33333	0.25
288	0.8	37	0.85417	1	0.91667	1	0.83333	0.91667	1	0.75	b	0.891667	1	1	0	0.08333	0.08333	0.08333	0.16667	0.16667	0.16667	0.08333	0.08333	0.16667	0.25	0.16667	0.16667	0.16667	0.16667	0.08333	0.16667	0.16667	0.16667	0.16667	0.08333	0.25	0.25	0.16667	0.25	0.25	0.08333	0.16667	0.16667	0.16667	0.16667	0.08333	0.16667	0.16667	0.16667
289	0.8	38	0.515	0.75	0.66667	0.58333	0.33333	0.66667	0.58333	0.29167	e	0.691666	0.91667	15	0.25	0.16667	0.33333	0.25	0.16667	0.25	0.33333	0.41667	0.41667	0.5	0.33333	0.5	0.41667	0.25	0.08333	0.5	0.33333	0.33333	0.33333	0.33333	0.58333	0.58333	0.5	0.5	0.33333	0.33333	0.25	0.33333	0.58333	0.33333	0.33333	0.33333	0.5	0.5	0.41667
290	0.8	39	0.74	0.75	0.83333	0.5	0.5	0.83333	0.45833	0.54167	c	0.8	0.91667	5	0.25	0.16667	0.33333	0.16667	0.08333	0.25	0.16667	0.25	0.25	0.08333	0.33333	0.25	0.25	0.25	0.33333	0.16667	0.33333	0.25	0.33333	0.16667	0.16667	0.25	0.16667	0.25	0.25	0.33333	0.16667	0.33333	0.33333	0.25	0.25	0.25	0.25	0.25	0.41667
291	0.8	40	0.65167	0.58333	0.5	0.33333	0.20833	0.25	0.33333	0.20833	d	0.599999	0.75	20	0.41667	0.33333	0.41667	0.33333	0.41667	0.41667	0.5	0.41667	0.33333	0.41667	0.41667	0.33333	0.33333	0.33333	0.41667	0.33333	0.33333	0.5	0.5	0.25	0.41667	0.5	0.25	0.41667	0.5	0.33333	0.5	0.5	0.25	0.33333	0.41667	0.41667	0.5	0.41667	0.41667
292	0.8	41	0.68083	0.91667	0.75	0.45833	0.54167	0.75	0.5	0.625	d	0.766666	1	45	0.08333	0.25	0.16667	0.16667	0.16667	0.41667	0.33333	0.16667	0.25	0.33333	0.25	0.25	0.25	0.25	0.33333	0.33333	0.41667	0.16667	0.16667	0.25	0.33333	0.16667	0.33333	0.41667	0.5	0.25	0.25	0.25	0.33333	0.5	0.33333	0.25	0.25	0.25	0.08333
293	0.8	42	0.46333	0.58333	0.5	0.5	0.41667	0.5	0.33333	0.625	e	0.624999	0.83333	34	0.41667	0.41667	0.33333	0.33333	0.33333	0.25	0.41667	0.41667	0.41667	0.41667	0.41667	0.25	0.33333	0.33333	0.33333	0.33333	0.33333	0.41667	0.33333	0.41667	0.41667	0.33333	0.25	0.33333	0.33333	0.33333	0.41667	0.41667	0.33333	0.33333	0.41667	0.41667	0.41667	0.16667	0.41667
294	0.8	46	0.65083	0.66667	0.58333	0.375	0.45833	0.54167	0.375	0.20833	d	0.624999	0.83333	38	0.33333	0.41667	0.33333	0.25	0.41667	0.33333	0.41667	0.41667	0.41667	0.41667	0.41667	0.41667	0.33333	0.5	0.41667	0.41667	0.33333	0.33333	0.41667	0.41667	0.41667	0.41667	0.5	0.33333	0.41667	0.33333	0.41667	0.5	0.33333	0.5	0.41667	0.41667	0.41667	0.41667	0.41667
295	0.8	47	0.67167	0.91667	0.91667	0.41667	0.33333	0.83333	0.33333	0.25	d	0.833334	1	2	0.08333	0	0.33333	0.16667	0.16667	0.08333	0.33333	0.08333	0.16667	0.25	0.33333	0.33333	0.16667	0.08333	0.25	0.25	0.25	0.08333	0.25	0.25	0	0.25	0.25	0.25	0.33333	0.16667	0.08333	0.16667	0.33333	0.25	0.25	0.25	0.16667	0.41667	0.08333
296	0.8	49	0.6175	0.75	0.5	0.33333	0.375	0.5	0.41667	0.25	d	0.716667	0.83333	2	0.25	0.16667	0.33333	0.25	0.25	0.33333	0.41667	0.33333	0.25	0.25	0.5	0.33333	0.41667	0.33333	0.33333	0.33333	0.33333	0.33333	0.25	0.41667	0.41667	0.33333	0.33333	0.33333	0.25	0.41667	0.33333	0.33333	0.41667	0.33333	0.33333	0.33333	0.41667	0.5	0.33333
297	0.8	50	0.70917	0.75	0.75	0.5	0.54167	0.75	0.5	0.5	c	0.783333	0.91667	4	0.25	0.16667	0.16667	0.08333	0.25	0.16667	0.33333	0.25	0.25	0.25	0.33333	0.08333	0.33333	0.16667	0.25	0.16667	0.16667	0.25	0.41667	0.33333	0.33333	0.16667	0.33333	0.16667	0.25	0.16667	0.33333	0.33333	0.16667	0.25	0.16667	0.33333	0.33333	0.41667	0.41667
298	0.8	51	0.77417	0.91667	0.75	0.75	0.375	0.75	0.75	0.41667	c	0.841665	1	39	0.08333	0.16667	0.16667	0.16667	0.16667	0.16667	0.16667	0.16667	0.08333	0.25	0.25	0.08333	0.25	0.25	0.25	0.25	0.25	0.25	0.25	0.25	0.16667	0.16667	0.25	0.25	0.25	0.25	0.16667	0.16667	0.25	0.25	0.25	0.16667	0.25	0.16667	0.16667
299	0.8	52	0.55417	0.58333	0.58333	0.20833	0.20833	0.66667	0.25	0.125	e	0.650001	0.91667	16	0.41667	0.5	0.33333	0.25	0.33333	0.16667	0.33333	0.33333	0.33333	0.5	0.5	0.25	0.5	0.25	0.41667	0.08333	0.41667	0.33333	0.16667	0.25	0.33333	0.41667	0.33333	0.41667	0.41667	0.41667	0.16667	0.33333	0.41667	0.5	0.25	0.41667	0.16667	0.33333	0.25
300	0.8	53	0.5375	0.75	0.41667	0.83333	0.70833	0.5	0.83333	0.54167	e	0.774999	0.83333	2	0.25	0.16667	0.16667	0.25	0.25	0.25	0.25	0.25	0.16667	0.25	0.25	0.33333	0.16667	0.25	0.33333	0.33333	0.25	0.33333	0.33333	0.16667	0.33333	0.25	0.16667	0.25	0.33333	0.16667	0.33333	0.33333	0.33333	0.16667	0.25	0.33333	0.16667	0.25	0.33333
301	0.8	54	0.54667	0.75	0.58333	0.5	0.41667	0.5	0.41667	0.29167	e	0.716668	0.83333	7	0.25	0.25	0.25	0.33333	0.33333	0.25	0.16667	0.33333	0.33333	0.33333	0.41667	0.33333	0.33333	0.33333	0.33333	0.25	0.25	0.41667	0.33333	0.33333	0.33333	0.33333	0.41667	0.33333	0.41667	0.33333	0.33333	0.33333	0.16667	0.25	0.33333	0.41667	0.33333	0.33333	0.25
302	0.8	55	0.88833	0.83333	0.83333	0.45833	0.45833	0.66667	0.45833	0.45833	b	0.774999	0.91667	13	0.16667	0.25	0.25	0.16667	0.25	0.25	0.25	0.25	0.16667	0.25	0.25	0.25	0.08333	0.25	0.33333	0.33333	0.33333	0.25	0.25	0.25	0.25	0.25	0.33333	0.25	0.16667	0.25	0.41667	0.33333	0.16667	0.33333	0.25	0.33333	0.33333	0.25	0.33333
303	0.8	56	0.54833	0.91667	0.66667	0	0.20833	0.66667	0	0.33333	e	0.616666	0.91667	1	0.08333	0.16667	0.16667	0.58333	0.16667	0.25	0.5	0.66667	0.58333	0.66667	0.16667	0.25	0.25	0.58333	0.25	0.5	0.66667	0.16667	0.33333	0.58333	0.58333	0.58333	0.58333	0.41667	0.25	0.25	0.66667	0.58333	0.5	0.25	0.5	0.66667	0.66667	0.5	0.66667
304	0.8	58	0.5225	0.75	0.58333	0.75	0.45833	0.5	0.66667	0.5	e	0.766667	0.91667	6	0.25	0.16667	0.16667	0.33333	0.33333	0.08333	0.25	0.33333	0.25	0.16667	0.25	0.33333	0.33333	0.33333	0.33333	0.25	0.41667	0.33333	0.33333	0.5	0.33333	0.33333	0.33333	0.33333	0.41667	0.33333	0.25	0.25	0.41667	0.25	0.16667	0.25	0.33333	0.41667	0.41667
305	0.8	59	0.51333	0.91667	0.5	0.29167	0.33333	0.5	0.25	0.375	e	0.883333	1	2	0.08333	0	0.08333	0.16667	0.16667	0.16667	0.08333	0.16667	0.16667	0.08333	0.25	0.16667	0.33333	0.25	0.25	0.25	0.08333	0.16667	0.16667	0.25	0.16667	0.33333	0.25	0.08333	0.25	0.16667	0.16667	0.08333	0.16667	0.25	0.25	0.33333	0.25	0.25	0.33333
306	0.8	60	0.62167	0.66667	0.58333	0.33333	0.33333	0.58333	0.25	0.41667	d	0.65	0.75	7	0.33333	0.41667	0.33333	0.41667	0.33333	0.41667	0.25	0.41667	0.25	0.33333	0.5	0.33333	0.41667	0.41667	0.41667	0.33333	0.58333	0.33333	0.33333	0.33333	0.5	0.41667	0.33333	0.41667	0.33333	0.33333	0.5	0.41667	0.41667	0.33333	0.41667	0.5	0.41667	0.33333	0.5
307	0.8	61	0.54417	0.66667	0.66667	0.66667	0.25	0.58333	0.75	0.125	e	0.600001	0.83333	22	0.33333	0.41667	0.5	0.5	0.33333	0.33333	0.33333	0.5	0.33333	0.41667	0.33333	0.41667	0.33333	0.41667	0.5	0.41667	0.5	0.5	0.33333	0.41667	0.5	0.16667	0.25	0.41667	0.5	0.41667	0.41667	0.41667	0.41667	0.41667	0.41667	0.41667	0.25	0.25	0.41667
308	0.8	62	0.67667	0.83333	0.83333	0.375	0.08333	0.75	0.41667	0.25	d	0.658334	0.91667	12	0.16667	0.25	0.25	0.41667	0.33333	0.33333	0.33333	0.5	0.33333	0.5	0.5	0.08333	0.25	0.16667	0.25	0.25	0.08333	0.41667	0.25	0.33333	0.41667	0.33333	0.25	0.33333	0.41667	0.41667	0.5	0.33333	0.25	0.25	0.25	0.16667	0.33333	0.33333	0.41667
309	0.8	63	0.63667	0.91667	0.83333	1	0.33333	0.58333	1	0.33333	d	0.833333	1	13	0.08333	0.16667	0.16667	0.08333	0.25	0.25	0.16667	0.08333	0.25	0.16667	0.5	0.33333	0	0.25	0.25	0.16667	0.08333	0.41667	0.16667	0.25	0.25	0.16667	0.33333	0.25	0.58333	0.33333	0.41667	0.33333	0.25	0.16667	0.25	0.25	0.25	0.25	0.33333
310	0.8	64	0.75	0.66667	0.58333	0.5	0.41667	0.58333	0.5	0.375	c	0.691666	0.83333	2	0.33333	0.16667	0.25	0.41667	0.25	0.25	0.41667	0.33333	0.41667	0.25	0.41667	0.33333	0.33333	0.33333	0.33333	0.33333	0.16667	0.25	0.41667	0.41667	0.16667	0.33333	0.16667	0.33333	0.16667	0.25	0.25	0.25	0.33333	0.25	0.41667	0.5	0.33333	0.33333	0.33333
311	0.8	65	0.60333	0.58333	0.5	0.625	0.75	0.5	0.54167	0.75	d	0.5	0.66667	11	0.41667	0.5	0.5	0.5	0.5	0.58333	0.5	0.41667	0.58333	0.5	0.33333	0.66667	0.58333	0.58333	0.58333	0.58333	0.5	0.58333	0.58333	0.58333	0.58333	0.5	0.58333	0.5	0.58333	0.41667	0.5	0.5	0.5	0.66667	0.33333	0.66667	0.5	0.58333	0.41667
312	0.8	66	0.80083	0.91667	0.91667	0.75	0.41667	0.91667	0.83333	0.375	c	0.866665	1	10	0.08333	0.16667	0.16667	0.16667	0.08333	0.16667	0.16667	0.16667	0.16667	0	0.16667	0.16667	0.16667	0.25	0.25	0.25	0.25	0.08333	0.25	0.16667	0.33333	0.16667	0.16667	0.25	0.33333	0.16667	0.25	0.25	0.25	0.25	0.25	0.25	0.33333	0.25	0.41667
313	0.8	67	0.65167	0.83333	0.58333	0.91667	0.08333	0.58333	0.91667	0.125	d	0.750001	1	50	0.16667	0.25	0.08333	0.33333	0.25	0.25	0.25	0.33333	0.33333	0.25	0.16667	0.16667	0.33333	0.33333	0.08333	0.33333	0.25	0.25	0.25	0.25	0.25	0.25	0.25	0.33333	0.25	0.25	0.25	0.16667	0.33333	0.08333	0.16667	0.33333	0.33333	0.25	0.08333
314	0.8	69	0.65167	0.58333	0.41667	0.25	0.16667	0.41667	0.33333	0.125	d	0.491666	0.66667	27	0.41667	0.41667	0.5	0.5	0.5	0.5	0.5	0.5	0.58333	0.66667	0.58333	0.5	0.41667	0.58333	0.58333	0.5	0.41667	0.58333	0.58333	0.66667	0.58333	0.41667	0.41667	0.58333	0.5	0.58333	0.33333	0.58333	0.58333	0.5	0.66667	0.58333	0.66667	0.5	0.58333
315	0.8	71	0.64833	0.83333	0.54167	0.70833	0.375	0.54167	0.70833	0.125	d	0.791666	0.91667	5	0.16667	0.25	0.16667	0.25	0.08333	0.16667	0.25	0.16667	0.33333	0.25	0.16667	0.16667	0.25	0.25	0.25	0.33333	0.25	0.33333	0.33333	0.25	0.33333	0.25	0.33333	0.16667	0.41667	0.25	0.16667	0.33333	0.25	0.33333	0.25	0.25	0.25	0.41667	0.25
316	0.8	72	0.5875	0.83333	0.58333	0.41667	0.33333	0.58333	0.375	0.29167	d	0.808332	0.91667	2	0.16667	0.08333	0.16667	0.25	0.25	0.16667	0.25	0.16667	0.25	0.16667	0.25	0.33333	0.25	0.25	0.25	0.16667	0.25	0.33333	0.16667	0.25	0.33333	0.25	0.25	0.33333	0.25	0.25	0.16667	0.25	0.33333	0.33333	0.25	0.25	0.33333	0.33333	0.33333
317	0.8	73	0.57	0.5	0.5	0.5	0.125	0.5	0.41667	0.25	e	0.483334	0.75	20	0.5	0.41667	0.58333	0.5	0.58333	0.5	0.58333	0.41667	0.5	0.58333	0.41667	0.5	0.58333	0.58333	0.5	0.58333	0.58333	0.5	0.5	0.25	0.58333	0.5	0.33333	0.58333	0.58333	0.41667	0.58333	0.58333	0.5	0.58333	0.33333	0.58333	0.5	0.58333	0.5
318	0.8	74	0.5875	0.5	0.58333	0.41667	0.16667	0.25	0.25	0.33333	d	0.508333	0.58333	8	0.5	0.5	0.5	0.5	0.5	0.5	0.58333	0.41667	0.41667	0.5	0.5	0.41667	0.5	0.41667	0.58333	0.58333	0.58333	0.41667	0.58333	0.58333	0.5	0.5	0.58333	0.5	0.5	0.58333	0.58333	0.5	0.5	0.5	0.5	0.41667	0.5	0.58333	0.58333
319	0.8	76	0.48167	0.66667	0.5	0.58333	0.66667	0.58333	0.29167	0.45833	e	0.766667	1	9	0.33333	0.16667	0.25	0.25	0.33333	0.16667	0.25	0.33333	0	0.25	0.08333	0.25	0.41667	0.41667	0.33333	0.41667	0.16667	0.08333	0.08333	0.25	0.16667	0.25	0.41667	0.41667	0.33333	0.33333	0.25	0.33333	0.16667	0.08333	0.16667	0.33333	0.25	0.41667	0.08333
320	0.8	77	0.56417	0.75	0.66667	0.25	0.16667	0.66667	0.25	0.33333	e	0.741667	0.83333	7	0.25	0.33333	0.25	0.25	0.33333	0.25	0.16667	0.33333	0.25	0.16667	0.33333	0.16667	0.25	0.25	0.41667	0.25	0.16667	0.33333	0.33333	0.33333	0.25	0.25	0.25	0.33333	0.41667	0.33333	0.25	0.25	0.33333	0.41667	0.33333	0.16667	0.5	0.33333	0.41667
321	0.8	78	0.61417	0.83333	0.58333	0.20833	0.16667	0.58333	0.25	0.16667	d	0.808333	0.91667	5	0.16667	0.16667	0.16667	0.16667	0.08333	0.08333	0.25	0.25	0.33333	0.25	0.25	0.08333	0.25	0.25	0.25	0.25	0.25	0.25	0.25	0.25	0.25	0.25	0.25	0.25	0.25	0.16667	0.25	0.33333	0.25	0.25	0.25	0.08333	0.25	0.25	0.33333
322	0.8	79	0.56667	0.75	0.5	0.58333	0.33333	0.58333	0.58333	0.08333	e	0.674999	0.91667	25	0.25	0.25	0.33333	0.41667	0.33333	0.16667	0.41667	0.25	0.41667	0.41667	0.33333	0.16667	0.25	0.25	0.33333	0.33333	0.33333	0.33333	0.33333	0.25	0.16667	0.41667	0.33333	0.25	0.08333	0.41667	0.25	0.25	0.33333	0.33333	0.41667	0.33333	0.33333	0.41667	0.25
323	0.8	80	0.675	0.83333	0.66667	0.5	0.5	0.58333	0.41667	0.45833	d	0.683334	0.91667	18	0.16667	0.33333	0.25	0.41667	0.33333	0.33333	0.33333	0.25	0.41667	0.33333	0.33333	0.25	0.33333	0.16667	0.41667	0.33333	0.41667	0.08333	0.41667	0.33333	0.41667	0.41667	0.41667	0.41667	0.41667	0.41667	0.5	0.41667	0.33333	0.25	0.33333	0.41667	0.25	0.5	0.33333
324	0.8	82	0.39583	0.66667	0.5	0.41667	0.33333	0.41667	0.41667	0.29167	f	0.6	0.91667	32	0.33333	0.33333	0.41667	0.41667	0.41667	0.33333	0.33333	0.41667	0.5	0.5	0.41667	0.41667	0.41667	0.41667	0.16667	0.41667	0.5	0.41667	0.41667	0.41667	0.16667	0.41667	0.33333	0.41667	0.25	0.33333	0.5	0.16667	0.33333	0.41667	0.41667	0.08333	0.16667	0.5	0.41667
325	0.8	85	0.4725	0.58333	0.5	0.29167	0.33333	0.5	0.25	0.5	e	0.5	0.66667	12	0.41667	0.5	0.5	0.5	0.58333	0.41667	0.58333	0.58333	0.41667	0.5	0.5	0.33333	0.5	0.5	0.5	0.58333	0.58333	0.5	0.41667	0.58333	0.58333	0.5	0.41667	0.5	0.41667	0.41667	0.41667	0.41667	0.58333	0.58333	0.5	0.5	0.33333	0.5	0.5
326	0.8	87	0.59667	0.58333	0.58333	0.58333	0.45833	0.5	0.58333	0.5	d	0.558332	0.66667	2	0.41667	0.33333	0.41667	0.41667	0.41667	0.5	0.5	0.5	0.5	0.41667	0.33333	0.41667	0.41667	0.41667	0.41667	0.5	0.5	0.5	0.5	0.5	0.5	0.41667	0.58333	0.5	0.5	0.58333	0.5	0.41667	0.5	0.5	0.5	0.58333	0.41667	0.5	0.5
327	0.8	89	0.35917	0.25	0.08333	0	0.25	0.33333	0	0.29167	f	0.266666	0.33333	2	0.75	0.66667	0.75	0.75	0.75	0.75	0.75	0.66667	0.75	0.75	0.75	0.75	0.75	0.91667	0.66667	0.75	0.75	0.75	0.66667	0.75	0.75	0.75	0.75	0.75	0.75	0.75	0.91667	0.75	0.75	0.66667	0.75	0.91667	0.75	0.75	0.75
328	0.8	93	0.50833	0.5	0.41667	0.5	0.5	0.41667	0.5	0.5	e	0.541667	0.66667	2	0.5	0.33333	0.41667	0.5	0.5	0.5	0.41667	0.5	0.58333	0.33333	0.58333	0.33333	0.5	0.58333	0.58333	0.41667	0.5	0.5	0.5	0.5	0.58333	0.58333	0.58333	0.5	0.41667	0.58333	0.41667	0.58333	0.5	0.58333	0.33333	0.5	0.41667	0.58333	0.58333
329	0.8	94	0.60333	0.66667	0.91667	0.66667	0.04167	0.91667	0.66667	0.125	d	0.700001	0.83333	6	0.33333	0.25	0.33333	0.33333	0.41667	0.16667	0.25	0.25	0.33333	0.33333	0.33333	0.33333	0.25	0.25	0.33333	0.25	0.16667	0.33333	0.41667	0.41667	0.41667	0.41667	0.33333	0.41667	0.33333	0.5	0.33333	0.33333	0.25	0.25	0.25	0.25	0.41667	0.25	0.33333
330	0.8	95	0.70167	0.83333	0.79167	0.41667	0.54167	0.79167	0.375	0.54167	c	0.750001	0.91667	5	0.16667	0.25	0.25	0.33333	0.08333	0.33333	0.25	0.25	0.25	0.33333	0.16667	0.25	0.25	0.33333	0.16667	0.25	0.25	0.16667	0.25	0.16667	0.33333	0.25	0.33333	0.33333	0.33333	0.25	0.25	0.25	0.41667	0.25	0.25	0.41667	0.33333	0.16667	0.16667
331	0.8	96	0.74333	0.91667	0.83333	0.875	0.375	0.83333	0.70833	0.33333	c	0.858332	1	4	0.08333	0.08333	0.16667	0	0.16667	0.16667	0.16667	0.16667	0.25	0.16667	0.16667	0.16667	0.16667	0.25	0.16667	0.16667	0.08333	0.25	0.25	0.25	0.08333	0.16667	0.16667	0.08333	0.16667	0.16667	0.16667	0.16667	0.16667	0.16667	0.25	0.25	0.16667	0.16667	0.25
332	0.8	100	0.54167	0.5	0.58333	0.33333	0.125	0.66667	0.33333	0.41667	e	0.524999	0.66667	17	0.5	0.41667	0.5	0.5	0.5	0.41667	0.5	0.58333	0.41667	0.41667	0.58333	0.41667	0.5	0.41667	0.58333	0.5	0.33333	0.5	0.5	0.5	0.5	0.5	0.58333	0.33333	0.5	0.41667	0.5	0.5	0.5	0.5	0.41667	0.33333	0.58333	0.41667	0.41667
333	0.9	2	0.63	0.5	0.41667	0.54167	0.16667	0.375	0.25	0.04167	d	0.441669	0.58333	36	0.5	0.5	0.58333	0.58333	0.58333	0.58333	0.58333	0.58333	0.5	0.58333	0.5	0.5	0.58333	0.58333	0.58333	0.58333	0.66667	0.58333	0.58333	0.5	0.58333	0.58333	0.5	0.66667	0.5	0.5	0.66667	0.58333	0.66667	0.58333	0.66667	0.5	0.58333	0.58333	0.58333
334	0.9	6	0.62583	0.58333	0.58333	0.5	0.45833	0.58333	0.5	0.5	d	0.624999	0.83333	9	0.41667	0.33333	0.33333	0.5	0.5	0.41667	0.25	0.41667	0.16667	0.41667	0.25	0.25	0.5	0.33333	0.25	0.41667	0.41667	0.41667	0.41667	0.33333	0.33333	0.41667	0.41667	0.41667	0.5	0.5	0.41667	0.5	0.58333	0.33333	0.33333	0.33333	0.41667	0.33333	0.33333
335	0.9	7	0.5325	0.83333	0.5	0.58333	0.25	0.5	0.54167	0.16667	e	0.750001	0.91667	2	0.16667	0.08333	0.33333	0.16667	0.33333	0.33333	0.25	0.25	0.25	0.33333	0.41667	0.33333	0.25	0.33333	0.25	0.33333	0.41667	0.25	0.25	0.08333	0.33333	0.16667	0.33333	0.41667	0.41667	0.25	0.41667	0.33333	0.25	0.33333	0.25	0.33333	0.41667	0.16667	0.33333
336	0.9	8	0.62833	0.66667	0.83333	0.58333	0.375	0.83333	0.58333	0.20833	d	0.65	0.83333	48	0.33333	0.25	0.33333	0.25	0.41667	0.41667	0.41667	0.41667	0.33333	0.33333	0.25	0.33333	0.33333	0.33333	0.25	0.25	0.33333	0.33333	0.41667	0.25	0.25	0.33333	0.33333	0.41667	0.41667	0.33333	0.41667	0.33333	0.33333	0.33333	0.41667	0.41667	0.25	0.41667	0.33333
337	0.9	17	0.59583	0.75	0.58333	0.375	0.20833	0.5	0.16667	0.33333	d	0.700001	0.91667	45	0.25	0.16667	0.33333	0.33333	0.33333	0.16667	0.33333	0.33333	0.33333	0.41667	0.33333	0.33333	0.41667	0.25	0.41667	0.33333	0.33333	0.25	0.25	0.25	0.25	0.33333	0.25	0.33333	0.33333	0.25	0.33333	0.25	0.33333	0.25	0.25	0.41667	0.41667	0.25	0.33333
338	0.9	25	0.485	0.58333	0.58333	0.25	0.25	0.58333	0.20833	0.20833	e	0.575	0.75	15	0.41667	0.33333	0.33333	0.41667	0.41667	0.33333	0.5	0.58333	0.5	0.41667	0.33333	0.5	0.41667	0.41667	0.25	0.5	0.5	0.33333	0.5	0.5	0.41667	0.5	0.41667	0.41667	0.41667	0.58333	0.41667	0.33333	0.5	0.41667	0.5	0.41667	0.33333	0.5	0.41667
339	0.9	26	0.6575	0.75	0.70833	0.58333	0.29167	0.70833	0.58333	0.20833	d	0.708333	0.91667	19	0.25	0.33333	0.16667	0.25	0.25	0.5	0.33333	0.25	0.16667	0.41667	0.25	0.16667	0.41667	0.16667	0.25	0.33333	0.33333	0.41667	0.08333	0.25	0.33333	0.25	0.33333	0.33333	0.33333	0.25	0.41667	0.33333	0.25	0.41667	0.33333	0.33333	0.16667	0.33333	0.25
340	0.9	30	0.54833	0.58333	0.41667	0.41667	0.29167	0.5	0.33333	0.29167	e	0.583332	0.66667	5	0.41667	0.41667	0.41667	0.41667	0.33333	0.41667	0.33333	0.41667	0.5	0.5	0.33333	0.41667	0.41667	0.41667	0.41667	0.33333	0.41667	0.41667	0.5	0.5	0.41667	0.41667	0.33333	0.41667	0.41667	0.41667	0.33333	0.41667	0.5	0.5	0.41667	0.33333	0.41667	0.5	0.41667
341	0.9	35	0.72083	0.83333	0.66667	0.33333	0.41667	0.66667	0.41667	0.375	c	0.741667	0.91667	48	0.16667	0.25	0.16667	0.25	0.33333	0.33333	0.25	0.33333	0.25	0.25	0.25	0.16667	0.33333	0.41667	0.33333	0.41667	0.25	0.25	0.33333	0.33333	0.25	0.16667	0.33333	0.25	0.41667	0.41667	0.33333	0.33333	0.33333	0.25	0.41667	0.25	0.16667	0.33333	0.25
342	0.9	38	0.66	0.5	0.5	0.41667	0.33333	0.29167	0.41667	0.33333	d	0.491667	0.58333	7	0.5	0.58333	0.5	0.5	0.58333	0.5	0.41667	0.41667	0.5	0.58333	0.58333	0.66667	0.5	0.58333	0.5	0.58333	0.58333	0.5	0.58333	0.58333	0.5	0.66667	0.5	0.66667	0.58333	0.5	0.5	0.58333	0.5	0.41667	0.41667	0.66667	0.58333	0.5	0.5
343	0.9	52	0.64083	0.91667	0.75	0.5	0.54167	0.75	0.5	0.54167	d	0.816666	1	6	0.08333	0.16667	0.16667	0.25	0.25	0	0.33333	0.16667	0.16667	0.25	0.25	0.16667	0.08333	0.25	0.25	0.16667	0.33333	0.41667	0.33333	0.33333	0.08333	0.25	0.16667	0.16667	0.25	0.16667	0.33333	0.25	0.16667	0.25	0.08333	0.25	0.16667	0.25	0.16667
344	0.9	53	0.71333	0.58333	0.58333	0.375	0.20833	0.58333	0.33333	0.20833	c	0.483334	0.66667	22	0.41667	0.5	0.5	0.5	0.5	0.5	0.5	0.58333	0.58333	0.58333	0.58333	0.58333	0.5	0.41667	0.66667	0.58333	0.58333	0.5	0.58333	0.58333	0.58333	0.33333	0.5	0.58333	0.58333	0.58333	0.5	0.5	0.5	0.58333	0.58333	0.5	0.5	0.58333	0.58333
345	0.9	55	0.625	0.5	0.58333	0.45833	0.58333	0.58333	0.45833	0.79167	d	0.516667	0.66667	3	0.5	0.5	0.33333	0.41667	0.5	0.5	0.5	0.58333	0.5	0.5	0.5	0.5	0.5	0.5	0.58333	0.41667	0.58333	0.58333	0.58333	0.5	0.58333	0.5	0.58333	0.58333	0.5	0.5	0.5	0.5	0.33333	0.58333	0.33333	0.5	0.41667	0.41667	0.58333
346	0.9	57	0.69583	1	0.75	0.75	0.45833	0.75	0.83333	0.375	d	0.916669	1	1	0	0.08333	0.08333	0.08333	0.16667	0.08333	0.08333	0.08333	0.08333	0.08333	0.16667	0.16667	0.16667	0.08333	0.16667	0.16667	0.16667	0	0.16667	0	0.16667	0.16667	0.16667	0	0	0	0.16667	0	0	0.25	0.16667	0	0.16667	0.16667	0.25
347	0.9	58	0.6025	0.5	0.58333	0.33333	0.58333	0.58333	0.45833	0.58333	d	0.541666	0.66667	7	0.5	0.41667	0.5	0.5	0.41667	0.5	0.33333	0.41667	0.5	0.5	0.41667	0.5	0.5	0.41667	0.5	0.5	0.5	0.41667	0.5	0.5	0.33333	0.41667	0.41667	0.33333	0.41667	0.5	0.41667	0.5	0.41667	0.41667	0.41667	0.41667	0.41667	0.33333	0.5
348	0.9	62	0.64833	0.91667	0.75	0.75	0.41667	0.66667	0.83333	0.33333	d	0.858333	1	3	0.08333	0.16667	0	0.16667	0.25	0.25	0.16667	0.08333	0.08333	0.16667	0.16667	0.25	0.08333	0.25	0.16667	0.25	0.16667	0.25	0.25	0.16667	0.08333	0.16667	0.25	0.25	0.25	0.25	0.16667	0.25	0.33333	0.16667	0.25	0.08333	0.33333	0.33333	0.08333
349	0.9	64	0.37333	0.66667	0.33333	0.58333	0.83333	0.41667	0.5	0.83333	f	0.583334	0.75	34	0.33333	0.33333	0.5	0.41667	0.5	0.33333	0.5	0.5	0.41667	0.33333	0.5	0.5	0.5	0.5	0.5	0.41667	0.41667	0.5	0.5	0.41667	0.5	0.41667	0.41667	0.41667	0.5	0.41667	0.5	0.41667	0.5	0.41667	0.33333	0.58333	0.5	0.25	0.58333
350	0.9	66	0.765	0.91667	0.70833	0.75	0.5	0.79167	0.75	0.625	c	0.849999	1	9	0.08333	0.16667	0.16667	0.08333	0.16667	0.25	0.25	0.16667	0	0.16667	0.16667	0.08333	0.16667	0.25	0.08333	0.16667	0.25	0.25	0.25	0.08333	0.08333	0	0.08333	0.16667	0.16667	0.25	0.25	0.16667	0.33333	0.25	0.08333	0.16667	0.25	0.25	0.33333
351	0.9	74	0.725	0.83333	0.58333	0.66667	0.33333	0.58333	0.66667	0.20833	c	0.691668	0.91667	44	0.16667	0.33333	0.25	0.33333	0.33333	0.41667	0.33333	0.33333	0.25	0.33333	0.33333	0.33333	0.33333	0.33333	0.41667	0.41667	0.16667	0.25	0.41667	0.33333	0.41667	0.33333	0.33333	0.41667	0.41667	0.33333	0.25	0.41667	0.41667	0.41667	0.33333	0.25	0.33333	0.25	0.41667
352	0.9	81	0.72417	0.91667	0.91667	0.33333	0.45833	0.83333	0.33333	0.5	c	0.883333	1	2	0.08333	0	0.08333	0.16667	0.08333	0.16667	0.16667	0.16667	0.16667	0.08333	0.16667	0.25	0.08333	0.25	0.16667	0.16667	0.16667	0.16667	0.16667	0.33333	0.33333	0.16667	0.25	0.16667	0.25	0.25	0.16667	0.25	0.16667	0.16667	0.08333	0.33333	0.16667	0.41667	0.41667
353	0.9	88	0.49417	0.66667	0.41667	0.33333	0.33333	0.58333	0.33333	0.16667	e	0.65	0.83333	6	0.33333	0.25	0.5	0.33333	0.25	0.16667	0.25	0.58333	0.41667	0.41667	0.33333	0.5	0.41667	0.5	0.41667	0.58333	0.33333	0.33333	0.33333	0.25	0.58333	0.41667	0.25	0.41667	0.41667	0.5	0.16667	0.41667	0.33333	0.58333	0.25	0.33333	0.5	0.41667	0.33333
354	0.9	89	0.6475	0.66667	0.66667	0.375	0.5	0.79167	0.25	0.41667	d	0.666667	0.91667	37	0.33333	0.41667	0.25	0.25	0.25	0.41667	0.41667	0.33333	0.33333	0.33333	0.5	0.16667	0.33333	0.33333	0.16667	0.5	0.16667	0.33333	0.25	0.41667	0.25	0.33333	0.33333	0.5	0.33333	0.5	0.41667	0.33333	0.25	0.41667	0.41667	0.33333	0.41667	0.41667	0.25
355	0.9	95	0.49083	0.5	0.33333	0.25	0.45833	0.25	0.29167	0.45833	e	0.533332	0.66667	14	0.5	0.41667	0.41667	0.41667	0.5	0.5	0.5	0.5	0.41667	0.5	0.5	0.5	0.41667	0.33333	0.5	0.33333	0.66667	0.41667	0.41667	0.41667	0.41667	0.66667	0.33333	0.41667	0.5	0.5	0.58333	0.58333	0.41667	0.41667	0.5	0.5	0.5	0.5	0.58333
356	0.9	96	0.6375	0.41667	0.33333	0.20833	0.375	0.29167	0.20833	0.45833	d	0.408333	0.58333	40	0.58333	0.66667	0.66667	0.5	0.5	0.66667	0.5	0.66667	0.58333	0.58333	0.58333	0.58333	0.58333	0.5	0.58333	0.58333	0.58333	0.58333	0.66667	0.58333	0.66667	0.58333	0.58333	0.58333	0.58333	0.58333	0.75	0.58333	0.66667	0.75	0.66667	0.58333	0.58333	0.58333	0.58333
357	1	2	0.3975	0.58333	0.25	0.16667	0.29167	0.33333	0.08333	0.29167	f	0.566664	0.66667	12	0.41667	0.41667	0.41667	0.5	0.41667	0.5	0.41667	0.41667	0.41667	0.41667	0.5	0.33333	0.5	0.33333	0.41667	0.41667	0.5	0.33333	0.58333	0.33333	0.5	0.5	0.41667	0.5	0.5	0.5	0.41667	0.41667	0.5	0.5	0.41667	0.5	0.5	0.41667	0.5
358	1	3	0.53167	0.5	0.5	0.33333	0.16667	0.41667	0.25	0.45833	e	0.5	0.58333	3	0.5	0.58333	0.41667	0.41667	0.58333	0.58333	0.5	0.5	0.5	0.41667	0.5	0.5	0.66667	0.58333	0.5	0.66667	0.5	0.58333	0.58333	0.58333	0.5	0.58333	0.58333	0.41667	0.5	0.58333	0.58333	0.66667	0.5	0.5	0.41667	0.5	0.41667	0.5	0.58333
359	1	4	0.375	0.41667	0.16667	0.16667	0.20833	0.16667	0.25	0.16667	f	0.408336	0.5	9	0.58333	0.58333	0.58333	0.58333	0.58333	0.58333	0.75	0.58333	0.5	0.58333	0.58333	0.58333	0.75	0.58333	0.58333	0.83333	0.58333	0.58333	0.58333	0.58333	0.83333	0.58333	0.58333	0.75	0.75	0.75	0.58333	0.83333	0.75	0.83333	0.83333	0.58333	0.83333	0.75	0.58333
360	1	5	0.56083	0.41667	0.41667	0.5	0.16667	0.41667	0.33333	0.16667	e	0.458334	0.66667	43	0.58333	0.5	0.58333	0.66667	0.5	0.41667	0.5	0.5	0.58333	0.58333	0.58333	0.66667	0.5	0.58333	0.58333	0.58333	0.5	0.58333	0.58333	0.5	0.41667	0.66667	0.58333	0.58333	0.5	0.58333	0.5	0.66667	0.58333	0.5	0.5	0.58333	0.66667	0.41667	0.66667
361	1	8	0.42333	0.58333	0.25	0.16667	0.375	0.41667	0.125	0.29167	f	0.474999	0.58333	1	0.41667	0.5	0.5	0.66667	0.41667	0.58333	0.66667	0.5	0.5	0.5	0.58333	0.5	0.58333	0.41667	0.41667	0.58333	0.58333	0.75	0.58333	0.5	0.5	0.66667	0.41667	0.58333	0.5	0.5	0.58333	0.5	0.5	0.5	0.5	0.5	0.58333	0.66667	0.66667
362	1	13	0.3725	0.83333	0.33333	0.58333	0.33333	0.33333	0.54167	0.125	f	0.716667	0.91667	33	0.16667	0.25	0.33333	0.33333	0.25	0.25	0.25	0.25	0.33333	0.41667	0.25	0.33333	0.41667	0.33333	0.41667	0.33333	0.41667	0.33333	0.33333	0.33333	0.25	0.33333	0.33333	0.33333	0.41667	0.41667	0.33333	0.33333	0.33333	0.16667	0.33333	0.33333	0.08333	0.41667	0.25
363	1	36	0.52417	0.5	0.25	0.33333	0.04167	0.33333	0.33333	0.08333	e	0.483334	0.58333	5	0.5	0.5	0.5	0.5	0.41667	0.5	0.58333	0.58333	0.5	0.58333	0.41667	0.41667	0.5	0.5	0.5	0.5	0.58333	0.58333	0.58333	0.58333	0.5	0.58333	0.58333	0.5	0.58333	0.5	0.58333	0.5	0.58333	0.5	0.58333	0.5	0.58333	0.58333	0.66667
364	1	38	0.52583	0.75	0.58333	0.33333	0.20833	0.58333	0.33333	0.33333	e	0.741667	0.83333	3	0.25	0.25	0.16667	0.33333	0.25	0.16667	0.25	0.25	0.33333	0.33333	0.33333	0.25	0.16667	0.33333	0.25	0.33333	0.33333	0.16667	0.25	0.33333	0.25	0.33333	0.25	0.25	0.33333	0.41667	0.25	0.25	0.25	0.25	0.33333	0.16667	0.33333	0.33333	0.25
365	1	44	0.38667	0.58333	0.33333	0.33333	0.125	0.25	0.33333	0.25	f	0.524999	0.66667	38	0.41667	0.5	0.5	0.5	0.41667	0.5	0.5	0.5	0.5	0.41667	0.5	0.41667	0.5	0.41667	0.58333	0.41667	0.5	0.58333	0.41667	0.58333	0.5	0.5	0.5	0.58333	0.5	0.5	0.5	0.5	0.58333	0.58333	0.5	0.58333	0.5	0.5	0.41667
366	1	52	0.51333	0.75	0.58333	0.66667	0.625	0.66667	0.66667	0.54167	e	0.75	0.91667	14	0.25	0.25	0.25	0.16667	0.33333	0.16667	0.33333	0.25	0.16667	0.33333	0.16667	0.33333	0.33333	0.08333	0.33333	0.33333	0.33333	0.25	0.33333	0.33333	0.25	0.25	0.25	0.25	0.33333	0.25	0.33333	0.16667	0.25	0.16667	0.33333	0.16667	0.33333	0.25	0.25
367	1	64	0.40667	0.5	0.5	0.25	0.45833	0.5	0.25	0.5	f	0.533332	0.66667	21	0.5	0.5	0.41667	0.5	0.41667	0.5	0.41667	0.41667	0.5	0.5	0.5	0.66667	0.58333	0.5	0.41667	0.5	0.58333	0.41667	0.66667	0.5	0.33333	0.41667	0.58333	0.5	0.41667	0.5	0.66667	0.33333	0.41667	0.5	0.5	0.5	0.5	0.41667	0.41667
368	1	67	0.61417	0.5	0.58333	0.66667	0.5	0.66667	0.5	0.41667	d	0.558332	0.75	24	0.5	0.41667	0.5	0.41667	0.41667	0.5	0.5	0.41667	0.33333	0.41667	0.5	0.41667	0.5	0.33333	0.41667	0.41667	0.41667	0.58333	0.33333	0.41667	0.41667	0.33333	0.33333	0.25	0.58333	0.5	0.5	0.33333	0.58333	0.5	0.5	0.5	0.58333	0.41667	0.5
369	1	75	0.58167	0.91667	0.5	0.5	0.29167	0.70833	0.41667	0.16667	d	0.749999	1	21	0.08333	0.16667	0.25	0.25	0.41667	0.25	0.41667	0.25	0.16667	0.25	0.16667	0.33333	0.25	0.33333	0.41667	0.41667	0.33333	0.33333	0.33333	0.16667	0	0.41667	0.25	0.33333	0.5	0.25	0.41667	0.41667	0.16667	0.33333	0.41667	0.16667	0.41667	0.41667	0.33333
[truncated: 16 more columns]

## Sheet: Column Description
index	unique identifier
BL	branch length for family
i	number of family with that BL
precision	Precision of all-sequence tree
ASPEN	Accuracy of first-ranked ASPEN topology
FastTree|mafft	Accuracy of all-seq topology with <inferenceAlgorith|alignmentAlgorithm>
FastTree|clustal	Accuracy of all-seq topology with <inferenceAlgorith|alignmentAlgorithm>
FastTree|muscle	Accuracy of all-seq topology with <inferenceAlgorith|alignmentAlgorithm>
RAxML|mafft	Accuracy of all-seq topology with <inferenceAlgorith|alignmentAlgorithm>
RAxML|clustal	Accuracy of all-seq topology with <inferenceAlgorith|alignmentAlgorithm>
RAxML|muscle	Accuracy of all-seq topology with <inferenceAlgorith|alignmentAlgorithm>
precision group	Group corresponding to figure
mean	Mean accuracy of first 10 ASPEN topologies
best ASPEN topology	Best accuracy observed in top 50 ASPEN topologies
rank of best ASPEN topology	Rank of the most accurate ASPEN topology
rank01	ASPEN topology accuracy based on rank number
rank02	ASPEN topology accuracy based on rank number
rank03	ASPEN topology accuracy based on rank number
rank04	ASPEN topology accuracy based on rank number
rank05	ASPEN topology accuracy based on rank number
rank06	ASPEN topology accuracy based on rank number
rank07	ASPEN topology accuracy based on rank number
rank08	ASPEN topology accuracy based on rank number
rank09	ASPEN topology accuracy based on rank number
rank10	ASPEN topology accuracy based on rank number
rank11	ASPEN topology accuracy based on rank number
rank12	ASPEN topology accuracy based on rank number
rank13	ASPEN topology accuracy based on rank number
rank14	ASPEN topology accuracy based on rank number
rank15	ASPEN topology accuracy based on rank number
rank16	ASPEN topology accuracy based on rank number
rank17	ASPEN topology accuracy based on rank number
rank18	ASPEN topology accuracy based on rank number
rank19	ASPEN topology accuracy based on rank number
rank20	ASPEN topology accuracy based on rank number
rank21	ASPEN topology accuracy based on rank number
rank22	ASPEN topology accuracy based on rank number
rank23	ASPEN topology accuracy based on rank number
rank24	ASPEN topology accuracy based on rank number
rank25	ASPEN topology accuracy based on rank number
rank26	ASPEN topology accuracy based on rank number
rank27	ASPEN topology accuracy based on rank number
rank28	ASPEN topology accuracy based on rank number
rank29	ASPEN topology accuracy based on rank number
rank30	ASPEN topology accuracy based on rank number
rank31	ASPEN topology accuracy based on rank number
rank32	ASPEN topology accuracy based on rank number
rank33	ASPEN topology accuracy based on rank number
rank34	ASPEN topology accuracy based on rank number
rank35	ASPEN topology accuracy based on rank number
rank36	ASPEN topology accuracy based on rank number
rank37	ASPEN topology accuracy based on rank number
rank38	ASPEN topology accuracy based on rank number
rank39	ASPEN topology accuracy based on rank number
rank40	ASPEN topology accuracy based on rank number
rank41	ASPEN topology accuracy based on rank number
rank42	ASPEN topology accuracy based on rank number
rank43	ASPEN topology accuracy based on rank number
rank44	ASPEN topology accuracy based on rank number
rank45	ASPEN topology accuracy based on rank number
rank46	ASPEN topology accuracy based on rank number
rank47	ASPEN topology accuracy based on rank number
rank48	ASPEN topology accuracy based on rank number
rank49	ASPEN topology accuracy based on rank number
rank50	ASPEN topology accuracy based on rank number
Percent Better	Percent of ASPEN topologies that are more accurate than the all-sequence <FastTree|MAFFT> topology
