# Supplementary material for: ASPEN, a methodology for reconstructing protein evolution with improved accuracy using ensemble models
Source: eLife. 2019 Oct 17;8:e47676. doi: 10.7554/eLife.47676 (PMC6797483; doi:10.7554/eLife.47676)
Supplement: Figure 5—source data 1. [file elife-47676-fig5-data1.xlsx]

## Sheet: Sheet1
	Precision bin
	(0.325,0.45]					(0.45,0.575]					(0.575,0.7]					(0.7,0.825]					(0.825,0.95]					(0.95,1.0]
	True vs All-seq path lengths		Top ASPEN topology path lengths			True vs All-seq path lengths		Top ASPEN topology path lengths			True vs All-seq path lengths		Top ASPEN topology path lengths			True vs All-seq path lengths		Top ASPEN topology path lengths			True vs All-seq path lengths		Top ASPEN topology path lengths			True vs All-seq path lengths		Top ASPEN topology path lengths
	true is more freq	all-seq is more freq	true length	all-seq length	unique length	true is more freq	all-seq is more freq	true length	all-seq length	unique length	true is more freq	all-seq is more freq	true length	all-seq length	unique length	true is more freq	all-seq is more freq	true length	all-seq length	unique length	true is more freq	all-seq is more freq	true length	all-seq length	unique length	true is more freq	all-seq is more freq	true length	all-seq length	unique length
	30	44	46	0	0	63	8	58	2	24	69	5	74	0	0	44	22	24	6	48	0	0	0	0	0	0	0	0	0	0
	27	46	11	37	49	46	31	16	35	32	44	30	18	23	43	70	8	34	8	36	50	14	64	0	0	0	50	0	50	0
	44	2	25	17	46	42	19	61	0	0	43	29	30	14	34	13	49	14	30	36	43	0	43	0	0	9	35	15	35	21
	24	64	8	28	54	40	26	38	16	28	55	17	49	5	21	42	33	18	21	44	56	0	56	0	0	8	54	0	0	0
	65	14	10	27	59	48	35	30	11	49	30	58	14	36	44	33	15	48	0	0	19	17	0	36	0	0	0	0	0	0
	54	20				33	43	22	17	51	55	0	55	0	0	0	0	0	0	45	54	0	54	0	0	0	0	0	0	0
	44	25				44	34	20	18	57	59	11	70	0	0	53	8	61	0	0	0	44	0	44	0	0	0	0	0	0
	47	30				31	50	26	22	38	39	23	19	15	50	45	19	64	0	0	56	0	56	0	0	0	0	0	0	0
	33	38				54	19	39	9	41	32	45	21	31	37	51	23	18	21	42	0	0	0	0	0	0	0	0	0	0
	49	37				57	10	28	9	41	20	24	0	44	0	13	43	0	56	0	0	0	0	0	0	0	0	0	0	0
	43	42				37	37	19	21	48	44	21	20	12	42	28	10	26	2	42	0	0	0	0	0	0	0	0	0	0
	38	40				25	53	20	16	49	23	39	15	11	54	13	13	12	12	49	0	0	0	0	0	0	0	0	0	0
	36	37				18	38	10	12	59	37	42	6	47	26	32	31	19	28	28	0	0	21	29	15	0	0	0	0	0
	44	30				39	42	26	27	38	38	51	20	24	50	42	32	25	13	48	21	29	44	0	0	0	0	0	0	0
	36	32				37	32	13	24	46	61	22	28	12	53	31	19	21	27	17	44	0	26	0	0	0	0	0	0	0
	35	49				30	30	12	15	63	40	28	12	30	26	19	35	13	28	25	15	11	13	23	48	0	0	0	0	0
	55	28				39	23	25	22	40	41	27	20	21	49	25	1	26	0	0	26	39	54	0	0	0	0	0	0	0
	55	31				31	50	16	14	56	49	12	32	11	33	49	27	31	25	25	54	0	13	37	13	0	0	0	0	0
	53	22				37	37	29	10	40	48	32	34	18	36	44	24	33	24	20	39	20	0	0	0	0	0	0	0	0
	32	40				45	26	24	24	43	41	33	25	30	24	48	18	19	19	35	0	0	44	0	0	0	0	0	0	0
	44	39				53	35	33	11	45	11	62	7	45	31	33	37	14	21	50	44	0	36	0	0	0	0	26	0	0
	17	59				57	27	18	20	40	38	47	18	28	50	17	61	17	34	36	36	0	26	0	0	0	0	0	0	0
	35	47				70	8	0	73	4	0	0	0	0	70	33	25	28	23	27	26	0	0	0	0	0	0	0	0	0
	22	66				24	45	16	12	61	12	55	10	13	61	54	8	62	0	0	0	0	26	0	0	0	0	0	0	0
	29	55				11	66	17	11	60	26	20	20	21	50	9	57	0	66	0	26	0	0	0	0	26	0	0	0	0
	60	30				73	11	15	40	27	34	35	16	2	66	29	48	10	54	16	0	0	50	0	0	0	0	0	26	0
	52	35				51	26	16	16	61	38	42	16	30	45	69	0	69	0	0	50	0	13	13	13	0	0	0	0	0
	62	30				33	38	15	6	72	19	68	20	16	56	73	0	73	0	0	13	13	0	0	0	0	0	0	0	0
	23	45				30	48	19	18	62	38	34	19	20	45	52	7	21	6	48	0	0	0	0	0	0	0	0	0	0
	50	39				36	45	25	19	43	34	32	16	37	19	47	29	39	13	32	0	0	55	0	0	0	26	0	0	0
	38	47				37	41	11	10	74	24	45	14	30	44	24	42	7	13	55	55	0	0	0	0	0	0	0	0	0
	54	33				26	46	6	31	57	18	60	48	8	28	9	39	4	32	22	0	0	36	0	0	0	0	0	0	0
	32	59				30	60	16	29	46	36	35	23	24	47	25	40	22	30	24	36	0	25	25	25	0	0	0	0	0
	49	41				50	28	15	16	60	25	38	0	50	0	27	23	14	9	53	34	27	0	0	36	0	0	0	0	0
	48	37				49	39	12	23	58	33	51	18	8	63	22	24	20	7	48	0	0	0	0	36	0	0	0	0	0
	41	41				27	48	17	36	41	23	27	4	23	54	11	39	6	15	55	0	0	19	37	17	0	0	0	0	0
	21	54				36	39	22	29	39	37	28	20	25	28	21	40	22	26	24	29	37	0	54	0	0	0	0	0	0
						32	51	20	20	47	11	62	35	15	21	50	11	43	8	18	23	31	58	0	0	0	0	0	36	0
						18	66				27	26	11	32	48	13	26	12	2	35	36	22	26	0	0	0	0	0	44	0
						48	28				40	23	23	16	51	31	48	18	24	46	26	0	67	0	0	0	0	0	44	0
						35	44				21	60	27	19	34	38	31	24	23	40	66	1	19	22	43	0	0	0	0	0
						56	24				44	27	22	19	53	14	59	10	32	43	34	24	0	0	44	0	0	0	0	0
						47	34				32	38	25	20	47	44	35	35	16	36	0	0	16	38	20	23	13	0	0	0
						30	34				33	49	20	38	20	30	16	25	10	36	33	30	59	0	0	0	44	0	0	0
						46	30				50	30	11	30	50	17	29	16	17	45	52	7	22	4	22	1	43	0	0	0
						38	39				26	41	10	15	54	53	0	53	0	0	24	13	18	36	8	0	0	0	0	0
						21	53				23	50	15	24	54	15	54	5	40	25	36	22	26	0	0	0	0	0	0	0
						40	32				23	21	20	22	48	3	53	14	0	49	26	0	0	0	56	0	0	0	0	0
						65	14				12	44	14	18	50	9	71	7	57	19	0	0	0	62	0	0	0	0	0	0
						47	38				4	0	15	22	45	4	66	12	28	42	15	47	22	14	22	0	0	0	0	0
						49	30				26	57	27	6	50	45	3	24	2	24	25	11	0	56	0	0	0	0	0	0
						29	44				48	32	12	15	64	48	2	50	0	0	19	37	54	0	0	0	0	0	0	0
						52	21				34	47	69	0	0	38	28	33	27	9	29	25	44	0	0	0	0	0	0	0
						39	41				17	51	14	15	63	33	41	7	17	65	44	0	16	5	45	0	0	0	0	0
						37	40				39	39	41	5	31	10	43	20	30	6	21	5	36	18	18	0	0	0	0	0
						28	63				28	44	14	17	68	27	36	24	32	12	30	35	30	20	24	0	0	0	0	0
						21	61				27	54	8	20	65	8	54	0	62	0	53	13	0	0	44	0	0	0	0	0
						21	58				17	68				39	24	12	35	33	0	0	0	44	0	0	0	0	0	0
						45	40				25	51				13	43	8	31	42	0	44	0	44	0	0	0	0	0	0
						34	46				24	35				36	25	26	28	22	10	34	56	0	0	0	0
						38	46				24	41				24	37	16	28	28	54	2	40	5	21	0	0
						31	53				19	50				49	20	24	15	50	45	5	0	0	0	0	0
						29	40				48	17				23	49	20	31	28	0	0	0	0	0	0	0
						24	40				28	21				27	49	24	19	43	0	0	0	0	0	0	0
						32	27				27	43				61	18	40	19	29	0	0	50	0	0	0	0
						34	49				57	12				20	44	15	41	21	50	0	62	0	0	0	0
						32	53				32	47				32	31	17	19	48	41	21	31	13	13
						28	29				48	8				29	26	25	15	40	37	7	16	40	10
						31	43				22	57				42	33	33	18	26	20	41	36	0	0
						35	47				18	40				40	44	23	26	40	36	0	0	63	0
						33	44				52	11				22	4	18	4	40	9	54	0	0	0
						33	38				25	56				19	27	27	24	30	0	0	0	56	0
						50	27				32	47				36	21	16	26	46	5	51	0	44	0
						38	49				20	53				16	53	10	40	37	16	28	0	0	36
						36	36				38	45				17	68	36	20	42	0	0	7	13	49
																10	63	24	6	38	19	7	0	50	0
																16	52				3	47	0	54	0
																32	54				5	49	15	18	49
																20	16				14	42	6	23	48
																					30	40	10	53	16
																					21	53	0	0	0
																					0	0	0	36	0
																					0	36	54	0	0
																					30	24	27	27	9
																					28	31	0	0	0
																					0	0	26	0	0
																					19	7	50	0	0
																					50	0	0	44	0
																					0	44	36	0	0
																					27	9	0	0	0
																					0	0	0	0	0
																					0	0	0	36	0
																					3	33	0	36	0
																					1	35	56	0	0
																					43	13	0	65	0
																					0	65
