# Supplementary material for: ASPEN, a methodology for reconstructing protein evolution with improved accuracy using ensemble models
Source: eLife. 2019 Oct 17;8:e47676. doi: 10.7554/eLife.47676 (PMC6797483; doi:10.7554/eLife.47676)
Supplement: Figure 6—source data 1. [file elife-47676-fig6-data1.xlsx]

## Sheet: Sheet1
	rank	LacI	precision bin [0.825,0.7]	precision bin [0.7,0.575]
	1	0	0	0
	2	-3.79169	-6.17982	-2.77137
	3	-4.84566	-10.1414	-4.61171
	4	-5.81968	-12.4506	-5.7677
	5	-6.37725	-14.334	-6.74321
	6	-9.1762	-16.0312	-7.50833
	7	-10.2708	-17.3544	-8.34819
	8	-11.7317	-18.6631	-8.95981
	9	-12.7241	-19.7802	-9.43827
	10	-13.033	-20.5886	-9.94127
	11	-13.6066	-21.4594	-10.3433
	12	-14.1101	-22.4518	-10.6956
	13	-14.2684	-23.0496	-11.0065
	14	-15.2562	-23.6936	-11.3183
	15	-15.3415	-24.1854	-11.5708
	16	-15.8508	-24.7491	-11.8445
	17	-15.9979	-25.2773	-12.0914
	18	-16.6456	-25.75	-12.3872
	19	-17.0911	-26.2001	-12.6504
	20	-18.3455	-26.6419	-12.8431
	21	-18.8689	-27.0576	-13.0538
	22	-18.9913	-27.5357	-13.2496
	23	-18.9986	-27.9058	-13.4347
	24	-19.1014	-28.3215	-13.6247
	25	-19.29	-28.689	-13.8355
	26	-19.3654	-29.0739	-14.0149
	27	-19.5431	-29.4586	-14.1953
	28	-19.6302	-29.7657	-14.389
	29	-19.8914	-30.1214	-14.5828
	30	-20.6408	-30.4401	-14.7456
	31	-20.7349	-30.7499	-14.8999
	32	-21.244	-31.0255	-15.0886
	33	-21.3824	-31.2637	-15.2382
	34	-21.6086	-31.541	-15.3716
	35	-21.7188	-31.7534	-15.4927
	36	-22.1525	-32.005	-15.6537
	37	-22.2478	-32.2473	-15.7883
	38	-22.2705	-32.4782	-15.9289
	39	-22.4341	-32.7156	-16.0669
	40	-22.5256	-32.9518	-16.2043
	41	-22.628	-33.1811	-16.3394
	42	-22.665	-33.4484	-16.4455
	43	-22.8477	-33.6921	-16.5543
	44	-23.0424	-33.92	-16.6432
	45	-23.2257	-34.1441	-16.7521
	46	-23.3204	-34.351	-16.8633
	47	-23.3411	-34.5767	-17.007
	48	-23.4739	-34.8027	-17.1349
	49	-23.4742	-34.9994	-17.2721
	50	-23.5045	-35.2146	-17.3757
	51	-23.6225	-35.3742	-17.4902
	52	-23.7093	-35.5813	-17.5933
	53	-23.8325	-35.7775	-17.6823
	54	-23.864	-35.9992	-17.8045
	55	-24.0203	-36.1959	-17.9067
	56	-24.1284	-36.3638	-17.9947
	57	-24.1998	-36.5364	-18.0848
	58	-24.3758	-36.7066	-18.1877
	59	-24.395	-36.8749	-18.2644
	60	-25.0073	-37.006	-18.3565
	61	-25.2684	-37.1643	-18.44
	62	-25.2953	-37.3058	-18.5239
	63	-25.4029	-37.4932	-18.6245
	64	-25.5521	-37.6432	-18.7152
	65	-25.6092	-37.8139	-18.7954
	66	-25.6376	-38	-18.8499
	67	-25.6672	-38.1523	-18.9086
	68	-25.6807	-38.2775	-18.9865
	69	-25.7516	-38.4061	-19.0604
	70	-25.8129	-38.537	-19.1267
	71	-25.8248	-38.6793	-19.2155
	72	-25.8282	-38.801	-19.2912
	73	-25.8848	-38.9532	-19.3485
	74	-25.9069	-39.0966	-19.4092
	75	-25.9304	-39.2322	-19.4762
	76	-25.9632	-39.3751	-19.5491
	77	-25.9754	-39.5071	-19.626
	78	-25.9919	-39.6292	-19.7063
	79	-26.0521	-39.7679	-19.7704
	80	-26.0641	-39.894	-19.8343
	81	-26.085	-40.004	-19.9041
	82	-26.1931	-40.1264	-19.9829
	83	-26.4829	-40.2611	-20.0485
	84	-26.6002	-40.3943	-20.1239
	85	-26.6949	-40.5404	-20.1814
	86	-26.6949	-40.6646	-20.2375
	87	-26.7834	-40.7749	-20.3071
	88	-26.8925	-40.901	-20.3656
	89	-26.9511	-41.0252	-20.4263
	90	-27.0233	-41.146	-20.4856
	91	-27.1502	-41.2647	-20.5559
	92	-27.1714	-41.3601	-20.6128
	93	-27.2071	-41.4538	-20.6691
	94	-27.2403	-41.5693	-20.7296
	95	-27.267	-41.6977	-20.7858
	96	-27.3444	-41.81	-20.8365
	97	-27.6249	-41.9128	-20.8849
	98	-27.6985	-42.027	-20.9314
	99	-27.7581	-42.1437	-20.9956
	100	-27.7958	-42.2648	-21.0625
	101	-27.812	-42.3683	-21.1096
	102	-27.942	-42.4784	-21.159
	103	-27.9428	-42.603	-21.2178
	104	-27.9758	-42.6985	-21.2736
	105	-27.988	-42.7971	-21.3188
	106	-27.9891	-42.8932	-21.3674
	107	-28.0169	-43.0076	-21.4263
	108	-28.0457	-43.1079	-21.4791
	109	-28.06	-43.2118	-21.5277
	110	-28.1334	-43.3076	-21.5728
	111	-28.2071	-43.3923	-21.6249
	112	-28.225	-43.4746	-21.6731
	113	-28.2479	-43.5609	-21.7186
	114	-28.2631	-43.6411	-21.7741
	115	-28.4269	-43.7209	-21.8207
	116	-28.4776	-43.828	-21.8628
	117	-28.499	-43.9494	-21.9069
	118	-28.5063	-44.0379	-21.9542
	119	-28.5301	-44.1518	-21.9998
	120	-28.5445	-44.2456	-22.0465
	121	-28.5449	-44.3547	-22.0912
	122	-28.5457	-44.4466	-22.1355
	123	-28.5922	-44.547	-22.18
	124	-28.6137	-44.6343	-22.2337
	125	-28.7908	-44.7177	-22.2752
	126	-28.8062	-44.7924	-22.3127
	127	-28.8393	-44.8714	-22.3493
	128	-28.866	-44.9711	-22.3987
	129	-28.8946	-45.0695	-22.4563
	130	-28.899	-45.1642	-22.4955
	131	-29.0052	-45.2465	-22.5366
	132	-29.0275	-45.3206	-22.5775
	133	-29.1237	-45.4027	-22.6156
	134	-29.2249	-45.4888	-22.6534
	135	-29.4359	-45.5558	-22.6927
	136	-29.5331	-45.617	-22.7387
	137	-29.5563	-45.6899	-22.7727
	138	-29.6083	-45.7655	-22.8146
	139	-29.6866	-45.8535	-22.858
	140	-29.6945	-45.9268	-22.9127
	141	-29.6977	-46.0161	-22.9553
	142	-29.84	-46.0926	-22.9944
	143	-29.8702	-46.1916	-23.0346
	144	-29.9061	-46.2455	-23.0639
	145	-30.1153	-46.3217	-23.098
	146	-30.2037	-46.3879	-23.1382
	147	-30.2096	-46.4607	-23.1809
	148	-30.2936	-46.5261	-23.2227
	149	-30.3976	-46.5971	-23.2616
	150	-30.4277	-46.6781	-23.3037
	151	-30.4348	-46.7539	-23.3404
	152	-30.5088	-46.8392	-23.3799
	153	-30.5208	-46.9235	-23.4208
	154	-30.5906	-47.0023	-23.4591
	155	-30.5953	-47.0779	-23.4936
	156	-30.6031	-47.1434	-23.5322
	157	-30.6325	-47.2108	-23.5753
	158	-30.6435	-47.2774	-23.6113
	159	-30.6637	-47.3441	-23.6484
	160	-30.7016	-47.4072	-23.6814
	161	-30.7884	-47.4712	-23.7113
	162	-30.7981	-47.5424	-23.7432
	163	-30.8604	-47.6056	-23.7779
	164	-30.9088	-47.6628	-23.8112
	165	-30.9108	-47.7274	-23.8458
	166	-30.9354	-47.7884	-23.8782
	167	-31.043	-47.864	-23.9078
	168	-31.0732	-47.931	-23.9439
	169	-31.1306	-47.9895	-23.9816
	170	-31.1446	-48.0448	-24.0224
	171	-31.1611	-48.1103	-24.0487
	172	-31.2693	-48.1826	-24.083
	173	-31.2954	-48.2403	-24.114
	174	-31.3477	-48.3057	-24.1419
	175	-31.3535	-48.3831	-24.1813
	176	-31.3757	-48.45	-24.2107
	177	-31.3964	-48.5312	-24.2428
	178	-31.4648	-48.5901	-24.2785
	179	-31.4834	-48.6559	-24.3162
	180	-31.485	-48.7168	-24.3498
	181	-31.4989	-48.7826	-24.3782
	182	-31.5094	-48.853	-24.4109
	183	-31.5615	-48.9143	-24.4355
	184	-31.5825	-48.9809	-24.4678
	185	-31.5926	-49.0537	-24.4997
	186	-31.6078	-49.1012	-24.5282
	187	-31.6218	-49.1653	-24.5548
	188	-31.6317	-49.2166	-24.5786
	189	-31.6726	-49.2743	-24.6057
	190	-31.7046	-49.3388	-24.6312
	191	-31.7781	-49.4027	-24.6635
	192	-31.9097	-49.4614	-24.6915
	193	-31.9159	-49.5236	-24.7165
	194	-31.9174	-49.5849	-24.7536
	195	-31.9847	-49.6524	-24.7826
	196	-31.9988	-49.7213	-24.8104
	197	-32.0132	-49.78	-24.8402
	198	-32.032	-49.8208	-24.8666
	199	-32.0731	-49.8845	-24.8882
	200	-32.2315	-49.9413	-24.9198
	201	-32.2641	-49.9901	-24.9486
	202	-32.2763	-50.0499	-24.9758
	203	-32.3178	-50.1018	-25.0085
	204	-32.3945	-50.163	-25.0395
	205	-32.4157	-50.224	-25.0681
	206	-32.4456	-50.2791	-25.0928
	207	-32.4525	-50.3378	-25.1239
	208	-32.4598	-50.3994	-25.1465
	209	-32.4902	-50.4546	-25.1756
	210	-32.5171	-50.5005	-25.1973
	211	-32.6112	-50.5568	-25.2279
	212	-32.6194	-50.6003	-25.2571
	213	-32.645	-50.6697	-25.2819
	214	-32.6562	-50.7228	-25.3062
	215	-32.6632	-50.7752	-25.331
	216	-32.6875	-50.8226	-25.3644
	217	-32.7432	-50.8742	-25.3891
	218	-32.7543	-50.9229	-25.4135
	219	-32.7639	-50.9731	-25.4382
	220	-32.8088	-51.0319	-25.4606
	221	-32.8363	-51.0802	-25.4842
	222	-32.8471	-51.1309	-25.5139
	223	-32.8574	-51.1854	-25.5394
	224	-32.8583	-51.238	-25.571
	225	-32.8612	-51.2851	-25.5963
	226	-32.9054	-51.3415	-25.6283
	227	-33.0099	-51.3896	-25.6498
	228	-33.029	-51.4369	-25.6812
	229	-33.0587	-51.4822	-25.7073
	230	-33.1068	-51.5345	-25.7254
	231	-33.1489	-51.5825	-25.7549
	232	-33.1644	-51.6347	-25.7803
	233	-33.166	-51.6848	-25.8029
	234	-33.1904	-51.7348	-25.8309
	235	-33.1965	-51.7814	-25.8576
	236	-33.2105	-51.8237	-25.8838
	237	-33.2696	-51.8796	-25.908
	238	-33.319	-51.9254	-25.934
	239	-33.3693	-51.9696	-25.9602
	240	-33.4359	-52.0124	-25.981
	241	-33.4433	-52.0563	-26.0053
	242	-33.4769	-52.1036	-26.0251
	243	-33.4807	-52.1459	-26.0508
	244	-33.4999	-52.1858	-26.0764
	245	-33.508	-52.2331	-26.1046
	246	-33.5846	-52.2832	-26.1281
	247	-33.6414	-52.3283	-26.1538
	248	-33.6746	-52.3728	-26.1749
	249	-33.6921	-52.4185	-26.1962
	250	-33.6946	-52.4685	-26.2169
	251	-33.7437	-52.5155	-26.2374
	252	-33.7772	-52.5552	-26.2561
	253	-33.7838	-52.6132	-26.2799
	254	-33.7845	-52.656	-26.3053
	255	-33.8231	-52.698	-26.325
	256	-33.8254	-52.7497	-26.3471
	257	-33.8351	-52.7975	-26.3652
	258	-33.8495	-52.8412	-26.3887
	259	-33.8872	-52.8801	-26.4124
	260	-33.8891	-52.9164	-26.4336
	261	-33.8983	-52.9554	-26.4558
	262	-33.9967	-53.0022	-26.4803
	263	-34	-53.0453	-26.5015
	264	-34.0031	-53.0863	-26.5223
	265	-34.0177	-53.1363	-26.5424
	266	-34.0405	-53.1799	-26.5644
	267	-34.0839	-53.2334	-26.586
	268	-34.1277	-53.2738	-26.6078
	269	-34.1629	-53.3172	-26.6361
	270	-34.166	-53.3568	-26.6559
	271	-34.1762	-53.4014	-26.6732
	272	-34.1837	-53.4407	-26.6941
	273	-34.1962	-53.4822	-26.7169
	274	-34.1983	-53.5214	-26.7338
	275	-34.2012	-53.5625	-26.7569
	276	-34.2134	-53.6093	-26.7705
	277	-34.2911	-53.6511	-26.7926
	278	-34.3161	-53.6959	-26.8124
	279	-34.3201	-53.7328	-26.8308
	280	-34.3468	-53.7854	-26.8484
	281	-34.3531	-53.828	-26.8678
	282	-34.3586	-53.8679	-26.8878
	283	-34.4155	-53.8986	-26.9056
	284	-34.4442	-53.9443	-26.9288
	285	-34.4722	-53.9744	-26.9472
	286	-34.4741	-54.0181	-26.9647
	287	-34.58	-54.0595	-26.988
	288	-34.6302	-54.1115	-27.0078
	289	-34.696	-54.146	-27.0292
	290	-34.6994	-54.1847	-27.0488
	291	-34.8147	-54.2369	-27.0711
	292	-34.8484	-54.2802	-27.0951
	293	-34.9321	-54.3159	-27.1156
	294	-34.9359	-54.3595	-27.1331
	295	-34.9556	-54.4073	-27.1558
	296	-34.9739	-54.4507	-27.1787
	297	-34.9784	-54.4917	-27.1986
	298	-34.9834	-54.5374	-27.2156
	299	-34.9886	-54.5789	-27.2366
	300	-34.9986	-54.6229	-27.2561
	301	-35.006	-54.6515	-27.2778
	302	-35.0295	-54.6883	-27.2976
	303	-35.0429	-54.7244	-27.3174
	304	-35.0711	-54.766	-27.3372
	305	-35.088	-54.7966	-27.3556
	306	-35.0985	-54.8315	-27.3749
	307	-35.1284	-54.8734	-27.3938
	308	-35.1379	-54.9085	-27.4148
	309	-35.1562	-54.9498	-27.4349
	310	-35.1654	-54.9881	-27.453
	311	-35.1782	-55.0264	-27.4733
	312	-35.2055	-55.0621	-27.4914
	313	-35.2673	-55.1016	-27.5067
	314	-35.2942	-55.1414	-27.5237
	315	-35.3162	-55.1854	-27.5405
	316	-35.3184	-55.2237	-27.5626
	317	-35.3188	-55.2649	-27.5805
	318	-35.3359	-55.2971	-27.5957
	319	-35.3608	-55.3255	-27.6155
	320	-35.3631	-55.3598	-27.6304
	321	-35.417	-55.392	-27.6458
	322	-35.42	-55.4263	-27.6602
	323	-35.4334	-55.4598	-27.678
	324	-35.4765	-55.4999	-27.7004
	325	-35.5646	-55.5308	-27.7198
	326	-35.5732	-55.5651	-27.7435
	327	-35.6831	-55.6035	-27.7638
	328	-35.6997	-55.6349	-27.7787
	329	-35.7219	-55.675	-27.7987
	330	-35.7237	-55.7084	-27.8166
	331	-35.7263	-55.7496	-27.8342
	332	-35.7287	-55.784	-27.8513
	333	-35.7406	-55.8209	-27.876
	334	-35.7454	-55.8515	-27.8921
	335	-35.752	-55.8873	-27.9118
	336	-35.7781	-55.9249	-27.9281
	337	-35.8177	-55.9575	-27.9439
	338	-35.8294	-56.0003	-27.9631
	339	-35.834	-56.0361	-27.9813
	340	-35.8404	-56.0715	-27.9991
	341	-35.8585	-56.1091	-28.0144
	342	-35.8922	-56.1443	-28.0327
	343	-35.9389	-56.1789	-28.0527
	344	-35.9595	-56.2105	-28.0655
	345	-36.0103	-56.2488	-28.0842
	346	-36.0282	-56.2835	-28.1029
	347	-36.0479	-56.3154	-28.1225
	348	-36.0931	-56.3513	-28.1468
	349	-36.1	-56.3907	-28.1642
	350	-36.1055	-56.4241	-28.1763
	351	-36.1707	-56.4497	-28.1964
	352	-36.2057	-56.4834	-28.2163
	353	-36.2139	-56.5122	-28.2307
	354	-36.2248	-56.5441	-28.2501
	355	-36.2293	-56.5785	-28.268
	356	-36.2521	-56.6149	-28.2832
	357	-36.2577	-56.6568	-28.3023
	358	-36.2651	-56.6889	-28.3192
	359	-36.2695	-56.7219	-28.3397
	360	-36.2713	-56.7572	-28.3563
	361	-36.3026	-56.7882	-28.3762
	362	-36.33	-56.8211	-28.397
	363	-36.3409	-56.8548	-28.4089
	364	-36.3441	-56.8932	-28.4283
	365	-36.3786	-56.9249	-28.4509
	366	-36.3897	-56.9563	-28.4709
	367	-36.4019	-57.0002	-28.4866
	368	-36.4151	-57.0313	-28.5013
	369	-36.428	-57.0641	-28.5193
	370	-36.4327	-57.0967	-28.5368
	371	-36.4359	-57.1314	-28.5546
	372	-36.4525	-57.1688	-28.5707
	373	-36.4653	-57.211	-28.5843
	374	-36.5165	-57.2549	-28.5976
	375	-36.5426	-57.2888	-28.6102
	376	-36.5577	-57.3232	-28.6247
	377	-36.58	-57.3573	-28.6418
	378	-36.5868	-57.396	-28.6602
	379	-36.6669	-57.4286	-28.6794
	380	-36.6763	-57.4578	-28.6968
	381	-36.6846	-57.4884	-28.7146
	382	-36.7119	-57.512	-28.7305
	383	-36.7319	-57.5424	-28.7444
	384	-36.7443	-57.5755	-28.7597
	385	-36.7497	-57.6086	-28.7745
	386	-36.751	-57.6432	-28.7921
	387	-36.8114	-57.6717	-28.8115
	388	-36.8213	-57.7093	-28.8253
	389	-36.8261	-57.7449	-28.8394
	390	-36.8549	-57.774	-28.8537
	391	-36.8662	-57.8109	-28.8743
	392	-36.8774	-57.8377	-28.8934
	393	-36.8797	-57.8704	-28.9116
	394	-36.889	-57.9006	-28.9313
	395	-36.9	-57.9258	-28.9449
	396	-36.9089	-57.9538	-28.9605
	397	-36.9107	-57.9863	-28.978
	398	-36.9313	-58.017	-28.9918
	399	-36.9479	-58.0409	-29.0105
	400	-36.9505	-58.077	-29.0274
	401	-36.9532	-58.1038	-29.0437
	402	-36.9679	-58.1352	-29.0599
	403	-36.9771	-58.1659	-29.0708
	404	-37.0116	-58.1983	-29.085
	405	-37.0387	-58.2246	-29.1009
	406	-37.0409	-58.2551	-29.1166
	407	-37.0533	-58.2782	-29.1348
	408	-37.058	-58.3159	-29.1512
	409	-37.1043	-58.3466	-29.1685
	410	-37.1205	-58.3797	-29.1887
	411	-37.1208	-58.4079	-29.2009
	412	-37.1708	-58.4466	-29.2163
	413	-37.1839	-58.4768	-29.2301
	414	-37.1986	-58.5053	-29.2429
	415	-37.1991	-58.5395	-29.2569
	416	-37.2039	-58.5681	-29.2746
	417	-37.2056	-58.5933	-29.2877
	418	-37.2206	-58.6239	-29.302
	419	-37.2258	-58.6603	-29.3187
	420	-37.2413	-58.6903	-29.334
	421	-37.2499	-58.7276	-29.347
	422	-37.2525	-58.7592	-29.3585
	423	-37.2842	-58.7889	-29.3766
	424	-37.288	-58.8173	-29.3873
	425	-37.3102	-58.8433	-29.3988
	426	-37.3322	-58.8725	-29.415
	427	-37.3374	-58.9033	-29.429
	428	-37.3415	-58.934	-29.4456
	429	-37.3596	-58.962	-29.4584
	430	-37.3728	-58.9869	-29.4758
	431	-37.3898	-59.0138	-29.4933
	432	-37.4165	-59.0397	-29.5087
	433	-37.4198	-59.0725	-29.5235
	434	-37.4232	-59.102	-29.5406
	435	-37.442	-59.1326	-29.5555
	436	-37.4508	-59.1573	-29.5749
	437	-37.4512	-59.1805	-29.589
	438	-37.4536	-59.2105	-29.6016
	439	-37.5078	-59.2405	-29.6141
	440	-37.5144	-59.269	-29.6329
	441	-37.5384	-59.2942	-29.646
	442	-37.5905	-59.3236	-29.6585
	443	-37.6269	-59.3494	-29.6758
	444	-37.6288	-59.3766	-29.6861
	445	-37.6359	-59.4063	-29.6998
	446	-37.6779	-59.4373	-29.7138
	447	-37.6832	-59.4621	-29.7252
	448	-37.6931	-59.4885	-29.7402
	449	-37.7343	-59.5178	-29.7525
	450	-37.7402	-59.5491	-29.7681
	451	-37.7539	-59.5756	-29.781
	452	-37.8248	-59.6086	-29.7971
	453	-37.8363	-59.6369	-29.8134
	454	-37.8579	-59.6649	-29.8307
	455	-37.8738	-59.6906	-29.8459
	456	-37.881	-59.7206	-29.8616
	457	-37.8884	-59.7489	-29.8725
	458	-37.919	-59.7769	-29.8834
	459	-37.9284	-59.8049	-29.8966
	460	-37.949	-59.8313	-29.9084
	461	-37.9639	-59.8599	-29.9205
	462	-37.9848	-59.889	-29.9355
	463	-38.0051	-59.9169	-29.9507
	464	-38.0156	-59.9461	-29.9637
	465	-38.0246	-59.9756	-29.9741
	466	-38.0374	-60.0063	-29.9859
	467	-38.0399	-60.0351	-29.9984
	468	-38.0424	-60.0672	-30.0114
	469	-38.0693	-60.0964	-30.0243
	470	-38.0948	-60.1209	-30.0367
	471	-38.1238	-60.1477	-30.0506
	472	-38.1305	-60.1773	-30.0668
	473	-38.149	-60.2052	-30.0781
	474	-38.1492	-60.2301	-30.0925
	475	-38.1493	-60.2553	-30.1052
	476	-38.1781	-60.2839	-30.1192
	477	-38.1786	-60.3146	-30.132
	478	-38.1802	-60.3403	-30.1466
	479	-38.1837	-60.3672	-30.1625
	480	-38.1936	-60.4021	-30.177
	481	-38.2133	-60.4271	-30.1909
	482	-38.2513	-60.4521	-30.204
	483	-38.2614	-60.4774	-30.216
	484	-38.2688	-60.503	-30.2286
	485	-38.2788	-60.5271	-30.2409
	486	-38.282	-60.5575	-30.2513
	487	-38.2887	-60.5794	-30.2641
	488	-38.3007	-60.6045	-30.2767
	489	-38.3041	-60.6316	-30.289
	490	-38.3054	-60.6502	-30.3028
	491	-38.3105	-60.6744	-30.3165
	492	-38.3731	-60.7021	-30.3294
	493	-38.3917	-60.7282	-30.3409
	494	-38.4023	-60.7529	-30.3513
	495	-38.4169	-60.7778	-30.364
	496	-38.4204	-60.8002	-30.3775
	497	-38.4377	-60.831	-30.3928
	498	-38.4521	-60.8567	-30.4046
	499	-38.4825	-60.8809	-30.416
	500	-38.4962	-60.91	-30.4253
