# Supplementary material for: ASPEN, a methodology for reconstructing protein evolution with improved accuracy using ensemble models
Source: eLife. 2019 Oct 17;8:e47676. doi: 10.7554/eLife.47676 (PMC6797483; doi:10.7554/eLife.47676)
Supplement: Supplementary file 1. [file elife-47676-supp1.zip]

Archive with 26 entries (25 files):
- LacI_all_sequences.fasta
- LacI_sequences_by_orthoset/
- LacI_sequences_by_orthoset/ascG.fasta
- LacI_sequences_by_orthoset/ccpA.fasta
- LacI_sequences_by_orthoset/cscR.fasta
- LacI_sequences_by_orthoset/cytR.fasta
- LacI_sequences_by_orthoset/ebgR.fasta
- LacI_sequences_by_orthoset/exuR.fasta
- LacI_sequences_by_orthoset/fruR.fasta
- LacI_sequences_by_orthoset/galR-B.fasta
- LacI_sequences_by_orthoset/galRS.fasta
- LacI_sequences_by_orthoset/gntR.fasta
- LacI_sequences_by_orthoset/idnR.fasta
- LacI_sequences_by_orthoset/kdgR.fasta
- LacI_sequences_by_orthoset/lacI.fasta
- LacI_sequences_by_orthoset/mal-B.fasta
- LacI_sequences_by_orthoset/purR1.fasta
- LacI_sequences_by_orthoset/purR2.fasta
- LacI_sequences_by_orthoset/purR3.fasta
- LacI_sequences_by_orthoset/rbsR-A1.fasta
- LacI_sequences_by_orthoset/rbsR-A2.fasta
- LacI_sequences_by_orthoset/rbsR-A3.fasta
- LacI_sequences_by_orthoset/scrR-A.fasta
- LacI_sequences_by_orthoset/scrR-BD.fasta
- LacI_sequences_by_orthoset/treR.fasta
- LacI_top500_ASPEN_topologies.txt
