# Supplementary material for: ASPEN, a methodology for reconstructing protein evolution with improved accuracy using ensemble models
Source: eLife. 2019 Oct 17;8:e47676. doi: 10.7554/eLife.47676 (PMC6797483; doi:10.7554/eLife.47676)
Supplement: Supplementary file 1. [file elife-47676-supp1.zip › LacI_all_sequences.fasta]

>YP_052521 223_AscG_1_1 AscG
MATMLDVAKKAGVSKATVSRVLTGNNYVSKTTRDRVFQAIEEIGYRPNLLARQLATSKSQIIGLVVTNTLYSGPYFSELLFQTATMTEKYGRQLIMADGKHSAEEEREAIQFLLDLRCDAVIIYPRFLSIEALESIIEQHEQPIMVVNRTLHQHSDNGICADHQQHCHDAVNYLITQGHRDIAFICGSSNSPTGTSRLAGYRQALVDNGIPCDDRLIAQGDWTHDSGYTAAKSLLQRTLTFSALVASNDDMAIGAAKALREHGLAIPQDVSLLGFDDLPMASWFYPPLTTVHVPVAEMINYTLEKLLCRLEGETVIPAPAFKGTLIIRDSVSKGPQSGILSRDTV
>YP_003257483 6296_AscG_1_1 AscG
MVTMLDVAKKAGVSKATVSRVLTGNNYVSKTTRDRVFQAIEEIGYRPNLLARQLATSKSQIIGLVVTNTLYSGPYFSELLFQTATMTEKYGRQLIMADGKHSAEEEREAIQFLLDLRCDAVIIYPRFLSIDALESIIEQYEQPIMVVNRTLHQHSDNGICTNHQQHSHDAVNYLIAQGHRDIAFICGSSNSPTGTSRLAGYRQALVDNGIPCDDRLVAPGDWTHDSGYAAAKALLQRTAAFSALVASNDDMAIGAAKALREHGLAIPQDVSLLGFDDLPMASWFYPALTTVHVPVAEMINYTLEKLLCRLEGETVVPAPAFKGTLIIRDSVRKGPAA
>YP_003015607 6297_AscG_1_1 AscG
MVTMLDVAKKAGVSKATVSRVLTGNNYVSKTTRDRVFRAIEDIGYRPNLLARQLATSKSQIIGLVVTNTLYSGPYFSELLFQTATMTEKYGRQLIMADGKHSAEEEREAIQFLLDLRCDAVIIYPRFLSIDALESIIEQHEQPIMVVNRTLHRHGDNGICADHQQHCHDAVNYLITQGHRDIAFICGSPNSPTGTSRLAGYRQALEENGIPYSDSLVAPGDWTHDSGYSAAKTLLQRSTTFSALVASNDDMAIGAAKALREHGLAIPQDVSLLGFDDLPMASWFYPPLTTVHVPVAEMINYTLEKLLCRLEGETVEPAPDFKGELIIRDSVSKGPAT
>WP_010281204 3015_AscG_1_1 AscG
MVTMLDVAKKAGVSKATVSRVLTGNNYVSKTTRDRVFQAIEEIGYRPNLLARQLATSKSQIIGLVVTNTLYSGPYFSELLFQTATMTEKYGRQLIMADGKHSAEEEREAIQFLLDLRCDAVIIYPRFLSTNELEEIIEQHDQPIMVVNRTLHQHGDNGICANHQLHCHDAVNYLIAQGHRDIAFVCGSANSPTGTSRLAGYRQALEENGVPYNDGLVASGDWTHDSGYTAAQTLLQRSATFSALVASNDDMAIGAAKALREHGLAIPQDVSLLGFDDLPMASWFYPPLTTVHVPVAEMISYTLEKLLCRLEGETIAPTPAFKGELIIRDSVSKGPAA
>WP_010296939 3018_AscG_1_1 AscG
MVTMLDVAKKAGVSKATVSRVLTGNNYVSKTTRDRVFRAIEEIGYRPNLLARQLATSKSQIIGLVVTNTLYSGPYFSELLFQTATMTEKYGRQLIMADGKHSAEEEREAIQFLLDLRCDAVIIYPRFLSTDEMEEIIEQHNQPIMVVNRTLHQHGDNGICADHQQHCHDAVNYLIEQGHRDIAFICGSANSPTGTSRLAGYRQALEENGVPYNDRLVASGDWTHDSGYTAAKTLLQRSATFSALVASNDDMAIGAAKALREHGLAIPQDVSLLGFDDLPMASWFYPPLTTVHVPVAEMISYTLEKLLCRLEGETVAPAPTFKGELIIRDSVSKGPAA
>YP_001906434 3005_AscG_1_1 AscG
MITMLDVAKKAGVSKATVSRVLAGNNYVSKTTHERVLKAIEETGYRPNLLARNLATSKSQNIGLVVTNTLYNGPYFNELLFQAATVTEQHGRQLILADGKHDARQERQAIEFLLDLRCDAIIIYPRFLNADELDDIIEQTHRPIIVVNRLLKKHPAHCVIAAHQKNSVEAVNYLVAQGHREIAFIHGASGSPTGLSRFKGYRQALRAHHIHLDEQRIVQGEWTLQSGFNAAQELMARGVSFTALMASNDDMAMGAARALYAAGKRIPQDVSLLSFDDIPMASFFVPPLTTVHVPVGEMIRHTLEKLVLMLGGDSSEPLPAIAGRLMVRDSVAPGPWLAGR
>YP_002650096 6298_AscG_1_1 AscG
MITMLDVAKKAGVSKATVSRVLAGNNYVSKTTHDRVFKAIEETGYRPNLLARNLATSKSQHIGLVVTNTLYNGPYFSELLFQAATVTEQHGRQLLLADGKHDARQERQAIEFLLDLRCDAIIIYPRFLNTAELDDIIAQTRKPIIVVNRQLEKHPAHCVIAAHEKNSFEAVNYLVARGHRDIAFISGASGSPTGLSRFNGYLQALRAHHIVPDEQLVVQGEWTLQSGYAAAKELLAYGAQFTALVASNDDMAMGAVRALRRAGKRIPQDVSLLSFDDIPMASFFEPPLTTVHVPVGEMIKHTLEKLVLMLDGQSSEPLSAIDGHLMVRDSVAPGPWRVGK
>YP_003529857 6299_AscG_1_1 AscG
MMITMLDVAKKAGVSKATVSRVLAGNNYVSKTTQERVFKAIKETGYRPNLLARNLATSKSQNIGLVVTNTLYNGPYFSELLFQAATMTEQHGRQLLLADGKHDARQERQAIEFLLDLRCDAIIIYPRFLNTAELDDIIARTSKPIIVVNRQLEKHPAHCVIAAHEKNSFEAVNHLVAQGHRDIAFIRGASGSPTGLSRFNGYLKALRAHHIVPDEQRVTKGEWTLQSGYAAAQELLARGAQFTALVASNDDMAIGAARALHRAGKRIPQDVSLLSFDDIPMASFFEPPLTTVHVPVGEMIQHTLDKLVLMLDGQSSEPLSAIEGRLMIRDSVAPGPWRDRE
>YP_001439463 215_AscG_1_2 AscG
MQEVAKKAGVSKATVSRVLSGKGYVSEETRKQVFEAIDATGYRPNLLARNLATNTSQCIGMVVTNTLYSGSYFSEILSRAAKKLEENGRQLILVDGKHSAREEREAIEFLLDLRCDAIILYPRFLGVDEIDEIISQTRQPVMVVNRKLRKHQSHCVCCDHKTASFNATRALLERGHREIAFITGSPDSPTALERLAGYKEALRQHGITPAASLIVEGKWTPASGAQAVKTLLESGASFSGLIASNDDMAVGALKALTDAGIPVPQQVSLIGFDNSPTAPFLSPALASVKDPVTDMVHETINRLIAMLDGGYLSRDNLFVSELILRDSVGNGPYCARS
>YP_003208920 6300_AscG_1_2 AscG
MSTMQEVAKKAGVSKATVSRVLSGKGYVSEETRKQVFEAIDATGYRPNLLARNLATNTSQCIGMVVTNTLYSGSYFSEILSRAAKKLEENGRQLILVDGKHSAREEREAIEFLLDLRCDAIILYPRFLGVDDIDDIISQTRQPVMVVNRKLRKHQSHCVCCDHKGASFNATRALLERGHREIAFITGSPDSPTALERLAGYKEALRQHGITPAPSLIVEGKWTPASGAQAVNTLLESGVAFSGLIASNDDMAVGALKALTDAGVQVPQQVSLIGFDNSPTAPFLSPALASVKDPVTDMVHETINRLIAMLDGGYLSRDNLFVSELILRDSVGNGPYCARS
>EFE97494 6301_AscG_1_2 AscG
MPRNNLRDALLRRGGMCRIWGKSASQENAMSTMQEVANKAGVSKATVSRVLSGKGYVSEATRDQVYKAIEAAGYRPNLLARNLATNKSQCIGLVVTNTLYNGSYFSELLSQAAQKLEDNGRQLILVDGKHSAEEEQEAIQFLLDLQCDAVILYPRFLTIDVIDEIIEQVKQPIMVANRRLRKNQSHCICCDHKGASFNATAYLIEQGHRDIAFITGSLDSPTAIERLSGYKEALTRFNIPVQERRIIKGKWTPACGAAAVASLLHDNIPFSALLASNDDMAIGAIKQLTDRGIAVPAQVSVIGFDNIPTAPYLTPALTSVKDPVSDMINEVINRLIAMLDGGYLSKDTLFSSQLIVRDSVAHGPFWGGDRRGLGEE
>EDU58662 6302_AscG_1_2 AscG
MILISICQDKDMSTMQEVAKRANVSKATVSRVLSGKGYTSEETKVRVYQAIEETGYRPNLLARHLSTSKSACIGLVVTNNLYQGSYFNEILSQAAKKLEDNGRQLLLVDGKHSAEEEHAAIQFLLGLRCDAIIVYSRFLSISQIDEIIDQHTQPIMVVNRKLRKNHSHCVVCDHRGASFNATQYLISRGHKEIAFITGSMDSPTAIERLSGYKYALSANGIDINESLIISGHWTPSCGTQAVIKLQQQATPFTAILASNDDMAIGAIKALDDTGITVPHHVSVIGFDDIPLAPFLKPALSSIKDPISAMINEAIHRTISMLDGGYFSKENIFTSELKIRDSVADGPYL
>AAT45373 219_AscG_1_2 AscG
MGRVFERSQRTCNLKYDGYKVCKMIQVFNVSGCPMSTMQEVAKKAGVSKATVSRVLSGKGYTSEETKALVYQAIEETGYRPNLLARNLATSKSACIGLVVTNTLYNGSYFNELLSQAAKKLEDNGRQLILVDGKHSADEERAAIQFLLGLRCDAIIIYPRFLSVDEMDDIIEKHKQPIMVVNRKLRKHQSHCICCDHKGSSYNATQHLIARGHREIAFITGSLDSPTAIERLSGYKEALTAANITVRDELIVKGKWTPRCGSLAITTLRDNRISFSAVLASNDDMAIGAIKALDDAGIAVPHDVSVVGFDDIPTAPFLKPSLSSVKDPVSDMINEVINRLIAMLDGGYFSKDNLFLSELRVRDSIQNGPYNNQPA
>YP_003017717 6303_AscG_1_2 AscG
MSTMQEVAKKAGVSKATVSRVLSGKGYTSEETKALVYQAIEETGYRPNLLARNLATSKSACIGLVVTNTLYNGSYFNELLSQAAKKLEDNGRQLILVDGKHSADEERAAIQFLLGLRCDAIIIYPRFLSVDEMDDIIEKHKQPIMVVNRKLRKHQSHCICCDHKGSSYNATQHLIARGHREIAFITGSLDSPTAIERLSGYKEALTAANITVRDELIVKGKWTPRCGSLAITTLRDNRVSFSAVLASNDDMAIGAIKALDDAGIAVPHDVSVVGFDDIPTAPFLKPSLSSVKDPVSDMINEVINRLIAMLDGGYFSKDNLFLSELRVRDSIQNGPYCNQPA
>WP_039319522 3016_AscG_1_2 AscG
MQEVAKKAGVSKATVSRVLSGKGYTSEETKTLVYRAIEETGYRPNLLARNLATSKSACIGLVVTNTLYNGSYFNELLSQAAKKLEDNGRQLILVDGKHSADEERAAIQFLLGLRCDAIIIYPRFLTVDEMDDIIEKHKQPIMVVNRKLRKHQSHCICCDHKGSSYNATQHLIARGHRDIAFITGSLDSPTAIERLSGYKDALTAANIAVRDELIVKGKWTPRSGSLAINALRDNRVSFSAVLASNDDMAIGAIKALDDAGVAVPHDVSVVGFDDIPTAPFLKPSLSSVKDPVSDMINEVINRLIAMLDGGYFSKDNLFLSELQVRDSIQNGPYGNQPV
>WP_029367499 3017_AscG_1_2 AscG
MQEVAKKAGVSKATVSRVLSGKGYTSEETKTLVYQAIEETGYRPNLLARNLATSKSACIGLVVTNTLYNGSYFNELLSQAAKKLEDNGRQLILVDGKHSADEERAAIQFLLGLRCDAIIIYPRFLNVDEMDDIIEKHKQPIMVVNRKLRKHQSHCICCDHKGSSYNATQHLIARGHRDIAFITGSLDSPTAIERLSGYKDALTAANIAVRDELIVRGKWTPRSGSLAITTLRDNRVSFSAVLASNDDMAIGAIKALDEAGVAVPHDVSVVGFDDIPTAPFLKPSLSSVKDPVSDMINEVINRLIAMLDGGYFSKENLFLSELQVRDSIQNGPYGNPPV
>YP_050259 216_AscG_1_2 AscG
MEVLNVSGCPMSTMQEVAKKAGVSKATVSRVLSGKGYTSEETKTLVYQAIEETGYQPNLLARNLATSKSACIGLVVTNTLYHGSYFNELLSQAAKKLEDNGRQLILVDGKHSAAEERDAIQFLLGLRCDAIIIYPRFLNVDEMDDIIEKHKQPIMVVNRKLRKHQSHCICCDHKGSSYNATQHLIARGHKDIAFITGSLDSPTAIERLSGYKDALKAANIAVRDELIVRGKWTPRCGSLAITTLRDSQVSFSAVLASNDDMAIGAIKALDEAGVAVPNDVSVVGFDDIPTAPFLKPSLSSVKDPVSDMINEVINRLIAMLDGGYFSKENLFLSELRVRDSIQDGPYG
>YP_003259851 6304_AscG_1_2 AscG
MSTMQEVAKKAGVSKATVSRVLSGKGYTSEETKALVYQAIEETGYQPNLLARNLATSKSACIGLVVTNTLYHGSYFNELLSQAAKKLEDNGRQLILVDGKHSADEERAAIQFLLGLRCDAIIIYPRFLNVDQMDDIIGQHKQPIMVVNRKLRKHQSHCICCDHKGSSYNATQHLIARGHKDIAFITGSLDSPTAIERLSGYKDALTAANIAVRDELIVRGKWTPRCGSLAIAALRDSQVSFSAVLASNDDMAIGAMKALDEAGVAVPSDVSVVGFDDIPTAPFLKPSLSSVKDPVSDMINEVIHRLIAMLDGGYFSKENLFLSELRVRDSIQDGPYGNQPA
>WP_032898122 218_AscG_1_2 AscG
MSTMQEVAKKAGVSKATVSRVLSGKGYVSEATKEQVYKAIEEAGYRPNLLARNLATNKSECIGFVVTNTLYNGNYFNEILSQAAKKLEDSGRQLVLVDGKHSAEEEQAAIQFLLDLRCDAIIIYPRFLTVDAMDLIIDKHKQPIMVVNRKLRKNHSHSIFCDHKGSSYNATNYLIEQGHRDIAFITGSLDSPTAIERLSGYKAALMANSLIVRETLIAPGRWTPQSGFAAVESLLASQLPFSAIIASNDDMAIGAMKKLTEVGIRVPEEISIIGFDNIPLAPFLSPSLSSIKDPVSSMINEVINRLISMLDGGYLSNENRFQSDLMLRDSVSYGPFFSPKTS
>WP_032813983 6306_AscG_1_2 AscG
MQEVAKKAGVSKATVSRVLSGKGYVSEATKKQVYTAIEEAGYRPNLLARNLATNKSECIGFVVTNTLYNGNYFNEILSQAAKKLESSGRQLVLVDGKHSAEEEQAAIQFLLDLRCDAIIIYPRFLTVDAMDLIIDKHKQPIMVVNRKLRKNHSHSIFCDHKGSSYHATKYLIEQGHRDIAFITGSLDSPTAIERLSGYKEALIAHSLPVRDTLIAQGKWTPHSGSAAVESLLAHQLPLSAILASNDDMAIGAIKKLNEVGIRVPDEISIIGFDNIPLAPFLSPALSSIKDPVSSMVNEVINRLISMLDGGYLSNENLFQSDLILRESVSHGPFFSQKTI
>WP_032905949 217_AscG_1_2 AscG
MQEVAKKAGVSKATVSRVLSGKGYVSEVTKAQVYKAIEESGYRPNLLARNLATNKSQCIGLVVTNTLYNGNYFNEILSQAAKKLENNGRQLVLVDGKHSAEEEQEAIQFLLDLRCDAIIIYPRFLTVDDMDVIIDKYKQPIMVVNRKLRKNHSHCIFCDHKGSSYNATKYLIERGHQDIAFITGSLDSPTAIERLSGYKEALRACSLPLRDSLIIQGKWTPLSGATAVESLLASQQPFSAIIASNDDMAIGAMKRLNEMGINIPEAVSLIGFDNIPIAPFLSPSLSSIKDPVSGMINDVINRLISMLDGGYLSTENIFQSELIVRDSVGDGPYLGQSALNHQ
>WP_032817405 6307_AscG_1_2 AscG
MQEVAKKAGVSKATVSRVLSGKGYVSPATKDQVFKAIDETGYRPNLLARNLATNKSECIGFVVTNTLYSGSYFNEILSQAAQKLESNGRQLVLVDGKHSAQEEQEAIQFLLDLRCDAIIIYPRFLTVDALDLIIDKYKQPIMVVNRKLRKNHSHCISCDHKGSSYSATQYLIEHGHQDIAFITGSLDSPTAIERLSGYKAALIDFSLPVRDELIVQGKWTPTSGAAAVELLLTHKSPFSAIIASNDDMAIGAMKKLNESGINVPEEISIIGFDNILIAPFLLPPLSSIKDPVSDMINEVINRLISMLDGGYLSNENTFQSDLIIRDSVANGPFYQIKAK
>EEQ13562 222_AscG_1_2 AscG
MQEVAKKAGVSKATVSRVLSGKGYVSETTKEQVFKAIEETGYRPNLLARNLATNKSECIGLVVTNTLYNGSYFNEILSQAAQKLEQNGRQLVLVDGKHSAEEEQEAIQFLLDLRCDAIIIYPRFLTVDDIDLIIDKYKQPIMVVNRKLRKNHSHCIFCDHKGSSYTATQYLIERGHQDIAFITGSLDSPTAIERLSGYKAALEASSLPVRDKLIAQGKWTPASGAAAIEYLLSSKLPFSAVIASNDDMAIGAMKRLNEVGMKIPEDISIIGFDNIPLAPFLLPPLSSIKDPVSGMINEVIHRLISMLDGGYLSQENIFQSDLIIRDSVGDGPFLTR
>WP_032820525 6308_AscG_1_2 AscG
MQEVAKKAGVSKATVSRVLSGKGYVSDATKNQVFKAIEETGYRPNLLARNLATNKSECIGLVVTNTLYNGSYFNEILSQAAQKLENNGRQLVLVDGKHSAEEEQEAIQFLLDLRCDAIIIYPRFLTVDAMDLIIDKYKQPIMVVNRKLRKNYSHCIFCDHKGSSYNATKYLIDQGHQDIAFITGSLDSPTAIERLSGYKAALTEFSLPVQDKLIVQGKWTPASGATAIESLLTSQLPFSAIIASNDDMAIGAMKKLNEAGLKIPEDISIIGFDNIPIAPFLLPPLSSIKDPVSGMINEVINRLISMLDGGYLSNENIFQSELLIRDSVSKGPFFNSLKAK
>YP_001005578 214_AscG_1_2 AscG
MSTMQEVAKKAGVSKATVSRVLSGKGYVSDATKESVFKAIEETGYRPNLLARNLATNKSECIGLVVTNTLYNGSYFNEILSQAAQKLEKNGRQLVLVDGKHSAEEEQEAIQFLLDLRCDAIIIYPRFLTVDAMDLIIDQYKQPIMVVNRKLRKNHSHCIFCDHKGSSYNATKYLIDQGHRDIAFITGSLDSPTAIERLSGYKTALAAFSLPIPDKLIAQGKWTPASGATAVESLLASQLPFSAIIASNDDMAIGAMKKLNEAGLKVPEDVSIIGFDNIPIAPFLLPPLSSIKDPVSGMINEVINRLISMLDGGYLSNENIFQSELFIRDSVGKGPFFTENKVK
>WP_005158669 6309_AscG_1_2 AscG
MQEVAKKAGVSKATVSRVLSGKGYVSDATKESVFKAIEETGYRPNLLARNLATNKSECIGLVVTNTLYNGSYFNEILSQAAQKLEKNGRQLVLVDGKHSAEEEQEAIQFLLDLRCDAIIIYPRFLTVDAMDLIIDQYKQPIMVVNRKLRKNHSHCIFCDHKGSSYNATKYLIDQGHRDIAFITGSLDSPTAIERLSGYKAALAAFSLPVQDKLIAQGRWTPASGATAAEFLLASQLPFSAIIASNDDMAIGAMKKLNEAGLKVPEDVSIIGFDNIPIAPFLLPPLSSIKDPVSGMINEVINRLISMLDGGYLSNENIFQSELFIRDSVGKGPFFTENKVK
>YP_003741115 6310_AscG_1_2 AscG
MSTMQEVAAKAGVSKATVSRVLSGKGYVSQQTKDQVYKAIEEAGYRPNLLARNLATSKSMCIGLVVTNTLYNGPYFNELISQAAKKLDANGRQLLLVDGKNSAQEELEAIDFLHDLRCDAIIIYPRFLSVDALDRLIDKDNKPLMVVNRKLRQHQSHCICCDHKGASFNATRYLIERGHRQIAFITGSLDSPTALERLSGYKQALADHALPISDELIVSGKWSPASGAAAVETLLKNETDFSALLASNDEMAIGAMKKLNQAGLAVPAQVSVMGFDDIPTAAYLIPALSSVKDPVKEMVNEVIGQIISMLDGGYLAKQNTFVSEMIVRDSVADGPFR
>YP_004213134 6311_AscG_1_2 AscG
MSTMQEVANKAGVSKATVSRVLSGKGYVSQETKDQVFKAIEEAGYRPNLLARNLATSKSMCIGLVVTNTLYNGNYFSELISQAAKKLDANGRQLILVDGKHSAEEEREAIQFLHDLRCDGIIIYPRFLSVDEMDEIIDKYKKPVMVVNRKLRKHQSHCIYCDHKGSGFNATQTLIEHGHHNIAFITGSLDSPTAIERLSGYKEALAAAGLPVRESLIAQGKWSPASGAAAVETLLMTGQTFSAILASNDEMAIGAMKKLNEAGIAVPAQVSVIGFDNIPTAPFLIPALSSVKDPVSDMVSEVISQIISMLDGGYLSQQNKFVSELILRDSVINGPCASISFP
>YP_004118598 6312_AscG_1_3 AscG
MTTILEVAKKAGVSKATVSRVLSGNGYVGEEKRERVLRAIAETDYRPNLLARNLAVKSTQTIGLVITNTLYSGSYFSELMSHSARLMEQQGRQLILADGKHSAAEERAAIQFLLDLRCDGIIIYPRFLSIDEMDEIISQHKQPILVINRRLRQHQSFCIYSDQKANSALAVNQLIALGHRDIAFITGSLDSPTGVERLAGYQAALAQHHIALQDALIVEGRWHAQSGMAAVETLLARGCHFSAIVASNDDMAIGAMKQLAAAGLAVPEQVSVVGFDDIPLAPFTIPALSSMKIPVTEMVQQTIEQLVSMLDGGEMAQGKNFTARLVMRESIGPGPYG
>YP_003522519 6313_AscG_1_3 AscG
MTTISQVAKRAGVSKATVSRVLSGKGYVGQEKRERVLLAIAETGYRPNLLARNLANKSTQTIGLVVTNTLYSGNIFSELMSHSARIMEQQNRQLILADGKHTAEQERAAIQFLLDLRCDGVIIYPRFLSIDELDAIISQHKQPVLVINRRLRINDSFCIYSDQQATSQRAVSYLIEQGHRNIAFITGSLDSPTSQERLAGYKTALHTQGIAANQQLIVQGKWTAQSGMLAVKTLLASGQPFSAIVASNDEMAIGAIKQLTENNIAVPGTVSVIGFDDIPLAPYITPALSSVKFPVTDMINDTINRLVFMLDGGELTPFTPYQGSLVVRDSITGIT
>YP_003730176 6314_AscG_1_3 AscG
MATIQEVADRAGVSKATVSRVLSGNGYVGQEKRERVLKAIAETGYRPNLLARNLATKTSQTIGLVITNTLYSGSYFTELMAHSARIMEQQGRQLILADGKHTAEQEEAAIQFLLDLRCDGIIIYPRFLSIDALDAIISRHKQPILVINRRLRVNQSYCIYSDQHASSATAVTHLLNQGHRDIAFITGSLDSPTGVERLSGYHAALAAKGLEADDRRVVAGKWTAQSGMAAVDQLLERNASFTALVASNDEMAIGAIKRLTECGIAVPARVSVIGFDDIPLAPYITPSLSSMKLPVTEMIDETINRLLTMLDGGDWHSQAPFTASLMLRDSVTQGPWSA
>WP_003854958 6315_AscG_1_3 AscG
MTTIQEVAIKAGVSKATVSRVLSGNGYVGQEKRERVLKAIAETGYRPNLLARNLATKTSQTIGLVITNTLYSGSYFTELMAHSARMMEQQGRQLILADGKHTARQEEAAIQFLLDLRCDGIIIYPRFLSIDALDAIISSHKQPILVINRRLRVNHSYCIYSDQHASSATAVGYLLNQGHRDIAFITGSQDSPTGVERLNGYRAALAAKGLNADDRHIVAGKWTAQSGMAAVDTLLERNVSFTALVASNDEMAIGAIKRLTECNIAVPDQVSVIGFDDIPLAPYITPSLSSMKLPVTEMIDETINRLVTMLDGGDWQTQAPFTASLMMRDSVTKGPWSA
>YP_001476811 221_AscG_1_3 AscG
MATILEVANRAGVSKATVSRVLSGSGYVSPEKRERVDKAIAETGYRPNLLARNLATKTTQTIGLVVTNTLYSGNYFSELMFQSARIMEEHGRQLILADGKHTAAEEKAAIEYLLDMRCDGVIIYPRFLSISEMDEIISRHKQPILVINRRLRLNDSYCIFSDQHAASVTAVQQLIERGHRDIAFITGSLDSPTGLERLSGYKSALAEHDIGVKDALIVEGKWNAQSGMAAVDKLLAGGHAFSAIVASNDEMAIGAIKRLTECQIPVPSAVSVIGFDDIPLAPYTIPSLSSVKMPVSEMIKETIHRLVSMLDGGELSKRPSFPASLMLRDSVAAGPYWLAEKARG
>WP_004953080 6316_AscG_1_3 AscG
MDFDGAQMATILEVAKKAGVSKATVSRVLSGSGYVSPEKRELVDKAIAETGYRPNLLARNLATKTTQTIGLVVTNTLYSGNYFSELMSQSARIMEENGRQLILADGKHTAEEEMAAIQFLLDLRCDGVIIYPRFLSIAQMDEIISQHQQPILVINRRLRLNDSYCIFSDQHATSAAAVAHLIQLGHRDIAFITGSLDSPTGLERLSGYKAALAEQGIAVNSALIVEGKWNAQSGMAAVDVLLAGGHAFSAIVASNDEMAIGAMKRLAECQIPVPSAVSVIGFDDIPLAPYTIPSLSSMKMPVTEMIKETINRLVSMLDGGELSKRPTFPASLILRDSVAAGPHLSAEKTCR
>YP_002987441 6317_AscG_1_3 AscG
MTTILEVAKRAGVAKSTVSRVLSGNGYVSQETRDKVFKAIAESGFRPNLLARNLATQKSQTIGLVITNALYHGTYFSELLFHAARMTEAQGRQLILADGKHSAEEERAAIQFLLDLRCDALITHPRFLSIDDMDAIINQHKQPIMVINRRLRENDSYCIYSDQRASSFDAVTQLIELGHRDIAFVTGSQDSPTGVERLSGYKAALEQYRIPVRDALIVEGKWTPPCGVNAVNTLLERQAVFTALVASNDDMAIGALKRLFERGVAVPGQVSVVGFDDIPMAPFTIPSLSSVKVPITEMIQETINTLIFMLDGGTLQQRKTFPARLILRDSVTAGPHYGR
>AAA16428 210_AscG_1_4 AscG
MMTTMLEVAKRAGVSKATVSRVLSGNGYVSQETKDRVFQAVEESGYRPNLLARNLSAKSTQTLGLVVTNTLYHGIYFSELLFHAARMAEEKGRQLLLADGKHSAEEERQAIQYLLDLRCDAIMIYPRFLSVDEIDDIIDAHSQPIMVLNRRLRKNSSHSVWCDHKQTSFNAVAELINAGHQEIAFLTGSMDSPTSIERLAGYKDALASMVLRSMKNLSLTVNGRLPAGRRVEMLLERGAKFSALVASNDDMAIGAMKALHERGVAVPEQVSVIGFDDIAIAPYTVPALSSVKIPVTEMIQEIIGRLIFMLDGGDFSPKTFSGKLIRRDSLIAPSR
>YP_002381569 6318_AscG_1_4 AscG
MMTTMLEVAKRAGVSKATVSRVLSGNGYVSQETKDRVFQAVEESGYRPNLLARNLSAKSTQTLGLVVTNTLYHGIYFSELLFHTARMAEEKGRQLLLADGKHSAEEERQAIQYLLDLRCDAIMIYPRFLNVDEIDDIIDAQSQPIMVLNRRLRKNSSHSVWCDHKQTSFNAVAELINAGHQEIAFLTGSMDSPTSIERLAGYKDALAQHGIALNEKLIANGKWTPASGAEGVETLLERGAKFSALVASNDDMAIGAMKALHDRGVAVPGQVSVIGFDDIAIAPYTVPALSSVKIPVTEMIQEIIGRLIFMLDGGAYTPPKTFSGKLIRRDSLIDLSR
>EGI49148 6319_AscG_1_4 AscG
MMTTMLEVAKRAGVSKATVSRVLSGNGYVSQETKDRVFQAVEESGYRPNLLARNLSAKSTQTLGLVVTNTLYHGIYFSELLFHAARMAEEKGRQLLLADGKHSAEEERQAIQYLLDLRCDAIMIYPRFLSVDEIDDIIDAHSQPIMVLNRRLRKNSSHSVWCDHKQTSFNAVAELITAGHQEIAFLTGSMDSPTSIERLAGYKDALAQHGIAFNEKLIANGKWTPASGAEGVETLLERGAKFSALVASNDDMAIGAMKALHERGVAVPEQVSVIGFDDIAIAPYTVPALSSVKIPVTEMIQEIIGRLIFMLDGGAYTPPKTFSGKLIRRDSLIALSR
>YP_001459478 203_AscG_1_4 AscG
MMTTMLEVAKRAGVSKATVSRVLSGNGYVSQETKDRVFQAVEESGYRPNLLARNLSAKSTQTLGLVVTNTLYHGIYFSELLFHAARMAEEKGRQLLLADGKHSAEEERQAIQYLLDLRCDAIMIYPRFLSVDEIDDIIDAHSQPIMVLNRRLRKNSSHSVWCDHKQTSFNAVAELINAGHQEIAFLTGSMDSPTSIERLAGYKDALAQHGIALNEQLIANGKWTPASGAEGVETLLERGAKFSALVASNDDMAIGAMKALHERGVAVPEQVSVIGFDDIAIAPYIVPALSSVKIPVTEMIQEIIGRLIFMLDGGAYTPPKTFSGKLIRRDSLIALSR
>YP_003045753 6321_AscG_1_4 AscG
PKFFPRRLRKDNRQTVQYTALIACKGMKMMTTMLEVAKRAGVSKATVSRVLSGNGYVSQETKDRVFQAVEESGYRPNLLARNLSAKSTQTLGLVVTNTLYHGIYFSELLFHAARMAEEKGRQLLLADGKHSAEEERQAIQYLLDLRCDAIMIYPRFLSVDEIDDIIDAHSQPIMVLNRRLRKNSSHSVWCDHKQTSFNAVAELINAGHQEIAFLTGSMDSPTSVERLAGYKDALAQHGIALNEKLIANGKWTPASGAEGVETLLERGAKFSALVASNDDMAIGAMKALHERGVAVPEQVSVIGFDDIAIAPYIVPALSSVKIPVTEMIQEIIGRLIFMLDGGAYTPPKTFSGKLIRRDSLIALSR
>YP_542059 207_AscG_1_4 AscG
MQYTALIACKGMKMMTTMLEVAKRAGVSKATVSRVLSGNGYVSQETKDRVFQAVEESGYRPNLLARNLSAKSTQTLGLVVTNTLYHGIYFSELLFHAARMAEEKGRQLLLADGKHSAEEERQAIQYLLDLRCDAIMIYPRFLSVDEIDDIIDAHSQPIMVLNRRLRKNSSHSVWCDHKQTSFNAVAELITAGHQEIAFLTGSMDSPTSIERLAGYKDALAQHGIAFNEKLIANGKWTPASGAEGVETLLERGAKFSALVASNDDMAIGAIKALHERGVAVPEQVSVIGFDDIAIAPYIVPALSSVKIPVTEMIQEIIGRLIFMLDGGDFSPPKTFSGKLIRRGSLIALSR
>YP_690181 205_AscG_1_4 AscG
MMTTMLEVAKRAGVSKATVSRVLSGNGYVSQETKDRVFQAVEESSYRPNLLARNLSAKSTQTLGLVVTNTLYHGIYFSELLFHAARMAEEKGRQLLLADGKHSAEEERQAIQYLLDLRCDAIMIYPRFLSVDEIDDIIDAHSQPIMVLNRRLRNNSSHSVWCDHKQTSFNAVAELINAGHQEIAFLTGSMDSPTSIERLAGYKDALSQHGIALNEKLIANGKWTPASGAEGVETLLERGAKFSALVASNDDMAIGAIKALHERGVAVPEQVSVIGFDDIAIAPYIVPALSSVKIPVTEMIQEIIGRLIFMLDGGDFSPPKTFSGKLIRRDSLIALSR
>YP_002408833 6325_AscG_1_4 AscG
MMTTMLEVAKRAGVSKATVSRVLSGNGYVSQETKDRVFQAVEESGYRPNLLARNLSAKSTQTLGLVVTNTLYHGIYFSELLFHAARMAEEKGRQLLLADGKHSAEEERQAIQYLLDLRCDAIMIYPRFLSVDEIDDIIDAHSQPIMVLNRRLRKNTSHSVWCDHKQTSFNAVAELINAGHQEIAFLTGSMDSPTSVERLAGYKDALAQHGIALNEKLIANGKWTPASGAEGVETLLERGAKFSALVASNDDMAIGAMKALHERGVAVPEQVSVIGFDDIAIAPYTVPALSSVKIPVTEMIQEIIGRLIFMLDGGDFSPPKTFSGKLIRRGSLIALSQ
>EGI30178 6326_AscG_1_4 AscG
MQYTALIACKGMKMMTTMLEVAKRAGVSKATVSRVLSGNGYVSQETKDRVFQAVEESGYRPNLLARNLSAKSTQTLGLVVTNTLYHGIYFSELLFHAARMAEEKGRQLLLADGKHSAEEERQAIQYLLDLRCDAIMIYPRFLSVDEIDDIIDAHSQPIMVLNRRLRKNSSHSVWCDHKQTSFNAVAELINAGHQEIAFLTGSMDSPTSVERLAGYKDALAQHSIALNEKLIANGKWTPASGAEGVETLLERGAKFSALVASNDDMAIGAMKALHERGVAVPEQVSVIGFDDIAIAPYTVPALSSVKIPVTEMIQEIIGRLIFMLDGGDFSPPKTFSGKLIRRGSLIALSQ
>EFK17676 6327_AscG_1_4 AscG
PKFFPRRLRKDNRQTVQYTALIACKGMKMMTTMLEVAKRAGVSKATVSRVLSGNGYVSQETKDRVFQAVEESGYRPNLLARNLSAKSTQTLGLVVTNTLYHGIYFSELLFHAARMAEEKGRQLLLADGKHSAEEERQAIQYLLDLRCDAIMIYPRFLSVDEIDDIIDAHSQPIMVLNRRLRKNTSHSVWCDHKQTSFNAVAELINAGHQEIAFLTGSMDSPTSIERLAGYKDALSQHGIALNEKLIANGKWTPASGAEGVETLLERGAKFSALVASNDDMAIGAMKALHERGVAVPEQVSVIGFDDIAIAPYIVPALSSVKIPVTEMIQEIIGRLIFMLDGGDFSPPKTFSGKLIRRGSLIALSQ
>EFJ78744 6328_AscG_1_4 AscG
FPRRLRKDNRQTVQYTALIACKGMKMMTTMLEVAKRAGVSKATVSRVLSGNGYVSQETKDRVFQAVEESGYRPNLLARNLSAKSTQTLGLVVTNTLYHGIYFSELLFHAARMAEEKGRQLLLADGKHSAEEERQAIQYLLDLRCDAIMIYPRFLSVDEIDDIIDAHSQPIMVLNRRLRKNSSHSVWCDHKQTSFNAVAELINAGHQEIAFLTGSMDSPTSIERLAGYKDALAQHSIALNEKLIANGKWTPASGAEGVETLLERGAKFSALVASNDDMAIGAMKALHERGVAVPEQVSVIGFDDIAIAPYIVPALSSVKIPVTEMIQEIIGRLIFMLDGGDFSPPKTFSGKLIRRGSLIALSQ
>YP_001744862 3011_AscG_1_4 AscG
MQYTALIACKGMKMMTTMLEVAKRAGVSKATVSRVLSGNGYVSQETKDRVFQAVEESGYRPNLLARNLSAKSTQTLGLVVTNTLYHGIYFSELLFHAARMAEEKGRQLLLADGKHSAEEERQAIQYLLDLRCDAIMIYPRFLSVDEIDDIIDAHSQPIMVLNRRLRKNSSHSVWCDHKQTSFNAVAELINAGHQEIAFLTGSMDSPTSIERLAGYKDALSQHGIALNEKLIANGKWTPASGAEGVETLLERGAKFSVLVASNDDMAIGAMKALHERGVAVPEQVSVIGFDDIAIAPYTVPALSSVKIPVTEMIQEIIGRLIFMLDGGDFSPPKTFSGKLIRRGSLIALSQ
>YP_002413727 6331_AscG_1_4 AscG
NFFPRRLRKDNRQTVQYTALIACKGMKMMTTMLEVAKRAGVSKATVSRVLSGNGYVSQETKDRVFQAVEESGYRPNLLARNLSAKSTQTLGLVVTNTLYHGIYFSELLFHAARMAEEKGRQLLLADGKHSAEEERQAIQYLLDLRCDAIMIYPRFLSVDEIDDIIDAHSQPIMVLNRRLRKNSSHSVWCDHKQTSFNAVAELINAGHQEIAFLTGSMDSPTSIERLAGYKDALSQHGIALNEKLIAIGKWTPASGAEGVETLLERGAKFSALVASNDDMAIGAMKALHERGVAVPEQVSVIGFDDIAIAPYTVPALSSVKIPVTEMIQEIIGRLIFMLDGGDFSPPKTFSGKLIRRGSLIALSR
>YP_003230710 6329_AscG_1_4 AscG
MMTTMLEVAKRAGVSKATVSRVLSGNGYVSQETKDRVFQAVEESGYRPNLLARNLSAKSTQTLGLVVTNTLYHGIYFSELLFHAARMAEEKGRQLLLADGKHSAEEERQAIQYLLDLRCDAIMIYPRFLSVDEIDDIIDAHSQPIMVLNRRLRKNSSHSVWCDHKQTSFNAVAELINAGHQEIAFLTGSMDSPTSVERLAGYKDALAQHGIALNEKLIANGRWTPASGAEGVEMLLERGAKFSALVASNDDMAIGAMKALHERGVAVPEQVSVIGFDDIAIAPYIVPALSSVKIPVTEMIQEIIGRLIFMLDGGDFSPPKTFSGKLICRDSLIALSR
>EFW55787 196_AscG_1_4 AscG
MQYTALIACKGMKMMTTMLEVAKRAGVSKATVSRVLSGNGYVSQETKDRVFQAVEESGYRPNLLARNLSAKSTQTLGLVVTNTLYHGIYFSELLFHAARMAEEKGRQLLLADGKHSAEEERQAIQYLLDLRCDAIMIYPRFLSVDEIDDIIDAHSQPIMVLNRRLRKNSSHSVWCDHKQTSFNAVAELINAGHQEIAFLTGSMDSPTSVERLAGYKDALAQHGIALNEKLIANGKWTPASGAEGVEMLLERGAKFSALVASNDDMAIGAMKALHECGVAVPEQVSVIGFDDIAIAPYIVPALSSVKIPVTEMIQEIIGRLIFMLDGGDFSPPKTFSGKLIRRDSLIAPSR
>YP_001464023 6334_AscG_1_4 AscG
QTVQYTALIACKGMKMMTTMLEVAKRAGVSKATVSRVLSGNGYVSQETKDRVFQAVEESGYRPNLLARNLSAKSTQTLGLVVTNTLYHGIYFSELLFHAARMAEEKGRQLLLADGKHSAEEERQAIQYLLDLRCDAIMIYPRFLSVDEIDDIIDAHSQPIMVLNRRLRKNSSHSVWCDHKQTSFNAVAELINAGHQEIAFLTGSMDSPTSVERLAGYKDALSQHGIALNEKLIANGKWTPASGAEGVETLLERGAKFSALVASNDDMAIGAIKALHERGVAVPEQVSVIGFDDIAIAPYTVPALSSVKIPVTEMIQEIIGRLIFMLDGGDFSPPKTFSGKLIRRDSLIALSR
>EFF11332 6340_AscG_1_4 AscG
MKMMTTMLEVAKRAGVSKATVSRVLSGNGYVSQETKDRVFQAVEESGYRPNLLARNLSAKSTQTLGLVVTNTLYHGIYFSELLFHAARMAEEKGRQLLLADGKHSAEEERQAIQYLLDLRCDAIMIYPRFLSVDEIDDIIDAHSQPIMVLNRRLRKNSSHSVWCDHKQTSFNAVAELINAGHQEIAFLTGSMDSPTSIERLAGYKDALAQHSIALNEKLIANGKWTPASGAEGVETLLERGAKFSALVASNDDMAIGAMKALHERGVAVPEQVSVIGFDDIAIAPYTVPALSSVKIPVTEMIQEIIGRLIFMLDGGDFSPPKTFSGKLICRDSLIALSR
>YP_003223134 6342_AscG_1_4 AscG
MLEVAKRAGVSKATVSRVLSGNGYVSQETKDRVFQAVEESGYRPNLLARNLSAKSTQTLGLVVTNTLYHGIYFSELLFHAARMAEEKGRQLLLADGKHSAEEERQAIQYLLDLRCDAIMIYPRFLSVDEIDDIIDAHSQPIMVLNRRLRKNSSHSVWCDHKQTSFNAVAELINAGHQEIAFLTGSMDSPTSIERLAGYKDALAQHGIALNEKLIANGKWTPASGAEGVETLLERGAKFSALVASNDDMAIGAMKALHERGVAVPEQVSVIGFDDIAIAPYTVPALSSVKIPVTEMIQEIIGRLIFMLDGGDFSPPKTFSGKLIRRDSLIALSR
>YP_002294237 6354_AscG_1_4 AscG
MRKDNRQTVQYTALIACKGMKMMTTMLEVAKRAGVSKATVSRVLSGNGYVSQETKDRVFQAVEESGYRPNLLARNLSAKSTQTLGLVVTNTLYHGIYFSELLFHAARMAEEKGRQLLLADGKHSAEEERQAIQYLLDLRCDAIMIYPRFLSVDEIDDIIDAHSQPIMVLNRRLRKNSSHSVWCDHKQTSFNAVAELINAGHQEIAFLTGSMDSPTSIERLAGYKDALAQHGIALNEKLIANGKWTPASGAEGVETLLERGAKFSALVASNDDMAIGAMKALHERGVAVPEQVSVIGFDDIAIAPYIVPALSSVKIPVTEMIQEIIGRLIFMLDGGDFSPPKTFSGKLIRRDSLIALSR
>YP_311697 6355_AscG_1_4 AscG
NFFPRRLRKDNRQTVQYTALIACKGMKMMTTMLEVAKRAGVSKATVSRVLSGNGYVSQETKDRVFQAVEESGYRPNLLARNLSAKSTQTLGLVVTNTLYHGIYFSELLFHAARMAEEKGRQLLLADGKHSAEEERQAIQYLLDLRCDAIMIYPRFLSVDEIDDIIDAHSQPIMVLNRRLRKNSSHSVWCDHKQTSFNAVAELINAGHQEIAFLTGSMDSPTSIERLAGYKDALAQHGIALNEKLIANGKWTPASGAEGVETLLERGAKFSALVASNDDMAIGAMKALHERGVAVPEQVSVIGFDDIAIAPYIVPALSSVKIPVTEMIQEIIGRLIFMLDGGDFSPPKTFSGKLIRRDSLIALSR
>AP_003281 6349_AscG_1_4 AscG
KENRQTVQYTALIACKGMKMMTTMLEVAKRAGVSKATVSRVLSGNGYVSQETKDRVFQAVEESGYRPNLLARNLSAKSTQTLGLVVTNTLYHGIYFSELLFHAARMAEEKGRQLLLADGKHSAEEERQAIQYLLDLRCDAIMIYPRFLSVDEIDDIIDAHSQPIMVLNRRLRKNSSHSVWCDHKQTSFNAVAELINAGHQEIAFLTGSMDSPTSIERLAGYKDALAQHGIALNEKLIANGKWTPASGAEGVEMLLERGAKFSALVASNDDMAIGAMKALHERGVAVPEQVSVIGFDDIAIAPYTVPALSSVKIPVTEMIQEIIGRLIFMLDGGDFSPPKTFSGKLIRRDSLIAPSR
>YP_003366604 6356_AscG_1_4 AscG
MTTMLEVAKRAGVSKATVSRVLSGNGYVSQETKDRVFQAVAESGYRPNLLARSLAAKTTQTLGLVVTNTLYHGVYFSELLFHTARMAEDKGRQLLLADGKHSAQEERQAIQYLLDLRCDAIMIYPRFLSVDEIDKIIDSHPQPIMVLNRRLRKNSSHCVWCDHRQTSENAVSELIAAGHRQIAFITGSMDSPTGVERLSGYKDALTRHGIAIDENLIVRGKWTPACGAAGVETLLARGAAFSALVASNDDMAIGAIKQLHDRGVAVPSQVSVIGFDDIALAPYTVPALSSVRIPVTDMIKETIGRLIFMLDGGAFTPPKTFTGSLIRRASVAPLPSSL
>YP_001455571 211_AscG_1_4 AscG
MSNMTTMLEVAKRAGVSKATVSRVLSGNGYVSQETKDRVFQAIEESGYRPNLLARSLAAKKTQTLGLVVTNTLYHGVYFSELLFHTARMAEDKGRQLLLADGKHSAEEERQAIQYLLDLRCDAIMIYPRFLSVDEIDDIIDSHAQPIMVLNRRLRRNSSHCVYCDQKQTSFNAVEQLIAGGHREIAFITGSMDSPTGVERLSGYKDALTRHGIAINNELIVNGKWTPASGAEGVDTLLARKVSFTALVASNDDMAIGAIKQLHERGMSVPAQTSVIGFDDIAMAPYTIPALSSVKIPVTEMIQETIGRLIFMLDGGEFTPPKTFTGALILRDSAAPLPAR
>WP_008785627 6357_AscG_1_4 AscG
MTTMLEVAKRAGVSKATVSRVLSGNGYVSQETKDRVFQAIEESGYRPNLLARSLAAKTTQTLGLVVTNTLYHGVYFSELLFHTARMAEDKGRQLLLADGKHSAEEERQAIQYLLDLRCDAIMIYPRFLSVDEIDDIIDAHSQPIMVLNRRLRKNSSHSVWCDQKQTSFNAVTQLIAAGHKEIGFITGSMDSPTGVERLSGYKDALAHHGIALNNDLIVKGKWTPACGAAGVDTLFSRKVNFTALVASNDDMAIGAMKQLHEHGVSVPAQVSVIGFDDIALAPYTIPALSSVKIPVTEMIQETIGRLIFMLGDGAFTPSKTFTGELIARDSVAPPVSR
>YP_001177902 212_AscG_1_4 AscG
MTTMLEVAKRAGVSKATVSRVLSGNGYVSQETKDRVFQAIEESGYRPNLLARNLATKRTQTLGLVVTNTLYHGVYFSELLFHAARMTEEKGRQLILADGKHSADEEREAIQYLLDMRCDAIIIYPRFLSVEEMDDIIQKHEQPIMVLNRRLRKNSSHCVWSDHKASCQAAVSQLIDMGHRDIAFITGSLDSPTGIERLSGYKDALAQHHIPLNDALIVEGKWNPESGAAGVSTLLSRGETFTALVASNDDMAIGAVKQLHDSGIATPGQVSVIGFDDVAIAPYIIPSLSSVRIPVTEMIKETISRLIFMLDGGDFTLQQTFSGELILRDSVIAGPHV
>WP_006178178 6358_AscG_1_4 AscG
MTTMLEVAKRAGVSKATVSRVLSGNGYVSQETKDRVFQAIDESGYRPNLLARNLATRRTQTLGLVVTNTLYHGVYFSELLFHAARMTEEKGRQLILADGKHSAEEEREAIQYLLDMRCDAVIIYPRFLSVEEMDEIVEKCEQPIMVLNRRLRKNSSHSVWSDHKSSSQEAVSQLIAKGHREIAFITGSLDSPTGVERLSGYKAALAQHGIALREELIAEGKWTPASGSAAVAGLLSRGERFTALVASNDDMAIGALKQLHDSGIAAPEAVSVIGFDDVAIAPYTVPSLSSVRIPVTEMIKETISRLIFMLDGGEFTSQQTFSGELILRDSVTDGPHR
>YP_003614536 6359_AscG_1_4 AscG
MAITRRFKKRERVVATIVLQCSTLRAISMKGNNNMTTMLEVAKRAGVSKATVSRVLSGNGYVSQETKDRVFQAIEESGYRPNLLARNLATKRTQTLGLVVTNTLYHGVYFSELLFHAARMTEEKGRQLILADGKHSADEEREAIQYLLDMRCDAVIIYPRFLSVEEMDEIVEKYEQPIMVLNRRLRKNSSHSVWSDHKASCQEAVSQLIEKGHRDIAFITGSLDSPTGVERLSGYKDALAQHQIPLRPTLIAHGKWNPASGAAAVSELLSRGETFTALVASNDDMAIGAMKQLHDSGVATPDAVSVVGFDDVAIAPYIVPSLSSVRIPVTEMIKETISRLIFMLDGGEFKYQQTFSGELILRDSVIDGPHR
>YP_003940549 6360_AscG_1_4 AscG
MATMLEVAKRAGVSKATVSRVLSGNGYVSQETKDRVFEAIAESGYRPNLLARNLATSSTQTLGLVVTNTLYHGVYFSELLSHAARMTEDRGRQLILADGKHSADEERAAIQYLLDLRCDAIIIYPRFLSVEEMDEIVEQHQQPIMVLNRRLRRHASHCVWSDHKASSQAAVEKLIALGHRDIAFITGSLDSPTGVERLSGYRSALAQHDIALRDELIVEGKWTPETGARGVETLLARDASFSSLVASNDDMAIGAIRQLHLRGIRVPQQVSVIGFDDIALAPYTVPSLSSVKIPVTAMIQETINRLIFMLDGGEFNVQQTFPGELCLRESVTAGPRA
>YP_002920906 6361_AscG_1_4 AscG
MQYTACNFCNRKNHMATMLEVAKRAGVSKATVSRVLSGNGYVSQETKDRVFKAVAESGYRPNLLARNLATKTTQTLGLVVTNTLYHGVYFSELLYHVARMTEDKGRQLILADGKHSAQEEREAIQYLLDLRCDAIIIYPRFLTVDEMDEIVENHSQPIMVLNRRLRRHASHCVWSDQKASAMRVVERLIALGHRDIAFITGSLDSPTGVERLAGYKDALAGHGIALNEALIAEGRWTPETGAAGVESLRQRGVTYSALVASNDDMAIGAMKQLHQLGVKVPEQVSVVGFDDIALAPYMVPSLASVRVPVTEMIKESINRLIFMLDGGEFNFQQSFPGALIERESLVAGPCA
>YP_001336681 6363_AscG_1_4 AscG
MILIAKRRREQDRGDEQGSAVKAGNVQYTACNFCNRKNHMATMLEVAKRAGVSKATVSRVLSGNGYVSQETKDRVFKAVAESGYRPNLLARNLATKTTQTLGLVVTNTLYHGVYFSELLYHVARMTEDKGRQLILADGKHSAQEEREAIQYLLDLRCDAIIIYPRFLTVDEMDEIVENHSQPIMVLNRRLRRHASHCVWSDQKASAMRVVERLIALGHRDIAFITGSLDSPTGVERLAGYKDALAGHGIALNEALIAEGRWTPETGAAGVESLRQRGVTYSALVASNDDMAIGAMKQLHQLGVKVPEQVSVVGFDDIALAPYMVPSLASVRVPVTEMIKESINRLIFMLDGGEFNFQQSFPGALIERESLVAGPCA
>WP_008806175 6364_AscG_1_4 AscG
MATMLEVAKRAGVSKATVSRVLSGNGYVSQETKDRVFKAVAESGYRPNLLARNLATKTTQTLGLVVTNTLYHGVYFSELLYHVARMTEDKGRQLILADGKHSAQEEREAIQYLLDLRCDAIIIYPRFLTVDEMDEIVENHSQPIMVLNRRLRRHASHCVWSDQKASAMRVVERLIALGHRDIAFITGSLDSPTGVERLAGYKDALAGHGVALNEALIAQGRWTPETGAAAVEILRQRGVTYSALVASNDDMAIGAMKQLHQLGVKVPDQVSVVGFDDIVLAPYMVPSLASVRVPVTEMIKESINRLIFMLDGGEFNFQQSFPGALIERDSLVSGPCA
>YP_002236941 3012_AscG_1_4 AscG
MATMLEVAKRAGVSKATVSRVLSGNGYVSQETKDRVFKAVAESGYRPNLLARNLATKTTQTLGLVVTNTLYHGVYFSELLYHVARMTEDKGRQLILADGKHSAQEEREAIQYLLDLRCDAIIIYPRFLTVDEMDEIVENHSQPIMVLNRRLRRHASHCVWSDQKASAMRVVERLIALGHRDIAFITGSLDSPTGVERLAGYKDALAGHGIALNEALIAEGRWTPETGAAAVEILRQRGVTYSALVASNDDMAIGAMKQLHQLGVKVPEQVSVVGFDDIVLAPYMVPSLASVRVPVTEMIKESINRLIFMLDGGEFNFQQSFPGALIERDSLVAGPCA
>ETX32438	Salmonella_enterica_subsp_enterica_serovar_gallinarum_pullorum_str_fcav198	ascG	Cryptic asc operon repressor
MATMLDVSRHAGVSKATVSRVLNGTGQVKESTRQKVFTAMQALGYRPNLLARSLANRTSNSIGLVVSTFDGFYFGSLLRRASRQAEFHNKQLIVTDGHDTPEREQKAVQMLADRQCDAIILYTRYMDEPAILSLIDATEMPLVIINRNVTQARDRAIFFEQETAAFQAVEYLITQGHRDIACITLPVHTPTGTSRVAGYRKALEKYGIPWQPAKVKYGDYTLTRGYDACRELLEEGVTFSALFACNDDTALGAAKALRQAGLRIPQDVSLFGFDDAPGATWLEPGLSTVYLPIEDMIATAIDQAVRLANSEPVAPIPPFTGTLILRESVAAGPFFQRPA
>EHT98185	Pantoea_stewartii_subsp_stewartii_dc283	ascG	DNA-binding transcriptional repressor
MTTISEVAKRAGVSKATVSRVLSGNGYVGKEKREHVLQAIAETGYRPNLLARNLANKSTQTIGLVVTNTLYSGNIFSELMSHSARIMEQQNRQLILADGKHTAAEERAAIQFLLDLRCDGIIIYPRFLSIDELDAIISDHKQPILVINRRLRIHESFCVFSDQQAAGRLAVNHLLEQGHRDIAFITGSLDSPTSQERLSGYQAALSAAGIAPNPQLIVQGKWTAQSGMLAVKSLLAGGEFFSAIVASNDEMAIGAIKQLTENNIAVPARVSVIGFDDIPLAPYVIPSLSSMKFPVTDMINETINRLVAMLDGGELIQRKPFIASLVSRDSVSVAP
>KFD13912	Rahnella_aquatilis_cip_78_65_atcc_33071_gca_000735505_1	ascG	transcriptional regulator
MSTMQEVATKAGVSKATVSRVLSGKGYVSQETKDQVFKAIEEAGYRPNLLARNLATSKSMCIGLVVTNTLYNGNYFSEIISQAAKKLDANGRQLILVDGKHSAGEEREAIQFLHDLRCDGIIIYPRFLSVDEMDELIDKYKKPVMVVNRKLRKHQSHCIYCDHKGSGFNATQALIERGHHHIAFITGSLDSPTAIERLSGYKEALTAAGLPVKESLIAQGKWSAASGAAAADTLLARGEPFSAILASNDEMAIGAMKRLNDAGIAVPAQVSVIGFDNIPTAPFLIPALSSVKDPVSDMVSEVISQIISMLDGGYLSEQNKFVSELILRDSVVDGPYLKSRETC
>KFD09576	Raoultella_planticola_atcc_33531	ascG	transcriptional regulator
MATMLEVAKRAGVSKATVSRVLSGNGYVSQETKDRVFQAVAESGYRPNLLARNLATKKSQTLGLVVTNTLYHGVYFSELLFHVARMTEDKGRQLILADGKHSAEEEREAIQYLLDLRCDAIIIYPRFLSVDEMDEIVENQPQPIMVLNRRLRRNASHCVWSDQKASAFTAVEKLIARGHRDIAFITGSLDSPTGIERLSGYKDALTKHGISLHNDLIVEGKWTPESGAAGVETLRQRDARYSALVASNDDMAIGAMKQLHQQGVRIPQQVSVIGFDDIVLAPYMVPALSSVKIPVTEMIKESINRLIFMLDGGDLKYQQTFPGELLERDSIAPGPFA
>KGB12345	Enterobacter_cloacae_gca_000755525_1	ascG	HTH-type transcriptional regulator AscG
MTTMLEVAKRAGVSKATVSRVLSGNGYVSQETKDRVFQAIEESGYRPNLLARNLATKRTQTLGLVVTNTLYHGVYFSELLFHAARMTEEKGRQLILADGKHSADEEREAIQYLLDMRCDAVIIYPRFLSVEEMDEIVEKYEQPIMVLNRRLRKNSSHSVWSDHKASCQEAVSQLIEKGHRDIAFITGSLDSPTGVERLSGYKDALAQHQIPLRPTLIAHGKWNPASGAAAVSELLSRGETFTALVASNDDMAIGAMKQLHDSGVATPDAVSVVGFDDVAIAPYIVPSLSSVRIPVTEMIKETISRLIFMLDGGEFKYQQTFSGELILRDSVIDGPHR
>KEY59335	Serratia_sp_dd3	ascG	HTH-type transcriptional regulator AscG
MITMLDVAIRAGVSKATVSRVLNDTGLVKKSTRDAVFKAMDELGYRPNFLAQSLANNSSNSIGLVVSNFDGPYFGRLLRQAATLTEANGKHLIVTDGHNTPENELQAVHLLADRRCDAIILYTRFMSESTLMALVESLPVMVVNRNLPQAPERCVFFEQQQAAYQVVDYLIGQGHREIACITGPINTPTAQARLAGYRQALVQHNIAFNPALVANSDSSVPGGYHSCNTLLAHSSHFSALFANNDDMAIGAMKALQQAGKRLPEDVSLFGFDDEPSAAYLQPALSTVYLPIDIMIETAITQALRLINGQPLPPLTPFTGELKLRESVIPGPYATATLGS
>GAL40498	Citrobacter_freundii_nbrc_12681	ascG	putative asc operon transcriptional regulator AscG
MSNMTTMLEVAKRAGVSKATVSRVLSGNGYVSQETKDRVFQAIEESGYRPNLLARSLAAKTTQTLGLVVTNTLYHGVYFSELLFHTARMAEDKGRQLLLADGKHSAEEERQAIQYLLDLRCDAIMIYPRFLSVDEIDDIIDTHSQPIMVLNRRLRKNSSHSVWCDQKQTSFNAVTQLIAAGHKEIGFITGSMDSPTGLERLSGYKDALAHHGIALNNDLIVKGKWTPACGAAGVDTLLSRNVNFTALVASNDDMAIGAMKQLHEQGVSVPAQVSVIGFDDIALAPYTIPALSSVKIPVTEMIQETIGRLIFMLGDGAFRPPKTFTGELIQRDSVAPPASR
>KGB04540	Enterobacter_aerogenes_gca_000755545_1	ascG	HTH-type transcriptional regulator AscG
MATMLEVAKRAGVSKATVSRVLSGNGYVSQETKDRVFQAIAESGYRPNLLARNLATKKSQTIGLVVTNTLYHGVYFSELLFHVARLTEDQGRQLILADGKHSAQEEREAIQYLLDMRCDAIIIYPRFLSVDEMDEIIDNHEQPIVVLNRRLRRHASHCVWSDHKASARMAVEKLIASGHRDIAFITGSLDSPTGVERLSGYRDALAGLGLPVRQEMIVEGRWTPQTGAAAVEALCQRGVSFSALVASNDDMAIGAIKQLHQQGIAVPQQVSVIGFDDIALAPYVIPSLSSVKIPVTEMMKESINRLIFMLDGGEFKYQQTFPGELIERESLARGPHA
>KFL02528	Serratia_marcescens_gca_000743395_1	ascG	HTH-type transcriptional regulator AscG
MATILEVAKKAGVSKATVSRVLSGSGYVSEEKRALVDKAIAETGYRPNLLARSLATNTTQTLGLVVTNTLYSGNYFSELMAQSARIMEANGRQLILADGKHTAEEERAAIQFLLDLRCDGVIIYPRFLSIAEMDEIVSQHRQPILVINRRLRLNDSYCIFSDQHAAGAAAVAHLIARGHRDIAFITGSLDSPTGLERLSGYKSALAQQGIAVNEALIVEGKWHAQSGVAAVDALLAGGQPFSAIVAGNDEMAIGAMKRLTERGVAVPEAVSVIGFDDIPLAPYTVPSLSSMKMPVTEMIQETINRLLSMLDGGELSKRPSFPASLIERESVAAGPYERD
>GAL45405	Citrobacter_werkmanii_nbrc_105721	ascG	putative asc operon transcriptional regulator AscG
MTTMLEVAKRAGVSKATVSRVLSGNGYVSQETKDRVFQAIEESGYRPNLLARSLAAKTTQTLGLVVTNTLYHGVYFSELLFHTARMAEDKGRQLLLADGKHSAEEERQAIQYLLDLRCDAIMIYPRFLSVDEIDEIIDAHAQPIMVLNRRLRKNSSHSVWCDQKQTSFNAVAQLIAAGHQEIGFITGSMDSPTGVERLSGYKDALAAHGIPLNNDLIVKGKWTPACGAAGVDTLLARKVNFTALVASNDDMAIGAMKQLHEQGIRVPAQVSVIGFDDIAIAPYTIPALSSVKIPVTEMIQETIGRLIFMLGDGVFTPPKIFIGELIQRDSVAPYVSR
>GAL56460	Escherichia_vulneris_nbrc_102420	ascG	putative asc operon transcriptional regulator AscG
MTTMLEVAKRAGVSKATVSRVLSGNGYVGQETRERVFKAIEESGYRPNLLARNLAAKTTQTLGLVVTNTLYHGVYFSELLFHAARMTEDRGRQLILADGKHSADEERQAIQYLLDLRCDAIVIYPRFLSVDEIDTIIDGHTQPIMVLNRRLRKNSSHCVYCDQKSTSLAAVETLLAQGHRDIAFITGSLDSPTGNERLSGYREALERHGVAVRNELIVEGKWTPASGSAGVATLLERGVRFSALVASNDDMAIGAISQLHGSGIAVPEQVSVIGFDDIAIAPYTVPPLASVKIPVTEMIKETINRLIFMLDGGEFTTQPAFIGELILRGSVSHGPHI
>AHF79137	Sodalis_sp_hs1	ascG	HTH-type transcriptional repressor
MTTILEVANKAGVSKATVSRVLSGNGYVSQATRARVYSAIAETDYRPNLLARNLATKTTQTIGLVVTNTLYSGNYFSEILFHSARLMEQHGRQLILADGKHSAEEEKAAIDFLLDLRCDGIIIYPRFLSIDAMDEIITRHNQPIMVINRRLRKNHSYCLFSDQHASSRLAVSHLIARGHRQIAFVTGSLDSPTGVERLSGYKAALEEQGIPLRDDLIVAGKWTAQSGLEAVQHLLQKQARFTALVASNDDMAMGALKAFAAAGVAVPASVSVVGFDDMPLAPFTLPSLTSMKVPVTEMMEETFTRLIAMLDGGHWNAQKTFPASLVMRESIADGPFPPVVQA
>KFC77917	Buttiauxella_agrestis_atcc_33320	ascG	transcriptional regulator
MSTMLEVAKKAGVSKATVSRVLSGKGYVSDATKEQVYKAIEEAGYRPNLLARNLASNKSECIGLVVTNTLYNGSYFSEILSQAAKKLEDNGRQLILVDGKHSAQEEREAIQFLLDLRCDAVIIYPRFLSIDEMDEIIDQYKQPIMVVNRKLRKHQSHCICCDHKGSSYLATKHLIERGHRDIAFITGSMDSPTAIERLAGYKEALNQYDIGINDNLIVQGKWTPGSGVSAVESLYQRQDKISAIVASNDEMAIGAMKKLNDLGISVPGEISIIGFDNIPTAPYLSPALSSVKDPVSEMISEVINRLISMLDGGYLSKENIFTSDLLVRNSVIDGPYKSKKWVDKH
>EIG78724	Escherichia_coli_1_2741	ascG	HTH-type transcriptional regulator AscG
MQYTALIACKGMKMMTTMLEVAKRAGVSKATVSRVLSGNGYVSQETKDRVFQAVEESGYRPNLLARNLSAKSTQTLGLVVTNTLYHGIYFSELLFHTARMAEEKGRQLLLADGKHSAEEERQAIQYLLDLRCDAIMIYPRFLSVDEIDDIIDAHNQPIMVLNRRLRKNSSHSVWCDHKQTSFNAVAELINAGHQEIAFLTGSMDSPTSIERLAGYKDALAQHGIALNEKLIANGKWTPASGAEGVETLLERGAKFSALVASNDDMAIGAMKALHDRGVAVPGQVSVIGFDDIAIAPYTVPALSSVKIPVTEMIQEIIGRLIFMLDGGAYSPPKTFSGKLIRRDSLIALSR
>AHM75059	Yersinia_enterocolitica_lc20	ascG	Cryptic asc operon repressor
MSTMQEVAKKAGVSKATVSRVLSGKGYVSETTKEQVFKAIKETGYRPNLLARNLATNKSECIGLVVTNTLYNGSYFNEILSQAAQKLENNGRQLVLVDGKHSAQEEQEAIQFLLDLRCDAIIIYPRFLTVDAMDLIIDKYKQPIMVVNRKLRKNHSHCIFCDHKGSSYNATKYLIERGHRDIAFITGSLDSPTAIERLSGYKAAFAAFSLPVQERLIVQGKWTPASGTAAVESLLTHQVAFSAIIASNDDMAIGAMKKLNEAGLNVPGDISIIGFDNIPIAPFLLPSLSSIKDPVSGMINEVINRLVSMLDGGYLSNENIFQSELIIRDSVSHGPFLAHSQLKSDDLI
>CAY75745	Erwinia_pyrifoliae_dsm_12163	ascG	HTH-type transcriptional repressor purR
MARNLATSKSQHIGLVVTNTLYNGPYFSELLFQAATVTEQHGRQLLLADGKHDARQERQAIEFLLDLRCDAIIIYPRFLNTAELDDIIAQTRKPIIVVNRQLEKHPAHCVIAAHEKNSFEAVNYLVARGHRDIAFISGASGSPTGLSRFNGYLQALRAHHIVPDEQLVVQGEWTLQSGYAAAKELLAYGAQFTALVASNDDMAMGAVRALRRAGKRIPQDVSLLSFDDIPMASFFEPPLTTVHVPVGEMIKHTLEKLVLMLDGQSSEPLSAIDGHLMVRDSVAPGPWRVGK
>EJU36167	Klebsiella_sp_obrc7	ascG	HTH-type transcriptional regulator AscG
MATMLEVAKRAGVSKATVSRVLSGNGYVSQETKDRVFQAVAESGYRPNLLARNLATKKTQTLGLVVTNTLYHGVYFSELLYHVARMTEDKGRQLILADGKHSAEEEREAIQYLLDLRCDAIIIYPRFLSVDEMDEIIENHERPIMVLNRRLRRNASHCVWSDQKASAMMAVEKLIALGHRDIAFITGSLDSPTGVERLSGYKDALARGGIALNNDLIVEGRWTPETGAAGVATLRQRRVGYSALVASNDDMAVGAMKQLHQLGVKVPEQVSVVGFDDIALAPFMVPALSSVKVPVTEMIKESINRLIFMLDGGDFKFQQTFSGELIERDSMVPGPHA
>KFC06392	Trabulsiella_guamensis_atcc_49490	ascG	transcriptional regulator
MATMLEVAKRAGVSKATVSRVLSGNGYVSQETKDRVFHAIEESGYRPNLLARNLATQKTQTLGLVVTNTLYHGVYFSELLFHAARMTEDQGRQLILADGKHSAEEEREAIQYLLDMRCDAIVIYPRFLSVEEMDEIVESHSRPIVVLNRRLRHNSSHSVFCDHKATSQVAVEQLIALGHRDIAFVTGSLDSPTGVERLSGYKEALSRHNIPLRESLIVSGKWTPASGTEAVDTLLARQETFSAIVASNDDMAVGVLRQLHHHGIRIPQQVSVIGFDDIALAPYMIPSLASVRIPVTEMIKETIGRVIFMLDGGEFKIQQRFTGELIPRDSVANGPYA
>GAB52125	Escherichia_hermannii_nbrc_105704	ascG	putative asc operon transcriptional regulator AscG
MSTMQEVAKRAGVSKATVSRVLSGKGYTSDETKELVYKAIEETGYRPNLLARNLATSKSQCIGLVVTNTLYAGSYFSELLSQAAKKLEANGRQLILVDGKHSAEEEKAAIDFLLDLRCDAVIIYPRFMSVDEMDALVEKHKQPIMVMNRKLRKNQSHCICCDHHGASFTATRHLIERGHRDIAFITGSMDSPTALDRLAGYKAALTASGLPVRDALIAFGKWTPESGAQATAGLLAGDISFSALVASNDDMAVGAMKTLNASGLRVPADVSLIGFDNIPTASFLQPALTSIKDPVSDMINEVIERLISMLDGGYLSSKSLFSSRLVLRDSVQDGPHR
>AFK00954	Cronobacter_sakazakii_es15	ascG	HTH-type transcriptional regulator AscG
MSTMQEVAKKAGVSKATVSRVLSGKGYVSEETRKQVFEAIDATGYRPNLLARNLATNTSQCIGMVVTNTLYSGSYFSEILSRAAKKLEENGRQLILVDGKHSAREEREAIEFLLDLRCDAIILYPRFLGVDEIDEIISQTRQPVMVVNRKLRKHQSHCVCCDHKTASFNATLALLERGHRDIAFITGSPDSPTALERLAGYKEALRQHGITPAASLIVEGKWTPASGAQAVKTLLESGASFSGLIASNDDMAVGALKALTDAGIPVPQQVSLIGFDNSPTAPFLSPALASVKDPVTDMVHETINRLIAMLDGGYLSRDNLFVSELILRDSVGNGPYCAHS
>GAL50253	Citrobacter_farmeri_gtc_1319	ascG	putative transcriptional regulator AscG
MTTMLEVAQRAGVSKATVSRVLSGNGYVSQETKDRVFQAIEESGYRPNLLARSLAAKTSQTLGLVVTNTLYHGVYFSELLFHTARMAEDQGRQLLLADGKHSAQEERQAIQYLLDLRCDAIMIYPRFLSVDEIDTIIDSHSQPIMVLNRRLRKNSSHCVWCDQKQTSFNAVAELIAAGHQQIAFITGSMDSPTGVERLSGYKEALTRHGIAVNDELIVKGKWTPACGAAGVDVLLSRNVTFSALVASNDDMAIGAIKQLHDKGLAVPSQVSVIGFDDIAMAPYTIPALSSVKIPVTEMIQETIGRLIFMLDGGAFTPPKSFTGTLIRRDSVASIAAQ
>AIN64842	Providencia_stuartii_gca_000754345_1	ascG	HTH-type transcriptional regulator AscG
MSTMQEVAKRANVSKATVSRVLSGKGYTSEETKVRVYQAIEETGYRPNLLARHLSTSKSACIGLVVTNNLYQGSYFNEILSQAAKKLEDNGRQLLLVDGKHSAEEEHAAIQFLLGLRCDAIIVYSRFLSISQIDEIIDQHTQPIMVVNRKLRKNHSHCVVCDHRGASFNATQYLISRGHKEIAFITGSMDSPTAIERLSGYKDALSANGIDINESLIISGHWTPSCGTQAVIKLQQQATPFTAILASNDDMAIGAIKALDDTGITVPHHVSVIGFDDIPLAPFLKPALSSIKDPISAMINEAIHRTISMLDGGYFSKENIFTSELKIRDSVADGPYL
>ADM99913	Dickeya_dadantii_3937	ascG	AscBF operon repressor
MQTMMTMLDVARHAGVSKATVSRVLNGTGQVKQSTRDAVFKAMEELGYRPNFLARSLAQRSSNSLGLVVSNFDGPYFGRLLRRAAERTETSGKHLIVTDGHDTPEDEQQAVQLLTDRRCDAIVLYTRHMSDAALMGLLEQSTVPIVVINRHLPMAPDRCVWFEQQQAVFQLIDYLVQQGHREIACITGPINTPTARARLAGYRQALDHHRIPYDPLRVVNGDNLVPGGYQAVRELLAHDAGFSAIFASNDDMCIGAMKALLEAGKRLPQDVSLFGFDDIPSAPYLNPALSTVYLPIEEMISAAISQALKLSEGASVKPIAPFIGELKRRASVAQGPHTR
>AIJ07579	Edwardsiella_tarda_080813	galR	transcriptional regulator GalR
MITMLDVARRAGVSKATVSRVLNATGQVRQSTRSAVFRAMEELGYRPNLLAQALANQTSNTLGLVISHFDGPYFGRLLRQAAAQVEASGKQLIVTDGHDTPDGERQAVQMLSDRRCDAIVLYTRFMAEADLMKLVSQYPSLVVINRALPQAAQRCIFFEQRAAARQAVEYLIGRGHRRIACITLTIDTPTGQARLQGYRDALQAHGLCAPAQRVAHGDNSVEGGYHACLRLLEQRDAPFSALFCCNDDMAIGALRALRQAGLRVPQEVSLFGFDDQPIAAYLMPALSTVYLPIDAMIAAAIQQALRLSRGDPVDALPPFHGEMRLRESVADAPAAQ
>WP_004164532 1448_CcpA_7 CcpA
MQKKQTATIYNVASRVGVSLATVSRVVNGNSNVRESTKRKVLDAIEELGYHPNAVARGLASKKTTTIGVVMPDVTDMYYSELARGIDDVANMYHYDVLLTNTDEDPVRETMAINNLAGKQVDGIIFMGNELDREVLKIISSVDAPVVLAGSIDAEKVLPSVNIDYIAATKEAVEMVVKNGHERVALVTGPMEYAINKQHRLVGYQAGLEAAGQEFDENLLFASHQDYSAGYQIADKIFATNATAAIVHDDEVALGIMNYMRDQGKSVPEDFEIITSNDTKFAIVTRPALTSIGQPKYDIGAVAMRMLTKLMNNEVVDNMQVTLPHTFEKRGTTIN
>WP_025267853 620_CcpA_7 CcpA
MQKKQTATIYDVASRVGVSLATVSRVVNGNSNVRESTKRKVLDAIEELGYHPNAVARGLASKKTTTIGVVMPDVTDMYYSELARGIDDVANMYHYDVLLTNTDEDPVRETMAINNLASKQVDGIIFMGNELDREVLKTISSVDAPVVLAGSIDAEKVLPSVNIDYIVATKEAVEMVVKNGHERVALVTGPMEYAINKQHRLVGYQAGLEAAGQEFDEDLLFASHQDYSAGYQIADKIFATNATAAIVHDDEVALGIMNYMRDQGKSVPEDFEIITSNDTKFAIVTRPALTSIGQPKYDIGAVAMRMLTKLMNNEVVDNMQVTLPHTFEKRGTTIN
>YP_003621060 5443_CcpA_999 CcpA
MQKKSSATIYDVAHRVGVSLATVSRVVNGNNNVRESTKRKVLDAIEELGYHPNAVARGLASKKTTTIGVVMPDVTDMYYSELARGIDDVANMYHYDVLLTNTDEDPVRETMAVNNLASKQVDGIIFMGNELEREVLNTIAGVDAPVVLAGSVDGEGKLPSVNIDYVEAIKEATTTVIKNGHDRVAIVTGPVTHAINSLHRIFGYKAALEEMQIAFDDTLLFATHQDYSAGLQVAEKIVSAGATAVIAYDDEVAVGIMNYLRDNGKKVPEDFEIITSNDTKFTLVTRPEVTSIGQPKYDIGAVAMRMLTKLMNNEIIDDTQIKLPHTLERRGTTRN
>YP_003772815 5447_CcpA_999 CcpA
MQKKNSATIYDVAHRVGVSLATVSRVVNGNSNVRDSTKRKVLDAIEELGYHPNAVARGLASKKTTTIGVVMPDITDVYYSELARGIDDVANMYHYDVLLTNTDEDPVRETMAVNNLASKQVDGIIFMGNELDHEVVNTISGVNAPVVLAGSVDSEKKLPSVNIDYVEAIKEAMEAVIKNGHDRVAIVTGPVEHAINGMHRLVGYKKALEEAQIEFDDSLLFSTHQDYAAGLQVAEKILATGATAALTYDDEVAVGIMNYLRDHGKKVPEDFEIITSNDTKFTIITRPQITSIGQPKYDIGAVAMRMLTKLMNNETIELTQVKLPHTLERRGTTLN
>YP_001727734 1430_CcpA_7 CcpA
MQKKSSATIYDVANRVGVSLATVSRVVNGNSNVRESTKRKVLDAIEELGYHPNAVARGLASKKTTTIGVVMPDVTDMYYSELARGIDDVANMYHYDVLLTNTDEDPVRETMAVNNLASKQVDGIIFMGNELDREVLNTIAGADAPVVLAGSIDAEGQLPSVNIDYVKAVEEAVDTMVKNKHKRIALVTGPMTHAINKLHRLVGYQTALEKADIVFDDKLLFVAHQDYAAGLQIAEKILAAEADGVIAYDDEVALGIMNYMREHGKRIPEDFEIITSNDTKFTIVTRPELTSIGQPKYDIGAVAMRMLTKLMNNEIIDDTQVKLPHTLERRGTTIN
>WP_010002056 5490_CcpA_999 CcpA
MQKKSSATIYDVANRVGVSLATVSRVVNGNSNVRDSTKRKVLDAIEELGYHPNAVARGLASKKTTTIGVVMPDVTDMYYAELARGIDDVANMYHYDVLLTNTDEDPVRETMAVNNLSSKQVDGIIFMGNELDREVLNTIAAADAPVVLAGSVDSEGKLPSVNINYVAAIQEATETVINHGHRRVALVTGPMSHAINRLHRLVGYQAALEAAGIEFDEALLFTAHQDYAAGMQIAEKVLQAGANAVIAYDDEVALGIMNYVQEHGQRVPEDFEIITSNDTKFAIVTRPELTSIGQPKYDIGAVAMRMLTKLMNNEIIDDTQVQLPHTLERRGTTLD
>YP_002560816 5407_CcpA_999 CcpA
MTVTIYDVAREAKVSMATVSRVVNGNPNVKPATRDRVNEVIERLNYRPNAVARGLASKKTTTVGVIIPDISNMYYSELARGLEDIAKMYKYQTIISNSDNDAVKEQEIFNNLLSKQVDGIIFLGGTLSEKTADMIRKSSVPVVLSGTLDQDESLPSVNIDYVEASREITHKFIESGVQRFAFVGGGYSEKAQIDVLSGIKSLLEEHAMELPESAQYIGTEQYLDGEKAYRVIKETNPEVVLCISDEQAIGIVHAAQDDGRVIPDDLQVISFNNTRLVKMVRPKLSSVMQPLYDIGAVGMRLLTKYMNDEPIENQKVVLPYRIEYRGTTK
>YP_004149667 5477_CcpA_999 CcpA
MTVTIYDVAREARVSMATVSRVVNGNQNVKPETRDKVNEVIKRLNYRPNAVARGLASKKTTTVGVIIPDISNIYYSQLARGLEDIATMYKYHTIISNSDDDPEKEKEIFNNLLSKQVDGIIFLGGTLTDEIKEQISRASIPVVVSGTNGKDDGIASVNIDFVQASKEVTAQLVKTGSKKFAFVGGGYSKKAQEDVYEGLKEVLEQHQLAVDEHLLYVGNETYTDGLRAYEKLSHYQPDAVLSISDEQAIGIVHGALDHGLEVPKDIQVVSFNNTRLVEMVRPQLSSVIQPLYDIGAVGMRLLTKYMNNEDIENPNVILPHKIQYRGTTR
>WP_002455197 5467_CcpA_999 CcpA
MTVTIYDVAREARVSMATVSRVVNGNQNVKPETRKKVNDVIQRLNYRPNAVARGLASKRTTTVGVIIPDISNIYYSQLARGIEDIATMYKYHSIISNSDNDPEKEKEIFNNLLSKQVDGIIFLGGTISDEIKDLINHSSVPVVVSATNGKDDNIASVNIDFAKAAREVTEQLIKTGAKDFVLVSGDYSKKAQEDVLSGLKDALNKHQLKLNNTIELSGSESYKDGVNVFEKLKNNLPDAILSISDEQAIGILHSALDAGIKVPEELQIVSFNNTRLVEMVRPKLSSVIQPLYDIGAVGMRLLTKFMNEEDIAEPNVVLPHRIEYRNTTN
>YP_253101 628_CcpA_6 CcpA
MTVTIYDVAREARVSMATVSRVVNGNQNVKPETRKKVNEVIKRLNYRPNAVARGLASKRTTTVGVIIPDISNIYYSQLARGIEDIATMYKYHSIISNSDNDSEKEKEIFNNLLSKQVDGIIFLGGTISDEIKDLINQSSVPVVVSGTNGKDDNIASVNIDFKTAAMEITEQLIQSGAKEFALVSGDYSKKAQEDVFNGLKEVVDRHQLKLNETVQFSGSESYKDGIKVFEDLKGNLPDAILSISDEQAIGIMHSALDAGIRVPEDLQIVSFNNTRLVEMVRPKLSSVIQPLYDIGAVGMRLLTKYMNEEEIEEPNVILPHRIEYRGTTKD
>WP_000219063 5425_CcpA_999 CcpA
MTVTIYDVAREARVSMATVSRVVNGNQNVKAETKNKVNEVIKRLNYRPNAVARGLASKKTTTVGVIIPDISNIYYSQLARGLEDIATMYKYHSIISNSDNDPEKEKEIFNNLLSKQVDGIIFLGGTITEEMKELINQSSVPVVVSGTNGKDAHIASVNIDFTEAAKEITGELIEKGAKSFALVGGEHSKKAQEDVLAGLTEVLDKNGLQLGDALNCTGAESYKEGVKAFAKMKGNLPDAILCISDEEAIGIMHSAMDAGIKVPEELQIISFNNTRLVEMVRPQLSSVIQPLYDIGAVGMRLLTKYMNDEKIEEPNVVLPHRIEYRGTTK
>YP_186619 630_CcpA_6 CcpA
MTVTIYDVAREARVSMATVSRVVNGNQNVKAETKNKVNEVIKRLNYRPNAVARGLASKKTTTVGVIIPDISNIYYSQLARGLEDIATMYKYHSIISNSDNDPEKEKEIFNNLLSKQVDGIIFLGGTITEEMKELINQSSVPVVVSGTNGKDAHIASVNIDFTEAAKEITGELIEKGAKSFALVGGEHSKKAQEDVLEGLTEVLNKNGLQLGDTLNCSGAESYKEGVKAFAKMKGNLPDAILCISDEEAIGIMHSAMDAGIKVPEELQIISFNNTRLVEMVRPQLSSVIQPLYDIGAVGMRLLTKYMNDEKIEEPNVVLPHRIEYRGTTK
>YP_041200 631_CcpA_6 CcpA
MTVTIYDVAREARVSMATVSRVVNGNQNVKAETKNKVNEVIKRLNYRPNAVARGLASKKTTTVGVIIPDISNIYYSQLARGLEDIAIMYKYHSIISNSDNDPEKEKEIFNNLLSKQVDGIIFLGGTITEEMKELINQSSVPVVVSGTNGKDAHIASVNIDFTEAAKEITGKLIEKGAKSFALVGGEHSKKAQEDVLAGLTEVLNKNSLQLGDTLNCSGAESYKEGVKAFAKMKGNLPDAILCISDEEAIGIMHSAMDAGIKVPEELQIISFNNTRLVEMVRPQLSSVIQPLYDIGAVGMRLLTKYMNDEKIEEPNVVLPHRIEYRGTTK
>WP_029377027 625_CcpA_6 CcpA
MTVTIYDVAREARVSMATVSRVVNGNQNVKPETRDKVNEVIKKLNYRPNAVARGLASKRTTTVGVIIPDISNVYYSQLARGLEDIATMYKYHSIISNSDNDPSKEKEIFNNLLSKQVDGIIFLGGTISEEIKDLINKSSVPVVVSGTNGKDEGISSVNIDFESAAKEITEHLIEKGAKSFAFVGGDYSKKAQEDVLVGLKDVLVQHELELDEQLIFNGNETYKDGLRAFESLATAKPDAILSISDEQAIGLVHAAQDAGVNVPNDLQIVSFNNTRLVEMVRPQLSSVIQPLYDIGAVGMRLLTKYMNEEDIDEPNVILPHRIEYRGTTK
>YP_301117 626_CcpA_6 CcpA
MTVTIYDVAREARVSMATVSRVVNGNQNVKPETRDKVNDVIKKLNYRPNAVARGLASKRTTTVGVIIPDISNVYYSQLARGLEDIATMYKYHSIISNSDNDPNKEKEIFNNLLSKQVDGIIFLGGTISEEIKELINKSSVPVVVSGTNGKDEGISSVNIDFKTAAKEITTELIEKGAKTFAFVGGDYSKKAQEDVLTGLKEVLDSNHLELKNELIFNGNETYKDGLRAFESLKSGKPDAILSISDEQAIGLVHAAQDEGVNVPEDVQIISFNNTRLVEMVRPQLSSVIQPLYDIGAVGMRLLTKYMNEEEIDEPNVILPHRIEYRGTTK
>YP_003471412 5437_CcpA_999 CcpA
MTVTIYDVAREARVSMATVSRVVNGNQNVKPETRKKVNEVIKRLNYRPNAVARGLASKRTTTVGVIIPDISNIYYSQLARGIEDIATMYKYHSIISNSDNDPEKEKEIFNNLLSKQVDGIIFLGGTISDEIKDLISQSSVPVVVSGTNGKDDQIASVNIDFKSAAKEVTEQLIQNGATKFALVGGDYSKKAQDDVLDGLSEALREHQLKLDDALHLTGKESYKEGVHAFEQLQGHHPDAILVISDEQAIGILHSAQDKGVKVPQDLQIVSFNNTRLVEMVRPKLSSVIQPLYDIGAVGMRLLTKYMNDEPIDEPNVILPHRIEYRGTTK
>WP_002452175 5412_CcpA_999 CcpA
MTVTIYDVAREARVSMATVSRVVNGNQNVKPETRNKVNEVIKKLNYRPNAVARGLASKRTTTVGVIIPDISNVYYSQLARGLEDIATMYKYHSIISNSDNDSEKEKEIFNNLLSKQVDGIIFLGGTISEEIKELINQSSVPVVVSGTNGKDDHVASVNIDFEKAAEEVTQQLIEQGAKSFALVGGDYSKKAQEDVLSGLNKVLSKNQLQLDDSLHLSGAESYKEGMKVFDKIKDNLPDAVLSISDEQAIGILHGALDAGIKVPEELQIVSFNNTRLVEMVRPQLSSVIQPLYDIGAVGMRLLTKYMNEEEIDEPNVILPHRIEYRGTTK
>YP_188868 627_CcpA_6 CcpA
MTVTIYDVAREARVSMATVSRVVNGNQNVKPETRNKVNEVIKRLNYRPNAVARGLASKRTTTVGVIIPDISNVYYSQLARGLEDIATMYKYHSIISNSDNDPEKEKEIFNNLLSKQVDGIIFLGGTISEEIKSLINQSSVPVVVSGTDGKDDHIASVNIDFKQAAEEATQYLIEKGAKTFSLIGGEYSIKAQDDVLEGLKNVLSQHQLKLDDTLHLTGNESYKSGIKTFEQLQSNLPDAVLCISDEQAIGILHSAQDAGVKVPEDLQIISFNNTRLVEMVRPQLSSVIQPLYDIGAVGMRLLTKYMNDEEIENPNVILPHRIEYRGTTQ
>WP_002443428 5415_CcpA_999 CcpA
MTVTIYDVAREARVSMATVSRVVNGNQNVKPETRNKVNEVIKKLNYRPNAVARGLASKRTTTVGVIIPDISNVYYSQLARGLEDIATMYKYHSIISNSDNDPEKEKEIFNNLLSKQVDGIIFLGGTISEEIKELINQSSVPVVVSGTNGKDDHIASVNIDFKQAAEEAAQHMFEQGATKFALVGGDYSKKAQDDVLQGLTKVLDQHQLELDEALHFSGKESYKEGIKAFERLQDNMPDAILSISDEQAIGILHSALDAGVKVPEDLQIVSFNNTRLVEMVRPQLSSVIQPLYDIGAVGMRLLTKYMNEEDIEEPNVILPHRIEYRGTTK
>WP_002453466 5466_CcpA_999 CcpA
MTVTIYDVAREARVSMATVSRVVNGNQNVKPETRNKVNEVIKKLNYRPNAVARGLASKRTTTVGVIIPDISNVYYSQLARGLEDIATMYKYHSIISNSDNDPEKEKEIFNNLLSKQVDGIIFLGGTISEEIKDLINQSSVPVVVSGTNSKDDHIASVNIDFKQAAEEATQHMIEKGAKKFALVGGDYSKKAQDDVLQGLTKVLNQHHLELDEALHFSGKESYKEGIKAFEKLQNNMPDAILSISDEQAIGILHSALDAGVNVPEDLQILSFNNTRLVEMVRPQLSSVIQPLYDIGAVGMRLLTKYMNEEEIEEPNVILPHRIKYRGTTN
>YP_001032110 614_CcpA_4 CcpA
MVESTTTIYDVARVAGVSMATVSRVVNGNANVKEKTRQKVLEAIAELDYRPNAVARGLASKRTTTVGVILPTITSTYFAAITRGVDDIASMYKYNMILANSDNDVEKEEKVLETFLSKQVDGIVYMGSSLDEKIRTSLKNSRTPVVLVGTIDGDKEIPSVNIDYHLAAYQSTTKLIENGNKKIAYIMGSLKDVENTERMVGYQEALLEANIEFDENLVFEGNYSYEQGKSLAERLLERGATSAVVSHDTVAVGLLSAMMDKEVKVPEEFEIISGANSPITQYTYPTLTSVNQPLYDLGAVAMRLLTKLMLKEDVEQNQLVLDHEIISRRSTK
>AAK29739 618_CcpA_4 CcpA
MVESTTTIYDVARVAGVSMATVSRVVNGNANVKEKTRQKVLEAIAELDYRPNAVARGLSSKRTTTVGVILPTITSTYFAAITRGVDDIASMYKYNMILANSDNDVEKEEKVLETFLSKQVDGIVYMGSSLDEKIRTSLKNSRTLVVLVGTIDGDKEIPSVNIDYHLAAYQSTKKLIDSGNKKIAYIMGSLKDVENTERMVGYQEALLEANTEFDENLVFEGNYSYEQGKALAERLLERGATSAVVSHDTVAVGLLSAMMDKGVKVPEDFEIISGANSPITQYTYPTLTSVNQPLYDLGAVAMRLLTKLMLKEDVEQNQLVLDHEIFSRRSTK
>NP_267804 615_CcpA_4 CcpA
MVESTTTIYDVARVAGVSMATVSRVVNGNANVKEKTRQKVLEAIAELDYRPNAVARGLASKRTTTVGVILPTITSTYFAAITRGVDDIDSMYKYNMILANSDNDVEKEEKVLETFLSKQVDGIVYMGSSLDEKIRTSLKNSRTPVVLVGTIDGDKEIPSVNIDYHLAAYQSTKKLIDSGNKKIAYIMGSLKDVENTERMVGYQEALLEANIEFDENLVFEGNYSYEQGKALAERLLERGATSAVVSHDTVAVGLLSAMMDKGVKVPEDFEIISGANSPITQYTYPTLTSVNQPLYDLGAVAMRLLTKLMLKEDVEQNQLVLDHEIFSRRSTK
>AAC96330 617_CcpA_4 CcpA
MVESTTTIYDVARVAGVSMATVSRVVNGNANVKEKTRQKVLEAIAELDYRPNAVARGLASKRTTTVGVILPTITSTYFAAITRGVDDIASMYKYNMILANSDNDVEKEEKVLETFLSKQVDGIVYMGSSLDEKIRTSLKNSRTPVVLVGTIDGDKEIPSVNIDYHLAAYQSTKKLIDSGNKKIAYIMGSLKDVENTERMVGYQQALLEKANIEFDENLVFEGNYSYEQGKALAERLLERGATSAVVSHDTVAVGLLSAMMDKGVKVPEDFEIISGANSPITQYTYPTLTSVNQPLYDLGAVAMRLLTKLMLKEDVEQNQLVLDQEIFSRRSTK
>EFG49758 5442_CcpA_999 CcpA
MKMEKQTVTIYDVAREAQVSMATVSRVVNGNTNVKPSTRAKVLDVIKRLDYRPNAVARGLASKKTTTVGVLLPDITNNFFSALALGIDDIASMYKYNIILDNADNKKESQVLSNILAKQVDGVIYMGHQLSDSVREEINRTNTPFVLAGLNDHKGEIPSVNIDYTQAFYEAVSGLFAQGYKNIGYLAAKPYFTNNLDRYNGYLKALEEAGKELDESLLFEVQDSRFKNGEDIAQQILDSKADGIVVVGDELAVKVTNHMVDNGVKVPEEFAIVTSNNTALTEVVRPTLTSIEPPLYDIGAVSMRILTKLMNKEEEIENHVTLPHKFILRDSTKDA
>WP_002828405 5413_CcpA_999 CcpA
MDKQTVTIYDVAREAKVSMATVSRVVNGNANVKAETKEKVNAVIAKLGYRPNAVARGLASRRTTTIGVVIPDVTNHYFAELARGIDDVAAMYHYQIILANSDESNTKEIQVMENLLGKQVDGIVFMGNILNDDIRDEFKKADVPVVLAGLLDEYEEQPSVNIEYRSAMSDATTRLLQAGHTKIAFVTGDLDHYMNKAHKLLGYQDALAAYDVAYDEKLVFQGTYDYQSGYQLAQEIKDSEATAAIVANDEMAAGVINGLTDAGVNVPDDFEIITGNDSKVAVITRPQLSSITQPIYDIGAVAMRMLTKLMNHEELAVNNIVLPHGYVDRGSTKHDNM
>WP_006417421 5464_CcpA_999 CcpA
MDNKTTITIYDVAREAGVSMATVSRVVNGNPNVKPSTRKKVSDVIDRLNYRPNAVARGLASKKTTTVGVIIPSVTNLFFSSLARGIDDIATMYKYNIILANSDENPEKEIAVFQTLLAKQVDGIIFMGYDVNDQIRAEIERSYTPVVFAGTATGNKGDFYSVNIDDESAVKDVALKLLDMGAKPAILTGPDHLLSNAERIKGYKAAYKEAGKEVNESLIMPTSHNYKSAPALVDELLAEKADSVIVTHDDMAAAVLNEVIIRGLKVPEEFQVIASHNSVMTELVRPQLTSIELPLYDIGAVAMRLLTKIMNSEEVDEKKVILPHKIKERGTTRF
>WP_006916823 5419_CcpA_999 CcpA
MEKQTITIYTVANEAHVSMATVSRVVNGNPNVKPDTRKKVLEVIKKLNYRPNAVARGLASKKTTTVGVVIPDITNDYFAELALGIDDIATMYKYNMILTNSDADDKKALQVVRSMFAKQVDGIIFMGHDISDELREEFENSTVPVVVAGSVTNDEELPAVRIDYQKATEEAVTRLLKKNQKVALVVGSKSSTINAQQRIPGYQAALKAAGQKYDESLVFEAHDSYDEGYALAEKVMKSGVTAVFSSDDGIAAGLLNGLNDRGVTVPDDFEIITGNDTKLATVTRPMMTSVTLPLYDIGAVSMRLLTKLMSEDRETAEADAEQDENSNVILQHGFVDRQSTK
>WP_003682856 1445_CcpA_0 CcpA
MQKQSVTIYTVAREARVSMATVSRVVNGNPNVKPETRKKVLDVIKELNYRPNAVARGLASKKTTTVGVVIPDVTNDYFSKLALGIDDIASMYKYNMILTNSDADDHKALQVVRSMMAKQVDGIIFMGHDISEELRQEFSSSTIPVVVAGSAINDEDLPTVRINYQAATKEAVQYLLNHGNDKVALVIGSKASTINAQMRIPGYEAALKEAGQSLDEALIFEAHDSYREGYDLTEKVLESGAKAAFVSDDGIAAGLLNGLTDHGSKVPADFELIAANDTKLTEITRPKMTSVTQPLYDIGAVSMRLLTKLMGNNQATDGEDGDDEQNVILPHGFEERQTTR
>EEJ40672 5410_CcpA_999 CcpA
MKTDKDSKERAINMEKQAVTIYTVAREARVSMATVSRVVNGNPNVKPETRQKVLDVIKKLNYRPNAVARGLASKKTTTVGVIIPSVTNPYFAELALGIDDIATMYKYNIILTNSDFNDDKILKVAHGLLAKQVDGIIFMGHDMSAELQQEFAASNTPVVVAGSIVNDDKLATVRIDYQSAAKEATNYLLDHNDDRVAFVVSSLDYSINSKYRLAGYKEALAEHGIPFESKYVIETNGDYNRAYQQVDHLIEQGIKAAYVSDDDLAAGLLNGLTDNGVKVPDDFEIVTSNDTTYAKITRPTLTSITQPLYDIGAISMRLLTKMMDGEVSDTDDVILDHGIIERQSTRRG
>YP_001841532 612_CcpA_0 CcpA
MEKQSVTIYTVAREARVSMATVSRVVNGNPNVKPETRQKVLDVIKQLNYRPNAVARGLASKKTTTVGVVIPNITDPYFAELALGIDDVASMYKYNIILTNSDSDDEKILKVVRSLLAKQVDGLIFMGHDVSDDLRNEFESTNTPVVVAGSVVNDDTLPSVRINYQAAAKEATEFLLKHGDQQVAYITGSLRYSINGKDRLDGYKEALANNNVAFNDSLVIETDGSYQAGYAKAQEVIEKGLKAAYVTDDSLAAGLLNGLTDAGISVPADFELISSNDTNYTKVVRPTITSITQPLYDLGAISMRLLTKLMDGDDSNDDEKNVILDHGFVERQSTRK
>WP_003666707 610_CcpA_0 CcpA
MEKQSVTIYTVAREARVSMATVSRVVNGNPNVKPETRQKVLDVIKQLNYRPNAVARGLASKKTTTVGVVIPNITDPYFAELALGIDDVASMYKYNIILTNSDSDDEKILKVVRSLLAKQVDGLIFMGHDVSDDLRNEFESTNTPVVVAGSVVNDEVLPSVRINYQAAAKEATEFLLKHGDQQVAYITGPLRYSINGEDRLNGYKEALANNNVAFNESLVIETDGSYQAGYAKAQEVIEKGLKAAYVTDDSLAAGLLNGLTDAGISVPADFELISSNDTNYTKVVRPTITSITQPLYDLGAISMRLLTKLMDGDDSNDDEKNVILDHGFVERQSTRK
>WP_003671898 5411_CcpA_999 CcpA
MEKQSVTIYTVAREARVSMATVSRVVNGNPNVKPETRQKVLDVIKQLNYRPNAVARGLASKKTTTVGVVIPNITDPYFAELALGIDDVASMYKYNIILTNSDSDDEKILKVVRSLLAKQVDGLIFMGHDVSDDLRNEFESTNTPVVVAGSVVNDDALPSVRINYQAAAKEATEFLLKHGDQQVAYITGPLRYSINGEDRLNGYKEALANNNVPFNESLVIETDGSYQAGYAKAQEVIEKGLKATYVTDDSLAAGLLNGLTDAGISVPDDFELISSNDTNYTKVVRPTITSITQPLYDLGAISMRLLTKLMDGDDSNDDEKNVILDHGFVERQSTRK
>WP_007124740 5427_CcpA_999 CcpA
MEKQAVTIYTVAREARVSMATVSRVVNGNPNVKPATRQKVLDVIKRLNYRPNAVARGLASKRTTTVGVVIPNITNPYFAELALGIDDIASMYKYNIILANSDYDNDKILKVVRNLHAKQVDGIIFMGFDLSEELRAEFKSSSTPVVVAGSVVNDKELPAVRIDYRKAAKEAVARLLDHNHDHVALVTSSLGYSINGDDRLSGYQDALAEAGVQFDDQLVIETDGSYKQIYDQAKALADSGVKAAYVTNDHLAVGLLNGLTDNGIKVPTDFEIISSNDTTYTRLCRPMLTSISQPLYDIGAVSMRLLTKLMEDTDDRENDVILDHSIVSRQSTRLQ
>WP_003711614 5463_CcpA_999 CcpA
MEKQAVTIYTVAREARVSMATVSRVVNGNPNVKPATRQKVLDVIERLNYRPNAVARGLASKRTTTVGVVIPSITNPYFAELALGIDDIASMYKYNIILANSDYDNDKILKVVRNLHAKQVDGIIFMGFDLSPELRAEFKSSSTPVVVAGSVVNDKELPAVRIDYRKAAKEAVTRLLDHNHDHVALVTSSLGYSINADDRLSGYKDALADAGVDFDDQLVIETDGSYKQIYDQAKAIADSGVKAAYVTNDHLAVGLLNGLTDSGIKVPDDFEIISSNDTTYTRLCRPMLTSISQPLYDIGAVSMRLLTKLMEDKDDSESDVILEHSIIPRQSTRLQ
>AAC82367 549_CcpA_0 CcpA
MGKKKETITIYDVAHEAGVSMATVSRVVNGNPNVKPATRKKVLDVIRRLGYRPNAVARGLASKRTTTVGVVIPDISNAFYAELTRGIEDIATMYHYNIILSNSDLQKDRELQLIETLLEKQVDGLLFLGGEITEAHREIFSATPVPVVLAASRDEKKELPYVTIDRIQASKEATLILGHEGHKHVGFIGGPLTDSVNGYPRYLGYKEALKEMDIAFEEDLIRLGDYRYRSGYKAMRELLESRPEITAVFAASDEMAVGALHAALDMGRDVPNDLSVIGFENIPLASQVRPLLSTVGVPMYDIGAVAMRLLTKYMNEEQVETGQVYLPYHIQLRESTRLKEWEEEKE
>WP_008429056 5488_CcpA_999 CcpA
MTVTIYDVAREANVSMATVSRVVNANQNVKPATRKKVLKVIEELGYRPNAVARGLASKKTTTVGVIIPDISNSMYAELARGIEDIATMYRYNIILSNSDQNENKELQLLETMLGKQVDGIVFMSDVISAELLKEMERSPTPIVLAGSIDESAAIASVNIDYYGAAYEAVKKLIDNGHQKIAFIIGPLTSMINKEYKLKAYKEALADAGIAYDEKLIVECNNSYDEAMEAVQTLAPEEPTAYFVSNDEMSFGVIHAVEEQGKKIPMDVEVISYENSKLARMARPMLTSVAFPLYDIGAVSMRLLTKYMNNEEIEEKQVILPYRIEERQSTKND
>AAO43402 546_CcpA_0 CcpA
MTVTIYDVAREANVSMATVSRVVNGNQNVKPATRKKVLEVIERLEYRPNAVARGLASKKTTTVGVIIPDIANNVYAELARGVEDIATMYRYNIILANSDQHEDKELQLLDTMLGKQVDGIVMMSDEVTEKMQQTMDHSPVPIVLAGSVDESQTIATVNIDYFQAAYEAISLLIQNGHTRIGFVTGPLSYTINGKFNLAAYKKALQDAGLPLDEALIAAEESSYDMGLEAGRFTVLEQPPTAYFAGSDELAIGLIHGAQDAGKNVPEDTEVISFENSKLARMVRPQLTSVALPLYDIGAVAMRLLTKLMSKEPVEDEAVILPHRTEHRQSVKSK
>WP_004226110 5446_CcpA_999 CcpA
MTVTIYDVAREANVSMATVSRVVNGNQNVKPATRKKVLEVIERLEYRPNAVARGLASKKTTTVGVIIPDIANNVYAELARGVEDIATMYRYNIILANSDQHEDKELQLLDTMLGKQVDGIVMMSDEVTEKMQQTMDHSPVPIVLAGSVDESQTIATVNIDYFQAAYEAISLLIQNGHTRIGFVTGPLSYTINGKFKLAAYKKALQDAGLPIDEALIAAEESSYDMGLEAWEILSALEQPPTAYFAGSDELAIGLIHGAQDAGKNVPEDIEVISFENSKLARMVRPQLTSVALPLYDIGAVAMRLLTKLMSKETVEDEAVILPHRIEHRQSIKSK
>WP_003755513 1350_CcpA_2 CcpA
MNVTIYDVAREANVSMATVSRVVNGNPNVKPVTRKKVLDVINKLGYRPNAVARGLASKRTTTVGVIIPDISNVFYAELARGIEDIATMYKYNIILSNSDENEMKELQVLNTLLGKQVDGIIYMGERISEQLQEEFDRSPAPVVLAGSVDQANKLASVNIDYREATKAAVKRFIENGHDKIAFVIGSLNEPVNRDLKLGGYKDALEEAGIAYDETYVLEADYNYAAGVKAWEELSNLAHTPNAVIAADDELGVGILNAALDAGVSVPDDLEIITSNNTKLTLMTRPQLSTVVQPLYDIGAVAMRLLTKLMSSDEVDEKAVILPHSEKFRGTTKNKS
>NP_465124 541_CcpA_2 CcpA
MNVTIYDVAREANVSMATVSRVVNGNPNVKPVTRKKVLDVINQLGYRPNAVARGLASKRTTTVGVIIPDISNVFYAELARGIEDIATMYKYNIILSNSDENEDKELQVLNTLLGKQVDGIIYMGERISEQLQEEFDRSPAPVVLAGAVDMENKFASVNIDYKQATKEAVKRFVDNGHKQIAFVSGSLNEPVNREMKLAGYKEALEEAGISYQEDYIIEAKYNYNAGVKVWAELSALSKKPNAVVVADDELAIGILNAALDAGIKVPEDLEVMTSNNTKLTLMSRPQLSTIVQPLYDIGAVAMRLLTKLMTSEEVDEKTVILPHSENYVVRLKKKNKVDSIFNGML
>YP_003464751 5436_CcpA_999 CcpA
MNVTIYDVAREANVSMATVSRVVNGNPNVKPVTRKKVLDVINQLGYRPNAVARGLASKRTTTVGVIIPDISNVFYAELARGIEDIATMYKYNIILSNSDENEDKELQVLNTLLGKQVDGIIYMGERISEQLQEEFDRSPAPVVLAGAVDLENKLASVNIDYKQATKEAVKRFIDNGHKQIAFVSGSLNEPVNSEMKLAGYKEALEEAGIKYQEDYIIEAKYNYNAGVKVWAELSALTKKPNAVVVADDELAIGILNAALDAGINVPEDLEVMTSNNTKLTLMSRPQLSTIVQPLYDIGAVAMRLLTKLMTNEEVDEKTVILPHSEKLRGTTKEK
>YP_849810 540_CcpA_2 CcpA
MNVTIYDVAREANVSMATVSRVVNGNPNVKPVTRKKVLDVINQLGYRPNAVARGLASKRTTTVGVIIPDISNVFYAELARGIEDIATMYKYNIILSNSDENEDKELQVLNTLLGKQVDGIIYMGERISEQLQEEFDRSPAPVVLAGAVDMENKLASVNIDYKQATKEAVKRFVNNGHKQIAFVSGSLNEPVNREMKLAGYKEALEEAGIKYEEDYIIEAKYNYNAGVKVWAELSALTKKPNAVVVADDELAIGILNAALDAGIKVPEELEVMTSNNTKLTLMSRPQLSTIVQPLYDIGAVAMRLLTKLMTNEEVDEKTVILPHSEKLRGTTKEKK
>NP_470976 539_CcpA_2 CcpA
MNVTIYDVAREANVSMATVSRVVNGNPNVKPVTRKKVLDVINQLGYRPNAVARGLASKRTTTVGVIIPDISNVFYAELARGIEDIATMYKYNIILSNSDENEDKELQVLNTLLGKQVDGIIYMGERISEQLQEEFDRSPAPVVLAGAVDMENKLASVNIDYKEATKEAVKRFVDNGHKQIAFVSGSLNEPVNREMKLAGYKEALEEAGITYQEDYIIEAKYNYNAGVKVWEELSALSKKPNAVVVADDELAIGILNAALDAGIKVPEELEVMTSNNTKLTLMSRPQLSTIVQPLYDIGAVAMRLLTKLMTNEEVDEKTVILPHSEKLRGTTKEKK
>EFR87572 5470_CcpA_999 CcpA
MNVTIYDVAREANVSMATVSRVVNGNPNVKPVTRKKVLDVINQLGYRPNAVARGLASKRTTTVGVIIPDISNVFYAELARGIEDIATMYKYNIILSNSDENEDKELQVLNTLLGKQVDGIIYMGERISEQLQEEFDRSPAPVVLAGAVDMENKLASVNIDYKQATKEAVQRFVANGHKQIAFVSGSLNEPVNREMKLAGYKEALEEAGIAYQEDYIIEAKYNYNAGVKVWAELSALAKKPNAVVVADDELAIGILNAALDAGIKVPEDLEVMTSNNTKLTLMSRPQLSTIVQPLYDIGAVAMRLLTKLMTSEEVDEKTVILPHSEKLRGTTKEK
>WP_003729638 5439_CcpA_999 CcpA
MNVTIYDVAREANVSMATVSRVVNGNPNVKPVTRKKVLDVINQLGYRPNAVARGLASKRTTTVGVIIPDISNVFYAELARGIEDIATMYKYNIILSNSDENEDKELQVLNTLLGKQVDGIIYMGERISEQLQEEFDRSPAPVVLAGAVDMENKFASVNIDYKQATKEAVKRFVDNGHKQIAFVSGSLNEPVNREMKLAGYKEALEEAGIAYQEDYIIEAKYNYNAGVKVWEELSALAKKPNAVVVADDELAIGILNAALDAGIKVPEDLEVMTSNNTKLTLMSRPQLSTIVQPLYDIGAVAMRLLTKLMTNEEVDEKTVILPHSEKLRGTTKRKKIS
>WP_006036437 5449_CcpA_999 CcpA
MTVTIYDVAREAGVSMATVSRVVNNNPNVKPQTRKKVYEAIERLGYRPNAVARGLASKKTTTVGVVIPDISNAIFAEVARGIEDIANMYHYNIILCNADKRKEKEIRVINTLLEKQVDGLLFMGGAVTEEHLQAFKTANVPVVLCATSDENGQIPAVDINHEEAAFDAVKTLIANGHRKIAMISGTLQDPSNGYARFHGYKRALEAEGIAYDEDLVRIGNYRYESGVEAAKYFLELSERPTAIFAATDEMAIGAIHSIQDAGLKVPDHVSVISVDNSRMASMVRPQLTTVAQPMYDIGAVSMRLLTKLMKKEAVDQAKVILPHEVITRNSVGGLA
>YP_003871318 5455_CcpA_999 CcpA
MERRNVTVTIYDVAREAGVSMATVSRVVNNNPNVKPQTRKKVYEAIEQLGYRPNAVARGLASKKTTTVGVVIPDISNSIFAEIARGIEDIANMYHYNIILCNADKRKEKEIRVINTLLEKQVDGLLFMGGTVTDEHIQAFHTAAVPIVLCATSDEKGSYPSVDIDHEAAAFDAVNTLIRHGHRQIAMISGTLQDPANGYARFQGYKRALEAAGIDYQEDLVRIGNYRYESGVEAMKYFLGLKKKPSAIFAATDEMAIGAIHSIQDEGLKVPDDFSVISVDNIRMASMVRPQLTTVAQPMYDLGAVAMRLLTKLMKKENVENPRVILPHETILRLSVNYLD
>YP_003947535 5457_CcpA_999 CcpA
MTVTIYDVAREAGVSMATVSRVVNNNPNVKPQTRKKVYEAIEQLGYRPNAVARGLASKKTTTVGVVIPDISNSIFAEIARGIEDIANMYHYNIILCNADKRKEKEIRVINTLLEKQVDGLLFMGGTVTDEHIQAFHTAAVPIVLCATSDEKGSYPSVDIDHEAAAFDAVNTLIRHGHRQIAMISGTLQDPANGYARFQGYKRALETAGIDYQEDLVRIGNYRYESGVEAMKYFLGLKKKPSAIFAATDEMAIGAIHSIQDEGLKVPDDFSVISVDNIRMASMVRPQLTTVAQPMYDLGAVAMRLLTKLMKKENVENSRVILPHETILRLSVNYLD
>WP_006209191 5474_CcpA_999 CcpA
MTVTIYDVAREAGVSMATVSRVVNNNPNVKPQTRKKVYEAIERLGYRPNAVARGLASKKTTTVGVVIPDISNSIFAEIARGIEDIANMYHYNIILCNADKRKEKEIRVINTLLEKQVDGLLFMGGTVTDEHIQAFQTSAVPIVLCATSDERGSYPSVDIDHEQAAFDAVSTLVRHGHREIAMISGTLQDPANGYARFQGYKKALEAAGIEYQEDLVRIGNYRYESGVEAMKYFLGLKKKPTAIFAATDEMAIGAIHSIQDEGYKVPDDFSIISVDNIRMASMVRPQLTTVAQPMYDLGAVAMRLLTKLMKKENVENPRVILPHETILRLSVSHVNE
>EGG38327 5493_CcpA_999 CcpA
MERRNLTVTIYDVAREAGVSMATVSRVVNNNPNVKPQTRKKVYEAIERLGYRPNAVARGLASKKTTTVGVVIPDISNSIFAEIARGIEDIANMYHYNIILCNADKRKEKEIRVINTLLEKQVDGLLFMGGTVTDEHIQAFQTSAVPIVLCATSDERGSYPSVDIDHEQAAFDAVNTLIRHGHREIAMISGTLQDPANGYARFQGYKKALEAAGIEYQEDLVRIGNYRYESGVEAMKYFLGLKKKPTAIFAATDEMAIGAIHSIQDEGYKVPDDFSIISVDNIRMASMVRPQLTTVAQPMYDLGAVAMRLLTKLMKKENVENPRVILPHETILRLSVSHVNE
>AAS01602 545_CcpA_0 CcpA
MTVTIYDVAREAGVSMATVSRVVNNNPNVKPQTRKKVYEAIERLGYRPNAVARGLASKKTTTVGVVIPDISNSIFAEIARGIEDIANMYHYNIILCNADKRKEKEIRVINTLLEKQVDGLLFMGGTVTEEHIQAFQTSAVPIVLCATSDENGQYPSVDIDHEAAAFDAVSTLVRHGHREIAMISGTFQDPANGYARFQGYKRALETAGIQYQEDLVRIGNYRYESGVEAMKYFLGLKKRPTAIFAATAEMAIGAIHSIQDEGLKVPDDFSIISVDGIRMASMVRPQLTTVAQPMYDLGAVAMRLLTNLMKKETVENPRVVLPHETILRVSVSHL
>WP_009225204 5417_CcpA_999 CcpA
MTVTIYDVAREAGVSMATVSRVVNNNPNVKPQTRKKVYEAIERLGYRPNAVARGLASKKTTTVGVVIPDISNSIFAEIARGIEDIANMYHYNIILCNADKRKEKEIRVINTLLEKQVDGLLFMGGTVTEEHIQAFQTSAVPIVLCATSDENGQYPSVDIDHEAAAFDAVSTLIRHGHREIAMISGTLQDPANGYARFQGYKRALETAGIRYQEDLVRIGNYRYESGVEAMKYFLGLKKRPTAIFAATDEMAIGAIHSIQDEGLKVPDDFSIISVDNIRMASMVRPQLTTVAQPMYDLGAVAMRLLTKLMKKETVENPRVILPHETILRLSVSHL
>NP_693147 563_CcpA_0 CcpA
MNVTIYDVAREANVSMATVSRVVNGNPNVKPTTRKKVLATIEQLGYRPNAVARGLASKKTTTVGAIIPDISNIFFSELARGIEDIATMYKYNIILSSSDQNKDKELELINTMLEKQVDGILFMGGNISEEHIHQFQTSSVPVVLASTYDPTDTIPSVNIDYELAAYEATKQLIQKGNKQPALVGSKADTSVNNLKTSGYLRALKEANIEVNEDYIYKDEYAYQTGIEAVEYLIGLDDQPNAVFVMYDEIALGVIHGAQDKGLDVPNDLEVFGFDNIRLSTMVRPTLTTIVQPTYDIGAVGMRLLTKYMNKEQVDEKNVVLPHRIEFRNSTIQ
>YP_001814711 536_CcpA_0 CcpA
MNSNITIYDVAREAAVSMATVSRVVNGNPNVKPSTRKKVQDAIDQLGYRPNAVARGLASKKTTTVGVIVPDISNIFFADLARGIEDVATMYKYNIILCNSDQNPEKEIHLLNTLLGKQVDGIIFMGGRLHEDLVREFKTSPVPIVLAATLNQDYDLPAVNIDYESAAHDAVKSLIDNGHKRIGFITGPLEQQINGEKKFAGYRSALEEANLPFDEQNVVLGNYTYDSGMKAMNQLLELGDACPRAIFAGTDEMALGVIHALQDAGHQVPEDFEVIGHDNTRLATMIRPKLTTVVQPMYDIGAVSMRLLTKILNKEEIETNNVTLPHRIEQRDSTRS
>NP_244107 533_CcpA_1 CcpA
MNTTIYDVAREAGVSMATVSRVVNGNPNVKPATRKKVLEAIERLGYRPNAVARGLASKRTTTVGVVIPDISSIFFAELARGIEDIATMYKYNIILCNSDQNKEKEIHLINTLLEKQVDGIVFMGGEITNEHAEEFKRAHVPVVLAATLDAEKEIPSVNIDYKQAAFDAVTYLIEKGHTSIGMVSGSLEDPVNGYQKYAGYREALEERGVAFDESMVVIGDYTYDSGIDAMNVFTKLEKRPTAIFVATDEMALGVIHGAQDHGLNIPDDIEVIGFDNTRLATMVRPTLSTVVQPIYDIGAVSMRLLTKYMNKEEVSEHIVELPHRIEFRQSTRP
>YP_176259 562_CcpA_1 CcpA
MNTTIYDVAREAGVSMATVSRVVNGNPNVKPTTRKKVLEAIERLNYRPNAVARGLASKRTTTVGVIIPDISSIFFSELARGIEDIATMYKYNIILCNSDQNKDKEIHLINTLLEKQVDGIVFMGGEITEEHAEQFKRAPVPIVLAATLDDEKSFPSVNIDYTQAAEDAIQFLIEKGHKRIGMLSGSLEDPINGYQKFAGYRQALQKNNIEFDENLIVIGDYTYDSGMEAMDAFLALDEKPTALFASNDEMALGVIHGIQDRGYDVPGDIEVLGFDNTRLATMVRPTLTTVVQPLYDIGAVSMRLLTKLMNKEEVDNYTVTLPHRIESRGSTK
>YP_003699352 1365_CcpA_1 CcpA
MNVTIYDVAREAGVSMATVSRVVNGNPNVKPATRKRVHEAIERLGYRPNAVARGLASKKTTTVGVIIPDISSIFFSELARGIEDIATMYKYNIILCNSDHNKDKEIHLINTLLEKQVDGIVFMGSEITAEHEEAFKMSPVPVVLSATIDNHKKLPSVNINYEQASYDAVKALIEEGHEKISMLSGTLEDPINGYMKFSGYKKALLEAGREVDDEYVFIGDYTYDSGLEAMNQILKLEEPPTAIFASTDEMALGLIHGAQDNGKRVPGDFDIIGFDNTRLATMVRPTLTTVVQPMYDIGAVSMRLLTKYMNKEKVDESVVLLPHRLEYRQSTGFQR
>YP_004096246 5475_CcpA_999 CcpA
MNITIYDVAREASVSMATVSRVVNGNPNVKPTTRKRVLEAIERLGYRPNAVARGLASKKTTTVGVIIPDISSIFFAELARGIEDIATMYKYNIILCNSDQNIDKEIHLVNTLLEKQVDGIVFMGGEITKEHEEAFKTSPVPIVLSATIDQNRLFPSVNIDYEQAAFDAVTSFIKRGHKKIAILSGSLEDPINGYLKFAGYKRALEEGNLPLDDDLIVIGDYTYDSGLEAMETLLALEDKPTAIFAGTDEMALGVIHGAQDAGYDVPNDFEIFGFNNTRLATMVRPTLSTVVQPMYDIGAVSMRLLTKYMKKEEVSENVVILPHRLEFRHSTIEAQ
>WP_014097696 1384_CcpA_1 CcpA
MNITIYDVAREANVSMATVSRVVNGNPNVKPTTRKKVLEVIDRLGYRPNAVARGLASKKTTTVGVIIPDVSNMLYAELARGIEDIATMYKYNIILSNSDQNKEKELRLLNTMLGKQVDGIVFMSGNITEEHIEEFEKSSVPIVLAGSIEPTGKIPSVNIDYKKATIEVISEFVKKGHKEIALVIGPLHDAVNRELRLEGYKEALRNAGIEFNEDYVLEGDYTYDSGIEAWQRLQELDKTPTAVFVGNDEMALGVIHGALDAGVNIPEQLEVVSSDNTRLAEMVRPQLTSVVQPLYDIGAVSMRLLTKYMNKETVTENQVILPHRVEYRNSTK
>WP_006836104 530_CcpA_1 CcpA
MNVTIYDVAREANVSMATVSRVVNGNPNVKPATRKKVVEVIDRLGYRPNAVARGLASKKTTTVGVIIPDISNIFFAELARGIEDIATMYKYNIILSNSDQNTEKELHLLNTMLGKQVDGIVFMGGNITEEHVREFELSPVPIVLAGTVEDSKKVPSVNIDYQAAAYDAVKELIGKGHKRIAYVSGPFHDKVNNEAKLPGYKQALEEAGIEFSEELVIEGDYTYDSGLEAWQRLQELNDKPTAVFVGNDEMALGVVHGAQDAGVNIPEEAEVISFDNTRLALMVRPQLTSIVQPLYDIGAVAMRLLTKFMNKEQVDEQIVVLPHRIEERDSTK
>WP_009795364 558_CcpA_1 CcpA
MNVTIYDVAREANVSMATVSRVVNGNPNVKPATRKKVLEVIERLGYRPNAVARGLASKKTTTVGVIIPDISSTFFAELARGIEDIATMYKYNIILSNSDQNKDKELHLLNTMLGKQVDGIVFMGGNITAEHVDEFEKSPVPIVLAGSIEESEKIPSVNINYEQAAYDAVQTFIEKGHKEIGIAIGPLHEPINEAKKLAGYKRALSEAGIEYREELVAEGDYTYDSGIEAFEKLMEASVKPTAIFAGSDEMALGVVHGAEDKGFSVPNDVEVISSDNTRLALMVRPQLTSVVQPLYDIGAVAMRLLTKYMNKEKVTENIVVLPHRIEYRDSTK
>WP_009333326 5476_CcpA_999 CcpA
MNVTIYDVAREANVSMATVSRVVNGNPNVKPATRKKVMEVIDRLGYRPNAVARGLASKKTTTVGVIIPDISSTFFAELARGIEDIATMYKYNIILSNSDQNIEKELHLLNTMLGKQVDGIVFMGGNITSEHVEEFEKSPVPIVLAGSIEETGKIPSVNINYEQAAFDVTKSFIEKGHKDAAIVVGPLREPINQEKKLAGYKRALEEAEVAFRDELVVEGDYTYDSGIEAFEKLLEADPRPTAIFAGSDEMALGIVHGAEDKGYNIPKDFEVISSDNTRLALMVRPQLTSVVQPLYDIGAVAMRLLTKLMNKESVDEQIVVLPHRIEERSSTK
>WP_003217727 1364_CcpA_1 CcpA
MNNVTIYDVAREANVSMATVSRVVNGNPNVKPTTRKKVLEAIDRLGYRPNAVARGLASKKTTTVGVIIPDISSIFYSELARGIEDIATMYKYNIILSNSDQNTDKELHLLNTMLGKQVDGIVFMGGNITDVLVEEFKRSPVPIVLAASVEEQAQTPSVNINYEQAIYDSVQLLVEKGHKRIAFVSGPMSEPINSMRKLAGYKRALEEAGIAFDDALVAEGDYSYDSGIESLAHLLEQSDKPTAVIAATDEMALGVIHGAQDRGVSIPDDLEVIGFDNTRLSLMVRPQLTTVVQPTYDIGAVAMRLLTKLMNKEQVDDQIVELPHRIEERQSTK
>YP_080265 512_CcpA_1 CcpA
MSNVTIYDVAREANVSMATVSRVVNGNPNVKPTTRKKVLEAIERLGYRPNAVARGLASKKTTTVGVIIPDISSIFYSELARGIEDIATMYKYNIILSNSDQNMDKELHLLNTMLGKQVDGIVFMSGNVTEEHVEEFKRSPVPIVLAASVEEKGETPSVAIDYEQAIYDAATMLIEKGHKRLAFVSGPMAEPVNQAKKLQGFKRALGDKGLQFKEEYVVEGDYTYDSGMEALEALMKLDEKPTAVLSATDEMALGVIHAAQDKGLAVPDDLEVIGFDNTRLSLMVRPQLSTVVQPTYDIGAVAMRLLTKLMNKEEVEEHIVQLPHRIELRQSTK
>YP_003974396 5459_CcpA_999 CcpA
MSNITIYDVAREANVSMATVSRVVNGNPNVKPTTRKKVLEAIDRLGYRPNAVARGLASKKTTTVGVIIPDISSIFYAELARGIEDIATMYKYNIILSNSDQNLEKELHLLNTMLGKQVDGIVFMGGNITDEHVEEFKRSPVPIVLAASVEEQGQTPSVAIDYEQAVYDAIKLLIDKGHKDIAFVSGPLAEPINRSKKLQGYKRALQEADLPFQEQFVAEGDYTYDSGLEALDALMSLEKKPTAVLSATDEMALGVIHAAQDRGLSIPEDLEIIGFDNTRLSLMVRPQLSTVVQPTYDIGAVAMRLLTKLMNKEQVEEHIVELPHRIELRQSTKS
>YP_004204800 510_CcpA_1 CcpA
MSNITIYDVAREANVSMATVSRVVNGNPNVKPTTRKKVLEAIERLGYRPNAVARGLASKKTTTVGVIIPDISSIFYSELARGIEDIATMYKYNIILSNSDQNMEKELHLLNTMLGKQVDGIVFMGGNITDEHVAEFKRSPVPIVLAASVEEQEETPSVAIDYEQAIYDAVKLLVDKGHTDIAFVSGPMAEPINRSKKLQGYKRALEEANLPFNEQFVAEGDYTYDSGLEALQHLMSLDKKPTAILSATDEMALGIIHAAQDQGLSIPEDLDIIGFDNTRLSLMVRPQLSTVVQPTYDIGAVAMRLLTKLMNKEPVEEHIVELPHRIELRKSTKS
>YP_003867229 5444_CcpA_999 CcpA
MSNITIYDVAREANVSMATVSRVVNGNPNVKPTTRKKVLEAIDRLGYRPNAVARGLASKKTTTVGVIIPDISSIFYSELARGIEDIATMYKYNIILSNSDQNMEKELHLLNTMLGKQVDGIVFMGGNITDEHVAEFKRSPVPIVLAASVEEQEETPSVAIDYEQAIYDAVKLLVDKGHTDIAFVSGPMTEPINRSKKLQGYKRALEESNLPFNEQFVAEGDYTYDSGLEALQHLMSLDKKPTAILSATDEMALGIIHAAQDQGLSIPEDLEIIGFDNTRLSLMVRPQLSTVVQPTYDIGAVAMRLLTKLMNKEPVEEHIVELPHRIELRKSTKS
>YP_001422275 511_CcpA_1 CcpA
MSNITIYDVAREANVSMATVSRVVNGNPNVKPTTRKKVLEAIDRLGYRPNAVARGLASKKTTTVGVIIPDISSIFYSELARGIEDIATMYKYNIILSNSDQNLEKELHLLNTMLGKQVDGIVFMGGNITDEHVEEFKRSPVPIVLAASVEEQGETPSVAIDYEQAIYDAVKLFIDKGHRDIAFVSGPMQEPINRSKKLQGYKRALEEAAIPFNEQFVAEGDYTYDSGMEALQSLMGLDRKPTAILSATDEMALGIIHAAQDQGLSIPDDLDIIGFDNTRLSLMVRPQLSTVVQPTYDIGAVAMRLLTKLMNKEPVEEQIVELPHRIELRQSTKS
>YP_003921370 5456_CcpA_999 CcpA
MSNITIYDVAREANVSMATVSRVVNGNPNVKPTTRKKVLEAIDRLGYRPNAVARGLASKKTTTVGVIIPDISSIFYAELARGIEDIATMYKYNIILSNSDQNLEKELHLLNTMLGKQVDGIVFMGGNITDEHVEEFKRSPVPIVLAASVEEQGETPSVAIDYEQAIYDAVKLFIDKGHRDIAFVSGPMAEPINRSKKLQGYKRALEEAGIAFNEQFVAEGDYTYDSGMEALQSLMGLDRKPTAILSATDEMALGIIHAAQDQGMSIPDDLDIIGFDNTRLSLMVRPQLSTVVQPTYDIGAVAMRLLTKLMNKEPVEEHIVELPHRIELRQSTKS
>WP_001103315 1345_CcpA_1 CcpA
MNVTIYDVAREANVSMATVSRVVNGNPNVKPTTRKKVLEAIDRLGYRPNAVARGLASKKTTTVGVIIPDISNTFYAELARGIEDIATMYKYNIILSNSDQNREKEFHLLNTMLGKQVDGIVFMGEDITDTHVEEFKKSPVPIVLAASFDEENETSSVNIDYTQAAYDAMKHFLEQGHKRIGFVSGPYIDKAASAKKLQGYKKALEEVGIAYDENLVIDGDYTYDSGLEAFEKLWELDQKPTAIFVSSDEMALGVIHAAQDAGLNVPEDIEVLGFDNTRLALMVRPQLSTVVQPMYDIGAVAMRLLTKYMNKEKVEDHTVILPHRIQFRDSTK
>WP_003201117 1407_CcpA_1 CcpA
MNVTIYDVAREANVSMATVSRVVNGNPNVKPTTRKKVLEAIDRLGYRPNAVARGLASKKTTTVGVIIPDISNTFYAELARGIEDIATMYKYNIILSNSDQNKEKEFHLLNTMLGKQVDGIVFMGEDITDAHVEEFKKSPVPIVLAASFDENNETSSVNIDYTQAAYDAMKHFLAQGHKRIGFVSGPYIDKAGSAKKLQGYKKALEEAGIAYDENLVIDGDYTYDSGLEAFEKLWELDQKPTAIFVSSDEMALGVIHAAQDAGLNVPENVEVLGFDNTRLALMVRPQLSTVVQPMYDIGAVAMRLLTKYMNKENVEDHTVILPHRIQFRDSTK
>YP_001376552 514_CcpA_1 CcpA
MNVTIYDVAREANVSMATVSRVVNGNPNVKPTTRKKVLEAIDRLGYRPNAVARGLASKKTTTVGVIIPDISNTFYAELARGIEDIATMYKYNIILSNSDQNKEKEFHLLNTMLGKQVDGIVFMGEDITDIHVEEFKKSPVPIVLAASFDEKNETPSVNIDYTQAAYDAIKYFLEKGHKRIGFVSGPFVDKAGSAKKLQGYKKALEETGISYDEKLVIDGDYTYDSGLEAFEKLWALDQKPTAIFVSSDEMALGVIHAAQDAGLRVPEDVEVLGFDNTRLALMVRPQLSTVVQPMYDIGAVAMRLLTKYMNKEKVEDHTVILPHRIQFRNSTK
>YP_001647291 1408_CcpA_1 CcpA
MCEEMNVTIYDVAREANVSMATVSRVVNGNPNVKPTTRKKVLEAIDRLGYRPNAVARGLASKKTTTVGVIIPDISNTFYAELARGIEDIATMYKYNIILSNSDQNKEKEFHLLNTMLGKQVDGIVFMGEDITDIHVEEFKKSPVPIVLAASFDEQNETSSVNIDYTQAAYDAMKHFIEQGHKRIGFVSGPFINKAGSAKKLQGYKKALEEAGISYDENLIIDGDYTYDSGIEAFERLWGMDEKPTAIFVSSDEMALGVIHAAQDAGLNVPTDIEVLGFDNTRLALMVRPQLSTVVQPMYDIGAVAMRLLTKYMNKEKVEDHSVILPHRIQFRDSTK
>WP_001103310 1396_CcpA_1 CcpA
MNVTIYDVAREANVSMATVSRVVNGNPNVKPTTRKKVLEAIDRLGYRPNAVARGLASKKTTTVGVIIPDISNTFYAELARGIEDIATMYKYNIILSNSDQNKEKEFHLLNTMLGKQVDGIVFMGEDITDIHIEEFKKSPVPIVLAASFDEQNETPSVNIDYTQAAYDAMKHFIEQGHTRIGFVSGPFINKAGSAKKLQGYKKALEEASISYDENLIIDGDYTYDSGIEAFEKLWSSDEKPTAIFVSSDEMALGVIHAAQDAGLNVPTDVEVLGFDNTRLALMVRPQLSTVVQPMYDIGAVAMRLLTKYMNKEKVEDHTVILPHRIQFRDSTK
>WP_001103287 1409_CcpA_1 CcpA
MNVTIYDVAREANVSMATVSRVVNGNPNVKPTTRKKVLEAIDRLGYRPNAVARGLASKKTTTVGVIIPDISNTFYAELARGIEDIATMYKYNIILSNSDQNKEKEFHLLNTMLGKQVDGIVFMGEDITDIHIEEFKKSPVPIVLAASFDDQNETPSVNIDYTQAAYDAMKHFIEQGHKRIGFVSGPFIDKAGSAKKLQGYKKALEEASISYDENLVIDGDYTYDSGIEAFEKLWSSDEKPTAIFVSSDEMALGVIHAAQDAGLNVPTDVEVLGFDNTRLALMVRPQLSTVVQPMYDIGAVAMRLLTKYMNKEKVEDHTVILPHRIQFRDSTK
>WP_001103289 1394_CcpA_1 CcpA
MNVTIYDVAREANVSMATVSRVVNGNPNVKPTTRKKVLEAIDRLGYRPNAVARGLASKKTTTVGVIIPDISNTFYAELARGIEDIATMYKYNIILSNSDQNKEKEFHLLNTMLGKQVDGIVFMGEDITDIHIEEFKKSPVPIVLAASFDEQNETPSVNIDYIQAAYDAMKHFIEQGHKRIGFVSGPFIDKAGSAKKLQGYKKALEEAGISYDENLVIDGDYTYDSGIEAFEKLWSNDEKPTAIFVSSDEMALGVIHAAQDAGLNVPTDVEVLGFDNTRLALMVRPQLSTVVQPMYDIGAVAMRLLTKYMNKEKVENHTVILPHRIQFRDSTK
>WP_003257811 528_CcpA_1 CcpA
MCDEMNVTIYDVAREANVSMATVSRVVNGNPNVKPTTRKKVLEAIDRLGYRPNAVARGLASKKTTTVGVIIPDISNTFYAELARGIEDIATMYKYNIILSNSDQNKEKEFHLLNTMLGKQVDGIVFMGEDITDIHIEEFKKSPVPIVLAASFDEQNETPSVNIDYTQAAYDAMKHFIEQGHKRIGFVSGPFIDKAGSAKKLQGYKKALEEEGISYDENLVIDGDYTYDSGIEAFEKLWSNDEKPTAIFVSSDEMALGVIHAAQDAGLNVPTDVEVLGFDNTRLALMVRPQLSTVVQPMYDFGAVAMRLLTKYMNKEKVEDHTVILPHRIQFRDSTK
>WP_001103313 1402_CcpA_1 CcpA
MNVTIYDVAREANVSMATVSRVVNGNPNVKPTTRKKVLEAIDRLGYRPNAVARGLASKKTTTVGVIIPDISNTFYAELARGIEDIATMYKYNIILSNSDQNKEKEFHLLNTMLGKQVDGIVFMGEDITDLHIEEFKKSPVPIVLAASFDEQNETPSVNIDYTQAAYDAMKHFIEQGHKRIGFVSGPFIDKAGSAKKLQGYKKALEEEGISYDENLVIDGDYTYDSGIEAFEKLWSNDEKPTAIFVSSDEMALGVIHAAQDAGLNVPTDVEVLGFDNTRLALMVRPQLSTVVQPMYDIGAVAMRLLTKYMNKEKVEDHTVILPHRIQFRDSTK
>YP_896969 520_CcpA_1 CcpA
MCDEMNVTIYDVAREANVSMATVSRVVNGNPNVKPTTRKKVLEAIDRLGYRPNAVARGLASKKTTTVGVIIPDISNTFYAELARGIEDIATMYKYNIILSNSDQNKEKEFHLLNTMLGKQVDGIVFMGEDITDIHAEEFKKSPVPIVLAASFDEQNETPSVNIDYTQAAYDAMKHFIEQGHKRIGFVSGPFIDKAGSAKKLQGYRKALEEAGISYDENLVIDGDYTYDSGIEAFEKLWSLDEKPTAIFVSSDEMALGVIHAAQDAGLNVPTDVEVLGFDNTRLALMVRPQLSTVVQPMYDIGAVAMRLLTKYMNKEKVEDHTVILPHRIQFRDSTK
>YP_086004 525_CcpA_1 CcpA
MNVTIYDVAREANVSMATVSRVVNGNPNVKPTTRKKVLEAIDRLGYRPNAVARGLASKKTTTVGVIIPDISNTFYAELARGIEDIATMYKYNIILSNSDQNKEKEFHLLNTMLGKQVDGIVFMGEDITDIHIEEFKKSPVPIVLAASFDEQNETPSVNIDYTQAAYDAMKHFIEQGHKRIGFVSGPFIDKAGSAKKLQGYRKALEEAGISYDENLVIDGDYTYDSGIEAFEKLWSLDEKPSAIFVSSDEMALGVIHAAQDAGLHVPTDVEVLGFDNTRLALMVRPQLSTVVQPMYDIGAVAMRLLTKYMNKEKVEDHTVILPHRIQFRDSTK
>YP_002314827 1410_CcpA_1 CcpA
MIFLHKIAMYDSFRYIECKKGVYVMNVTIYDVAREANVSMATVSRVVNGNPNVKPSTRKKVLEVIERLGYRPNAVARGLASKKTTTVGVIIPDISSIFFAEMARGIEDIATMYKYNIILSNSDQNKEKELHLLNTMLAKQVDGILFMGGDVTEEHVEQFKKSDVPIVLAATIEKNNIIPSVNIDYEQAAYDAVHMLIEKGHKRIAYVTGPLNDPINGLKKLAGYRRALEEANIAYDEALVVEGDYTYDSGMEAYEKLAELAQQPTAIFVGTDEMALGVIHGAQDRGIRIPDELEVVGFDNTRLATMVRPKLTTVVQPMYDIGAVAMRLLTKYMNKEHVDNHIVVLPHRIEYRDSTK
>YP_002950689 1372_CcpA_1 CcpA
MNVTIYDVAREANVSMATVSRVVNGNPNVKPSTRKKVLEAIERLGYRPNAVARGLASKKTTTVGVIIPDISSIFFAELARGIEDIATMYKYNIILSNSDQNKEKELHLLNTMLAKQVDGILFMGGNITEEHVNEFQKSPVPIVLAATIEPNNTIPSVNIDYEQASFEAVAYLVEKGNKRVAYVTGPTDDPINQKKLAGYRRALETHGIAYDEELVIEGDNSYDSGIEAYEKIAELAEKPTAVFAGTDEMALGIIHSAQDHGVRIPDQLEVVGFDNTRLATMVRPRLTTVVQPMYDIGAVAMRLLTKYMNKENVENHIVVLPHRIEYRDSTK
>YP_003988210 5460_CcpA_999 CcpA
MNVTIYDVAREANVSMATVSRVVNGNPNVKPSTRKKVLEAIERLGYRPNAVARGLASKKTTTVGVIIPDISSIFFAELARGIEDIATMYKYNIILSNSDQNKEKELHLLNTMLAKQVDGILFMGGNITEEHVNEFQKSPVPIVLAATIEPNNTIPSVNIDYEQAAFEAVAYLLEKGNKRVAYVTGPKDDPINQKKLAGYRRALETHGLTYDEELVIEGDNSYDSGIEAYEKIAELAEKPTAIFAGTDEMALGVIHSAQDHGVRIPDQLEVIGFDNTRLATMVRPRLTTVMQPMYDIGAVAMRLLTKYMNKENVENHIVVLPHRIEYRESTK
>YP_001126805 560_CcpA_1 CcpA
MTVTIYDVAREANVSMATVSRVVNGNPNVKPSTRKKVLEAIERLGYRPNAVARGLASKKTTTVGVIIPDISSIFFAELARGIEDIATMYKYNIILSNSDQNKDKELHLLNTMLAKQVDGILFMGGTITEEHVAEFQKSSVPIVLAATIEPNETIPSVNIDYEQAAFEAVTYLLERGNRRVAYVTGPTDDPINQRKLAGYRRALEEHGVPYDEELVVEGDNSYDSGLEAYEKIAELAERPTAVFAGTDEMALGIIHSAQDQGVRVPDELEVVGFDNTRLATMVRPRLTTVVQPMYDIGAVAMRLLTKYMNKEHVDNHIVVLPHRLEVRESTK
>YP_148663 534_CcpA_1 CcpA
MTVTIYDVAREANVSMATVSRVVNGNPNVKPSTRKKVLEAIERLGYRPNAVARGLASKKTTTVGVIIPDISSIFFAELARGIEDIATMYKYNIILSNSDQNKEKELHLLNTMLAKQVDGLLFMGGTITDEHVAEFQKSSVPIVLAATMGPNEIPSVNIDYEQAAFEAVTYLLEKGNRRIVYVTGPTDDPINQRKLAGYRRALEEHGAPYEEELVIEGDNSYDSGLEAYEKITELAERPTAVFAGTDEMALGIIHSAQDHGGRVPDELEVVGFDNTRLATMVRPRLTTVVQPMYDIGAVAMRLLTKYMNKEPVDHHIVVLPHRLEVRESTK
>YP_003670306 5445_CcpA_999 CcpA
MTVTIYDVAREANVSMATVSRVVNGNPNVKPSTRKKVLEAIERLGYRPNAVARGLASKKTTTVGVIIPDISSIFFAELARGIEDIATMYKYNIILSNSDQNKEKELHLLNTMLAKQVDGLLFMGGTITEEHVAEFQKSSVPIVLAATIGPEEIPSVNIDYEQAAFEAVTYLLEKGNRRIVYVTGPTDDPINQRKLAGYRRALEEHGAPYEEELVIEGDNSYDSGLEAYEKMTELAERPTAVFAGTDEMALGIIHSAQDHGVRVPDELEVVGFDNTRLATMVRPRLTTVVQPMYDIGAVAMRLLTKYMNKEPVDHHIVVLPHRLEVRESTK
>WP_010195440 5458_CcpA_999 CcpA
MNVTIYDVAREANVSMATVSRVVNGNPNVKPTTRKKVLEAIERLGYRPNAVARGLASKKTTTVGVIIPDISNIFYAELARGIEDIATMYKYNIILSNSDQNVDKELHLLNTMLGKQVDGIVFMSGNITEELAAEFERSPVPIVLAASIEKDNKVPSVTIDYVQASFDAVTALIEKGHKRVGYVSGLFEEPINGEKKLTGYKRALEEAGLSYDKEIVIEGDYSYDSGIEAVEKLIGMKDRPTAIFVGTDEMALGVIHGAQDNGLNIPEDIEVIGFDNTRLATMVRPQLSTVVQPMYDIGAVAMRLLTKFMNKEKVEDQTVVLPHRIEFRRSTK
>YP_003565254 5441_CcpA_999 CcpA
MNVTIYDVAREASVSMATVSRVVNGNPNVKPSTRKKVLETIERLGYRPNAVARGLASKKTTTVGVIIPDISNIFYAELARGIEDIATMYKYNIILSNSDQNQDKELHLLNNMLGKQVDGIIFMSGNVTEEHVEELKKSPVPVVLAASIESTNQIPSVTIDYEQAAFDAVQSLIDSGHKNIAFVSGTLEEPINHAKKVKGYKRALTESGLPVRDSYIVEGDYTYDSGIEAVEKLLEEDEKPTAIFVGTDEMALGVIHGAQDRGLNVPNDLEVIGFDNTRLSTMVRPQLTSVVQPMYDIGAVAMRLLTKYMNKETVDSSIVQLPHRIEFRQSTK
>YP_804733 611_CcpA_5 CcpA
MAKQTITIYDVAREAGVSMATVSRVVNGNPNVKPVTRKKVNEVIERLDYHPNAVARGLASKRSTTIGVILPDITQMFFASLARGIDDIASMYKYNIILENSDEDVDKKVEVLENLQAKQVDGIIYMGNAVDDRLREAFKAARTPVVFAGSVDDKNTLPSVSIDNKAAVYEAVNKLIDNKNKKIAFISGPLSEPVNGKFRLEGYRLALSEAKVDYDENLVFETSNTYEDGVKLASEIASTTGVTAAFVANDSLAVGLLNGLQDLGVKVPEDFEIISSNNTSLTKMVRPQISSIGHPMYDTGAVAMRLLTKLMNKEEVEERNITLPFDMVFRQSTK
>WP_002832047 5432_CcpA_999 CcpA
MSKQTITIYDVAREAGVSMATVSRVVNGNPNVKPDTRKKVNEVIERLDYHPNAVARGLASKKSTTIGVILPDITEMFFAALARGIDDIASMYKYNIILENSDEDVDKKVEVLENLLAKQVDGVIYMGNAIDDRLREALKSARTPVVFAGSVDDKHALPSVSIDNEAAVYESVRKLIENKNKKVAFVSGPLSQPVNGKFRIEGYKRALAESNIDFDESLVFETTNTYEDGIKLASQIASSDITAAFVANDRLAVGLLNGLQDLNVKVPEEFEIMTSNNTNLTKMVRPQISSIGHPMYDTGAVAMRLLTKLMNKEEVEERNITLPFDMVFRQSTK
>WP_002997053 5462_CcpA_999 CcpA
MNTDDTITIYDVAREAGVSMATVSRVVNGNKNVKENTRKRVLEVIDRLDYRPNAVARGLASKKTTTVGVVIPNIANSYFSILAKGIDDIASMYKYNIVLASSDENDDNEINVINTLFAKQVDGIIFMGHHLTDRVRLEFSRSRTPVVLAGTVDLDKQFPSVNIDEEQAANDAVADLAQRHKKIAFVSGPLIDDINGKLRLTGYKTGLKNAGMKFQESLVFESNYSYEEGFALAKRVLNSGATAAYVGEDELAAGLLNGLFEAGKSVPDDFEIITSNDSPIVKYTRPNLSSISQPIYDLGAVSMRMLTKIMNKEELDEHDIILNHGISKRQSSL
>WP_003094772 5461_CcpA_999 CcpA
MNTDETITIYDVAREAGVSMATVSRVVNGNKNVKENTRKKVLEVIDRLDYRPNAVARGLASKKTTTVGVVIPNITNSYFATLAKGIDDIATMYKYNIVLASSDENDDHEVTVINSLFAKQVDGIIFMGHHLTEKIRAEFSRTRTPIVLAGTVDLEHQLPSVNIDYKAAVEDCVTKLAKNNEKVAFVSGPLIDDINGKLRLAGYKSGLEKNNLSYNEGLVFEAKYSYKDGFDLAQRVLNSGATAAYVGEDELAVGLLNGLFAAGKSVPEDFEIITSNDSPITSYTRPNLSSINHPLYDLGAVSMRMLTKIMHKEELEDKNVILNHGLTLRQSTK
>YP_820134 587_CcpA_3 CcpA
MNTDETITIYDVAREAGVSMATVSRVVNGNKNVKENTRKKVLEVIDRLDYRPNAVARGLASKKTTTVGVVIPNIVNSYFATLAKGIDDIATMYKYNIVLASSDDNEDHEVTVIHSLISKQVDGIIFMGHHLTEKIRAEFSRTRTPIVLAGTVDLEHQLPSVNIDYKAAVEDCVTQLAKNNEKVAFVSGPLIDDINGKLRLAGYKSGLEKNNLSYNEGLVFEAKYSYKDGFELAQRVLNSGATAAYVGEDELAAGLLNGLFAAGKSVPEDFEIITSNDSPVTSYTRPNLSSINHPLYDLGAVSMRMLTKIMHKEELEDKDVILNHGLTLRQSTK
>YP_139151 589_CcpA_3 CcpA
MCIKFRKEVFLMNTDETITIYDVAREAGVSMATVSRVVNGNKNVKENTRKKVLEVIDRLDYRPNAVARGLASKKTTTVGVVIPNIVNSYFATLAKGIDDIATMYKYNIVLASSDDNEDHEVTVIHSLISKQVDGIIFMGHHLTEKIRAEFSRTRTPIVLAGTVDLEHQLPSVNIDYKAAVEDCVTQLAKNNEKVAFVSGPLIDDINGKLRLAGYKSGLEKNNLSYNEGLVFEAKYSYKDGFDLAQRVLNSGATAAYVGEDELAAGLLNGLFAAGKSVPEDFEIITSNDSPVTSYTRPNLSSINHPLYDLGAVSMRMLTKIMHKEELEDKDVILNHGLTLRQSTK
>WP_002886078 1428_CcpA_3 CcpA
MNTDETITIYDVAREAGVSMATVSRVVNGNKNVKENTRKKVLEVIDRLDYRPNAVARGLASKKTTTVGVVIPNIANSYFATLARGIDDIATMYKYNIVLASSDENDDHEVTVINSLFAKQVDGIIFMGYHLTEKIRAEFSRTRTPIVLAGTVDLEHQLPSVNIDYKAAVEDSITQLAKNNEKVAFVSGPLIDDINGKLRLAGYKAGLEKNNLRYNEGLVFEAKYSYKDGFDLAQRVLNSGATAAYVGEDELAAGLLNGLFAAGKSVPEDFEIITSNDSPITSYTRPNLSSINHPLYDLGAVSMRMLTKIMNKEELEEKDVILNHGITLRQSTK
>WP_008534115 5481_CcpA_999 CcpA
MNTDETITIYDVAREAGVSMATVSRVVNGNKNVKENTRKKVLEVIDRLDYRPNAVARGLASKKTTTVGVVIPNIANSYFATLARGIDDIATMYKYNIVLASSDENDDHEVAVINSLFAKQVDGIIFMGHHLTEKIRAEFSRTRAPIVLAGTVDLENQLPSVNIDYKASVEDAITQLAKNNEKVAFVSGPLIDDINGKLRLVGYKAGLEKNNMRYNEGLVFEAKYSYKDGFDLAQRVLNSGATAAYVGEDELAAGLLNGLFAAGKSVPEDFEIITSNDSPITSYTRPNLTSISLPLYDLGAVSMRMLTKIMNKEELEEKDVILNHGLTLRQSTK
>NP_721928 575_CcpA_3 CcpA
MNTDDTITIYDVAREAGVSMATVSRVVNGNKNVKENTRKKVLEVIDRLDYRPNAVARGLASKKTTTVGVVIPNIANAYFSILAKGIDDIATMYKYNIVLASSDEDDDKEVNVINTLFAKQVDGIIFMGHHLTEKIRAEFSRARTPVVLSGTVDLEHQLPSVNIDHSKAAQDAVALLAKHHDKIAFVSGPLIDDINGKVRLAGYKEGLKKKGLPFKEGLVFEAQYKYQEGYQLAQRVINSGATAAYVAEDELAAGLLNGLFAAGKKVPEDFEIITSNDSTIALYTRPNMTSISQPIYDLGAVAMRMLTKIMNKEELEEKEIVLNHGIRERGTTK
>YP_600039 592_CcpA_3 CcpA
MIPLQFMMLPVKLVFQWQPLVVLLMANKNVKENTRKKVLEVIDRLDYRPNAVARGLASKKTTTVGVVIPNIANSYFSILAKGIDDIAAMYKYNIVLASSDEDDDKEVNVVNTLFAKQVDGIIFMGHHLTEKIRAEFSRSRTPVVLAGTVDLDHQLPSVNIDYRAAVSNVVDILAENHKCIAFVSGPLIDDINGKVRLAGYKEGLKHNKLDFKEGLVFEANYSYKEGFELAQRVINSGATAAYVAEDELAAGLLNGLFEAGKRVPEDFEIITSNDSPVVQYTRPNLSSISQPVYDLGAVSMRMLTKIMNKEELEEKEILLNHGIKKRGTTK
>YP_329455 578_CcpA_3 CcpA
MNTDDTITIYDVAREAGVSMATVSRVVNGNKNVKENTRKKVLEVIDRLDYRPNAVARGLASKKTTTVGVVIPNIANSYFSILARGIDDIAAMYKYNIVLASSDEDDDKEVNVVNTLFAKQVDGIIFMGHHLTEKIRAEFSRSRTPIVLAGTVDLEHQLPSVNTDYKAAAVDVIDILAGNHKDIAFVSGPLIDDINGKVRLAGYKEGLKKNGLNFKEGLVFEANYRYAEGFALAQRVINAGATAAYVAEDELAAGLLNGLFEAGKRVPEDFEIITSNDSPIAQYTRPNLTSISQPVYDLGAVSMRMLTKIMHKEELEEKEIVLNHGIVKRGTTNN
>AAG49584 585_CcpA_3 CcpA
MNTDDTVTIYDVAREAGVSMATVSRVVNGNKNVKENTRKKVLEVIDRLDYRPNAVARGLASKKTTTVGVVIPSITNSYFSTLAKGIDDIAEMYKYNIVLANSDEDDDKEVSVVNTLFSKQVDGIIFMGYHLTEKIRSEFSRSRTPVVLAGTIDVEHQLPSVNIDYKAAVADVVDILAKNNKDIAFVSGPLIDDINGKVRLAGYKEGLEKNNLSFKEGLVFEANYNYKDGYELAQRVMNSGATAAYVAEDELAAGLLNGLFAAGKKVPEDFEILTSNDSPITSYTRPNLSSISQPVYDLGAVSMRMLTKIMNKEELEEKEIILNHGLKLRGTTRQ
>YP_004288526 5434_CcpA_999 CcpA
MNTDDTITIYDVAREAGVSMATVSRVVNGNKNVKENTRKKVLEVIDRLDYRPNAVARGLASKKTTTVGVVIPNIANSYFSILAKGIDDIAAMYKYNIVLASSDEDDDKEVNVVNTLFAKQVDGIIFMGHHLTEKIRAEFSRSRTPVVLAGTVDLEHQLPSVNIDYKAAVADVVDILAKNNKEIAFVSGPLIDDINGKVRLAGYKEGLEKNGLSFKEGLVFEANYNYKDGFELAQRVINSGATAAFVAEDELAAGLLNGLFEAGKKVPEDFEIITSNDSPITSYTRPNLSSISQPVYDLGAVSMRMLTKIMNKEELEEKEILLNHGLTTRGTTR
>WP_003065802 5452_CcpA_999 CcpA
MNTDDTITIYDVAREAGVSMATVSRVVNGNKNVKENTRKKVLEVIDRLDYRPNAVARGLASKKTTTVGVVIPNIANSYFSILAKGIDDIAAMYKYNIVLASSDEDDDKEVNVVNTLFAKQVDGIIFMGHHLTEKIRAEFSRSRTPVVLAGTVDLEHQLPSVNIDYKAAVVDVVDILAKSNKEIAFVSGPLIDDINGKVRLAGYKEGLEKNGLSFKEGLIFEANYNYKEGFELAQRVINSGATAAFVAEDELAAGLLNGLFEAGKKVPEDFEIITSNDSPITSYTHPNLSSISQPVYDLGAVSMRMLTKIMNKEELEEKEILLNHGLITRGTTR
>WP_004232834 5480_CcpA_999 CcpA
MNTDDTITIYDVAREAGVSMATVSRVVNGNKNVKENTRKKVLEVIDRLDYRPNAVARGLASKKTTTVGVVIPNIANSYFSILARGIDDIAAMYKYNIVLASSDEDDDKEVNVVNTLFAKQVDGIIFMGHHLTEKIRAEFSRSRTPVVLAGTVDLEHQLPSVNIDYKAAVADVVDILAKNNKDIAFVSGPLIDEINGKVRLTGYKEGLEKNNLSFKEGLVFEANYDYKDGYELAQRVMNSGATAAYVGEDELAAGLLNGLFAAGKKVPEDFEIITSNDSPITSYTRPNLSSISQPVYDLGAVSMRMLTKIMNKEELEEKEIILNHGLKLRGTSRQ
>BAA88121 579_CcpA_3 CcpA
MNTDDTITIYDVAREAGVSMATVSRVVNGNKNVKENTRKKVLEVIDRLDYRPNAVARGLASKKTTTVGVVIPNIANSYFSILAKGIDDIAAMYKYNIVLASSDEDDDKEVNVVNTLFAKQVDGIIFMGHHLTEKIRAEFSRSRTPVVLAGTVDLEHQLPSVNIDYKAAVADVVDILAKNNKDIAFVSGPLIDDINGKVRLAGYKEGLEKNNLSFKEGLVFEANYNYKDGYELAQRVMNSGATAAYVAEDELAAGLLNGLFAAGKKVPEDFEILTSNDSPITSYTRPNLSSISQPVYDLGAVSMRMLTKIMNKEELEEKEIILNHGLKLRGTTRQ
>YP_002744103 5409_CcpA_999 CcpA
MNTDDTITIYDVAREAGVSMATVSRVVNGNKNVKENTRKKVLEVIDRLDYRPNAVARGLASKKTTTVGVVIPNIANSYFSILAKGIDDIAAMYKYNIVLASSDEDDDKEVNVVNTLFAKQVDGIIFMGHHLTDKIRAEFSRSRTPIVLAGTVDLDHQLPSVNIDYKAAVADVVDILAKDHQSIAFVSGPLIDDINGKVRLAGYKDGLKKNKLDFKEGLVFEANYSYKEGFDLAQRVINSGATAAYVAEDELAAGLLNGLFEAGKRVPEDFEIITSNDSPVVQYTRPNLSSISQPVYDLGAVSMRMLTKIMNKEELEEKEILLNHGIKKRGTTK
>YP_002996261 5416_CcpA_999 CcpA
MNTDDTITIYDVAREAGVSMATVSRVVNGNKNVKENTRKKVLEVIDRLDYRPNAVARGLASKKTTTVGVVIPNIANSYFSILAKGIDDIAAMYKYNIVLASSDEDDDKEVNVVNTLFAKQVDGIIFMGHHLTEKIRAEFSRSRTPIVLAGTVDLDHQLPSVNIDYKAAVSNVVDILAENHQSIAFVSGPLIDDINGKVRLAGYKEGLKHNKLDFKEGLVFEANYSYKEGFELAQRVINSGATAAYVAEDELAAGLLNGLFEAGKRVPEDFEIITSNDSPVVQYTRPNLSSISQPVYDLGAVSMRMLTKIMNKEELEEKEILLNHGIKKRGTTK
>NP_268792 583_CcpA_3 CcpA
MNTDDPLTIYDVAREAGVSMATVSRVVNGNKNVKENTRKKVLEVIDRLDYRPNAVARGLASKKTTTVGVVIPNIANSYFSILAKGIDDIAAMYKYNIVLASSDEDDDKEVNVVNTLFAKQVDGIIFMGHHLTEKIRAEFSRSRTPVVLAGTVDLDHQLPSVNIDYRAAVSNVVDILAENHKCIAFVSGPLIDDINGKVRLAGYKEGLKHNKLDFKEGLVFEANYSYKEGFELAQRVINSGATAAYVAEDELAAGLLNGLFEAGKRVPEDFEIITSNDSPVVQYTRPNLSSISQPVYDLGAVSMRMLTKIMNKEELEEKEILLNHGIKKRGTTK
>WP_003102466 5492_CcpA_999 CcpA
MNTDDTITIYDVAREAGVSMATVSRVVNGNKNVKENTRKKVLEVIDRLDYRPNAVARGLASKKTTTVGVVIPNIANSYFSILAKGIDDIAAMYKYNIVLASSDEDDDKEVSVVNTLFAKQVDGIIFMGHHLTEKIRAEFSRSRTPIVLAGTVDLEHQLPSVNIDYKLAVSNVIDILVENHKKIAFVSGPLIDDINGKVRLLGYKEGLRKNKLDYKEGLVFEANYSYKEGFELAQRVINSGATAAYVGEDELAAGLLNGLFAAGKNVPEDFEIITSNDSPVVDYTRPNLSSISQPVYDLGAVSMRMLTKIMNKEDLEEKEILLNHGIKRRGTTK
>YP_002561881 1419_CcpA_3 CcpA
MNTDDTITIYDVAREAGVSMATVSRVVNGNKNVKENTRKKVLEVIDRLDYRPNAVARGLASKKTTTVGVVIPNIANAYFSILAKGIDDIAAMYKYNIVLASSDEDDDKEVNVVNTLFAKQVDGIIFMGHHLTEKIRAEFSRSRTPIVLAGTVDLEHQLPSVNIDYQAAVAEVIDILAENHKKIAFVSGPLIDDINGKVRLSGYKEGLKKNKLDYKEGLVFEANYSYKEGYELAQRVINSGATAAYVGEDELAAGLLNGLFAAGKSVPEDFEIITSNDSPVVEYTRPNLSSISQPVYDLGAVSMRMLTKIMNKEELEEKEILLNHGIKRRGTTK
>WP_007893523 5465_CcpA_999 CcpA
MNTDDTITIYDVAREAGVSMATVSRVVNGNKNVKENTRKKVLEVIDRLDYRPNAVARGLASKKTTTVGVVIPNIANAYFSILAKGIDDIAAMYKYNIVLASSDEDDDKEVNVVNTLFAKQVDGIIFMGHHLTEKIRAEFSRSRTPIVLAGTVDLEHQLPSVNIDYKAAVSEVVDILAEKHQNIAFVSGPLIDEINGKVRLSGYKEGLKQNKLDYKEGLVFEANYSYKDGFELAQRVINSGATAAYVGEDELAAGLLNGLFAAGKSVPEDFEIITSNDSPVVEYTRPNLSSISQPVYDLGAVSMRMLTKIMNKEELEEKEILLNHGIKRRGTTK
>YP_001200945 598_CcpA_3 CcpA
MLNTDDTVTIYDVAREAGVSMATVSRVVNGNKNVKENTRKKVLEVIDRWIIVRMLLHVDGQQEDYHCGGCDSKYANAYFATLAKGIDDIADMYKYNIVLANSDENDEKEINVVNTLFSKQVDGIIFMGYHLTDKIRAEFSRSRTPIVLAGTVDLEHQLPSVNIDYAAASVDAVNLLAKNNKKIAFVSGPLVDDINGKVRFAGYKQGLKDNGIEFNEGLVFESKYKYEEGYALAERILNAGATAAYVAEDEIAAGLLNGVSDMGIKVPEDFEIITSDDSLVTKFTRPNLTSINQPLYDMGAIAMRMLTKIMHKEELENREVVLNHGIEVRKSTK
>YP_003025232 5418_CcpA_999 CcpA
MLNTDDTVTIYDVAREAGVSMATVSRVVNGNKNVKENTRKKVLEVIDRLDYRPNAVARGLASKKTTTVGVVIPNIANAYFATLAKGIDDIADMYKYNIVLANSDENDEKEINVVNTLFSKQVDGIIFMGYHLTDKIRAEFSRSRTPIVLAGTVDLEHQLPSVNIDYAAASVDAVNLLAKNNKKIAFVSGPLVDDINGKVRFAGYKQGLKDNGIEFNEGLVFESKYKYEEGYALAERILNAGATAAYVAEDEIAAGLLNGVSDMGIKVPEDFEIITSDDSLVTKFTRPNLTSINQPLYDIGAIAMRMLTKIMHKEELENREVVLNHGIKVRKSTK
>WP_003027685 5469_CcpA_999 CcpA
MNTDDTVTIYDVAREAGVSMATVSRVVNGNKNVKENTRKKVLEVIDRLDYRPNAVARGLASKKTTTVGVVIPNITSSYFATLAKGIDDIAEMYKYNIVLANSDEDDDKEVSVVNTLFSKQVDGIIFMGYHLTEKIRSEFSRSRTPVVLAGTVDVEHQLPSVNIDYKQATIDAVERLTKNNQKIAFVSGPLVDDINGKIRLAGYKEALKKAKLTYSEGLVFESKYSYDDGYQLAERVIASKATAAFVTGDELAAGLLNGLSDKDVNIPEDFEIITSDDSQVARFTRPNLTTIGQPLYDLGAISMRMLTKIMHKEELEEREVVLAHGLIERRSTRK
>WP_008809011 5431_CcpA_999 CcpA
MNTDDTVTIYDVAREAGVSMATVSRVVNGNKNVKENTRKKVLEVIDRLDYRPNAVARGLASKKTTTVGVVIPSITNSYFSTLAKGIDDIAEMYKYNIVLANSDEDDDKEVSVVNTLFSKQVDGIIFMGYHLTEKIRSEFSRSRTPVVLAGTIDVEHQLPSVNIDYKQATIDAITFLAKRNKKIAFVCGPLVDDINGKVRLSGYKTALKSKKLSYSEGLVFESKYSYDDGYNLAERVIASKATAAFVTGDELAAGLLNGLADRGVKIPEDFEIITSDDSQISRYTRPNLSTISQPLYDLGAISMRMLTKIMHKEELEEREVVLSHGIYERDSTRK
>WP_005590686 5483_CcpA_999 CcpA
MNTDDTVTIYDVAREAGVSMATVSRVVNGNKNVKENTRKKVLEVIERLDYRPNAVARGLASKKTTTVGVVIPNITNSYFSTLAKGIDDIAEMYKYNIVLANSDEDDDKEVSVVNTLFSKQVDGIIFMGYHLTEKIRSEFSRSRTPVVLAGTVDVEHQLPSVNIDYKQATVDAVELLAKRNKKIAFVSGPLVDDINGKIRLSGYKEALKGKKISYSEGLVFESKYSYDDGYHLAERLIASKATAAFVTGDELAAGLLNGLADRGVRIPEDFEIITSDDSQIARFTRPNLSTIGQPLYDIGAISMRMLTKIMHKEELEEREVLLAHTINERKSTRK
>YP_001035516 591_CcpA_3 CcpA
MNTDDTVTIYDVAREAGVSMATVSRVVNGNKNVKENTRKKVLEVIDRLDYRPNAVARGLASKKTTTVGVVIPNITNSYFSTLAKGIDDIAEMYKYNIVLANSDEDDDKEVSVVNTLFSKQVDGIIFMGYHLTEKIRSEFSRSRTPVVLAGTVDVEHQLPSVNIDYKQATVDAVELLAKRNKKIAFVSGPLVDDINGKIRLSGYKDGLKNKKLSYSEGLVFESKYSYDDGYHLAERVIASKATAAFVTGDELAAGLLNGLSDQGIKVPEDFEIITSDDSQVARFTRPNLSTIGQSLYDIGAISMRMLTKIMHKEELEEREVLLAHSISERKSTRK
>WP_006595886 5479_CcpA_999 CcpA
MNTDDTVTIYDVAREAGVSMATVSRVVNGNKNVKENTRKKVLEVIERLDYRPNAVARGLASKKTTTVGVVIPNITNSYFSTLAKGIDDIAEMYKYNIVLANSDEDDDKEVSVVNTLFSKQVDGIIFMGYHLTEKIRSEFSRSRTPVVLAGTVDVEHQLPSVNIDYKQATVDAVTLLAKRNKKIAFVSGPLVDDINGKIRLAGYKDALKAKKLSYSEGLVFESKYRYEEGYNLAERIIASKATAAFVTGDELAAGLLNGLADQGVNVPEDFELITSDDSQITRYTRPNLSTVGQPLYDLGAISMRMLTKIMHKEELEEREVLLAHTINHRGTTKK
>EFX38845 5485_CcpA_999 CcpA
MKGNLMNTDDTVTIYDVAREAGVSMATVSRVVNGNKNVKENTRKKVLEVIERLDYRPNAVARGLASKKTTTVGVVIPNITNSYFSTLAKGIDDIAEMYKYNIVLANSDEDDDKEVSVVNNLFSKQVDGIIFMGYHLTEKIRSEFSRSRTPVVLAGTVDVEHQLPSVNIDYKQATVDAVTQLAKHNKKIAFVSGPLVDDINGKIRLTGYKEALKAKKLSYSEGLVFESKYRYDEGYNLAERIIASKATAAFVTGDELAAGLLNGLSDKGIKVPEDFEIITSDDSQVTRYTRPNLSTIGQPLYDLGAISMRMLTKIMHKEELEEREVLLSHTINQRGTTKK
>WP_004251755 5484_CcpA_999 CcpA
MNTDDTVTIYDVAREAGVSMATVSRVVNGNKNVKENTRKKVLEVIDRLDYRPNAVARGLASKRTTTVGVVIPDITNTYFAALAKGIDDIAEMYKYNIVLANSDEDDEKEVAVVNTLFSKQVDGIIFMGYHLTEKIRSEFSRSRTPVVLAGTVDVEHQLPSVNIDYKNATADAVRHLLKRNKKIAFVSGPLVDDINGKIRLVGYKEALKAAGVNYSEGLVFESKYRYDDGYALAERLVSSKATAAIVTGDELAAGLLNGLADHGVSVPEDFEIITSDDSQIARFTRPSLTTIAQPLYDLGAISMRMLTKIMHKEELEEREVLLPHGLTERKSTRKK
>WP_006144918 5486_CcpA_999 CcpA
MNTDDTVTIYDVAREAGVSMATVSRVVNGNKNVKENTRKKVLEVIDRLDYRPNAVARGLASKRTTTVGVVIPDITNTYFATLAKGIDDIAEMYKYNIVLANSDEDDEKEVAVVNTLFSKQVDGVIFMGYHLTEKIRSEFSRSRTPVVLAGTVDVEHQLPSVNIDYKNAIADAVRHLLKRNKKIAFVSGPLVDDINGKVRLAGYKDALKEAGVNYSEGLVFESKYRYDDGYALAERLVSSKATAAVVTGDELAAGLLNGLADHGVSVPEDFEVITSDDSQIARFTRPNLTTIAQPLYDLGAISMRMLTKIMHKEELEEREVLLPHGLKVRKSTRKD
>YP_817219 597_CcpA_3 CcpA
MNADDTVTIYDVAREAGVSMATVSRVVNGNKNVKENTRKKVLEVIDRLDYRPNAVARGLASKKTATVGVVIPNITNGYFSSLAKGIDDIAEMYKYNIVLANSDEDNEKEVSVVNTLFSKQVDGIIYMGYHLTDKIRSEFSRSRTPIVLAGTVDVEHQLPSVNIDYKQATIDAVSYLAKENERIAFVSGPLVDDINGKVRLVGYKETLKKAGITYSEGLVFESKYSYDDGYALAERLISSNATAAVVTGDELAAGVLNGLADKGVSVPEDFEIITSDDSQISRFTRPNLTTIAQPLYDLGAISMRMLTKIMHKEELEEREVLLPHGLTERSSTRKRK
>NP_359405 593_CcpA_3 CcpA
MCEIERTGKGMNADDTVTIYDVAREAGVSMATVSRVVNGNKNVKENTRKKVLEVIDRLDYRPNAVARGLASKKTTTVGVVIPNITNGYFSSLAKGIDDIAEMYKYNIVLANSDEDNEKEVSVVNTLFSKQVDGIIYMGYHLTDKIRSEFSRSRTPIVLAGTVDVEHQLPSVNIDYKQATIDAVSYLAKENERIAFVSGPLVDDINGKVRLVGYKETLKKAGITYSEGLVFESKYSYDDGYALAERLISSNATAAVVTGDELAAGVLNGLADKGVSVPEDFEIITSDDSQISRFTRPNLTTIAQPLYDLGAISMRMLTKIMHKEELEEREVLLPHGLTERSSTRKRK
>WP_001090625 5453_CcpA_999 CcpA
MNTDDTVTIYDVAREAGVSMATVSRVVNGNKNVKENTRKKVLEVIDRLDYRPNAVARGLASKKTTTVGVVIPNITNGYFSTLAKGIDDIAEMYKYNIVLANSDEDDDKEVSVVNTLFSKQVDGIIFMGYHLTEKIRSEFSRSRTPVVLAGTVDVEHQLPSVNIDYKQATIDAMTYLAKENERIAFVSGPLVDDINGKVRLVGYKEALKKAGIPYSEGLVFESKYTYEDGYALAERLISSNATAAVVTGDELAAGVLNGLADKGVSVPEEFEIITSDDSQIARFTRPNLTTIAQPLYDLGAISMRMLTKIMHKEELEEREVLLPHGLTERRSTRKRK
>WP_001090626 5482_CcpA_999 CcpA
MNTDDTVTIYDVAREAGVSMATVSRVVNGNKNVKENTRKKVLEVIDRLDYRPNAVARGLASKKTTTVGVVIPNITNGYFSTLAKGIDDIAEMYKYNIVLANSDEDDDKEVSVVNTLFSKQVDGIIFMGYHLTEKIRSEFSRSRTPVVLAGTVDVEHQLPSVNIDYKQATIDAVTHLAKENERIAFVSGPLVDDINGKVRLVGYKEALKKAGISYSEGLVFESKYTYEDGYALAERLISSNATAAVVTGDELAAGVLNGLADKGVSVPEEFEIITSDDSQVSRFTRPNLTTIAQPLYDLGAISMRMLTKIMHKEELEEREVLLPHGLTERRSTRKRK
>EHI75887 5433_CcpA_999 CcpA
MNTDDTVTIYDVAREAGVSMATVSRVVNGNKNVKENTRKKVLEVIDRLDYRPNAVARGLASKKTTTVGVVIPNITNGYFSTLAKGIDDIAEMYKYNIVLANSDEDDEKEVSVVNTLFSKQVDGIIFMGYHLTEKIRSEFSRSRTPVVLAGTVDIEHQLPSVNIDYKQATIDAVTHLLQENEKIAFISGPLVDDINGKIRLIGYKEALKKAGIPYSEGLVFESKYSYNDGYALAERLVSSQATAAVVTGDELAAGVLNGLADHGISVPEEFEIITTDDSQIARFTRPNLTTIAQPLYDLGAISMRMLTKIMHKEELEEREVLLPHGLTERRSTRKRK
>WP_001090640 5451_CcpA_999 CcpA
MNTDDTVTIYDVAREAGVSMATVSRVVNGNKNVKENTRKKVLEVIERLDYRPNAVARGLASKKTTTVGVVIPNITNGYFSTLAKGIDDIAEMYKYNIVLANSDEDDEKEVSVVNTLFSKQVDGIIFMGYHLTEKIRSEFSRSRTPVVLAGTVDVEHQLPSVNIDYKQATIDAVSYLLKENEKIAFVSGPLVDDINGKVRLIGYKEALKKAGIPYSEGLVFESKYSYNDGYALAERLVSSQATAAVVTGDELAAGVLNGLSDHGVSVPEEFEIITTDDSQIARYTRPNLTTVAQPLYDLGAISMRMLTKIMHKEELEEREVLLPHGLTERRSTRKRK
>WP_001090634 5440_CcpA_999 CcpA
MNTDDTVTIYDVAREAGVSMATVSRVVNGNKNVKENTRKKVLEVIDRLDYRPNAVARGLASKKTTTVGVVIPNITNGYFSTLAKGIDDIAEMYKYNIVLANSDEDDEKEVSVVNTLFSKQVDGIIFMGYHLTEKIRSEFSRSRTPVVLAGTVDVEHQLPSVNIDYKQATIDAVSYLLEENEKIAFVSGPLVDDINGKVRLIGYKEALKKAGHSYSEGLVFESKYSYDDGYALAERLISSQATAAVVTGDELAAGVLNGLADHGVSVPEEFEIITTDDSQIARFTRPNLTTIAQPLYDLGAISMRMLTKIMHKEELEEREVLLPHGLTERRSTRKRN
>WP_005606739 5426_CcpA_999 CcpA
MEKQTITIYDVAREANVSMATVSRVVNGNPNVKPATRKRVLDVIDELDYRPNAVARGLASKKTTTVGVIIPDVTNLYFASLARGIDDIATMYKYNIILANSDQNNHKEIQVLNTLFSKQVDGILYMGNHLTPELRAEIVRSKTPIVLAGTMDAEHEIASVNIDFNEATREVVETLIENGHKKIAFVTAAMKNVASVDFRLEGYKAALEKAGIKFDEKLVYEVPLTYHAGESVAERIHKAGATAAVVTDDETSVGLLNGLIDLGVKVPEKFELVSSNNSKLTKMTRPILSTIAPPLYDIGAVAMRLLTKIMNKEEIVDSEITLPYKIEWRNTTK
>WP_006702876 5428_CcpA_999 CcpA
MEKQTITIYDVAREANVSMATVSRVVNGNPNVKPATRKKVLDVIDELDYRPNAVARGLASKKTTTVGVIIPDVTNLYFASLARGIDDIATMYKYNIILANSDQNNHKEIQVLNTLLSKQVDGILYMGNNLTPELRAEIVRSKTPIVLAGTIDSDHVVASVNIDYKVATQEAVQKLIENGHKKIAFVTPSLKNTFATDLRLDGYKEALAVAKIDYNEKFVYEIPLTYQAGEALADKLLHAGITAAVVTDDEAAVGLLNGLYDHGVNVPKDFEVISSHNSKLTKMTRPTLTTIAPPLYDIGAVAMRLLTKIMNKEEIVDAEITLPYKIEYRQTTK
>CAC40822 609_CcpA_5 CcpA
MEKQTVTIYDVAAEAAVSMATVSRVVNGNPNVKPATAKKVLAVIERLDYRPNAVARGLASKRSTTVGVIIPDVTNIYFAALRPGIDDIAMMYKYNIILTNSDDAGEQEVNVLNTLMGKQVDGVIFMGNYIDDKLRAEFKRAKAPVVLAGTVDPNNESPSVNIDYAAAVEEVVTNLIARGHKKIALALGSLSQSINARIPTDGLQTGLNQGKIPFDDALVYEAGYSYDAGRKLQPVIADSGPTAVFVGDDEMAAGLINASMESGINVPDDLEVVTSNDTIITQITRPAITSITQPLYDIGAVAMRMLTKLMNDKELDEKTVTLPYGIVRRGSTKSAD
>YP_003925179 604_CcpA_5 CcpA
MEKQTVTIYDVAREAAVSMATVSRVVNGNPNVKPATRKKVLAVIERLDYRPNAVARGLASKRSTTVGVIIPDVTNIYFAALARGIDDIAMMYKYNIILTNSDDAGEQEVNVLNTLMAKQVDGVIFMGNHIDDKLRAEFKRAKAPVVLAGTVDPNNETPSVNIDYAAAVEEVVTNLIARGHKKIALALGSLSQSINAEYRLTGYKRALTKAKIPFDDALVYEAGYSYDAGRKLQPVIADSGATAVFVGDDEMAAGLINASMESGINVPDDLEVVTSNDTIITQITRPAITSITQPLYDIGAVAMRMLTKLMNDKELDEKTVTLPYGIVRRGSTKSAD
>AAD53119 605_CcpA_5 CcpA
MEKQTVTIYDVAREAAVSMATVSRVVNGNPNVKPATRKKVLAVIERLDYRPNAVARGLASKRSTTVGVIIPDVTNIYFASLARGIDDIAMMYKYNIILTNSDDAGEQEVNVLNTLMAKQVDGVIFMGNHIDDKLRAEFKRAKAPVVLAGTVDPNNETPSVNIDYAAAVEEAVTNLIGRGHKKIALALGSLSQSINAEYRLTGYKRALTKAKIPFDDALVYEAGYSYDAGRKLQPVIADSGATAVFVGDDEMAAGIINASMETGINVPDDLEVVTSNDTIITQITRPAITSITQPLYDIGAVAMRMLTKLMNDKELDEKTVTLPYGIVRRGSTKSAD
>EFZ35714 1446_CcpA_5 CcpA
MKIYLKKGFPMEKQTITIYDVAREAAVSMATVSRVVNGNPNVKPATRKKVLEVIDRLDYRPNAVARGLASKKTTTVGVIIPDVTNVYFSSLARGIDDVAAMYKYNIILANSDGNEQKEIQMLNTLLAKQVDGIIFMGNNLTDELRTQFARSKTPIVLAGSVDPKEEVESVHIDYVAAVEEAVNDLVNHGNKRIAFISGPLDEPINGEYRLKGYKNVLKSNGIEFDEDLVFETDSSYRSGEVLWPALSSANVTAAFVGDDELACGVLNGAKDAGVKVPEEFEVVTSNNSKLTEIVRPQLSSITQPLYDIGAVSMRLLTKMMNNEEEEGAQKTVELPYGFIKRASTK
>WP_003702894 5448_CcpA_999 CcpA
MEKQTITIYDVAREADVSMATVSRVVNGNPNVKPATRKKVLEVIDRLDYRPNAVARGLASKKTTTVGVITPDVTNVYFSSLARGIDDVASMYKYNIILANSDANEQKELQVLNTLLAKQVDGIIFMGNKITDELRKQIDKTKTPVVLAGSLDDKEEFESVHINYVDAVEEAVSDLINHGNDKIAFISGPLSEPINSKYRLQGYKNALSKNGIAYDEELVFETDYSYHSGEILWPALQSVGATAAYVGDDELAVGVLNGAQDAGAKVPTDFEIVTSNNSKLTELVRPKLSSITQPLYDIGAVSMRFLTKMMNKEETSADEKTIELPYGYIKRGSTK
>YP_795340 607_CcpA_5 CcpA
MEKQTVTIYDVAREAAVSMATVSRVVNGNPNVKPATRKKVLEVIDRLDYRPNAVARGLASKKTTTVGVIIPDVTNAYFSSLARGIDDIAMMYKYNIILTNSDENGGKEVQVLNTLMAKQVDGIIFMGNQVTDELREEFKRSKAPVVLAGSVDAEKAQPSVNIDYVAAVAEAVKNLIDHGNKKVAFVSGPMDQAINHDYRLKGYKKALKDAGITYDEKLVFETDYTYKAGQSLEPALTAAGATAAFVGDDELAAGVMNGLTDAGVDVPGEFEVITSNDTKLTELVRPKMSSITQPLYDIGAVAMRLLTKLMNNETVEENTVILPYGLMKRSSTK
>WP_013727758 5495_CcpA_999 CcpA
MDKQTITIYDVAREASVSMATVSRVVNGNANVKPATRKKVLDVIEKLDYRPNAVARGLASKKTTTVGVIVPDVTNMYFASLARGIDDVATMYKYNIILTNSDSNNEKEVKVLNTLLSKQVDGIIFMGNEINDKLREEFKRTKTPIVFAGSVDEEDLYARVNIDYVAAVQEEVKNLIDRGNRRVAFVCGPLEQAINGKFRLKGYKQALKSAGIPYDEKLVFETDDTYKTGTLLQPALMAVNATAAMVTDDELAAGIMNGMSDTDVKVPDDFEIITSNDTKLTEMVRPKMSSITQPLYDIGAVAMRLLTKLMHNEPVDEKNVLLPYGLMKRESTK
>EEI69933 1443_CcpA_5 CcpA
MKTYYISIERAIKMDKQTITIYDVAREADVSMATVSRVVNGNANVKPATRKKVLDVIEKLDYRPNAVARGLASKKTTTVGVIVPDVTNMYFSSLARGIDDVATMYKYNIILTNSDSNSEKEIKVLNTLLSKQVDGIVFMGNEITDKLREEFKRTKTPIVLAGSVDEQNLKPSVNIDYVAAVQEEVKNLIDRGNKRVAFVCGPLEQAINGKFRLEGYKKALKSAGIPYDDKLVFETDDTYKTGTLLQPALMSVNATAAMVTDDELAAGIMNGMSDAGVKVPDKFEIITSNDTKLTEMVRPKMSSITQPLYDIGAVAMRLLTKLMNNEDVDEKNVLLPYGLMKRESTK
>WP_007725744 548_CcpA_5 CcpA
MEKQTITIYDVAREANVSMATVSRVVNGNPNVKPTTRKKVLEVIDRLDYRPNAVARGLASKKSTTVGVIIPDVTNLYFSSLARGIDDIASMYKYNIILANSDQNDLKEIQVLNTLLAKQVDGIIYMGHKISDELRAEFSRSKTPVVLAGTVDPDEQMGSVNIDYEAATEQTIAQLIANGHERIAFVSGSITQEPINGIYRLKGYKTALENAGIAYDESLIVETDYTFAAGEEAYTKLAEAGATAAFAGDDEIAVGIMNGALDHSVKIPEEFEVVTANNSKLSEMVRPKLSTITQPLYDIGAVSMRLLTKLMNKEDVDEKTIILPHNIANRGTTKQN
>WP_013710272 5491_CcpA_999 CcpA
MEKQTITIYDVAREANVSMATVSRVVNGNPNVKPTTRKKVLEVIDRLDYRPNAVARGLASKKTTTVGVIIPDVTNLYFSSLARGIDDIATMYKYNIILANSDQNDIKEVQVLNTLLAKQVDGIIYMGHKISDELRAEFSRSKTPVVLAGTVDPDEQMGSVNIDYEAATEQTIDQLIASGHERIAFVSGSITQEPINGVYRLKGYKTALENAGIAYDESLIFETAYTFTAGEEVYSKLAEAGATAVFAGDDEIAVGIMNGALDHSVKIPEEFEVVTANNSKLSEMVRPKLSTITQPLYDIGAVAMRLLTKLMNKEDVDEKTIILPHHIANRGTTKEE
>EFU74131 5473_CcpA_999 CcpA
MMEKQTITIYDVAREANVSMATVSRVVNGNPNVKPVTRKKVLDVIDRLDYRPNAVARGLASKKTTTVGVIIPDVSNMFFASLARGIDDVATMYKYNIILANSDGDSIKEVNVLNNLLAKQVDGIIFMGHRITDEIRGEFSRSKTPVVLAGSIDPDEQVGSVNIDYTSATHDAVATLANNDNKKIAFISGALIDPINGQNRLNGYKSALKDSGIEYNEGLIFEAPYSFKNGLDLVDRVLNSGATAAYVTDDELAIGLLDGLIDRGITVPDEFEIITSNNSLLTDVSRPRLSSVSQPLYDLGAVSMRLLTKMMNKEEIEQKTITLPYSIITKGSSK
>NP_815445 600_CcpA_5 CcpA
MEKQTITIYDVAREANVSMATVSRVVNGNPNVKPATRKKVLEVIDRLDYRPNAVARGLASKKTTTVGVIIPDVSNAFFASLARGIDDVATMYKYNIILANSDGDDQKEVTVLNNLLAKQVDGIIFMGHRITDDIRGEFSRSKTPVVLAGSIDPDEQVGSVNIDYTEATKDATATLAKNGNKKIAFVSGALIDPINGQNRMKGYKEALAENGLSYNEGLVFESEYKFKAGINLAERVRNSGATAAFVTDDELAIGLLDGMLDAGVKVPEEFEIITSNNSLLTEVSRPRLSSITQPLYDIGAVSMRLLTKLMNKEEIEEKTVVLPYGIDQKGSTK
>BAE73256 599_CcpA_5 CcpA
MEKQTITIYDVAREANVSMATVSRVVNGNPNVKPATRKKVLDVIDRLDYRPNAVARGLASKKTTTIGVIIPDVSNMFFSSLARGIDDIATMYKYNIILANSDGDSNKEVQVLNNLLAKQVDGIIFMGHRITEEVRGEFSRSKTPVVLAGSIDPDEQVGSVNIDYTKATEEAVSLLAKNGHEKIAFVSGALIDAINGQNRLTGYKEGLKENNLEYNEGMIFEAPYEFKEGLALVDRILNSGATAAYITDDELAIGVLDGLYDAGVKVPEDFEIITSNNTLLTDVTRPRLSSVTQPLYDIGAVATRLLTKLMNKEEIEQRTIVLPSSIMEKGSTK
>WP_002317873 5429_CcpA_999 CcpA
MEKQTITIYDVAREANVSMATVSRVVNGNPNVKPATRKKVLEVIDRLDYRPNAVARGLASKKTTTVGVIIPDVSNMFFASLARGIDNVATMYKYNIILANSDGNDQKEVNVLNNLLAKQVDGVIFMGHHITDEIRGEFSRSKTPVVLAGSIDPDEQVGSVNIDYVSATKDAVNKLAKSGNKKIAFVSGALIDPINGQNRLKGYKEALSENNLPYSEGLIFEAQYNFKDGLSLVDRIHNSGATAVYVSDDELAIGILDGLLDRGVKVPEEFEIITSNNSLLTEVARPRLTSITQPLYDLGAVSMRLLTKMMNKEEVEEKTIILPYGIEEKGSTK
>EFR68879 5468_CcpA_999 CcpA
MNRSTQMEKQTITIYDVAREANVSMATVSRVVNGNPNVKPATRKKVLEVIDRLDYRPNAVARGLASKKTTTVGVIIPDVSNMFFASLARGIDDVATMYKYNIILANSDGNDQKEVNVLNNLLAKQVDGVIFMGHHITDEIRGEFSRSKTPVVLAGSIDPDEQVGSVNIDYVSATKDAVNKLAKSGNKKIAFVSGALIDPINGQNRLKGYKEALSENNLPYSEGLIFEAQYNFKDGLSLVDRIHNSGATAVYVSDDELAIGILDGLLDRGVKVPEEFEIITSNNSLLTEVARPRLTSITQPLYDLGAVSMRLLTKMMNKEEVEEKTIILPYGIEEKGSTK
>WP_005225798 5422_CcpA_999 CcpA
MEKQTITIYDVAREANVSMATVSRVVNGNPNVKPATRKKVLEVIDRLDYRPNAVARGLASKKTTTVGVIIPDVSNMFFSSLARGIDDVATMYKYNIILANSDGDTMKEVNVLNNLLAKQVDGVIFMGHRITDEIRGEFSRSKTPVVLAGSIDPDEQVGSVNIDYTAAAKDAVSLLAKNNQKIAFVSGALIDPINGQNRLKGYKEALKENNLEYSEGLIFESPYSFKEGLALVDRIINSGATAAYVTDDELAIGVLDGLLDKGVKVPEDFEIITSNNSLLAEAARPRLSSVTQPLYDMGAVAMRLLTKMMNKEDVEQKTIVLPYGISEKSSTK
>WP_003126239 5423_CcpA_999 CcpA
MEKQTITIYDVAREANVSMATVSRVVNGNPNVKPATRKKVLEVIDRLDYRPNAVARGLASKKTTTVGVIIPDVSNMFFSSLARGIDDVATMYKYNIILANSDGDSMKEVNVLNNLLAKQVDGVIFMGHRITDEIRGEFSRSKTPVVLAGSIDPDEQVGSVNIDYTAATKDAVSLLAKNNQKIAFVSGALIDPINGQNRLKGYKEALKENNLDYSEGLIFEAPYSFKEGLALVERIMNSGATAAYVTDDELAIGVLDGLIDRGVKVPEEFEIITANNSLLAEAARPRLSSVTQPLYDMGAVAMRLLTKMMNKEEVEQKTIVLPYGISEKSSTK
>WP_016264677 1449_CcpA_5 CcpA
MEKQTITIYDVAREADVSMATVSRVVNGNPNVKPATRKKVLEVIDRLDYRPNAVARGLASKKTTTVGVIIPDVSDIYFASLARGIDDVATMYKYNIILANSDENNQKEVQVLNTLLAKQVDGLIYMGHSISDAIRAEFARSKTPIVLAGSIDPDEQVGSVNIDYVAAVKDATLKLIKNGNEKVAFICGNLDFPINSKYRLRGYKDALNEAGIPYDESLIFETEYSYSAGEALFGKVQATGATAAVVSDDELAVGVLNAAVDAGVNIPTDFEIVTSNNTKLTEMVRPKMTSISQPLYDMGAVGMRLLTKMMNKEEIDDKTILLPYSIVDRQSTK
>YP_003173477 1363_CcpA_5 CcpA
MEKQTITIYDVAREANVSMATVSRVVNGNPNVKPATRKKVLEVIERLDYRPNAVARGLASKKTTTVGVIIPDVTNMFFSSLARGIDDVATMYKYNIILANSDENNQKEVSVLNTLLAKQVDGLIFMGHELTDAIRAEFSRSKTPVVLAGSIDPDEQVGSVNIDYVAAVEEATRQLIESGNKRVALATGSLTHPINGQFRLKGYKQALEKAGVAYDESLIFENEPSYQAGLALFGKLQKVGATAVIAGDDELAVGILDGALDKGVKVPEDFEIISSNNTKLTEMTRPQLTSIDQPLYDIGAVAMRLLTKMMNKEEIEEKTVMLGFDILKRGSTK
>YP_003787887 603_CcpA_5 CcpA
MEKQTITIYDVAREANVSMATVSRVVNGNPNVKPATRKKVLEVIERLDYRPNAVARGLASKKTTTVGVIIPDVTNMFFSSLARGIDDVATMYKYNIILANSDENNQKEVTVLNTLLAKQVDGLIFMGHELTDSIRAEFSRSKTPVVLAGSIDPDEQVGSVNIDYVAAVEEATRQLLESGNKRVALATGSLTHPINGQFRLKGYKQALEKAGVAYDESLIFENEPSYQAGLALFDKLQKVGATAVIAGDDELAVGLLDGAIDKGVKVPDDFEIITSNNTKLTEMTRPQLTSIDQPLYDIGAVAMRLLTKMMNKEEIEEKTVMLGFDILKRGSTK
>GAF64270	Bacillus_sp_ts_2	ccpA	putative transcriptional regulator
MNTTIYDVAREAGVSMATVSRVVNGNPNVKPTTRKKVLEAIERLGYRPNAVARGLASKKTTTVGVIIPDISSIFFAELARGIEDIATMYKYNIILCNSDQNKDKEIHLINTLLEKQVDGIVFMGSQITEEHVEQFKRSPVPVVLAATLDTDKEVPSVNIDYKQAVYDAIKSLTEKGHSRIGMLSGSLDDPVNGYQKFAGYRAALEDSNLEFHDELIVIGDYTYDSGIEAMEKFVNLADKPTAIFAATDEMALGIIHGAQDRGYSIPDDFEVIGFDNTRLATMVRPTLTTVVQPMYDIGAVSMRLLTKYMNKEELDNHIVVLPHRIEFRQSTKQ
>EID25078	Streptococcus_pseudopneumoniae_atcc_baa_960	ccpA	catabolite control protein A
MNADDTVTIYDVAREAGVSMATVSRVVNGNKNVKENTRKKVLEVIDRLDYRPNAVARGLASKKTTTVGVVIPNITNGYFSSLAKGIDDIAEMYKYNIVLANSDEDNEKEVSVVNTLFSKQVDGIIFMGYHLTDKIRSEFSRSRTPIVLAGTVDVEHQLPSVNIDYKQATIDAVTYLAKENERIAFVSGPLVDDINGKVRLVGYKEALKKADIPYSEGLVFESKYTYEDGYALAERLISSNATAAIVTGDELAAGVLNGLADKGVSVPEEFEIIASDDSQVSRFTRPNLTTIAQPLYDLGAISMRMLTKIMHKEVLEEREVLLSHGLTERSSTRKRK
>EHJ52892	Streptococcus_macacae_nctc_11558	ccpA	catabolite control protein A
MNTDDTITIYDVAREAGVSMATVSRVVNGNKNVKENTRKKVLEVIERLDYRPNAVARGLASKKTTTVGVVIPNIANAYFSILAKGIDDIATMYKYNIVLASSDEDDDREINVINTLFAKQVDGIIFMGHHLTEKIRAEFSRARTPIVLAGTVDLDHQLPSVNIDYSKATQDAVDILARNNSKIAFVSGPLIDAINGKVRLNGYKNSLKNNNLPFKEGLVFEAQYKYQEGYNLAQRVMNSGATAAYVTEDELAAGLLNGLFEAGKKIPEDFEIITSNDSTIALYTRPNMTSISQPIYDLGAVAMRMLTKIMNKEELDEKEIILNHNIKDRGTTKP
>AEV95027	Pediococcus_claussenii_atcc_baa_344	ccpA	catabolite control protein A
MEKQTITIYDVAREAGVSMATVSRVVNGNPNVKPDTRQKVNEVIERLDYHPNAVARGLASKKSTTIGVILPDITNPFFASLARGIDDIAEMYKYNIILENSDENVNRKLEVFENLLTKQVDGVIYMGNVIDDRLREAFKNSRTPVVFAGSIDDKQALPSVSIDYKMATEESVDKLIKDGNKHIAFVSGSIEEPVNGKYRLEGYKKALKKGDITYNKKLVFETDYNYDSGVMLASDIAASDATAAFVGNDSLAAGLLNGLQDLDVKVPEEFEIISSNNTEITKMMRPQLSSVGQPMYDTGAVAMRLLTKLMNNEEIEERNIVLPFDMVFRQSTK
>CCQ92266	Clostridium_ultunense_esp	ccpA	transcriptional regulator (Lacl family)
MSVTIYDVAREAGVSMATVSRVINGSANVKPSTRKKVLRVIEELGYRPNAVARGLASKKTTTIGVILPDISSAFFAELARGIEDIANMYHYNIILSSSDQNLDKELKLINNLLEKQVDGLLFLGGNVTEDHRRIFTTSPIPIVLVATADPKHELPSVRIDLKKASYDAVSFLLGKGHTRIAFLSESFQNAMGRARYEGYVEALKEYKVPVDENLIMEIYPTYEMALKGTKTLLSLSVPPTAIFAANDEIAVGAIHSIQDQGLKVPQDIEVVGFDNTRIAEMVRPMLTSVVQPMYDIGAVSMRLLTKLINQEEIQNMEVVLPHRIEFRQSTSQPTV
>EIG27981	Streptococcus_parasanguinis_f0449	ccpA	catabolite control protein A
MNTDDTVTIYDVAREAGVSMATVSRVVNGNKNVKENTRKKVLEVIERLDYRPNAVARGLASKKTTTVGVVIPNITNSYFSTLAKGIDDIAEMYKYNIVLANSDEDDDKEVSVVNNLFSKQVDGIIFMGYHLTEKIRSEFSRSRTPVVLAGTVDVEHQLPSVNIDYKQATVDAVTQLAKHNKKIAFVSGPLVDDINGKIRLSGYKEALKAKKLSYSEGLVFESKYRYDEGYNLAERIIASKATAAFVTGDELAAGLLNGLSDHGIKVPEDFEIITSDDSQVTRYTRPNLSTIGQPLYDLGAISMRMLTKIMHKEELEEREVLLSHTINQRGTTKK
>CCG46154	Halobacillus_halophilus_dsm_2266	ccpA	catabolite control protein A
MMNVTIYDVAREANVSMATVSRVVNGNPNVKPATRKKVHDAIERLGYRPNAVARGLASKKTTTVGVIIPDISSIFFAELARGIEDIATMYNYNIILSNSDQNKDKELHLINAMLGKQVDGLVFMGGKITEDHIQEFKTSSVPIALAATVDESGETPAVNIDYQQASYEATELLLSHGNKEVAFVSGPEDTIINVQKLEGYKNAMRANGYDSPEDYIVSGDYSYDSGIEALEQLLEFDKKPTAVFVSSDEMALGVIHGAQDRGIRVPEDLEVFGFDNTRLATMVRPTLSTVVQPMYDIGAVAMRLLTKFMNKEEVEEQNVILPHRIIERNSTQQK
>EFX95802	Streptococcus_vestibularis_atcc_49124	ccpA	catabolite control protein A
MQAVFGFSLNHLLSLSFLNLIGCKRWIIMKTRNDSPTFEIAFFTLVSKRGSLSFFCKKSVKTIESVFKFCYNYYERVCIKFRKEVFLMNTDETITIYDVAREAGVSMATVSRVVNGNKNVKENTRKKVLEVIDRLDYRPNAVARGLASKKTTTVGVVIPNITNSYFATLAKGIDDIATMYKYNIVLASSDENDDHEVTVINSLFAKQVDGIIFMGHHLTEKIRAEFSRTRTPIVLAGTVDLEHQLPSVNIDYKAAVEDCVTQLAKNNEKVAFVSGPLIDDINGKLRLAGYKSGLEKNNLSYNEGLVFEAKYSYKDGFDLAQRVLNSGATAAYVGEDELAVGLLNGLFAAGKSVPEDFEIITSNDSPITSYTRPNLSSINHPLYDLGAVSMRMLTKIMHKEELEDKNVILNHGLTLRQSTK
>AIK32365	Bacillus_anthracis_gca_000742655_1	ccpA	catabolite control protein A
MNVTIYDVAREANVSMATVSRVVNGNPNVKPTTRKKVLEAIDRLGYRPNAVARGLASKKTTTVGVIIPDISNTFYAELARGIEDIATMYKYNIILSNSDQNKEKEFHLLNTMLGKQVDGIVFMGEDITDIHIEEFKKSPVPIVLAASFDEQNETPSVNIDYTQAAYDAMKHFIEQGHKRIGFVSGPFIDKAGSAKKLQGYKKALEEAGISYDENLVIDGDYTYDSGIEAFEKLWGLDEKPSAIFVSSDEMALGVIHALH
>AEP87824	Bacillus_subtilis_subsp_spizizenii_tu_b_10	ccpA	catabolite control protein A
MARGLASKKTTTVGVIIPDISSIFYSELARGIEDIATMYKYNIILSNSDQNMEKELHLLNTMLGKQVDGIVFMGGNITDEHVAEFKRSPVPIVLAASVEEQEETPSVAIDYEQAIYDAVKLLVDKGHTDIAFVSGPMTEPINRSKKLQGYKRALEDANLPFNEQFVAEGDYTYDSGLEALQHLMSLDKKPTAILSATDEMALGIIHAAQDQGLSIPEDLEIIGFDNTRLSLMVRPQLSTVVQPTYDIGAVAMRLLTKLMNKEPVEEHIVELPHRIELRKSTKS
>CEA00878	Jeotgalicoccus_sp_13mg44_air	ccpA	Catabolite control protein A
MTVTIYDVAREAKVSMATVSRVLNGNPNVKPETRKKVKDVIDRLNYRPNAVARGLASKKTTTVGVIIPDISDLYYSALARGLEDIAEMYNYQIIITNTDQDPKKERNAFLNLVSKQVDGIIFLGGKLSSDVLQDIETSKVPVVICGSGEEANDIPSVNINYYEAAKEVAAKLIADDTKNICFVTAGYSRYQESRMIEGMKEAYSDAGLNGDDYLLTEDAEDYDKGKEIFGKLLETERDAVIVISDETAIGILHGGHDHGVAMPQRLQIVSCSNTRLVTMVRPKISSIAVPLYDLGAVGMRLLTKLMNEESVDSTSVELPYSIDYRTTTR
>AIE61055	Bacillus_methanolicus_mga3_gca_000724485_1	ccpA	Catabolite control protein A
MNVTIYDVAREANVSMATVSRVVNGNPNVKPATRKKVMEVIERLGYRPNAVARGLASKKTTTVGVIIPDISSTFFAELTRGIEDIATMYKYNIILSNSDQNKEKELHLLNTMFGKQVDGIVFMSGNISSEHVEEFEKSPVPIVLAGSIEETEKIPSVNIDYEQAAYDVVQSFIEKGHKEIAFVIGPLHEPINKEKKLAGYKRALENYGIPFREDLIIEGDYTYDSGIEAIEKLLEMDARPTAIFVGSDEMALGVIHGAEDKGYKIPDDFEVISSDNTRLTLMVRPQLTTVVQPLYDIGAVAMRLLTKLMNKEEVSDQIVILPHRIEFRRSTK
>KDB01037	Lactobacillus_kunkeei_efb6	ccpA	catabolite control protein A
MEKQNVTIYDVARESGVSMATVSRVLNGNSNVRQATKEKVLKVIDDLDYRPNAVARGLASKKTTTVGVIIPDVTDGYFSSLARGIDDIATMYKYNIILANSDDNPDKEASVLNTLLSKQVDGIIFMGNEINDDLRADFKRSDCPIVLAGSVDINNSVPSVNIDYADAVKNETERLIKNGNSRIAFASGSMKQDVNKEYRLKGYVSALENNGIKFDEKLVFETKGTYEDGYDLAERIINDKITAAVATNDELAAGILNGMTDRGVSVPQDFELFTSNNTKLAKMMRPQLSSITQPLYDIGAVAMRLLTKIMNKEEIDNRYVVLGYEIVERDSTK
>EHE85827	Lactobacillus_curvatus_crl_705	ccpA	catabolite control protein A
MEKQTITIYDVAREADVSMATVSRVVNGNPNVKPATRKKVLEVINRLDYRPNAVARGLASKKTTTVGVIIPDVSDIYFASLARGIDDVATMYKYNIILANSDENNQKEVQVLNTLLAKQVDGLIYMGHSISDEIRAEFSRSKTPIVLAGSIDPDEQVGSVNIDYVAAVKDATLKLIKNGHDKVAFVCGSLKFPINSKYRLCGYKDALNEAGIAYDESLIFETEYSYSAGEALFSKIKATGATAAVVSDDELAVGVLNGAVDAGVQIPAEFEVVTSNNTKLTEMVRPKMTSISQPLYDMGAVAMRLLTKMMNKEDVNDKTILLPYSIVARESTK
>EGP66026	Streptococcus_sp_oral_taxon_056_str_f0418	ccpA	catabolite control protein A
MNTDDTVTIYDVAREAGVSMATVSRVVNGNKNVKENTRKKVLEVIDRLDYRPNAVARGLASKKTTTVGVVIPNITNSYFSTLAKGIDDIAEMYKYNIVLANSDEDDDKEVSVVNTLFSKQVDGIIFMGYHLTEKIRSEFSRSRTPVVLAGTVDVEHQLPSVNIDYKQATVDAVNFLAKRNKKIAFVCGPLVDDINGKIRLSGYKSALKSKKLSYSEGLVFESKYSYDDGYHLAERIIASKATAAFVTGDELAAGLLNGLSDRGIKVPEEFEIITSDDSQVSRFTRPNLTTISQPLYDLGAISMRMLTKIMHKEELEEREVVLAHGIYERHSTKK
>ADC48831	Bacillus_pseudofirmus_of4	ccpA	transcriptional regulator involved in carbon catabolite control
MNTTIYDVAREAGVSMATVSRVVNGNPNVKPATRKKVLEAIERLGYRPNAVARGLASKKTTTVGVIIPDISSIFFAELARGIEDIATMYKYNIILCNSDQNKDKEIHLINTLLEKQVDGIVFMGGQITEEHAEQFKRSPVPVVLAATLDTNKEIPSVNIDYKQAVYDAITHLIEQGHTQIGMVSGTLDDPVNGYQKFAGYRAALEDAKIAFNEDLIAIGDYTYDSGIEAMESLLNLEQKPTAIFASTDEMALGVIHGAQDRGYNIPQDFEILGFDNTRLATMVRPTLSTVVQPMYDIGAVSMRLLTKYMNKEEVNDHIVVLPHRIEFRDSTKS
>EHM71852	Staphylococcus_pettenkoferi_vcu012	ccpA	catabolite control protein A
MTVTIYDVAREARVSMATVSRVVNGNQNVKPETRDKVNEVIKKLNYRPNAVARGLASKRTTTVGVIIPDISNVYYSQLARGLEDIATMYQYHSIISNSDNDPVKEKEIFNNLLSKQVDGIIFLGGTISEEMKDLINKASIPVVVSGTNGKDDNIASVNIDFESAAEEITEHLIESGAQSFAFVGGDYSKKAQEDVLTGLKHVLSQHGLQLDDNMIYNGDETYKDGLRAYEQLDLAQVDALLSISDEQAIGIVHSAQDNGVKVPEELQVISFNNTRLVEMVRPQLSSVIQPLYDIGAVGMRLLTKYMKEEEIEDPNVILPHRIEYRGTTK
>CCI61093	Staphylococcus_equorum_subsp_equorum_mu2	ccpA	catabolite control protein A
MVNFENIMKTEYNNKEIAFKEEIMTVTIYDVAREARVSMATVSRVVNGNQNVKPETRDKVNDVINKLNYRPNAVARGLASKRTTTVGVIIPDISNVYYSQLARGLEDIATMYKYHSIISNSDNDPSKEKEIFNNLLSKQVDGIIFLGGTISEEIKELINKSSVPVVVSGTNGKDEGISSVNIDFKSAAKQITNQLIENGAKTFAFVGGDYSKKAQEDVLVGLKDVLAEHKLSLDESLIFNGNETYKDGLRAFDALKSAKPDAILSISDEQAIGLVHAAQDAGINVPESLQIVSFNNTRLVEMVRPQLSSVIQPLYDIGAVGMRLLTKYMNDEEIEEPNVILPHRVEYRGTTK
>EFT43930	Enterococcus_faecalis_tx0017	ccpA	catabolite control protein A
MEKQTITIYDVAREANVSMATVSRVVNGNPNVKPATRKKVLEVIDRLDYRPNAVARGIDDVATMYKYNIILANSDGDDQKEVTVLNNLLAKQVDGIIFMGHRITDDIRGEFSRSKTPVVLAGSIDPDEQVGSVNIDYTEATKDATATLAKNGNKKIAFVSGALIDPINGQNRMKGYKEALAENGLSYNEGLVFESEYKFKAGINLAERVRNSGATAAFVTDDELAIGLLDGMLDAGVKVPEEFEIITSNNSLLTEVSRPRLSSITQPLYDIGAVSMRLLTKLMNKEEIEEKTVVLPYGIDQKGSTK
>BAH45141	Brevibacillus_brevis_nbrc_100599	ccpA	catabolite control protein A
MPVTIYDVAREAGVSMATVSRVVNGNPNVKPLTRKKVLAAIERLGYRPNAVARGLASKKTTTVGVIIPDISSLFFSELARGIEDIATMYKYNIILCNSDQRMEKELQLINTLLEKQVDGLLFLGAEIKEDHLQALTSTSVPTVLAATRDADNVLPSVSIDHFQAAYDATEALVARGHKRIAMIAGPANDPLAGLMRYEGYKKALKDAGIELDEELIATGNYFYESGLSTTKGFLALKNPPTAIFAANDEMAIGAIHAIQDSGLNVPGDIEVIGHDNIRLVEMVRPRLTSVVQPMYDIGAVAMRLLTKYMNNENVEEHVVLLPHRIEYRESTKPEQA
>CCF14661	Brevibacillus_laterosporus_gi_9	ccpA	catabolite control protein A
MATVSRVVNGNPNVKPLTRKKVMTAIERLGYRPNAVARGLASKRTTTVGVIIPDISSQFFSELARGIEDIATMYKYNIILCNSDHRLEKELQLINTLLEKQVDGLLFMGAEIKEDHFHSLKTASIPTVLAATRDPEGKLPAVTIDHFQAAYDATQALIRRGHKRIAIITGPMSYPLEGLVRFEGYKQALLDAGLPYDEQLVANGSFRYESGLQSMGDFMKLAEPPTAVFAASDEMAIGAIHAVQDLGHSVPEDVEVIGHDNVRLAEMVRPRLSTVVQPMYDIGAVAMRLLTKYMNNEQVEDHIVLLPHRIEYRQSTKEMAEE
>EGV07844	Streptococcus_constellatus_subsp_pharyngis_sk1060_ccug_46377_gca_000223295_2	ccpA	catabolite control protein A
MEVIDRLDYRPNAVARGLASKKTTTVGVVIPNITSSYFATLAKGIDDIAEMYKYNIVLANSDEDDDKEVSVVNTLFSKQVDGIIFMGYHLTEKIRSEFSRSRTPVVLAGTVDVEHQLPSVNIDYKQATMDAVERLTKNNKKIAFVSGPLVDDINGKIRLIGYKEALKKAKLSYSEGLVFESKYSYEDGYQLAERVIASKATAAFVTGDELAAGLLNGLSDKGVNIPEDFEIITSDDSQVARFTRPNLTTIGQPLYDLGAISMRMLTKIMHKEELEEREVVLAHGLIERRSTRK
>CEE02366	Bacillus_thermoamylovorans	ccpA	Catabolite control protein A
MNNITIYDVAREANVSMATVSRVVNGNPNVKPATRKKVMEVIDRLGYRPNAVARGLASKRTTTVGVIIPDISSTNFSEMARGIEDIAMMYNYNIILSNSDQNKEKEFHLLNTMLAKQVDGIIFMSGNVTKEHVEKFEKSSVPIVLAGSIEETGKLPSVNIDYEQAAYDATTYFINKGHKKIGYVFGPLQEPINGVKKMAGFKRALTEAGIEYDENYVFDGDYTYDSGIEAAEKLLELDEKPTAICVGTDEMAIGVVHGLQDRGYKIPEDIEIISANNTRLAVMVRPQLTTIVQPLYDIGAVSMRLLTKYMNKEEVTDHVVVLPHRIEVRNSTK
>EIF37466	Streptococcus_sp_sk643	ccpA	catabolite control protein A
MNTDDTVTIYDVAREAGVSMATVSRVVNGNKNVKENTRKKVLEVIDRLDYRPNAVARGLASKKTTTVGVVIPNITNGYFSTLAKGIDDIAEMYKYNIVLATSDEDDDKEVSVVNTLFSKQVDGIIFMGYHLTEKIRSEFSRSRTPVVLAGTVDIEHQLPSVNIDYKQATIDAVSYLVKENERIAFVSGPLVDDINGKVRLVGYKDALKKAGISYSEGLVFESKYTYEDGYALAERLISSNATAAVVTGDELAAGVLNGLSDKGILVPEEFEIITSDDSQISRYTRPNLTTVAQPLYDLGAISMRMLTKIMHKEELEEREVLLPHGLTERRSTRKRK
>AEN78721	Lactobacillus_ruminis_atcc_27782	ccpA	Catabolite control protein A
MEKQTITIYDVAREAAVSMATVSRVVNGNPNVKPATRKKVLEVIDRLDYRPNAVARGLASKKTTTVGVIIPDVTNVYFSSLARGIDDVAAMYKYNIILANSDGNEQKEIQMLNTLLAKQVDGIIFMGNNLTDELRTQFARSKTPIVLAGSVDPKEEVESVHIDYVAAVEEAVNDLVNHGNKRIAFISGPLDEPINGEYRLKGYKNVLKSNGIEFDEELVFETDSSYRSGEVLWPALSSANVTAAFVGDDELACGVLNGAKDAGVKVPEEFEVVTSNNSKLTEIVRPQLSSITQPLYDIGAVSMRLLTKMMNNEEEEGAQKTVELPYGFIKRASTK
>CCO11664	Carnobacterium_maltaromaticum_lma28	ccpA	catabolite control protein A
MEKQTITIYDVAREANVSMATVSRVVNGNPNVKPTTRKKVLEVIDRLDYRPNAVARGLASKKTTTVGVIIPDVTNLYFASLARGIDDIATMYKYNIILANSDQNDVKEVQVLNTLLAKQVDGIIYMGHKITDEMRAEFSRSKTPVVLAGTVDPDEQVGSVNIDYQAATEKVITQLIAKGNKRVAFITGSLLEPINGVYRLNGYKNALKKAGIKFDESLIFESEYSYKAGEALWDKLAGAKATAAFVGDDELAIGVLNGAIDHGVKIPANFEVITSNNSKLTEMVRPRLSTITQPLYDIGAVSMRLLTKLMNKEEVDEKTIVLPYNIADRDTTKK
>EGK11805	Desmospora_sp_8437	ccpA	catabolite control protein A
MGRKKETVTIYDVAREAGVSMATVSRVVNGNPNVKPLTRKKVLETIRRMGYRPNAVARGLASKRTTTVGVVIPDISYAFFAELARGIEDIANMYHYNIILCNSDLKKDKELQLIEALFEKQVDGLLFLGGKVTDEHREIFSGSDVPVVLAATRDDKENRPYVTIDQVQAAKEATGVLIREGHQRIGLLGGPLTDPIIGYPRYLGYKEALLESGLPFEEKWIRMGNYRYDSGLKAAKELLETEEGPTAIFAVNDEMAAGAIHAAQDLGKRVPEEISVIGFDNIPLATQVRPLLSTVAVPMYDIGAVAMRLLTKYMNDEPIENNQVVLEYRLELRDSTRLQGEPAH
>EJW17481	Paenibacillus_alvei_dsm_29	ccpA	catabolite control protein A
MTVTIYDVAREAGVSMATVSRVVNNNPNVKPQTRKKVYEAIERLGYRPNAVARGLASKKTTTVGVVIPDISNSIFAEVARGIEDIANMYHYNIILCNADKKKEKEIRVINTLLEKQVDGLLFMGGVVTEDHVQAFRTASVPIVLCATTDEHGIIPSVDIDHEAAAFDAVNTLIRHGHRDIAMISGTLQDPANGFARFQGYKRALEGAGVEYKEDLVRIGNYRYESGVEAMKYFLGLKKRPTAIFAATDEMAIGAIHCIQDAGLKVPDDFSVISVDNIRMASMVRPQLTTVAQPMYDIGAVAMRLLTKLMKKENVEHSRVILPHETILRLSVSEV
>AEF24789	Streptococcus_parauberis_kctc_11537	ccpA	catabolite control protein A
MVIPNIANSYFSILAKGIDDIAAMYKYNIVLASSDEDDDKEVNVVNTLFAKQVDGIIFMGHHLTEKIRAEFSRSRTPIVLAGTVDLEHQLPSVNIDYKLAVSNVIDILVENHKKIAFVSGPLIDDINGKVRLLGYKEGLRKNKLDYKEGLVFEANYSYKEGFELAQRVINSGATAAYVGEDELAAGLLNGLFAAGKNVPEDFEIITSNDSPVVDYTRPNLSSISQPVYDLGAVSMRMLTKIMNKEDLEEKEILLNHGIKRRGTTK
>EKU17075	Streptococcus_intermedius_ba1	ccpA	catabolite control protein A
MNTDDTVTIYDVAREAGVSMATVSRVVNGNKNVKENTRKKVLEVIDRLDYRPNAVARGLASKKTTTVGVVIPNITSSYFATLAKGIDDIAEMYKYNIVLANSDEDDDKEVSVVNTLFSKQVDGIIFMGYHLTEKIRSEFSRSRTPVVLAGTVDVEHQLPSVNIDYKQATMDAVECLAKGNRKTAFVSGPLVDDINGKIRLAGYKEALKKAKSSYSEGLVFESKYSYDDGYQLAERVIASKATAAFVTGDELAAGLLNGLSDKGVNVPEDFEIITSDDSQVARFTRPNLTTIGQPLYDLGAISMRMLTKIMHKEELEEREVVLAHGLIERCSTRK
>AFJ63151	Bacillus_amyloliquefaciens_y2	ccpA	transcriptional regulator
MYPVKGVVSVSNITIYDVAREANVSMATVSRVVNGNPNVKPTTRKKVLEAIDRLGYRPNAVARGLASKKTTTVGVIIPDISSIFYSELARGIEDIATMYKYNIILSNSDQNLEKELHLLNTMLGKQVDGIVFMGGNITDEHVEEFKRSPVPIVLAASVEEQGETPSVAIDYEQAIYDAVKLFIDKGHRDIAFVSGPMQEPINRSKKLQGYKRALEEAAIPFNEQFVAEGDYTYDSGMEALQSLMGLDRKPTAILSATDEMALGIIHAAQDQGLSIPDDLDIIGFDNTRLSLMVRPQLSTVVQPTYDIGAVAMRLLTKLMNKEPVEEHIVELPHRIELRQSTKS
>ERL65455	Lactobacillus_shenzhenensis_ly_73	ccpA	CcpA
MDKQTITIYDVAREANVSMATVSRVVNGNPNVKPATRQKVLKVIEKLDYRPNAVARGLASKKTTTVGVVIPDITNIYFSTLARGIDDVATMYKYNIILANSDENSQKEVSTLDNLFAKQVDGLIYMGHNISDAVRAEFSRAKTPIVLAGSVDPDEQVASVNIDYKAAVKEAVALLLQKGAKKIAFVSSAMNQPINGEYRLSGYTEALAEAKIPYDGNLVFETDYNFRAGEALWDKLQAVGADAAYVADDELSVGVLDGALDHGAKVPKDFQIITSNNTFLTEITRPQLSSISQPLYDIGAVAMRLLTKMMNKETVSEKTVLLPFTITERSSTKK
>EGL90700	Streptococcus_oralis_sk255	ccpA	catabolite control protein A
MIDRLDYRPNAVARGLASKKTTTVGVVIPNITNGYFSTLAKGIDDIAEMYKYNIVLANSDEDDEKEVSVVNTLFSKQVDGIIFMGYHLTEKIRSEFSRSRTPVVLAGTVDIEHQLPSVNIDYKQATIDAVTHLLQENEKIAFVSGPLVDDINGKIRLIGYKEALKKAGIPYSEGMVFESKYSYNDGYALAERLVSSQATAAVVTGDELAAGVLNGLADHGISVPEEFEIITTDDSQIARFTRPNLTTIAQPLYDLGAISMRMLTKIMHKEELEEREVLLPHGLTERRSTRKRK
>BAM47036	Amphibacillus_xylanus_nbrc_15112	ccpA	catabolite control protein A
MNVTIYDVAREANVSMATVSRVVNGNPNVKPATRKKVLKTIEELGYRPNAVARGLASKRTTTVGVIIPDISNMFLAELARGIDDIANMYKYNIILSNSDQNIDKEIKLINSMLEKQVDGIVYMGSKIQDEHLKEFKTSPVPIVLAATIEPTNAIPSVNIDYEAAGYAATKLLIDNGHKQIAFITGTDETTANIAKSVGFNRALEEAGLSVSPDFIYSGDLSYDSGVKAVEELFKLDNKPTAIFASSDEIALGVIHGIQDLGLSVPNDVEVIGFDNTRLATMIRPTLSTVVQPIYDIGAVAMRLLTKYMNKEEVEYSNVILPHQIIKRNSTK
>AIM63946	Weissella_ceti_gca_000750535_1	ccpA	Glucose-resistance amylase regulator
MEKQTVTIYDVAREANVSMATVSRVVNGNANVKAGTKEKVQAVIKELGYRPNAIARGLASKRTTTIGLILPDLTDQYYVELARGIDDVAKMYKYQIILTSAGESNEKNLEVIDNLLGKQVDGIIYMGNHIDEDVDERLDSIDVPVVFAGSVDSENQHPSVNINYIEAFEQATGMLLANDHEKVAFISGDLEHAINKDHKLKGYQVALEKKGMAVDPDLIFQGSYVYESGYAMAKDIIATGATAAIAVNDSMAAGVLNGLTDAGVKIPADFEIITSNNTALTSMTRPQLSSITQPIYDLGAVAMRVLTKLLDHDELAEKQIELPHGYVERATTN
>EAO74088	Streptococcus_agalactiae_cjb111	ccpA	catabolite control protein A
MATVSRVVNGNKNVKENTRKKVLEVIDRLDYRPNAVARGLASKKTTTVGVVIPNIANSYFSILARGIDDIAAMYKYNIVLASSDEDDDKEVNVVNTLFAKQVDGIIFMGHHLTEKIRAEFSRSRTPIVLAGTVDLEHQLPSVNIDYKAAAVDVIDILAGNHKDIAFVSGPLIDDINGKVRLAGYKEGLKKNGLNFKEGLVFEANYRYAEGFALAQRVINAGATAAYVAEDELAAGLLNGLFEAGKRVPEDFEIITSNDSPIAQYTRPNLTSISQPVYDLGAVSMRMLTKIMHKEELEEKEIVLNHGIVKRGTTNN
>ETK25655	Paenibacillus_larvae_subsp_larvae_dsm_25719	ccpA	catabolite control protein A
MTVTIYDVAREAGVSMATVSRVVNNNPNVKPQTRKKVFEAIERLGYRPNAVARGLASKKTTTVGVVIPDISNSIFAEVARGIEDIANMYHYNIILSNADKKKEKEIRVINTLLEKQVDGLLFMGGVVTDDHIGAFRTSSVPVVLCGTADEQKLVPSVDIDHEKAAFDAVNVLIENGHRNIAMITGSLQDPANGYARYHGYKRAMESAGILLREEFVRIGNYRYESGIEATDYFLQLEKRPTAIFSATDEMAIGAIHKIQDSGLKVPDDISVISIDNIRMASMVRPQLTTVAQPMYDIGAVSMRLLTKLMNKEMMEQTQVILPHEVIYRNSVARHS
>EAL05508	Listeria_monocytogenes_serotype_1_2a_str_f6854	ccpA	catabolite control protein A
MNVTIYDVAREANVSMATVSRVVNGNPNVKPVTRKKVLDVINQLGYRPNAVARGLASKRTTTVGVIIPDISNVFYAELARGIEDIATMYKYNIILSNSDENEDKELQVLNTLLGKQVDGIIYMGERISEQLQEEFDRSPAPVVLAGAVDMENKFASVNIDYKQATKEAVKRFVDNGHKQIAFVSGSLNEPVNREMKLAGYKEALEEAGIAYQEDYIIEAKYNYNAGVKVWAELSALSKKPNAVVVADDELAIGILNAALDAGIKVPEDLEVMTSNNTKLTLMSRPQL
>EPE62877	Exiguobacterium_sp_s17	ccpA	catabolite control protein A
MNSNNITIYDVAREAGVSMATVSRVVNGNPNVKPTTRKKVQDAIDRLGYRPNAVARGLASKKTTTVGVIVPDISNIFFADLARGIEDVATMYKYNIILGNSDSNRDKEIHLLNTLLGKQVDGIIFMGGRLHEDLVEEFKKSPVPIVLAATLNQGYDLPAVNIDYEQAAYDATKMLIGHGHKQVGFITGPLEQQINGEKKFSGYRSALEDAGLPFRENDVILGNYTYASGLEAMQKMLERDDCPKAIFAGTDEMALGVIHAIQDAGYSVPNDFEVVGHDNTRLATMIRPKLTTVVQPMYDIGAVAMRLLTKILNAEEIEEKNVVLPHRIERRDSLRKD
>AEN99289	Lactobacillus_sanfranciscensis_tmw_1_1304	ccpA	putative catabolite control protein A
MNGFFYYLNVNGYSAILVDNKSILKEGRVTKMKKKETVTIYDVAREASVSMATVSRAINHNHNVKPETEKKVLDVVKRLNYRPNDVARGLASKKTTTVGVIIPNVTNSYFAALARGIDDIAEMYQYNIILTNSDGDEKKELKALNTLYSKQVDGLIFMGNEISEAVRSDMSNERIPVVLAGSVDFQNQFNSVNIDYRKAVYAQTNELLKNGNDRVAFVASHLNRSINKDYRIEGYKDALRDAGIPFRKTLLFEANEATYDSGYKLRNKLVQEEVTAAIVSNDDVAAGVMNSMSDSGINVPEQFEVATSDNTKLTEMTRPMLSTITQPLYDIGAVSMRLLTKLMKNEEVSERNILLPFGLKDRNSTK
>AHD06101	Paenibacillus_larvae_subsp_larvae_dsm_25430	ccpA	catabolite control protein A
MRKVKECRIILCNNKCAETYFVIIGESDVTVTIYDVAREAGVSMATVSRVVNNNPNVKPQTRKKVFEAIERLGYRPNAVARGLASKKTTTVGVVIPDISNSIFAEVARGIEDIANMYHYNIILSNADKKKEKEIRVINTLLEKQVDGLLFMGGVVTDDHIGAFRTSSVPVVLCGTADEQKLVPSVDIDHEKAAFDAVNVLIENGHRNIAMITGSLQDPANGYARYHGYKRAMESAGILLREEFVRIGNYRYESGIEATDYFLQLEKRPTAIFSATDEMAIGAIHKIQDSGLKVPDDISVISIDNIRMASMVRPQLTTVAQPMYDIGAVSMRLLTKLMNKEMMEQTQVILPHEVIYRNSVARHS
>EHE27674	Streptococcus_pneumoniae_ga47283	ccpA	catabolite control protein A
MLEVIDRLDYRPNAVARGLASKKTTTVGVVIPNITNGYFSSLAKGIDDIAEMYKYNIVLANSDEDNEKEVSVVNTLFSKQVDGIIYMGYHLTDKIRSEFSRSRTPIVLAGTVDVEHQLPSVNIDYKQATIDAVSYLAKENERIAFVSGPLVDDINGKVRLVGYKETLKKAGIAYSEGLVFESKYSYDDGYALAERLISSNATAAVVTGDELAAGVLNGLADKGVSVPEDFEIITSDDSQISRFTRPNLTTIAQPLYDLGAISMRMLTKIMHKEELEEREVLLPHGLTERSSTRKRK
>YP_088000 1482 CscR
MLMVSLKDVAKEAGVSLMTVSRALKSPDKLSPKTYKVVKEVIDRLGYVPNLAAQHIRGVAANTIGVLSLGTATTPFSVEILLGIEQTVRQHGWNSFVINTFENDSQAMEDAVEQMLSHRPSAIIIARNGLKNVSIPEKLRSFPLVLANCQTQDMAVAAYIPDDYQGQRVVVDRIVAKGYQRPLFLHIPKNYIATAKRRQAFEDAWANHSGQKPVQFFMRRDGEDYFEGAQPLIDYLEKPDPLPFDVIICGNDRIALVAYQLLLAKGYRIPEDVAVCAYDNMVGIAQLFIPPLTTVELPHYQMGQEAALHLIEGRKDRDIHQLPCPLIEGESC
>YP_233853 1481 CscR
MTSVKDVAKLAGVSLMTVSRALNDPGKLSPETYQRVRNAIDELQFVPSLSARRIRGDNLQTRTIGVFALDTATTPFAVELLLSIEQTAQQAGWNVFILNLLSNPPTDQNIDLMLSHRPDGLIFSAMGLRKVSIPQRLKSKPLVLANCVADDSSLVSYVPDDEMGQYRALHHAFSKGYRRPLFINLPKQSLAWEIRQAGMQRACEAFGLARDELLQYNLSEHDAYWETAAILARHMLDGRPQFDILICGNDRIAFCAYQLLLGQGLKIPGDVAVLGYDNMIGIAELFIPALTTVQLPYYEIGRNAARHLIDSIEVSGSQPVDCPLVVRESL
>WP_007246158 1466 CscR
MTSVKDVARLAGVSLMTVSRALNNPEKLSPETYQRVRSAIDELQFVPSLSARRIRGDNLQTRTIGVFALDTATTPFAVELLLSIEQTAQQAGWNVFILNLLSNPPTDQNIDLMLSHRPDGLIFSAMGLREVSIPQRLKSKPLVLANCVADDSSLVSYVPDDETGQYRALHHAFSQGYRRPLFINLPKQSLAWEIRQAGMQRACLAFGLAADEHMQYNLSEHDAYWETAAILERHMIDGRPQFDILVCGNDRIAFCAYQLLLGRGLKIPADVAVLGYDNMIGIAELFIPALTTVQLPYYEIGRNAARHLIEGLDVSGTQPVDCPLVVRESL
>YP_277270 1479 CscR
MTSVKDVARLAGVSLMTVSRALNNPEKLSPETYQRVRSAIDELQFVPSLSARRIRGDNLQTRTIGVFALDTATTPFAVELLLSIEQTAQQAGWNVFILNLLSNPPTDQNVDLMLSHRPDGLIFSTMGLREVTIPQRLKSKPLVLANCVADDSSLVSYVPDDETGQYRALHHAFSQGYRRPLFINLPKKSLAWKIRQAGMQRACQAFGLATGELLQYDLSEHDAYGETAAILERHMIDGRPQFDILICGNDRIAFCAYQLLLGRGLKIPGDVAVLGYDNMIGISELFIPALTTVQLPYYEIGRNAARYLIDGLEVSGAQPVDCPLVVRESL
>WP_005887746 1491 CscR
MTSVKDVARLAGVSLMTVSRALNNPEKLSPETYQRVRSAIDELQFVPSLSARRIRGDNLQTRTIGVFALDTATTPFAVELLLSIEQTAQQAGWNVFILNLLSNPPTDQNIDLMLSHRPDGLIFSAMGLREVSIPQRLKSKPLVLANCVADDSSLVSYVPDDETGQYRALHHAFSQGYRRPLFINLPKQSLAWKIRQAGMQRACQAFGLATGELLQYNLSEHDAYGETAGILERHMTDGRPQFDILICGNDRIAFCAYQLLLGRGLKIPGDVAVLGYDNMIGISELFIPALTTVQLPYYEIGRNAARHLIEGLEVSGTQQVDCPLVVRESL
>YP_002802232 1470 CscR
MVSVKDVARLAGVSPMTVSRAINTPEKLNPETLAKVRQAIEALNYVPSLSARKIRGGHSSGKTIGVFALDTATTPFAVEMLLSVERTAREHGWNVFILNLFEIPPSQQAIDLMLSHRPDGIVFSTMQLRELEIPPALLGKPLVLSNCMSTGPGVACYVPDDADGQYRAMRQALGRGYRRPLCINLPRHSLAWKLRQQGLSRALAEAGIPADSVRQYDISTDDAYGETVAELERRLDETNGRPAFDLLVCGNDRIALVAYQYLLSRGLRIPADVAVLGYDNMVGIAELFYPPLSTVQLPYYEMGRRAAQHLIEERDEPFTHWVPCPVVSRQSW
>YP_260341 1480 CscR
MASVKDVARLAGVSFMTVSRALNTPEKVNQETLAKVLQAVETLGYVPSLSARKIRGGASRGKTIGVFALDTATTPFAVEMLLSMERTAREHGWNIFILNVFEVPPSQQTIDLMLSHQPDGIIFSAMQLRTVEIPAGLRSLPLVLSNCVSLEPGVACYVPDDADGQYQAVRHALKRGYRRPLCINLPQASLAWQPRQLGLCRALAEAGISVADVPQYSLSQDDAYQETLSVLETQLRESQEGPAFDLLICGNDRIALVAYQYLLSRGLRIPNQVAVLGYDNMIGVAELFYPPLSTVQLPYYEMGRRSVQYIIECRNEPGIQRVECPVVERESC
>YP_001478312 258 CscR
MASLKDVAKLAGVSLMTVSRAINEPDKLRPDTYQRVKLAIDQLDYVPDLAARRIRGDSSRVQTLGVLALDTATTPFSVDMILSIEKTAREHGWNSFVVNLFADDSAEHTIDLLLAHRPDGVIFTTMGLRQVSLPAKLLDKKLVLANCVCPEHAVASYIPDDEQGQYDAMRTLIAKGYRAPLCIHLPENTLAAGLRRRGLERAWREAGGDVERLRQYHLDLTDGDEHYRDSVELLQRHFSPGQRDCDVVVCGNDRVAFMVYQVLLAQGWKIPQQVGVLGYDNMVGIGQLFLPPLTTVQLPHYELGRQAALHLINQLDHRETRKVACPLLLRESL
>WP_006658530 1464 CscR
MVLLKDVAKLAGVSMMTVSRAINNPEKLKKETLARIQKAISETGYTPDLSARMIRGTRSGQKPRTIGVLALDTATSPFSVDITLSIEETARSHGWNSYVVNMLEGDDPEAIASLLFSHRPDGIIYTTMGLRQVEITKHMMKVPLVLANCESLNVQTASYVPDDEDGQYNAVNALLNAGYRRPLCLYLPANHPATIRRSLGVKRACEEHGIHADTLIHHFLMMDNYSDIPEIVRQQIHHGKANFDSVICGNDRIAFIVYQILLESGLKIPKDVAVVGYDNMVGIGELFIPPLSTVQLPHYEIGKRSALHIINGETHRDTVYISSPWLPRDSI
>YP_002849719 1492 CscR
MASLKDVAQRANVSLMTVSRAINEPERLRPETYKKVMEAVDALGYVSDLSAKKIRGAKTTANTIGVLALDTMTTPFSVEITLSIEETARAHGWNSFVVNMFSNDKPEKMVDLLLAHRPDGIIYTAMGLRQVPVPEKLHKYRCVLANCESTSGPFPTYIPDDEQGQYLGVKALLAAGYRQLLCIHLPKGIVATDRRRAGMERACREAGVDPDAMFHHYLPPGERHHIDAAEIAGHYLSGARPMFDAVVCGNDRVAFVIYQVLLGRGLRIPQDVAVLGYDNMVGTGELFLPPLSTVQLPHYEIGRLSALHLIQGLDHRDTVRVDSPWLPRASI
>YP_002236722 1474 CscR
MASLKDVAKLANVSLMTVSRALNTPERLKPETLARVQAAIAETNYVPDLSAKKIRGARATPSTIGVLALDTVTTPFSVEITLSIEETARAHGWNSFVVNMFSDDSPEAVVDLLLSHRPDGIIFTTMGLRQVPLPDKLLTLPCVLANCESLSQPVASYIPDDEQGQYDAVKALLAAGYRHPLCLHLPASQLATIRRRQGLERACREAGIEPDHLIHSYMGQGDEHYHDIPAVVLAHIREGKPGFDSVICGNDRIAFMVYQTLLGQGLRIPQDVAVVGYDNMVGIGDLFLPPLSTVQLPHYDIGRLSALHIIHGDNHRETRKVASPWLPRASH
>YP_001336891 259 CscR
MAEEKMASLKDVAKLANVSLMTVSRALNTPERLKPETLARVQAAIAETNYVPDLSAKKIRGARATPSTIGVLALDTVTTPFSVEITLSIEETARAHGWNSFVVNMFSDDRPEAVVDLLLSHRPDGIIFTTMGLRQVPLPEKLLTLPCVLANCESLSQPVASYIPDDEQGQYDAVKALLAAGYRRPLCLHLPASQPATIRRRLGLERACREAGIEPDHLSHSYMGQGDEHYHDIPAVVLAHIREGKPGFDSVICGNDRIAFMVYQTLLGQGLRIPQDVAVVGYDNMVGIGDLFLPPLSTVQLPHYDIGRLSALHIIHGDNHRETRKVASPWLPRASH
>YP_001907824 1488 CscR
MTSLKDVAKRASVSLMTVSRAINNPGLLSQETYRRVKLAIEELNYVPDFSARKIRGEGAPPSIGVLALDTATTPFSVDLLLSLEKTAQQHGWSTFVVNLFDDNDAEQAVDKLLSFRPAGIVFTTMGLRKVHIPERLSGKPLVLANCVTDDRAVASYIPDDFHGQYLATHKMITQGYRKPLCIYLPDCTLAGVRRRQGFELAWQEAGVPDAARQQHLPFGDQYYLDTAKIIAAHLRDGRPDFDLLVCGNDRIAFVAYQYLLAAGLRIPQDVAILGYDNMVGIGELFLPALSTVQLPHLDIGREAALHIIEQRNDVETHQLSSPLLLRASTR
>WP_010279285 1471 CscR
MVSLKDVAQLAGVSMMTVSRVLNHPDTVRPETRKRVMQAVQTLNYIPDHSARKIRTQRNNASTIAILARDTATTPFSVEILLAIEQTAREKGWNSFLINIFSEQDSERAVRQLLAQRPDGIIYTTMGLRHVTLPDVLKGENVILANCQSDDKSLPAYIPNNFDAQYQATRYLIDRGYQKPLCFWLPDAEAASRDRRNGFEHAWQTAGRSLSDTSQHHMMLGDEHYTDLAELLAIKLKDNHPDFDVLICGNDRIAFIAYQVLLAHGIAIPEQVAVLGFDNQVGMGNLFLPPLSTIQLPHDEIGRQATLHIIENRENGGCQQLPCPLLIRSST
>YP_670283 252 CscR
MDLASDVCFCYSARFTANGLGMASLKDVARLAGVSMMTVSRVMHNAESVRPATRDRVLQAIQTLNYVPDLSARKMRAQGRKPSTLAVLAQDTATTPFSVDILLAIEQTASEFGWNSFLINIFSEDDAARAARQLLAHRPDGIIYTTMGLRHITLPESLYGENIVLANCVADDPALPSYIPDDYTAQYESTLHLLAAGYRQPLCFWLPESALATGYRRQGFEQAWRDAGRDLAEVKQFYMATGDDHYTDLESLLNAHFQSGKPDFDVLICGNDRAAFVAYQVLLAKGVRIPQDVAVMGFDNLVGVGHLFLPPLTTIQLPHDIIGREAALHIIEGREGGRETRIPCPLLIRCST
>YP_002413401 1484 CscR
MACFTYLPTWLLVGENRGGIGYNCPGIIVIFYCIAVSGDRASRISLDLASDVCFCYSARFTANGLGMASLKDVARLAGVSMMTVSRVMHNAESVRPATRNRVLQAIQTLNYVPDLSARKMRAQGRKPSTLAVLAQDTATTPFSVDILLAIEQTASEFGWNSFLINIFSEDDAARAARQLLAHRPDGIIYTTMGLRHITLPESLYGENIVLANCVADDPALPSYIPDDYTAQYESTQHLLAAGYRQPLCFWLPESALATGYRRQGFEQAWRDAGRDLAEVKQFHMATGDDHYTDLASLLNDHFKSGKPDFDVLICGNDRAAFVAYQVLLAKGVRIPQDVAVMGFDNLVGVGHLFLPPLTTIQLPHDIIGREAALHIIEGREGGRVTRIPCPLLIRCST
>YP_311331 251 CscR
MMTVSRVMHNAESVRPATRDRVLQAIQTLNYVPDLSARKMRAQGRKPSTLAVLAQDTATTPFSVDILLAIEQTASEFGWNSFLINIFSEDDAARAARQLLAHRPDGIIYTTMGLRHITLPESLYGENIVLANCVADDPALPSYIPDDYTAQYESTQHLLAAGYRQPLCFWLPESALATGYRRQGFEQAWRDAGRDLAEVKQFHMATGDDHYTDLASLLNAHFKSGKPDFDVLICGNDRAAFVAYQVLLAKGVRIPQDVAVMGFDNLVGVGHLFLPPLTTIQLPHDIIGREAALHIIEGREGGRVTRIPCPLLIRCST
>YP_002387820 1486 CscR
MACFTYLPIWLLVGENRGGIGDNCPGIIVIFYCIAVSGDRALDLASDVCFCYSARFTANGLGMASLKDVARLAGVSMMTVSRVMHNAESVRPATRDRVLQAIQTLNYVPDLSARKMRAQGRKPSTLAVLAQDTATTPFSVDILLAIEQTASEFGWNSFLINIFSEDDAARAARQLLAHRPDGIIYTTMGLRHITLPESLYGENIVLANCVADDPALPSYIPDDYTAQYESTQHLLAAGYRQPLCFWLPESALATGYRRQGFEQAWRDAGRDLAEVKQFHMATGDDHYTDLASLLNDHFKSGKPDFDVLICGNDRAAFVAYQVLLAKGVRIPQDVAVMGFDNLVGVGHLFLPPLTTIQLPHDIIGREAALHIIEGREGGRVTRIPCPLLIRCST
>YP_003222790 246 CscR
MDLASDVCFCYSARFTANGLGMASLKDVARLAGVSMMTVSRVMHNAESVRPATRDRVLQAIQTLNYVPDLSARKMRAQGRKPSTLAVLAQDTATTPFSVDILLAIEQTASEFGWNSFLINIFSEDDAARAARQLLAHRPDGIIYTTMGLRHITLPESLYGENIVLANCVADDPALPSYIPDDYTAQYESTQHLLAAGYRQPLCFWLPESALATGYRRQGFEQAWRDAGRDLAEVKQFHMATGDDHYTDLASLLNAHFKPGKPDFDVLICGNDRAAFVAYQVLLAKGVRIPQDVAVMGFDNLVGVGHLFLPPLTTIQLPHDIIGREAALHIIEGREGGRVTRIPCPLLIRCST
>YP_404116 250 CscR
MASLKDVARLAGVSMMTVSRVMHNAESVRPATRDRVLQAIQTLNYVPDLSARKMRAQGRKPSTLAVLAQDTATTPFSVDILLAIEQTASEFGWNSFLINIFSEDDAARAARQLLAHRPDGIIYTTMGLRHITLPESLYGENIVLANCVADDPALPSYIPDDYTAQYESTQHLLAAGYRQPLCFWLPESALATGYRRQGFEQAWRDAGRDLAEVKQFHMATGDDHYTDLASLLNDHFKSGKPDFDVLICGNDRAAFVAYQVLLAKGVRIPQDVAVMGFDNLVGVGHLFLPPLTTIQLPHDIIGREAALHIIEGREGGKVTRIPCPLLIRCST
>ABG82028 245 CscR
MASLKDVTRLAGVSMMTVSRVMHNAESVRPATRDRVLQAIQTLNYVPDLSARKMRAQGRKPSTLAVLAQDTATTPFSVDILLAIEQTASEFGWNSFLINIFSEDDAARAARQLLAHRPDGIIYTTMGLRHITLPESLYGENIVLANCVADDPALPSYIPDDYTAQYESTQHLLAAGYRQPLCFWLPESALATGYRRQGFEQAWRDAGRDLAEVKQFHMATGDDHYTDLASLLNAHFKPGKPDFDVLICGNDRAAFVAYQVLLAKGVRIPQDVAVMGFDNLVGVGHLFLPPLTTIQLPHDIIGREAALHIIEGREGGRVTRIPCPLLIRCST
>YP_001720470 1489 CscR
MVSLKEVANLASVSLMTASRAINSPEQLRPETYQRVMQAIESLNYVPDFAARKMRGHATKTSTLAVLAWDTATTPFSVEILLSIELTAREFGWNSFLVNLTSREDSQRALNQLLAQRPDGIIFTAMGLRQVTIPERFRDKNIVLANCVSESHSIPSYIPDDFDGQYQAMKLLLQRGYQRPLCLYLPECTLAGKARRAGVEKAWQESALPTEQLNQCHIAWGDEHYQDVIPLLERHCPKGKPNFDVLICGDDRIAFLAYQVLLAKGVVIPQQVAVIGYGDMVGIGELYLPPLTTVQLPYYDIGRQAALHLIRGRESRAIHRLPCPLLERGSIRDSMPKTVCLFSVNSDK
>YP_001163164 257 CscR
MVSLKEVANLASVSLMTASRAINSPEQLRPETYQRVMQAIESLNYVPDFAARKMRGHATKTSTLAVLAWDTATTPFSVEILLSIELTAREFGWNSFLVNLTSREDSQRALNQLLAQRPDGIIFTAMGLRQVTIPERFRDKNIVLANCVSESHSIPSYIPDDFDGQYQAMKLLLQRGYQRPLCLYLPECTLAGKARRAGVEKAWQESALPTEQLNQCHIAWGDEHYQDVIPLLERHCPKGKPNFDVLICGDDRIAFLAYQVLLGKGVVIPQQVAVIGYGDMVGMGELYLPPLTTVQLPYYDIGRQAALHLIRGRESRAIHRLPCPLLERGSIRDSMPNNCVPLFSKQR
>WP_004389814 1493 CscR
MVSLKEVANLASVSLMTVSRAINTPEQLRPETYQRVMQAIEALNYVPDFFARKMRGNTTKTSTLAVLARDTATTPFSVEILLSIELTAREFGWNSFLVNLTSHEDSERAVNQLLAQRPDGIIFASMRLQQVTVPECLRDKNIVLANCVSENHTIPSYIPDDFDGQYQAMKLLLRRGYRRPLCIYLPESSLAGKARRAGVEKAWQESTLPPEQLRQYHLASGDEYYQDVISLLNRHCPDGKPDFDVLICGNDRIAFLAYQVLLAKGITIPQQVAVMGYDNMVGIGELFLPPLTTVQLPHYDIGREAALHLIERRESRLTHRLPCPLLERAST
>WP_004701619 1494 CscR
MASLKEVANLASVSLMTVSRAINNPDQLRPETYQRVMQAIEALNYVPDFSARKMRGNTTKTSTLAVLAWDTATTPFSVEILLSIELTAREFGWNSFLVNLTSHEDSERAVNQLLAQRPDGIIFTSMGLRQVTIPERLRDKNIVLANCVSENHSIPSYIPDDFDGQYQAMKVLLRRGYQRPLCIYLPECTLAGKARRAGAEKAWQEFALPVEQLRQCHLASGDEHYQDVIPLLDRYCPEGKPDFDVLICGNDRIAFLAYQVLLAKGITIPQQVAVVGYDNMVGIGELFLPPLTTVQLPHYDIGREAALHLIEGRESRSTRRLPCPLRERASI
>WP_004713179 1495 CscR
MASLKEVAHLASVSLMTVSRAINNPEQLRPETYQRVMQAIEALNYVPDFSARKMRGNTTKTSTLAVLAWDTATTPFSVEILLSIELTAREFGWNSFLVNLTSQEDSERAVNQLLAQRPDGIIFTSMGLRQVTIPDRLQDKNIVLANCVSENKSIPSYIPDDFDGQYQAMKLVLHRGYRRPLCIYLPEQTLAGIARRAGGEQAWREATLPMDQLRQCHLALGDEHYQDVVALLDRFCPEGKPDFDVLICGNDRIAFLAYQVLLAKGIHIPQQVAVVGYDNMVGIGELFLPPLTTVQLPHYDIGREAALHLIEGRESRLTHRLPCPLLERASM
>WP_004709558 254 CscR
MASLKEVAHLASVSLMTVSRAINNPEQLRPETYQRVMQAIEALNYVPDFSARKMRGNTTKTSTLAVLAWDTATTPFSVEILLSIELTAREFGWNSFLVNLTSQEDSERAVNQLLAQRPDGIIFTSMGLRQVTIPDRLRDKNIVLANCVSENHSIPSYIPDDFDGQYQAMKFVLRQGYQRPLCIYLPESTLAGKARRAGAEKAWQESTLPMAQLRQCHLAWGDEHYQDVISLLDRYCPENRPDFDVLICGNDRIAFLAYQVLLAKGIAIPQQVGVMGYDNMVGIGELFLPPLTTVQLPHYDIGREAALHLIEGRESRLTHRLPCPLLKRASL
>WP_006534039 1469 CscR
MASLKDVARLASVSLMTVSRAINNPELLKPETLKQVQDAIDQLNYVPDYSARKIRGQGTKVSSIGVLAIDTATTPFSVEMILSIEQTAREFGWSSFVVNLTAQDCYENAIWQLLAQRPDGIIYTTMGLREITVHEKLFDKNLVLANCLDKTHAFPTYIPDDYHGQYFAMKKVIEKGYRRPLCFYIPEESVAGPIRRKAVEDAWLEAGLPLADLQQYTMIFGDEHYRDVIEILKKHCVHQKADFDILICGNDRIAFLAYQVLLSMGLRIPEQVAVLGYDNMIGTGELFYPPLTTVQLPHYELGKEATLHIIQERNHRDIVHVPCQLVERESI
>YP_002151909 1475 CscR
MASLKDVARLASVSLMTVSRAINNPELLKPDTLKQVQRAIEELNYVPDFSARKIRGQGTKVSSIGVLGIDTATTPFSVEMILSIERTARQFGWSSFVVNLTEQDGYDQAIWQLLAQRPDGIIYTTMGLREITVHEKLRDKNVVLANCLAKDQTFPTYIPDDYHGQYFAIKHVIEKGYRHPLCFYLPEDTVAGPIRRKAVEDAWQDAGLPLSSLRQYTMLFGDEHYRDVIGLLQQHCRQQKADFDILICGNDRIAFLAYQVLLSMGLRIPEQVAVLGYDNMIGTGELFYPPLTTVQLPHYDLGKEATLHIIQERNHNKTVQVPCQLIERESL
>WP_006815192 1465 CscR
MASLKDVAQLANVSLMTVSRAINNPELLKPETLKQVQQAIEALNYIPDFSARKIRGKNSRVSTLGVLALDTATTPFSVEMILSIEDTARKYGWSSFVVNMTSNLDHDRAVRQLLSQRPDGIIYTTMGLREVDIPSALFSHSVVLANCVAKDGKFPTYIPDDFNGQYHAVSRLIEKGYRRPLCLYLPQQTIAGKVRREAVEEAWKQAGLPLESLTQYHLEWGDEHYRDVVALINQHFSPERADFDVVICGNDRIAFLAYQVLLGRGLRIPEDIAVLGYDNMIGVRDLFYPPLTTVDLPHYQLGEQAALHIIEEKQDVECHYIPCNLLERDSV
>WP_004260608 1468 CscR
MASLKDVARLANVSLMTVSRAINSPELLKPETLKQVQQAIESLNYVPDFSARKIRGKSSRVSTVGVLALDTATTPFSVEIILSIEQTARQFGWSSFVVNITSSEDSERAVRQLLSQRPDGIIYTTMGLREVAIPETLHNNRLVLANCIDKNGQFPAYVPDDFNGQFNAVKRLIEKGYRNPLCLYIPQETLAGKMRREAVESAWASADLPLASLQQHHLELGDEHYLDVIALINSHFKNKKPNFDVIICGNDRIAFLAYQVLLSRGLRIPQDIAVLGYDNMIGVGELFYPPLSTVVLPHYQLGQQAALHIIEERQQNSVEYVACDLLERNSF
>EWG74079	Enterobacter_sp_dc4	cscR	Csc operon regulatory protein
MASLKDVAKLANVSLMTVSRALNSPERLKPETLARVQLAIEQTSYVPDLSAKKIRGAHASPKTIGVLALDTVTTPFSVEITLSIEETARMHGWNSFVMNMFTDDNPDAIVDLLLSHRPDGIIYTTMGLRQVPLPAKLLTLPCVLANCESDGEKVASYIPDDEQGQYTAVRALLAEGYRRPLCLHLPEGHLATTRRRQGLERACREAGLDPHSLAHSYMALGDEHYRDIPSVLLAHMQNGIPRFDSVICGNDRIAFMVYQTLLAQGLRIPEDVAVIGYDNMVGIGELFLPPLTTVQLPHYEIGRLSAMHIINGEEHHNTTRVESPFLMRDSVVHAS
>CDQ16075	Klebsiella_sp_	cscR	Sucrose operon repressor
MASLKDVAKLANVSLMTVSRALNTPERLKPETLARVQAAIAETNYVPDLSAKKIRGARATPSTIGVLALDTVTTPFSVEITLSIEETARAHGWNSFVVNMFSDDRPEAVVDLLLSHRPDGIIFTTMGLRQVPLPDKLLTLPCVLANCESLSQPVASYIPDDEQGQYDAVKALLAAGYRHPLCLHLPASQLATIRRRQGLERACREAGIEPDSLTHSYMAQGDEHYHDIPGVVMAHIREGKPGFDSVICGNDRIAFMVYQTLLGQGLRIPQDVAVVGYDNMVGIGDLFLPPLSTVQLPHYDIGRLSALHIIHGDNHRETRKVASPWLPRASH
>AEW71940	Enterobacter_cloacae_ecwsu1	cscR	Sucrose operon repressor
MASLKDVAKLANVSLMTVSRVLNDPKRVKPETLSRVQEAILQLNYVPDLSARQVRRVGSRNKTIGVLALDTVTTPFSVEITLSIEETARAYGWNSFVVNMFTDDNPDDIVDLLLAHRPGGIIFTTMGLREVSIPPRLLEHPCVLANCENTGEPVASYIPDDEQGQYTAVQALLAAGYSRPLCLHLPVNHLATRRRRRGLDRACREAGIDPDTLEHCYMQFGDEHYRDIPEMLLAHIVQGKPQFDSVICGNDRIAFMVYQTLLTQGIRIPQDIAVLGYDNLVGIGNLFLPPLSTVQLPHYEIGRLSTLHIINGDTHRDKVLVESPWLRRESC
>EST57982	Proteus_hauseri_zmd44	cscR	sucrose operon repressor
MASLKDVARLASVSLMTVSRAINNPELLKPETLKQVQNAIDQLNYVPDYSARKIRGQGTKVSSIGVLAIDTATTPFSVEMILSIEQTAREFGWSSFVVNLTAQDCYENAIWQLLAQRPDGIIYTTMGLREITVHEKLLDKNLVLANCLDKIHAFPTYIPDDYHGQYFAMKKVIEKGYRHPLCFYIPTESVAGPIRRKAVEDAWQEAGLPLADLQQYTMMFGDEHYRDVIEILKKHCIHQKADFDILICGNDRIAFLAYQVLLSMGLRIPEQVAVLGFDNMIGTGELFYPPLTTVQLPHYELGKEATLHIIQERNHKDTRHVPCQLVERESI
>AEV62513	Pseudomonas_fluorescens_f113	cscR	CscR
MKDVAQLAGVSLMTVSRALNTPEKLSPETLQRVRRAIDELQFVPSLSARRMRGDNLQARTIGVFALDTATTPFAVELLLSIEQTAQQAGWNVFILNLLSNPPTDQNIDLMLSHRPDGLIFSAMGLRQVSIPERLKSKPLVLANCLADDSHLVSYVPDDEAGQHRAMQHALSQGYRRPLCINLPRKSLAWGLRQQGLQRACQAVGLAPEALLQYDLSDHDAYGETAAILDRHIVDGRPQFDILVCGNDRIAFCAYQLLLGRGLKIPGDVAVLGYDNMIGIAELFLPPLTTVQLPYYEIGRQAARHLIENLEVSGAQPVDCPLVVRASL
>EFE94453	Serratia_odorifera_dsm_4582	cscR	sugar-binding domain protein
MAHRPDGVIFTTMGLREVTLPTKLLDKRLVLANCLSAGSQVATYIPDDEQGQYDAMRALIAKGYRAPLCIHLPQSTPAAMLRRRGLERAWQETGGDLAQLKQYHLDLTGGDEHYRDCVALLTRHFAPGRKECDVVVCGNDRVAFLVYQTLLAQGWKIPQQVAVLGYDNMVGIGQLFQPPLTTVQLPHYELGRQAALHLIEQREHRDTVQVPCPLLLRGSM
>EWG76897	Enterobacter_sp_dc3	cscR	Csc operon regulatory protein
MASLKDVAKLANVSLMTVSRALNSPERLKPETLARVQLAIEQTSYVPDLSAKKIRGAHASPKTIGVLALDTVTTPFSVEITLSIEETARMHGWNSFVMNMFTDDNPDAIVDLLLSHRPDGIIYTTMGLRQVPLPAKLLTLPCVLANCESDGEKVASYIPDDEQGQYTAVRALLAEGYRRPLCLHLPEGHLATTRRRQGLERACREAGLDPHSLAHSYMALGDEHYRDIPSVLLAHMQNGIPRFDSVICGNDRIAFMVYQTLLAQGLRIPEDVAVIGYDNMVGIGELFLPPLTTVQLPHYEIGRLSAMHIINGEEHHNTTRVESPFLMRDSVVHAS
>AGO54876	Serratia_plymuthica_4rx13	cscR	sucrose operon repressor
MASLKDVAKLAGVSLMTVSRAINEPGKLRPDTYQRVKLAIDQLDYVPDLSARRIRGDSSRVQTLGVLALDTATTPFSVEMILSIEKTAREHGWNSFVVNLFADDSAEHTIDLLLAHRPDGVIFTTMGLRQVTVPPKLLDKKLVLANCVSQGNRVASYIPDDEQGQYDAIRALIAKGYRAPLCIHLPENTLAAGLRRRGLERAWRDAGGDVDQLKQYHLDLSDGDERYRDCVALLERHFAPGRRDCDVVVCGNDRVAFMVYQVLLAQGWQIPQQVGVLGYDNMVGIGQLFLPPLTTVQLPHYELGRQAALHLINQLDHCETVKVACPLLLRESM
>EGT66197	Escherichia_coli_o104_h4_str_c227_11_gca_000220805_2	cscR'	cscR'
MASLKDVARLAGVSMMTVSRVMHNAESVRPATRDRVLQAIQTLNYVPDLSARKMRAQGRKPSTLAVLAQDTATTPFSVDILLAIEQTASEFGWNSFLINIFSEDDAARAARQLLAHRPDGIIYTTMGLRHITLPESLYGENIVLANCVADDPALPSYIPDDYTAQYESTQHLLAAGYRQPLCFWLPESALATGYRRQGFEQAWRDAGRDLAEVKQFHMATGDDHYTDLASLLNAHFKPGKPDFDVLICGNDRAAFVAYQVLLAKGVRIPQDVAVMGFDNLVGVGHLFLPPLTTIQLPHDIIGREAALHIIEGREGEE
>CDG11932	Serratia_marcescens_subsp_marcescens_db11	cscR	sucrose operon repressor
MASLKDVAKLAGVSLMTVSRAINEPGKLRPETYHRVKQAIDELDYVPDLSARRIRGDGNRVQTLGVLALDTATTPFSVEMILSIEKTARERGWNSFVVNLFADDNAEQTVDLLLAHRPDGVIFTTMGLREVTLPAKLLDKKLVLANCVSPAHSIASYIPDDEQGQYDATCTLIAKGYRAPLCIHLPADTLAAGLRRRGLERAWREAGRDVEQLQQYHLDLSGGDQSYRDCVALLERHFSAGRRDCDVVVCGNDRIAFLVYQILLAQGWRIPQQVAVLGYDNMVGTGELFLPALTTVQLPHYELGRLAALHVIERREQRDTVKVPCPLLERGSL
>CDN02072	Klebsiella_sp_18a069	cscR	Sucrose operon repressor
MASLKDVAKLANVSLMTVSRALNTPERLKPETLARVQAAIAETNYVPDLSAKKIRGARATPSTIGVLALDTVTTPFSVEITLSIEETARAHGWNSFVVNMFSDDRPEAVVDLLLSHRPDGIIFTTMGLRQVPLPDKLLTLPCVLANCESLSQPVASYIPDDEQGQYDAVKALLAAGYRRPLCLHLPASQLATIRRRQGLERACREAGIEPDSLTHSYMAQGDEHYHDIPGVVMAHIREGKPGFDSVICGNDRIAFMVYQTLLGQGLRIPQDVAVVGYDNMVGIGDLFLPPLSTVQLPHYDIGRLSALHIIHGDNHRETRKVASPWLPRASH
>CDN08228	Klebsiella_sp_07a044	cscR	Sucrose operon repressor
MASLKDVAKLANVSLMTVSRALNTPERLKPETLARVQAAIAETNYVPDLSAKKIRGARATPSTIGVLALDTVTTPFSVEITLSIEETARAHGWNSFVVNMFSDDRPEAVVDLLLSHRPDGIIFTTMGLRQVPLPDKLLTLPCVLANCESLSQPVASYIPDDEQGQYDAVKALLAAGYRRPLCLHLPASQLATIRRRQGLERACREAGIEPESLTHSYMAQGDEHYHDIPAVVLAHIREGKPGFDSVICGNDRIAFMVYQTLLGQGLRIPQDVAVVGYDNMVGIGDLFLPPLSTVQLPHYDIGRLSALHIIHGDNHRETRKVASPWLPRASH
>AHM74465	Yersinia_enterocolitica_lc20	cscR	Csc operon regulatory protein
MASLKEVANLASVSLMTVSRAINNPEQLRPETYQRVMQAIEALNYVPDFSARKMRGNTAQTSTLAVLAWDTATTPFSVEILLSIELTAREFGWNSFLVNLTSQEDSERAVNQLLAQRPDGIIFTSMGLRQVTIPERLRDKNIVLANCVSENHTIPSYIPDDFDGQYQAMKLLLSRGYQRPLCIYLPDCTLAGRARRAGAEKAWLESARPIAQLRQCHLAWGDEHYQDVIPLLDRYCPEGKPDFDVLICGNDRIAFLAYQVLLAKGITIPQQVAVVGYDNMVGIGELFLPPLTTVQLPHYDIGREAALHLIEGRESRLTQRLPCPLLERASISAI
>YP_002264078 1221_CytR_5_1 CytR
MATMKDVALSAGVSTATVSRALMTPEKVSLSTRKRVEDAVLETGYSPTTLTRTLRRNESKTIVTIVPDICDPYFSDILRGIEDAAVENGYIILVGDSSQQKKREQTFVNLVYTKQVDGMVLLGSDLPFSVSRQEQKNLPPLVMACEYAPELELPTVHIDNLTAAYEAVNYLTKLGHKRVAEISGPEDSALCQFRHQGYQQALRRAGITMNTTYVHYSDFSFQAGAKAITSLLSLSSPPTAIFCHNDIMAIGAIQKAKQMGFRVPQDISIMGFDDIEFSQYCDPPLTTISQPRYEIGRQSMLMLLDLLKGHDVRSGSRLLESSLVVRESTAPPKNT
>YP_205658 1220_CytR_5_1 CytR
MATMKDVALSAGVSTATVSRALMTPEKVSLSTRKRVEDAVLETGYSPTTLTRTLRRNESKTIVTIVPDICDPYFSDIIRGIEDAAVENGYVILVGDSSQQKKREHSFVNLVYTKQVDGMVLLGSDLPFNVSRQEQKNLPPLVMACEYAPELELPTVHIDNLTAAYEAVNYLTKLGHKNIAELSGPESSALCQFRHQGYQQALRRAGITMNASYVQYGDFTFEAGAKAITQLLSLSTPPTAVFCHNDIMAIGAIQKAKQMGFRVPQDISIMGFDDIEFSQYCDPALTTISQPRYEIGRQSMLMLLDLLKGHDVRSGSRLLESSLIVRESTASPKNK
>WP_005501417 6224_CytR_5_1 CytR
MATMKDVAHLAGVSTATVSRALMNPEKVSASTRKKVEQAVMEAGYSPNSLARNLRRNESKTIVAIVPDICDPYFTEIIRGIEEAAMENGYLVLLGDSGQQESRESSFVSLVFTKQADGMLLLGTDLPFDVSKPEQKNLPPLVMACEYAPELELPTVHIDNLTAAFEAVNYLAQVGHKQIAQITGNPDAALTQFRVQGYQQALRRGGITINPAYTVTGDFTFAAGARAMTTLLSLPTPPTAVFCHSDVMAIGAMQQAKRLGFRVPHDISIVGFDDIQFAEYCDPALTTVSQPRYDIGRQAMLMLLKILKGSDVQAGSRLLDAQLVIRESVAPPSR
>WP_005302623 6225_CytR_5_1 CytR
MATMKDVAQLAGVSTATVSRALMNPEKVSASTRKKVEQAVMEAGYSPNSLARNLRRNESKTIVTIVPDICDPYFTEIIRGIEEAAMEHGYLVLLGDSGQQKTRENSFVNLVFTKQADGMLLLGTDLPFDVSKPEQKNLPPLVMACEYAPELELPTVHIDNLTAAFEAVNYLTQMGHRRIAQISGPSKAALSEFRAQGYQQALRRGGIELNPAYTITGDFSFAAGARAVTNLLSLPEPPTAIFCHSDVMAIGAMQQAKRLGLRVPQDISIVGFDDIQFAEFCDPPLTTVSQPRYEIGRQAMLMLLELLKGKEVQAGSRLLDAKLVIRESAAPPLR
>WP_006233881 1217_CytR_5_1 CytR
MATMKDVAQLAGVSTATVSRALMNPEKVSASTRKKVEQAVMEAGYSPNSLARNLRRNESKTIVTIVPDICDPYFTEIIRGIEEAAMEHGYLVLLGDSGQQKTRENSFVNLVFTKQADGMLLLGTDLPFDVSKPEQKNLPPLVMACEYAPELELPTVHIDNLTAAYEAVNYLTQMGHKRIAQISGPDQAALCQFRAQGYQQALRRGGIELNPAYTVKGDFSFAAGARAVTALLSLPEPPTALFCHSDVMAIGAMQQAKRLGLRVPQDLSIVGFDDIQFAEYCDPPLTTVSQPRYEIGRQAMLMLLELLKGKDVRAGSRLLDAKLVIRESAAPPSM
>WP_008988143 6227_CytR_5_1 CytR
MATMKDVAQLAGVSTATVSRALMNPEKVSASTRKKVEQAVMEAGYSPNSLARNLRRNESKTIVTIVPDICDPYFTEIIRGIEEAAMEYGYLVLLGDSGQQKKRENSFVNLVFTKQADGMLLLGTDLPFDVSKPEQKNLPPLVMACEYAPELELPTIHIDNLTAAFEAVNYLTQMGHKRIAQITGPDQAPLSQFRHQGYQQALRRGGITLNPAYTVKGDFTFAAGARAVTALLSLPEPPTALFCHSDVMAIGAMQQAKRLGLRVPQDISIVGFDDIQFAEYCDPPLTTVSQPRYEIGRQAMLMLLEVLKGKEVQAGSRLLDAKLVIRESAAPPSR
>WP_006071173 1210_CytR_5_1 CytR
MATMKDVAQLAGVSTATVSRALMNPEKVSSSTRKRVEDAVLEAGYSPNSLARNLRRNESKTIVTIVPDICDPYFSEIIRGIEDAAMEHGYLVLLGDSGQSKKRETSFVNLVFTKQADGMLLLGTDLPFDISKPEQKNLPPIVMACEFAPELELPTVHIDNLTSAFEAVNYLSQLGHKRIAQISGPDTAFLCRFRQQGYQQALRRAGLQMNPAYTVKGDFTFEAGARLIRSLLALPEPPTAIFCHNDIMAIGAMQEAKKLGLRVPQDLSVVGFDDIQFAQYCDPPLTTVSQPRYEIGRQAMYMMLEVLKGADVRAGSRLLDTELVIRDSAAPPRIL
>YP_004187525 1215_CytR_5_1 CytR
MATMKDVAQLAGVSTATVSRALMNPDKVSATTRKRVEDAVLEAGYSPNSLARNLRRNESRTIVAIVPDICDPYYTEIIRGIEDAAIEQGYLVLLGDSGQQKRRESSLVNLVFTKQADGMLLLGTDLPFDVSKPEQKNLPPMVMACEFAPDLELPTVHIDNLTSAFEAVNYLTQLGHKRIAQISGPKSAALCQFRQQGYQQALRRAGITMNPQYCVESEFSFEGGAKAIRHLLEMNDAPTAVFCHCDTMAIGAIQEAKKLGFRVPQDLSIVGFDDIQFAQYCDPPLTTISQPRYEIGRQAMLMMLELLKGHDIHSGSRLLETKLVVRGSAAPPGLR
>WP_008219665 1213_CytR_5_1 CytR
MATMKDVAQLAGVSTATVSRALMNPEKVSVSTRKRVETAVLEAGYSPNTLARNLRRNESKTIITIVPDICDPYFAEIIRGIEDAAVENDYLVLLGDSGQQKKRESSFVNLVFTKQADGMLLLGTDHPFDVSKSEQKNLPPMVMACEFAPELELPTVHIDNLTSAFEAVNYLAQLGHKRIAQISGPMSATLCKFRQQGYQQALRRAGVSMNPAYSTVGDFTFEAGAQAVRQLLALPEQPTAIFCHNDAMAIGAIQEAKKLGLRVPQDLSVVGFDDIQFAQYCDPPLTTISQPRYEIGRQAMLMMLDLLKGNDVQAGSRLLEASLVVRGSTAPPRM
>WP_004729690 1208_CytR_5_1 CytR
MATMKDVAQLAGVSTATVSRALMNPEKVSVSTRKRVETAVLEAGYSPNTLARNLRRNESKTIITIVPDICDPYFAEIIRGIEDAAVENDYLVLLGDSGQQKKRESSFVNLVFTKQADGMLLLGTDHPFDVSKPEQKNLPPMVMACEFAPELELPTVHIDNLTSAFEAVNYLAQLGHKRIAQISGPTTATLCKFRQQGYQQALRRAGVSMNPAYSTVGDFTFEAGAQAVRQLLALPEQPTAIFCHNDAMAIGAIQEAKKLGLRVPQDLSIVGFDDIQFAQYCDPPLTTISQPRYEIGRQAMLMMLDLLKGNDVQAGSRLLEAKLVVRGSTAPPRM
>YP_002418437 1209_CytR_5_1 CytR
MATMKDVAQLAGVSTATVSRALMNPEKVSVSTRKRVETAVLEAGYSPNTLARNLRRNESKTIITIVPDICDPYFAEIIRGIEDAAVENDYLVLLGDSGQQKKRESSFVNLVFTKQADGMLLLGTDHPFDVSKPEQKNLPPMVMACEFAPELELPTVHIDNLTSAFEAVNYLAQLGHKRIAQISGPISATLCKFRQQGYQQALRRAGVSMNPAYSTVGDFTFEAGAQAVRQLLALPEQPTAIFCHNDAMAIGAIQEAKKLGLRVPQDLSIVGFDDIQFAQYCDPPLTTISQPRYEIGRQAMLMMLDVLKGNDVQAGSRLLEAKLVVRGSTAPPRI
>WP_004394443 6228_CytR_5_1 CytR
MATMKDVAQLAGVSTATVSRALMNPEKVSTTTRKRVEEAVLEAGYSPNSLARNLRRNESKTIVVIVPDICDPYYTEIIRGIEDVAMEHGYLVLLGDSGQQKKRESSFVNLVFTKQADGMLLLGADLPFDVSKAEQKNLPPMVMACEYAPELELPTVHIDNLTSAFEAVNYLTQMGHKKIAQISGPVGAVLCEFRQQGYQQALRRAGLVKNPTYTVVGDFSFESGAKAVRQLLALSEPPSAIFCHNDAMAIGAMQEAKRLGLRVPQDLSVVGFDDIQFAQYCDPPLTTICQPRYEIGRQTMLMMLELLRGRDVQAGSRLLETHLVVRSSAAPPR
>NP_796631 1205_CytR_5_1 CytR
MATMKDVAQLAGVSTATVSRALMNPEKVSSSTRKRVEDAVLEAGYSPNSLARNLRRNESKTIVTIVPDICDPYFSEIIRGIEDAAMEHGYLVLLGDSGQQKKRESSFVNLVFTKQADGMLLLGTDLPFDVSKPEQKNLPPMVMACEFAPELELPTVHIDNLTSAFEAVNYLTQLGHKRIAQISGPDTAVLCQFRQQGYQQALRRAGISKDPQYSVITEFSFDGGAKAVRKLLELPEPPTAIFCHCDTMAIGAIQEAKRLGLRVPQDLSVVGFDDINFAQYCDPPLTTISQPRYEIGRQAMLMMLELLKGHDVHSGSRLLETKLVVRGSAAPPQRA
>WP_005379543 1211_CytR_5_1 CytR
MATMKDVAQLAGVSTATVSRALMNPEKVSSSTRKRVEDAVLEAGYSPNSLARNLRRNESKTIVTIVPDICDPYFSEIIRGIEDAAMEHGYLVLLGDSGQQKKRESSFVNLVFTKQADGMLLLGTDLPFDVSKPEQKNLPPMVMACEFAPELELPTVHIDNLTSAFEAVNYLTQLGHKRIAQISGPDTAILCQFRQQGYQQALRRAGINKDPQYSVITEFSFDGGAKAVRKLLELPEPPTAIFCHCDTMAIGAIQEAKKLGLRVPQDLSVVGFDDINFAQYCDPPLTTISQPRYEIGRQAMLMMLEMLKGHDVHSGSRLLETNLVIRGSAAPPQRP
>WP_009844181 1214_CytR_5_1 CytR
MATMKDVAQLAGVSTATVSRALMNPEKVSSSTRKRVEDAVLEAGYSPNSLARNLRRNESKTIVTIVPDICDPYFSEIIRGIEDAAMEHGYLVLLGDSGQQKKRENSFVNLVFTKQADGMLLLGTDLPFDVSKPEQKNLPPMVMACEFSPELELPTVHIDNLTSAFEAVNYLTQLGHKRIAQISGPNAAALCHFRHQGYQQALRRAGINKEEQYTVIADFSFDGGVQAVRKLLDLPEPPTALFCHCDTMAIGALQEAKRLGLRIPQDLSIVGFDDIQFAQYCDPPLTTISQPRYEIGRQAMLMMLDMLKGHDVHSGSRLLETELVVRGSAAPPLR
>WP_005435066 6229_CytR_5_1 CytR
MATMKDVAQLAGVSTATVSRALMNPEKVSSSTRKRVEDAVLEAGYSPNSLARNLRRNESKTIVTIVPDICDPYFSEIIRGIEDAAMEHGYLVLLGDSGQQKKRESSFVNLVFTKQADGMLLLGTDLPFDVSKPEQKNLPPMVMACEFAPELELPTVHIDNLTSAFEAVNYLTQLGHKRIAQISGPDTAVLCQFRQQGYQQALRRAGINKEEQYSVIADFTFEGGVQAVRKLLELPEPPTALFCHCDTMAIGAIQEAKRLGLRIPQDLSIVGFDDIQFAQYCDPPLTTISQPRYEIGRQAMLMMLELLKGHDVHSGSRLLETKLVVRGSAAPPPLR
>YP_001443954 1207_CytR_5_1 CytR
MATMKDVAQLAGVSTATVSRALMNPEKVSSSTRKRVEDAVLEAGYSPNSLARNLRRNESKTIVTIVPDICDPYFSEIIRGIEDAAMEHGYLVLLGDSGQQKKRESSFVNLVFTKQADGMLLLGTDLPFDVSKPEQKNLPPMVMACEFAPELELPTVHIDNLTSAFEAVNYLTQLGHKRIAQISGPDSAALCQFRHQGYQQALRRAGINKEEQYTVIADFSFDGGVQAVRKLLELPEPPTALFCHCDTMAIGAIQEAKRLGLRIPQDMSVVGFDDIQFAQYCDPPLTTISQPRYEIGRQAMLMMLELLKGHDVHSGSRLLETKLVVRGSAAPPPLR
>WP_004728525 6230_CytR_5_1 CytR
MATMKDVAQLAGVSTATVSRALMNPEKVSASTRKRVEEAVLEAGYSPNSLARNLRRNESKTIVAIVPDICDPYYTEIIRGIEDAAMEHGYLVLLGDSGQQKKRESSFVNLVFTKQADGMLLLGTDLPFDVSKPEQKNLPPMVMACEFAPELELPTVHIDNLTSAFEAVNYLTQMGHKRIAQIAGPEAAVLCQFRQQGYQQALRRAGISRNPTYSTIGDFTFESGAKAVRQLMALPEPPTAIFCHNDTMAIGAIQEAKRLGMRVPQDLSVVGFDDIQFAQYCDPPLTTISQPRYEIGRQAMLMMLELLRGHDVRAGSRLLDTQLVIRESAAPPRSA
>WP_032469940 6231_CytR_5_1 CytR
MKDVAQLAGVSTATVSRALMNPEKVSSSTRKRVEEAVLEAGYSPNSLARNLRRNESKTIVAIVPDICDPYFSEIIRGIEDAAMEHGYLVLLGDSGQQKRRENSFVNLVFTKQADGMLLLGTDLPFDVSKPEQKNLPPMVMACEFAPELELPTVHIDNLTSAFEAVNYLTQLGHKRVAQISGPQNAALCQFRHQGYQQALRRAGITMNPTYCTFGDFTFEAGAKAVRQLLSLPEQPTAIFCHNDTMAIGAIQEAKRLGLRVPQDLSVVGFDDIQFAQYCDPPLTTISQPRYEIGRQAMLMMLELLRGHDVRAGSRLLETKLVVRESAAPPNKK
>WP_000224449 6232_CytR_5_1 CytR
MATMKDVAQLAGVSTATVSRALMNPEKVSSSTRKRVEEAVLEAGYSPNSLARNLRRNESKTIVAIVPDICDPYFSEIIRGIEDAAMEHGYLVLLGDSGQQKRRENSFVNLVFTKQADGMLLLGTDLPFDVSKPEQKNLPPMVMACEFAPELELPTVHIDNLTSAFEAVNYLTQLGHKRIAQISGPQHAALCQFRHQGYQQALRRAGITMNPSYCTFGDFTFEAGVKAVRQLLAQPEQPTAIFCHNDTMAIGAIQEAKRLGLRVPQDLSVVGFDDIQFAQYCDPPLTTISQPRYEIGRQAMLMMLELLRGHDVRAGSRLLETKLVVRESAAPPSKK
>EEY45070 6233_CytR_5_1 CytR
MSRALMNPEKVSSSTRKRVEEAVLEAGYSPNSLARNLRRNESKTIVAIVPDICDPYFSEIIRGIEDAAMEHGYLVLLGDSGQQKRRENSFVNLVFTKQADGMLLLGTDLPFDVSKPEQKNLPPMVMACEFAPELELPTVHIDNLTSAFEAVNYLTQLGHKRIAQISGPQHAALCQFRHQGYQQALRRAGITMNPTYCTFGDFTFEAGAKAVRQLLALPEQPTAIFCHNDTMAIGAIQEAKRLGLRVPQDLSVVGFDDIQFAQYCDPPLTTISQPRYEIGRQAMLMMLELLRGHDVRAGSRLLETKLVVRESAAPPSKK
>WP_000224453 1497_CytR_5_1 CytR
MATMKDVAQLAGVSTATVSRALMNPEKVSSSTRKRVEEAVLEAGYSPNSLARNLRRNESKTIVAIVPDICDPYFSEIIRGIEDAAMEHGYLVLLGDSGQQKRRENSFVNLVFTKQADGMLLLGTDLPFDVSKPEQKNLPPMVMACEFAPELELPTVHIDNLTSAFEAVNYLTQLGHKRIAQISGPQHAALCQFRHQGYQQALRRAGITMNPTYSTFGDFTFEAGAKAVRQLLALPEQPTAIFCHNDTMAIGAIQEAKRLGLRVPQDLSVVGFDDIQFAQYCDPPLTTISQPRYEIGRQAMLMMLELLRGHDVRAGSRLLETKLVVRESAAPPSKK
>WP_006963339 6235_CytR_5_1 CytR
MATMKDVAQLAGVSTATVSRALMNPEKVSSATRKRVEDAVLEAGYSPNSLARNLRRNESKTIIAIIPDICDPYYTEIIRGIEDAAMEHGYIVLLGDSGQQKKRESSFVNLVFTKQADGMLLLGTDLPFDVSKPEQKNLPPMVMACEFAPELELPTVHIDNLTSAFEAVNYLTQMGHKRIAQISGPSSAVLCQFRYQGYQQALRRAGISMNPNYCIYGDFSFEDGAKAVRQLLALPEPPTAIFCHNDAMAIGAIQEAKKLGLRVPQDLSVVGFDDIQFAQYCDPPLTTISQPRYEIGRQAMLMMLELLRGHDVRAGSRLLETQLVVRESAAPPRVI
>EED25899 1498_CytR_5_1 CytR
MTQQGLGGTALPMLEIEEGKIFMATMKDVAQLAGVSTATVSRALMNPEKVSSATRKRVEDAVLEAGYSPNSLARNLRRNESKTIIAIIPDICDPYYTEIIRGIEDAAMEHGYIVLLGDSGQQKKRESSFVNLVFTKQADGMLLLGTDLPFDVSKPEQKNLPPMVMACEFAPELELPTVHIDNLTSAFEAVNYLTQMGHKRVAQISGPESAVLCQFRHQGYQQALRRAGITMNANYCTNGDFTFEAGAKAVRQLLALKEPPTAVFCHNDAMAIGAIQEAKKLGLRVPQDLSVVGFDDIQFAQYCDPPLTTISQPRYEIGRQAMLMMLELLRGHDVRAGSRLLETNLVVRESAAPPRVLENDR
>WP_008077701 6236_CytR_5_1 CytR
MATMKDVAQLAGVSTATVSRALMNPEKVSSATRKRVEDAVLEAGYSPNSLARNLRRNESKTIIAIIPDICDPYYTEIIRGIEDAAMEHGYIVLLGDSGQQKKRESSFVNLVFTKQADGMLLLGTDLPFDVSKPEQKNLPPMVMACEFAPELELPTVHIDNLTSAFEAVNYLTQMGHKRVAQISGPESAALCQFRHQGYQQALRRAGITMNPNYCTYGDFTFEAGAKAIRQLLALPESPTAIFCHNDAMAIGAIQEAKKLGLRVPQDLSVVGFDDIQFAQYCDPPLTTISQPRYEIGRQAMLMMLELLRGHDVRAGSRLLETELVVRESAAPPRVI
>WP_004415987 6237_CytR_5_1 CytR
MATMKDVAQLAGVSTATVSRALMNPEKVSSATRKRVEDAVLEAGYSPNSLARNLRRNESKTIIAIIPDICDPYYTEIIRGIEDAAMEHGYIVLLGDSGQQKKRESSFVNLVFTKQADGMLLLGTDLPFDVSKPEQKNLPPMVMACEFAPELELPTVHIDNLTSAFEAVNYLTQMGHKRVAQISGPESATLCQFRHQGYQQALRRAGITMTTSYCTYGDFTFEAGAKAIRQLLALPEPPTAVFCHNDAMAIGAIQEAKKLGLRVPQDLSVVGFDDIHFAQYCDPPLTTISQPRYEIGRQAMLMMLELLRGHDVRAGSRLLETKLVVRESAAPPRVL
>WP_006878559 6238_CytR_5_1 CytR
MATMKDVAQLAGVSTATVSRALMNPEKVSSATRKRVEDAVLEAGYSPNSLARNLRRNESKTIIAIIPDICDPYYTEIIRGIEDAAMEHGYIVLLGDSGQQKKRESSFVNLVFTKQADGMLLLGTDLPFDVSKPEQKNLPPMVMACEFAPELELPTVHIDNLTSAFEAVNYLTQMGHKRVAQISGPQSAVLCQFRHQGYQQALRRAGITMNPSYCTFGDFSFEDGAKAIRQLLALSEPPTAVFCHNDAMAIGAIQEAKKLGIRVPQDLSVVGFDDIHFAQYCDPPLTTISQPRYEIGRQAMLMMLELLRGHDVRAGSRLLETKLVVRESAAPPRVL
>WP_006705206 6239_CytR_5_2 CytR
MKNVAEIAGVSTATVSRTLMKPEKVSSDTRKKVEQAVVKAGYYPNALCRNVKHRKSHNILVIVPDISDPFFLEIIQGIKETALDHSYLIIIVDCVQQIWSKKTIIDLTISKKIAGMLLLGANLPFDITKEQQPNLPPMVMANEFVPELELSTVHIDNLSAAFQSVNYLYKLGHQHIACVAGLETMPLSYYRLQGYIQALRRNNIAIKNEYIVRAHCSYEAGIKAFATLMALPYAPTAIFFYSDIMAVGAIWQAKQLGLRIPQDVSLIGFDNLKCSQYCDPPLTTVAQPSYQIGQKVMLLLLDQLAGKRAKTGSHLLDYELIIRKSTARAESV
>WP_004265308 6240_CytR_5_2 CytR
MESKKHNNTATMKDVASAAGVSTATVSRTLMNPEKVSLQTRQKVEQAVMDVGYYPHNLARSYKRNESKTILVLVPNIRDPFFSDVVCGIEEIAAQEGYFVLIGDCKHQEKQENAFINLIITKQIDGMVLLGSNIPFDISTEEQKNLPPIVMANEFAPELKLPTVHIDNLTAAFNATHYLQKQGHKLIACIAGPDHMPLSQYRLEGYKKAMLRTGEKLRENYIIRGDFTHEGGAEAVKTLMSLPEPPTAIFCHSDIMAIGAMWQAKKMGLKLPDDLSFVGFDNLEQAKYTLPALTTINQPRAEIGHHAMQLLLEQIHGHNVNPGSRLLDSDLIIRESTKAPKS
>WP_004924634 1201_CytR_5_2 CytR
MEQKQHSGTATMKDVANAAGVSTATVSRTLMTPEKVSLQTRQKVEQAVMDVGYYPHNLARSYKRNESKTILAIVPDISDPFFSDVICGLEKVAAQEGYFVLIGDCKHQQKQENAFINLIITKQIDGMVLLGSNLPFDVSAEEQKNLPPIVMANEFSPELKLPTVHIDNLTSAFNATHYLQKLGHKRIACIAGPEHMPHSQYRLEGYKKAMLRTGEKLREQYIVRGDFTHESGAEAVKTLLALPEPPTAVFCHSDIMAIGAMWQAKKSGLILPDDLSIVGFDNLEQAQYTLPALTTINHPRDEIGRHAMLLLLEQLQGNSVTPGSRLLDSDLIIRESTKAPKS
>WP_006663185 6241_CytR_5_2 CytR
MKDVASAAGVSTATVSRTLMNPEKVSLQTRQKVEQAVLDVGYYPHNLARSYKRNESKTILAIVPDISDPFFSDVICGIEEIAAHEGYFVLIGDCKHQQKQENAFINLIITKQIDGMVLLGSNLPFDVSTEEQKNLPPIVMANEFAPELKLPTVHIDNLTASFNATHYLLKQGHKRIACIAGPEEMPHSQYRLEGYKKAMLRTGEGLRENYIVRGDFSHESGAEALKTLLSLPEPPTAVFCHTDIMAFGAMWQAKKMGLKIPEDISFIGFDNLEQAKYTLPALTTINHPRREIGRHAMLLLLEQLQGNSVTPGSRLLDSDLIVRESTKAPKC
>WP_006816265 6242_CytR_5_2 CytR
MENKKHNNTATMKDVANAAGVSTATVSRTLMNPEKVSLQTRQKVEQAVLDVGYYPHNLARSYKRNESKTILAIVPDISDPFFSDVICGLEEVAAHEGYFVLIGDCKHQRKQENAFINLIITKQIDGMVLLGSNLPFDISTEEQKNLPPIVMANEFAPELKLPTVHIDNLTAAFNATHYLLRQGHKRIACIAGPEGMPHSEYRLEGYKKAMLRTGEGLRESYIVRGDFTHESGAEALKTLLSLPEPPTAVFCHTDIMAFGAMWQAKKMGLKIPDDLSFVGFDNLEQAKYTLPALTTINHPRTEIGRHAMLLLLEQLQGNSVTPGSRLLDSDLIIRESTKAPKC
>YP_002152904 1200_CytR_5_2 CytR
MQQNNKESAQATMKDVAFAAGVSTATVSRTLMNPEKVSSQTRQKVEQAVLDVGYYPHNLSKNLKRNESKTILVIVPNISDPFFTDVVCGIEETAAQHGYLVLIGDCKHQQKHENAFINLIITKQIDGMLLLGSHIPFDVSKEEQKNLPPMIMANEFAPELELPTVHIDNLTASFRATHYLQQMGHKRIACITGPEDMPLCRYRLQGYIQAMRRTGVPLREDYIIRGDFTHESGAESLKKLISLPEPPTAVFCHSDIMAIGVMWQAKKLGLQLPDDLSVIGFDNLDITRYSEPALTTMEQPRYQIGRQSMLLLLDQLQGRPVAPGSRLLDCELIVRESVCRLKS
>EEI50057 6243_CytR_5_2 CytR
MDNDGFFATKKQSFNQTISTEVWGLQQNNKESAQATMKDVAFAAGVSTATVSRTLMNPEKVSSQTRQKVEQAVLDVGYYPHNLSKNLKRNESKTILVIVPNISDPFFTDVVCGIEETAAQHGYLVLIGDCKHQQKHENAFINLIITKQIDGMLLLGSHIPFDVSKEEQKNLPPMIMANEFAPELELPTVHIDNLTASFRATHYLQQMGHKRIACITGPEDMPLCRYRLQGYIQAMRRTGVPLREDYIIRGDFTHESGAESLKKLISLPEPPTAVFCHSDIMAIGVMWQAKKLGLQLPDDLSVIGFDNLDITRYSEPALTTMEQPRYQIGRQSMLLLLDQLQGRPVAPGSRLLDCELIVRESVCRLKS
>NP_931920 1198_CytR_5_2 CytR
MEQKKNGTSATMKDVAEVAGVSTATVSRTLMNPEKVSSQTRQKVEQAVLAVGYYPNNLSRNLKRGESKTILVIVPNISDPFFTDVICGIEETAEQHGYLVLIGDCQHQQKQEHAFLNLIATKQIDGLLLLGSNIPFDASKEEQKNLPPMVMANEFSPELELPTIHIDNLTAAFNATHYLQTLGHKRIACLSGPENIPICRYRRQGYIQALRRSGGTIREDYIVQGNFTHESGAKLTEQLLSLLDPPTAIFCHSDVMAIGVMWQAKRMGLKIPEDLSIIGFDNLSLAMYSDPPLTTVGQPSYQIGHKAMLLLLDQIQGHTTSGGSQLLESELIIRQSTCSPKS
>YP_003043076 6244_CytR_5_2 CytR
MEQKKNGTSATMKDVAEVAGVSTATVSRTLMNPEKVSSQTRQKVEQAVLAVGYYPNNLSRNLKRSESKTILVIVPNISDPFFTDVICGIEETASQHGYLVLIGDCQHQQKQEHAFLNLIITKQIDGILLLGSNIPFDASKEEQKNLPPMVMANEFAPDLELPTIHIDNLTAAFNATHYLQTLGHKRIACISGPEDILLCRYRLQGYIQALRRSGGTIREDYIVHGNFTYESGAELTKQLVSLAEPPTAIFCHSDVMAIGVMWQAKRMGLRIPEDLSVIGFDNLDLAMYSDPPLTTVGQPRYQIGYKAMLLLLDQIQGHATSGGSQLLESELIIRQSTCSPKS
>YP_003470143 6245_CytR_5_2 CytR
MEKKNGTLATMKDVANVAGVSTATVSRTLMNPDKVSARTRQKVESAVLEVGYYPHNLAKNLRRNESRAILVIVPNISDPFFTEVIRGIEETAAEHGYLVLIGDCKHQQQQEHAFINLLITKRIDGMVLLGSNIPFDVSKEEQKNLPPMVMANEFAPDLELPTVHIDNLTSAFNATYHLQKLGHKRIACITGPETMPLCHYRLQGYIQALHRTGEAIREDYIVRGDFTHESGAELAEILLNLPEPPSAIFCHSDIMAIGAMWQAKKMGLKLPEDLSVIGFDNLNLAQYSEPPLTTVAQPCYEIGYYSILLLLEQLQGRMVSKGSRLLDAELLIRASTCSPKS
>YP_003710562 6246_CytR_5_2 CytR
MEKKNYTLATMKDVARVAGVSTATVSRTLMNSDKVSVRTRQKVESAILEVGYYPHNLAKNLRRNESRAILAIVPNISDPFFNEIIRGIEETAAKHGYLVLIGDCTHQQQQEHAFINLLITKRIDGMVLLGSNIPFDVSKEEQKNLPPMVMANEFAPDLELPTVHIDNLTAAFNATHHLQKLGHKFIACITGPDTMPLCHYRLQGYIQALRRTGEDIREEYIARGDFTHESGAHLAEKLLTLPTPPSAIFCHSDVMAMGVIWQAKKMGLKLPEDLSVIGFDNLNLAQYCEPALTTVAQPRYEIGHHSMLLLLEQLQGRLVSKGSRLLDAELIIRESTCAPKS
>YP_003739549 6247_CytR_5_3 CytR
MEHNQETTGATMKDVAEEAGVSTATVSRALMNPEKVSAATRKKVEKAVLAVGYSPHAMARSAKRSESRTILVIVPDICDPFFSEMIRGIEVVAADQGYLVLIGDCAHQNKQEKSFLNLVMTRQIDGMVLLGSQVPFDTGIEEQRNLPPMVMANEFAPELELPTVHIDNLTAAFEAVNHLLKLGHSRIACIAGPQDMPLCQYRLQGYIQALRRNGLAVDPHYIVRGDFTFDAGSRAMKHLMTLPKPPDALFCHSDIMALGAMSQAKIMGLRVPQDLSLIGFDDIELSRYSDPQLTTVAQPRFNIGREAMLLLLEQLQGKTVNSGSRLLDFELKIRGSTAPSLREKV
>YP_001906079 1185_CytR_5_3 CytR
MEHNQDRTVATMKDVAKKAGVSTATVSRALMNPEKVSAATRSKVELAVAAVGYATHSIARHARRSESRTILVMVPDICDPFFSEIIRGIEVAATRQGYLVLIGDCAHQNQQEKSFLNMILTRQIDGIVLLGSQIPFDASIEDPRILPPMVMANEFPPEREIPTVHIDNLTAAFEAVNHLQKLGHRRIACICGPEEMPLCQYRLEGYVQALRRHGVPVETQYIVRGEFTFDAGCQAMKQLMKLPKPPDALFCHCDIIALGAMSQAKNMGLRVPQDLSIIGFDDIELSRYSDPQLTTVAQPRFNIGREAMLLLLEQLQGKAVSNGSRLLDFELKIRGSTAPSLREHD
>YP_002647178 6248_CytR_5_3 CytR
MEHNQDTTVATMKDVANKAGVSTATVSRALMNPEKVSAATRSKVEQAVIAVGYSAHSIARNARRGESRTILVIVPDICDPFFSEIIRGIEVVAAGHGYLVLIGDCAHQSQQEKSFRNMMLTRQTDGVVVLGSSIPFDTSMEDPRLLPPMVMANEFDPEREIPTVHIDNLTAAFEAVSHLQKLGHRRIACIGGPEEMPLCQYRLQGYIQALRRHGVTVDPQYIVRGDFTFDAGSQAMKQLMRLPKPPDALFCHSDIIALGAMSQAKNMGLRVPQDLSLIGFDDIELSRYSDPQLTTVAQPRFNIGREAMLLLLEQLQGKTVSNGSRLLDFELKIRGSTAPSLRERD
>YP_003529492 6249_CytR_5_3 CytR
MKHYQDTTVATMKDVANKAGVSTATVSRALMNPEKVSAATRSKVEQAVIAVGYSAHSIARNARRGESRTILVIVPDICDPFFSEIIRGIEVVAAGHGYLVLIGDCAHQNQQDKSFLNMMLTRQTDGVVLLGSLIPFDISMEDPRILPPMVMANEFAPQREIPTVHIDNLTAAFEAVSHLQKLGHRRIACICGPEEMPLCQYRLQGYIQALRRHGVTVDPQYIVRGDFTFDAGSQAMKQLMRLPQPPDALFCHSDIIALGAMSQAKSMGLRVPQALSLIGFDDIELSRYSDPQLTTVAQPRFNIGREAMLLLLEQLQGKTVSNGSRLLDFELKIRGSTAPSLRDCD
>YP_003522148 6251_CytR_5_3 CytR
MLDQNQPSAAATMKDVAEKAGVSTATVSRALMNPEKVSSATRQKVEQAVADVGYAAQSMSRHARRNDTQTLLLIVPNICDPFFSEIIRGVEVAASKAGYLVLIGDCAHQKPQEWTFLNLMLTRQIDGIVLLGAQLPFDVSPEEQRNLPPMVMAIEFSPEMSLPTVNIDNLTASFVAVNHLLQLGHKRIACLTGPEDVALCQYRLQGYVQALRRSGISVDPTYIVRGDFTFESGVDAINQLLALPQPPRALFCHSDIMAIGAISQAKRLGLRIPEDLSVVGFDDIELSRYCEPPLTTVKQPCFEIGCEAVRLLLNELQGNSIHNGSTLLDAELVVRGSTTLAKKDER
>WP_008926938 6252_CytR_5_3 CytR
MEQNQQPPAATMKDVAEHAGVSTATVSRALMNPEKVSAATRHKVEKAVAAVGYAAHGPTRNARRNETRTILVIVPDICDPFFSEIIRGVEVTAAEEGYLVLIGDCAHQNQQERTFLNLMVTRQIDGMVLLGSQLPFDASIDEQRNLPPMVMANEFAPEMSLPTVHIDNLTAAFEAVNHLLQLGHTQIACIAGPEEMPLCQYRLQGYVQAMRRSGLTVDPTYIVRGDFTFEAGVAAMNQLMTLPQPPRALFCHSDIMALGAMNQARRCGLRIPEDLSVVGFDDIELSRYCEPPLTTVTQPRYQIGREAMLLLLDELNGKRVISGSRLLDAGLTIRGSTARAKKREK
>YP_004117709 6254_CytR_5_3 CytR
MDQKQPSTTATMKDVAEKAGVSTATVSRALMNPEKVSAATRQKVEQAVIAVGYAPHGLARNAKRGETQTILVIVPDICDPFFSEIIRGVEVTAAQEGYLVLIGDCAHQNQQEKTFLNLMLTRQIDGMVLLGSQLPFEAGVEDQRNLPPMVMGNEFAPEMALPTVHIDNLTAAFEAVNHLLQLGHRQIACITGPEHVPLCQYRLQGYIQALRRSNLPVDPTLIVHGDFTFEAGATALKQLMSLPNPPKALFCHSDLMALGAMNQARKLGMRIPQDLSVVGFDDIELAQYYDPPLTTVAQPRFDIGREAMLLLLDELQGKRVNNGSRLLDAELRVRGSTAPVAKREK
>WP_010618231 6255_CytR_5_3 CytR
MDQKQPSSAATMKDVAEQAGVSTATVSRALMNPEKVSAATRQKVEQAVQAVGYAPHGLARNAKRGDTQTILVIVPDICDPFFSEIIRGVEVTAAQEGYLVLIGDCAHQDQQEKTLLNLMLTRQIDGMVLLGSQLPFDAGIEDQRNLPPMVMGNEFAPEMALPTVHIDNLTAAFEAVNHLLQLGHRQIACITGPEHIPLSQYRLQGYIQALRRSNIAIDPTLIVHGDFTFEAGASALKQLMSLPQPPKALFCHSDLMALGAMNQARKLGMRIPQDLSVVGFDDIELAQYYDPPLTTVAQPRFAIGREAMLLLLDELQGKRVNNGSRLLDAELRVRGSTAPATKREK
>YP_002989370 6256_CytR_5_4 CytR
MEQNRHISPATMKDVADKAGVSTATVSRALTHPEKVSAATRQKVEEAALAVGYAPNTLSRHVKRHESRTILVVVPDICDPFFCDILRGIEETAAERGYLVLIGDCAHQRQNEKTFLDLIITRQIDGILLLGSQLPFDAGKEEQRSLPPMVMANEFSPELGLPTVHIDNLTAAFEAVSYLHHLGHQRIACIAGPEQLLLSEYRLQGYIQALRRCGLPVDNQYIIRGDFDYETGSRGLTRLMSHPTPPTAVFCHSDVIAMGALSQARKMGLDIPRDLSLIGFDDIDQASYCFPPLTTVAQPRYEIGREATLLLLAQLLHHTVPNGSRLLSSELVIRESTAAPGPRPAGFKSAGAGQIF
>YP_003002488 6257_CytR_5_4 CytR
MEQKKIISPATMKDVADQAGVSTATVSRALTTPEKVSAATRKKVEQAALTVGYSAQNLARNLRRHESRTILALVPDICDPFFSEMLRGIEETAAERGYLVLIGDCAHQRKTEKTFLDLITTRQIDGILLLGSQLPFDAGKDERRHLPPMVMANEFAPELDMPTVHIDNLTAAFEAVSYLHQLGHQRIACIAGPEQIPLSEYRLQGYIQALRRCGLVVDNQYIVHGDFSYETGSRGLNRLMSHPTPPTAIFCHSDVMALGALTQARRMGLEVPRDLSLVGFDDIEQAGHCFPALTTVAQPRYDIGREAMLLLLAQLQQHKVPRGSQLMSSQLVVRDSTAAPPLRVTGFKNSGAGQTF
>YP_003880967 6258_CytR_5_4 CytR
MEQKKFIPPATMKDVADQAGVSTATVSRALTNPEKVSATTRQKVEQAALAVGYSAQNLARNLKRHESRTILALVPDICDPFFTEMLRGIEETAAERGYLVLIGDCAHQRKTEKTFLDLITTRQIDGILLLGSQLPFDAGKDERRHLPPMVMANEFAPELDMPTVHIDNLTAAFEAVSYLNQLGHRRIACIAGPEQIPISEYRLQGYIQALRRCGLVIDNQYIVRGDFSYDTGSRGLMRLMSHPTPPTAVFCHCDVMALGALTQARKMGLDVPRDLSLVGFDDIAQASHCFPALTTVSQPRYDIGREAMLLLLAQLQQHKVQRGSRLISSQLIIRDSTAAPPLRVTGFKNSGAGQIF
>YP_003335473 6259_CytR_5_4 CytR
MEQKRFIPPATMKDVADKAGVSTATVSRALTNPEKVSASTRKKVEQAALAVGYSAQNLARNLKRHESRTILALVPDICDPFFSEMLRGIEETAAERGYLVLIGDCAHQRQTEKTFLDLIATRQIDGILLLGSQLPFDAGRDERRHLPPMVMANEFAPELDMPTVHIDNLTAAFEAVSYLHQLGHQRIACIAGPQQIPLSEYRLQGYIQALRRCGLVIDNQYIVHGDFSYDTGSRGLITLMSHPTPPSAIFCHSDVMALGALTQARKMGLDVPRDLSLIGFDDIAQASHCFPALTTVSQPRYDIGREATLLLLTQLQQHKVARGSRLMSSQLIIRDSTAAPPLRVTGFKNSGAGQTF
>YP_003257644 6260_CytR_5_5 CytR
MKQKKVVTTATMKDVADEAGVSTATVSRTLMNPDKVSATTRRKVEQAVIAVGYSPHALNRNLKRNESRTILTIVPDICDPYFSEIFRGIEETAAEHGYLVLIGDCAHQHQREKTFVDLIITKQIDGMVLLGSNLPFDAGQEEQRNLPPMVMANEFSPDLALPTVHIDNLTAAFEAVHYLHQAGHQRIACIAGPEHMHLSQYRLQGYIQALRRNGILIDNQYIFQGDFTYETGINGLVALMQHPQPPSAIFCHSDLMALGVLAQARKMGLDIPRDLSVIGFDDIEQAQYCWPSLTSVAQPRYQIGREAMLLLLEQLQGNTVQSGSRLLSSELVIRDSVAAPNYARNRL
>YP_052346 1195_CytR_5_5 CytR
MKQKKGVTTATMKNVADEAGVSTATVSRTLMNPEKVSATTRRKVEQAVIAVGYSPHALNRNLKRNESRTILTIVPDICDPYFSEIFRGIEETAAEHGYLVLIGDCAHQHQREKTFVDLIITKQIDGMVLLGSNLPFDAGQEEQRNLPPMVMANEFSPDLALPTVHIDNLTAAFEAVHYLHQAGHQRIACIAGPEHMHLSQYRLQGYIQALRRNGILIDNQYIFRGDFTYKTGINGLIALMQHPQPPSAIFCHSDLMALGVLTQARKMGLDIPRDLSIIGFDDIEQAQYCWPPLTSVAQPRYQIGREAMLLLLEQLQGNTVQSGSRLLSSELVIRDSVAAPNYARNRL
>YP_003015765 6261_CytR_5_5 CytR
MKQKKGVTTATMKDVADEAGVSTATVSRTLMNPEKVSATTRRKVEQAVIAVGYSPHALNRNLKRNESRTILTIVPDICDPYFSEIFRGIEETAAEHGYLVLIGDCAHQHQKEKTFVDLIITKQIDGMLLLGSNLPFDAGQEEQRNLPPMVMANEFSPDLALPTVHIDNLTAAFEAVHYLYQAGHQRIACIAGPEHMHLSQYRLQGYIQALRRNGILIDNQYIFRGDFTYETGINGLIALMQHPQPPSAVFCHSDLMALGVLAQARKMGLDIPRDLSVIGFDDIEQAQYCWPPLTSVAQPRYQIGREAMLLLLEQLQGNTVQSGSRLLSSELVIRDSVAAPNFARNRL
>WP_039363341 1184_CytR_5_5 CytR
MKQKKGVTTATMKDVADEAGVSTATVSRTLMNPEKVSATTRRKVEQAVIAVGYSPHALNRNLKRNESRTILTIVPDICDPYFSEIFRGIEETAAEHGYLVLIGDCAHQHQKEKTFVDLIITKQIDGMLLLGSNLPFDAGQEEQRNLPPMVMANEFSPDLALPTVHIDNLTAAFEAVHYLYQAGHQRIACIAGPEHMHLSQYRLQGYIQALRRNGILIDNQYIFRGDFTYETGINGLIALMQHPQPPSAIFCHSDLMALGVLAQARKMGLDIPRDLSIIGFDDIEQAQYSWPPLTSVAQPRYQIGREAMLLLLEQLQGNTVQSGSRLLSSELVIRDSVAAPNYARNRL
>YP_002384873 6264_CytR_5_6 CytR
MKLKKQVTAATMKDVALKAKVSTATVSRALMNPDKVSQATRSRVEQAAREVGYLPQTMGRNAKRNESRTILVIVPDICDPFFHDVIRGVEVTAAEQGYLVLIGDCAHQNQQEKTFINLIVTKQIDGMVLLSSRLPFNASVEEQRNLPPMVMSNEFAPELELPTVHIDNLTASFNAINYLLSLGHRRIGCIAGPEDMPFCHYRLQGYVQALRRNAITVNPHYIARGDFTYEAGGNALKQLLDQPEPPTAIFCHSDVMAVGAISSAKRMGLKVPDDVSIMGFDNIALAEHCDPPLTTIAQPRYEIGREAMLLLLEQIHGHDVSNGSRLMDCELIVRESTRALT
>YP_691315 6265_CytR_5_6 CytR
MDVVRLTCQARSECESEEAGNCRDHERRCPQGKSLYSDCLPSINESRTILVIVPDICDPFFSEIIRGIEVTAANHGYLVLIGDCAHQNQQEKTFIDLIITKQIDGMLLLGSRLPFDASIEEQRNLPPMVMANEFAPELELPTVHIDNLTAAFDAVNYLYEQGHKRIGCIAGPEEMPLCHYRLQGYVQVLRRCGIMVDPQYIARGDFTFEAGSKAMQQLLDLPQPPTAVFCHSDVMALGALSQAKRQGLKVPEDLSIIGFDNIDLTQFCDPPLTTIAQPRYEIGREAMLLLLDQMQGQHVGSGSRLMDCELIIRGSTRALP
>YP_001439848 1180_CytR_5_6 CytR
MKDVAVRARVSTATVSRALMNPEKVSQATRNRVEQAAIDVGYLPGSLNRNLKRNESRTILVIVPDICDPFFSEIIRGIEVTAADQGYLVLIGDCAHQNQQEKTFIDLIITKQIDGMLLLGSRLPFDASKEEQRNLPPMVMANEFAPELELPTVHIDNLTAAFNAVNYLHELGHQRIACIAGPEEMPLCHYRLQGYVQALRRSGMTVDPHYIARGDFTYEAGANALEQLLSLPQPPTAIFCHSDVMALGALSMAKRRGFRVPDDLSIIGFDNIALAEFCDPPLTTVAQPRFDIGREAMLLLLSQLNGHTVSSGSRLLDCELVLRGTTRAPKPRN
>YP_003208539 6266_CytR_5_6 CytR
MKSKKQVAAATMKDVAVRARVSTATVSRALMNPEKVSQATRNRVEQAAIEVGYLPGSLNRNLKRNESRTILVIVPDICDPFFSEIIRGIEVTAADQGYLVLIGDCAHQNQQEKTFIDLIITKQIDGMLLLGSRLPFDASKEEQRNLPPMVMANEFAPELELPTVHIDNLTAAFNAVNYLHELGHQRIACIAGPEEMPLCHYRLQGYVQALRRSGMTVDPHYIARGDFTFEAGAQALEQLLSLPHPPTAIFCHSDVMALGALSMAKRRGFRVPDDLSIIGFDNIALAEFCDPPLTTVAQPRFDIGREAMLLLLSQLNGHTVSSGSRLLDCELVLRGTTRAPKPRN
>YP_001178745 1176_CytR_5_6 CytR
MKSRKEVAPATMKDVAQKAKVSTATVSRALMNPDKVSQTTRNRVEQAALEVGYLPQAMGRNLKRNESRTILVIVPDICDPFFSEIIRGIEVTAAAQGYLVLIGDCAHQNQQEKTFIDLIITKQIDGMLLLGSRLPFDASIEEQRNLPPMVMANEFAPELKLPTVHIDNLTAAFNAVNYLQDLGHKRIGCIAGPEEMPLCHYRLQGYVQALRRAGVTVDPHYIARGDFTLEAGGLALEQLLSQSVPPTAVFCHSDVMALGALSYAKRRGLRVPQDLSIIGFDNISLSEFCDPPLSTVAQPRYDIGREAMLLLLDQLHGQTVSSGSRLLDCELIIRGSTQALT
>WP_042322679 1178_CytR_5_6 CytR
MKDVAEKAQVSTATVSRALMNPDKVSQATRHRVEQAALEVGYFPQAMGRNVKRNESRTILVIVPDICDPFFSEIIRGIEVTAAEQGYLVLIGDCAHQNQQEKTFIDLIITKQIDGMLLLGSRLPFDASIEEQRNLPPMVMANEFAPELELPTVHIDNLTAAFNAVNYLQELGHKRIGCIAGPEEMPLCHYRLQGYVQALRRAGAIVDPHYIARGDFTYEAGGQALEKLLALPEPPTAVFCHSDVMALGALSYAKRRGLRVPKDLSIIGFDNISLSEFCDPPLSTVAQPRYQIGREAMLLLLDQLHGQTVSSGSRLLDCELIVRGSTQALT
>YP_003615514 6267_CytR_5_6 CytR
MKSRKEVATATMKDVAQKAQVSTATVSRALMNPDKVSQATRNRVEQAALEVGYFPQAMGRNVKRNESRTILVIVPDICDPFFSEIIRGIEVTAAEQGYLVLIGDCAHQNQQEKTFIDLIITKQIDGMLLLGSRLPFDASIEEQRNLPPMVMANEFAPELELPTVHIDNLTAAFNAVNYLQELGHKRIGCIAGPEEMPLCHYRLQGYVQALRRTGVTVDPHYIARGNFSFEAGGQALEKLLALPEPPTAVFCHSDVMALGALSYAKRRGLRIPKDLSIIGFDNISLSEFCDPPLSTVSQPRYDIGREAMLLLLDQLQGQTVSSGSRLLDCELIIRGSTQALT
>WP_000644889 1166_CytR_5_6 CytR
MKAKKQETAATMKDVALKAKVSTATVSRALMNPDKVSQATRNRVEKAAREVGYFPQPMGRNIKRNESRTILVIVPDICDPFFSEIIRGIEVTAASHGYLVLIGDCAHQNQQEKTFIDLIITKQIDGMLLLGSRLPFDASIEEQRNLPPMVMANEFAPELELPTVHIDNLTAAFNAVNYLYEQGHKRIGCIAGPEEMPLCHYRLQGYVQALRRCGIMVDPHYIARGDFSFEAGSKAMQQLLDLPQPPTAVFCHSDVMALGALSQAKRQGLKVPEDLSIIGFDNIDLTQFSDPPLTTIAQPRYEIGREAMLLLLDQMQGQIVGSGSRLMDCELIIRGSTRALT
>WP_000644893 1165_CytR_5_6 CytR
MKAKKQETAATMKDVALKAKVSTATVSRALMNPDKVSQATRNRVEKAAREVGYLPQPMGRNVKRNESRTILVIVPDICDPFFSEIIRGIEVTAANHGYLVLIGDCAHQNQQEKTFIDLIITKQIDGMLLLGSRLPFDASIEEQRNLPPMVMANEFAPELELPTVHIDNLTAAFDAVNYLYEQGHKRIGCIAGPEEIPLCHYRLQGYVQALHRCGIMVDPQYIARGDFTFEAGSKAMQQLLELPQPPTAVFCHSDVMALSALSQAKRQGLKVPEDLSIIGFDNIDLTQFCDPPLTTIAQPRYEIGREAMLLLLDQMQGQHVGSGSRLMDCELIIRGSTRALP
>EGI13571 6268_CytR_5_6 CytR
MSVKAKKQETAATMKDVALKAKVSTATVSRALMNPDKVSQATRNRVEKAAREVGYLPQPMGRNVKRNESRTILVIVPDICDPFFSEIIRGIEVTAANHGYLVLIGDCAHQNQQEKTFIDLIITKQIDGMLLLGSRLPFDASIEEQRNLPPMVMANEFAPELELPTVHIDNLTAAFDAVNYLYEQGHKRIGCIAGPEEMPLCHYRLQGYVQALCRCGIMVDPQYIARGDFTFEAGSRAMQQLLDLPQPPTAVFCHSDVMALGALSQAKRQGLKVPEDLSIIGFDNIDLTQFCDPPLTTIAQPRYEIGREAMLLLLDQMQGQHVGSGSRLMDCELIIRGSTRALP
>YP_410230 1199_CytR_5_6 CytR
MKDVALKAKVSTATVSRALMNPDKVSQATRNRVEKAAREVGYLPQPMGRNVKRNESRTILVIVPDICDPFFSEIIRGIEVTAANHGYLVLIGDCAHQNQQEKTFIDLIITKQIDGMLLLGSRLPFDASIEEQRNLPPMVMANEFAPELELPTVHIDNLTAAFDAVNYLYEQGHKRIGCIAGPEEMPLCHYRLQGYVQALRRCGIMVDPQYIARGDFTFEAGSKAMQQLLDLPQPPTAVFCHSDVMALGALSQAKRQGLKVPEDLSIIGFDNIDLTQFCDPPLTTIAQPRYEIGREAMLLLLDQMQGQHVGSGSRLMDCELIIRGSTRALP
>YP_001337875 1179_CytR_5_6 CytR
MVAATMKDVALKANVSTATVSRALMNPDKVSQATRNRVEQAALEVGYLPQSLGRNMKRNESRTILVIVPDICDPFFSEVIRGIEVTAAEHGYLVLIGDCAHQNQKEKTFIDLIITKQIDGMVLLSSRLPFDASVEEQRNLPPMVMSNEFAPELELPTVHIDNLTAAFNAVNYLHELGHQRIGCIAGPEDMPLCHYRLQGYVQALRRSGITVDPHYIARGNFTFEAGANALEQLLAQPVPPTAVFCHSDVMALGALSLAKRRGLKVPDDLSIVGFDNIALSEFCDPPLTTVSQPRFDIGREGMLLLLEQMQGHNVNSGSRLLDCELIVRGSTQKIRR
>YP_002917071 6276_CytR_5_6 CytR
MKPKKQVVAATMKDVALKANVSTATVSRALMNPDKVSQATRNRVEQAALEVGYLPQSLGRNMKRNESRTILVIVPDICDPFFSEVIRGIEVTAAEHGYLVLIGDCAHQNQKEKTFIDLIITKQIDGMVLLSSRLPFDASVEEQRNLPPMVMSNEFAPELELPTVHIDNLTAAFNAVNYLHELGHQRIGCIAGPEDMPLCHYRLQGYVQALRRSGITVDPHYIARGNFTFEAGANALEQLLAQPVPPTAVFCHSDVMALGALSLAKRRGLKVPDDLSIVGFDNIALSEFCDPPLTTVSQPRFDIGREGMLLLLEQMQGHNVNSGSRLLDCELIVRGSTQKIRR
>YP_003943853 6277_CytR_5_6 CytR
MKPKNEVVAATMKDVALKANVSTATVSRALMNPDKVSQATRNKVEKAALEVGYLPQSLGRNMKRNESRTILVIVPDICDPFFSEIIRGIEITAASHGYLVLIGDCAHQNQQEKTFIDLIITKQIDGMLLLGSRLPFDASIEEQRNLPPMVMANEFAPELELPTVHIDNLTAAFDAVNYLHELGHQRIGCIAGPEEMPLCHYRLQGYVQALRRCGITVDPHYIARGDFTFEAGASALEQLLALPQPPTAIFCHSDIMALGALSLAKRRGLKVPEDLSLVGFDNISLAEFCDPPLTTVSQPRFDIGREAMLLLLDQLSGQTVSSGSRLLDCELVVRGSTRKI
>YP_001572519 1173_CytR_5_6 CytR
MFSMSVTRDRSAPAVPRRGERVKSNKQVTAATMKDVALKAKVSTATVSRALMNPDKVSQSTRSRVEQAALEVGYFPQSMGRNVKRNESRTILIIVPDICDPFFSEIIRGIEVTAAEQGYLVLIGDCAHQHQKEKTFLNLIITKQIDGMVLLSSRLPFDASVEEQRNLPPMVMSNEFAPELELPTVHIDNLTAAFNAMNYLLDLGHQRIGCIAGPEDMPLCHYRLQGYVQALRRSGIVVDPHYIARGDFTYEAGANALKQLLEQPLPPTAVFCHSDVMALGALSWAKRQGLKVPDDLSIIGFDNIALAEFCDPPLTTVAQPRFDIGREAMLLLLDQMQGQNVSSGSRLMDCELIIRGSTRALP
>YP_218970 1177_CytR_5_6 CytR
MKDVALKAKVSTATVSRALMNPDKVSQSTRSRVEQAALEVGYFPQSMGRNVKRNESRTILVIVPDICDPFFSEIIRGIEVTAAEQGYLVLIGDCAHQNQKEKTFLNLIITKQIDGMVLLSSRLPFDASVEEQRNLPPMVMSNEFAPELELPTVHIDNLTAAFNAMNYLLDLGHKRIGCIAGPEDMPLCHYRLQGYVQALRRSGIVVDPHYIARGDFTFEAGANALKQLLEQPLPPTAVFCHSDVMALGALSWAKRQGLKVPDDLSIIGFDNIALAEFCDPPLTTVAQPRFDIGREAMLLLLDQMQGQNVSSGSRLMDCELIIRGSTRALP
>YP_001591196 1168_CytR_5_6 CytR
MKDSPHDARRIVKLKIHHTFYENSVTASTHYLIKMFSMSVTRDRSAPAVPRRGERVKSNKQVTAATMKDVALKAKVSTATVSRALMNPDKVSQSTRSRVEQAALEVGYFPQSMGRNVKRNESRTILVIVPDICDPFFSEIIRGIEVTAAEQGYLVLIGDCAHQNQKEKTFLNLIITKQIDGMVLLSSRLPFDASVEEQRNLPPMVMSNEFAPELELPTVHIDNLTAAFNAMNYLLDLGHKRIGCIAGPEDMPLCHYRLQGYVQALRRSGIVVDPHYIARGDFTFEAGANALKQLLEQPLPPTAVFCHSDVMALGALSWAKRQGLKVPDDLSIIGFDNIALAEFCDPPLTTVAQPRFDIGREAMLLLLDQMQGQNVSSGSRLMDCELIIRGSTRALP
>WP_000841335 1171_CytR_5_6 CytR
MKSNKQVTAATMKDVALKAKVSTATVSRALMNPDKVSQSTRSRVEQAALEVGYFPQSMGRNVKRNESRTILVIVPDICDPFFSEIIRGIEVTAAEQGYLVLIGDCAHQNQKEKTFLNLIITKQIDGMVLLSSRLPFDASVEEQRNLPPMVMSNEFAPELELPTVHIDNLTAAFNAMNYLLDLGHKRIGCIAGPEDMPLCHYRLQGYVQALRRSGIVVDPHYIARGDFTFEAGANALKLLLEQPLPPTAVFCHSDVMALGALSWAKRQGLKVPDDLSIIGFDNIALAEFCDPPLTTVAQPRFDIGREAMLLLLDQMQGQNVSSGSRLMDCELIIRGSTRALP
>EFE07743 6280_CytR_5_6 CytR
MFQMKVIQGRVCASSPWRGERVKPNKQVAAATMKDVALKAKVSTATVSRALMNPDKVSQSTRNKVEQAALEVGYLPQSMGRNVKRNESRTILVIVPDICDPFFSEVIRGIEVTAAEQGYLVLIGDCAHQNQQEKTFLNLIITKQIDGMVLLSSRLPFDASVEEQRNLPPMVMSNEFAPELELPTVHIDNLTAAFNAMNYLLELGHKRIGCIAGPEDMPLCHYRLQGYVQALRRSGITVDPHFIARGDFTYEAGANALKQLLTLPQPPTAVFCHSDVMALGALSYAKRQGLKVPDDLSIIGFDNISLTEFCDPPLTTVAQPRFDIGREAMLLLLDQLQGQNVSSGSRLLDCELIIRGTTRALT
>YP_003367250 6281_CytR_5_6 CytR
MKPKKLVAAATMKDVAEKAKVSTATVSRALMNPEKVSQATRSRVEQAALAVGYLPQAAGRHIKRNESRTILVIVPDICDPFFSEIIRGIEVTAARHGYLVLIGDCAHQNQQEKTFVNLIVTKQIDGMLLLGSRLPFDASIEEQRNLPPMVMANEFAPELELPTVHIDNLTAAFDAVNYLHELGHQRIGCIAGPEEMPLCHYRLQGYVQALRRCGIVVDPHYIARGDFTFEAGGNALKQLLALPLPPTAVFCHSDVMALGALSWAKRQGLKVPDDLSIVGFDNIALAEFCDPPLTTVAQPRFGIGQEAMLLLLDQMQGQNVSSGSRLMDCELILRGSTRALT
>YP_001454587 1174_CytR_5_6 CytR
MKPKKQVAAATMKDVAMKAKVSTATVSRALMNPDKVSQSTRNRVEQAAMEVGYLPQSMGRNSKRNESRTILVIVPDICDPFFSEIIRGIEVTAASHGYLVLIGDCAHQNQQEKTFINLIITKQIDGMLLLGSRLPFDASIEEQRNLPPMVMANEFAPELELPTVHIDNLTAAFNAVNYLHEQGHQRIGCIAGPEEMPLCHYRLQGYVQALRRCGITVDPHYIARGDFTYEAGGHALQQLLALPQPPTAVFCHSDVMALGALSWAKRHGLKVPDDLSIIGFDNIALAEFCDPPLTTVSQPRFDIGREAMLLLLDQLQGQNVSSGSRLLDCELIIRGSTRALT
>YP_004215021 6282_CytR_5_7 CytR
MLLSQFDAVARRETLEHKKELPAATMKDVAEQAGVSTATVSRALMNPEKVSAATRQKVDQAVMAVGYSPHALARNLKRNESRTILVIVPDICDPFFADLIQGIERTAAESGYLVLIGDCAQQNQQEKTFINLIITKQIDGMLLLGSDLPFDASKEEQRNLPPMVMANEFAPELELPTVHIDNLTAAFEAVHYLLKLGHHRIACIAGPKHMPLCQYRSQGYVQALRRNGLSVESKLTIHGDFSYESGAQAVTELMALPVPPTAIFCHNDVMAIGAMFQAKKMGLRIPQDLSVVGFDDIKASQYTDPPLTTVAQPRFQLGRQAMLLLLEQLQGNPVQNGSLLLDSELVVRESTAAPKA
>WP_004719525 6283_CytR_5_7 CytR
MEHKKEFSMATMKDVAEMAGVSTATVSRALMNPEKVSALTRHKVEQAVLAVGYSPHALSRNIKRNESRTILVIVPDISDPFFADIIQGIEQTAAQQGYLVLIGDCAQQTQQERTFVNLIITKQIDGMLLLGSNLPFDASKEEQRNLPPMVMANEFAPELELPTVHIDNLTAAFEAVHYLHQLGHTRIATIAGPETMPLSHYRLQGYVQALNRNGLAIDKEYILRGDFGYEAGAEAFAQLMSLPKPPTAIFCHNDVMAIGAIWQAKKMGLQIPEDVSLVGFDDLKLSQYCDPPLTTVAQPRYQIGEQAMLLLLEQLQGNNVQSGSRLLDSELIIRNSTCKPKS
>EEP94015 6284_CytR_5_7 CytR
MATMKDVAEMAGVSTATVSRALMNPEKVSTMTRQKVEQAVLAVGYSPHALSRNIKRNESRTILVIVPDISDPFFADIIQGIEFAAAQQDYLILIGDCAQQTQQERTFVNLIITKQIDGMLLLGSNLPFDASKEEQRNLPPMVMANEFSPELELPTVHIDNLTAAFEAVDYLHRLGHERIACIAGPESFPLCQYRLQGYIQALRRNGIAVNSDYIVRGDFSYEAGAETFIKLMAQSPAPTAIFCHNDVMAIGAMWQAKKMGLRIPQDVSVVGFDNLKLSQYCDPPLTTVAQPRYEIGRQAMLLLLEQLQGHPVQSGSRLLSTELIIRESTAAPKR
>YP_650172 1187_CytR_5_7 CytR
MENKKEFTMTTMKDVAEMAGVSTATVSRALMNPEKVSTVTRQKVEQAVLAVGYSPHALSRNIKRNESRTILVIVPDISDPFFADVIQGIEHAAAQQGYLILIGDCAQQTQQERTFVNLIITKQIDGMLLLGSNLPFDASKEEQRNLPPMVMANEFAPELELPTVHIDNLTAAYEAVNYLHELGHKRIACIAGPESLPLSHYRLQGYIQALRRNGITVDNDYIIRGDFSYEAGAQSFAALMELPHPPTAIFSHNDVMAVGAIWQAKQLGLRIPQDVSLVGFDDLKLSQFCDPPLTTVAQPRYQIGQQAMLLLLEQLQGHSVQSGSRLLDTELIIRESTAAPKH
>YP_001004501 1192_CytR_5_7 CytR
MEHKKEFTMATMKDVAEMAGVSTATVSRALMNPEKVSTVTRQKVEQAVLAVGYSPHALSRNIKRNESRTILVIVPDISDPFFADIIQGIEHAAAQQGYLILIGDCAQQPQQERSFVNLIITKQIDGMLLLGSNLPFDASKEEQRNLPPMVMANEFAPELELPTVHIDNLTAAYEAVEYLIRLGHQRIACVAGPENFPLCQYRLQGYIQALRRNGIEVDSNYIIRGDFSYEAGVDTFIKLMDLPEPPTAIFCHNDVMAIGAMWQAKKMGLRIPQDVSVVGFDDLKLSQYCDPPLTTVAQPRYEIGRQAMLLLLEQLQGHPVQSGSRLLNTELIVRESTAAPKR
>EEP90063 6285_CytR_5_7 CytR
MATMKDVAEMAGVSTATVSRALMNPEKVSTMTRQKVEQAVLAVGYSPHALSRNIKRNESRTILVIVPDISDPFFADIIQGIEHAAAQQGYLILIGDCAQQPQQERSFVNLIITKQIDGMLLLGSNLPFDASKEEQRNLPPMVMANEFAPELELPTVHIDNLTAAYEAVEYLIRLGHQRIACVAGPENFPLCQYRLQGYIQALRRNGIEVDSNYIIRGDFSYEAGVDTFIKLMDLPEPPTAIFCHNDVMAIGAMWQAKKMGLRIPQDVSVVGFDDLKLSQYCDPPLTTVAQPRYEIGRQAMLLLLEQLQGHPVQSGSRLLNTELIVRESTAAPKR
>WP_032816710 6286_CytR_5_7 CytR
MATMKDVAEMAGVSTATVSRALMNPEKVSAVTRQKVEQAVLVVGYSPHALSRNIKRNESRTILVIVPDISDPFFADIIQGIEHAAAQQGYLILIGDCAQQTQQERTFVNLIITKQIDGMLLLGSNLPFDASKEEQRNLPPMVMANEFAPELELPTVHIDNLTATYEAVNYLHELGHKRIACVAGPESLPLSHYRLQGYIQALRRNGMAVDSDYIKRGDFSYEAGVEAVIALMALPVPPTAIFCHNDVMAIGVMWQAKRMGLRVPQDISVVGFDDLKLSQYCDPPLTTVAQPRYQIGQQAMLLLLEQLQGHSVQSGSRLLDTELIIRESTAAPKC
>WP_032911478 1190_CytR_5_7 CytR
MATMKDVAEMAGVSTATVSRALMNPEKVSTVTRQKVEQAVLAVGYSPHALSRNIKRNESRTILVIVPDISDPFFADIIQGIEHAAAQQGYLILIGDCAQQTQQERTFVNLIITKQIDGMLLLGSNLPFDASKEEQRNLPPMVMANEFAPELELPTVHIDNLTAAFDAVHYLHELGHKRIACIAGPESMPLCHYRLQGYIQALRRNGIAVDSDYIMRGDFSYEAGAETFAALMERPQPPTAIFCHNDVMAIGAMWQAKRMGLRVPQDVSVVGFDDLKLSQYCDPPLTTVAQPRYQIGQQAMLLLLEQLQGHSVQSGSRLLDTELIVRESTAAPKR
>WP_005181031 6287_CytR_5_7 CytR
MEHKKEFTMATMKDVAEMAGVSTATVSRALMNPEKVSTVTRQKVEQAVLAVGYSPHALSRNIKRNESRTILVIVPDISDPFFADIIQGIEHAAAQQGYLILIGDCAQQTQQERTFVNLIITKQIDGMLLLGSNLPFDASKEEQRNLPPMVMANEFAPELELPTVHIDNLTAAYEAVNYLHELGHKRIACVAGPEHFPLCQYRLQGYIQALRRNGIAVDSDYIIRGDFSYEAGAETFATLMGLPHPPTAIFCHNDVMAIGAMWQAKRMGLRVPQDISVVGFDDLKLSQYCDPPLTTVAQPRYQIGQQAMLLLLEQLQGHSVQSGSRLLDTELIVRESTAAPKR
>WP_032907512 1189_CytR_5_7 CytR
MATMKDVAEMAGVSTATVSRALMNPEKVSTVTRQKVEQAVLAVGYSPHALSRNIKRNESRTILVIVPDISDPFFADIIQGIEYAAAQQGYLILIGDCAQQTQQERSFVNLIITKQIDGMLLLGSNLPFDASKEEQRNLPPMVMANEFAPELELPTVHIDNLTAAYEAVNYLHELGHQRIACVAGPESLPLSHYRLQGYIQALRRNGIAVDSDYIMRGDFSYEAGAETFAVLMALPHPPTAIFCHNDVMAIGAMWQAKRMGLNIPQDVSLVGFDDLKLSQYCDPPLTTVAQPRYQIGQQAMLLLLEQLQGHSVQSGSRLLDTELIVRESTAAPKR
>WP_005279162 1191_CytR_5_7 CytR
MEQKKEFTVATMKDVAGMAGVSTATVSRALMNPEKVSAVTRQKVEQAVLAVGYSPHALSRNIKRNESRTILVIVPDISDPFFADIIQGIEFAAAQQDYLILIGDCAQQTQQERTFVNLIITKQIDGMLLLGSNLPFDASKEEQRNLPPMVMANEFSPELELPTVHIDNLTAAYEAVNYLHELGHQRIACVAGPETLPLSHYRLQGYIQALRRNGIAVDSDYILRGDFSYEAGAETFATLMALPNPPTAIFCHNDVMAIGAMWQAKRMGLKVPQDVSLVGFDNLKLSQYCYPPLTTVAQPRYQIGQQAMLLLLEQLQGHSVQSGSRLLDTELIIRESTAAPKS
>WP_032815042 1188_CytR_5_7 CytR
MEQKKEFTVATMKDVAGMAGVSTATVSRALMNPEKVSAVTRQKVEQAVLAVGYSPHALSRNIKRNESRTILVIVPDISDPFFADIIQGIEHAAAQQDYLILIGDCAQQTQQERTFVNLIITKQIDGMLLLGSNLPFDASKEEQRNLPPMVMANEFSPELELPTVHIDNLTAAYEAVNYLHELGHKRIACVAGPETLPLSHYRLQGYIQALRRNGIAVDNDYILRGDFSYEAGAETFATLMALPNPPTAIFCHNDVMAIGAMWQAKRMGLSVPQDVSLVGFDDLKLSQYCDPPLTTVAQPRYQIGQQAMLLLLEQLQGHSVQSGSRLLDTELIVRESTAAPKS
>EEQ09670 6288_CytR_5_7 CytR
MATMKDVAGMAGVSTATVSRALMNPEKVSAVTRQKVEQAVLAVGYSPHALSRNIKRNESRTILVIVPDISDPFFADIIQGIEHAAAQQDYLILIGDCAQQTQQERTFVNLIITKQIDGMLLLGSNLPFDASKEEQRNLPPMVMANEFSPELELPTVHIDNLTAAYEAVNYLHELGHKRIACVAGPETLPLSHYRLQGYIQALRRNGIAVDNDYILRGDFSYEAGAETFATLMALPNPPTAIFCHNDVMAIGAMWQAKRMGLSVPQDVSLVGFDDLKLSQYCDPPLTTVAQPRYQIGQQAMLLLLEQLQGHSVQSGSRLLDTELIVRESTAAPKS
>WP_006708715 6289_CytR_5_7 CytR
MKNKKKLPMATMKDVAKMAGVSTATVSRALMNPEKVSTPTRQKVEQAVLALRYSLRGLSRTIKRQESRTILVITPDICDPFFADVIQGIEHTATQQGYMVLIGDCAHQHQQEHTFFNLIITKQIGGMLLLGSNLPFDVSKEEQRHLPPMVMANEFSPALELPTVHIDNLTAAFEAMHYLYQLGHRQIACIAGPEQISLSHYRLQGYIQALRRNGISVESSYITRSDFTYEVSAQALAALMVQPKPPTAVFCHSDVMAIGVLSQAKKMSLRVPQDLSIVGFDDIKLAQYCDPPLTTVAQPRYQIGRQAMLLLLEQLHGQKVASGSRLLDSELIIRGSTAAPKR
>YP_001481011 1193_CytR_5_7 CytR
MEHKKELSMATMKDVAEMAGVSTATVSRALMNPEKVSTPTRQKVEQAVLAVGYSPHALSRNIKRNESRTILVIVPDICDPFFADVIQGIEQTAAQQGYLVLIGDCAQQNQQERTFVNLIITKQIDGMLLLGSNLPFDASKEEQRNLPPMVMANEFAPELELPTVHIDNLTAAFEAVHYLHQLGHQQIACVAGPEQMPLSHYRLQGYIQALRRNGITVESSYITRGDFTYEAGAQALATLMAQPKPPTAVFCHSDVMAIGVLSQAKKMGLRVPQDLSIIGFDDIKLAQYCDPPLTTVAQPRYQIGQQAMLLLLEQLHGQTVASGSRLLDSELIIRGSTAAPKR
>WP_004953180 6290_CytR_5_7 CytR
MEHKKELPMATMKDVAEMAGVSTATVSRALMNPEKVSTPTRQKVEQAVLAVGYSPHALSRNIKRNESRTILVIVPDICDPFFADVIQGIEQTAAQQGYLVLIGDCAQQNQQERTFVNLIITKQIDGMLLLGSNLPFDASKEEQRNLPPMVMANEFAPELELPTVHIDNLTAAFEAVHYLHQLGHKQIACVAGPEQMPLSHYRLQGYIQALRRNGINVESSYITRGDFTYEAGAQALAALMAQPKPPTAIFCHSDVMAIGVLSQAKKMGLRVPQDLSIVGFDDIKLTQYCDPPLTTVAQPRYEIGRQAMLLLLEQLHGQTVPSGSRLLDSELIIRGSTAAPKR
>WP_008815799 6291_CytR_5_7 CytR
MEEKQSMSAATMKDVAEHAGVSTATVSRALMNPEKVSAATRQKVEQAVLAVGYSPHALARSSKRNESRTILVIVPDICDPFFAEVIQGVERTAAEHGYLVLLGDCAQQQQQEKTFVNLIITKQIDGMLLLGSNVPFDASKEEQKNLPPMVMANEFAPELELPTVHIDNLTAAFEAVLYLHELGHHRIACIAGPESMPLSKYRLRGYIQALRRCGIAEEKSFIERGDFTYEAGAQAMLALMSLPQPPTAIFCHSDVMAIGALSQAKRMGLRVPDDVSLVGFDDIKLAQYCDPPLTTVSQPRYQIGREAMLLLLEQLHSRSVVSGSRLLDSEFIVRGSTSAPKR
>WP_005295620 6292_CytR_5_7 CytR
MNATMKDVAEYAGVSTATVSRALMNPEKVSAATRQKVEQAVLAVGYAPHTLARSNKRGESRTILVIVPDICDPFFAEVIQGIERTAAEHGYLVLLGDCAQQMQQEKTFVNLIITKQIDGMLLLGSNIPFDASKEEQRNLPPMVMANEFAPELELPTVHIDNLTAAFKAVLYLHDLGHQRIGCLAGPEHMPLSQYRLQGYIQALRRCGLNEAGYVVHGDFTFEAGAKALAKLMALPQPPTALFCHSDVMAIGALSQARKMGIRVPDDLSIIGFDDIRLAQYVDPPLTTVAQPRYQIGREAMLLLLEQLHHHRTVSGSRLLESELIIRGSTAVAKR
>YP_002935161 6293_CytR_5_7 CytR
MEEKQMNATMKDVAEYAGVSTATVSRALMNPEKVSAATRQKVEQAALAVGYAPHTLTRSNKRGESRTILVIVPDICDPFFAEVIQGIERTAAEHGYLVLLGDCAQQIQQEKTFVNLIITKQIDGMLLLGSNIPFDASKEEQRNLPPMVMANEFAPELELPTVHIDNLTAAFKAVLYLHDLGHQRIGCLAGPEHMPLSQYRLQGYIQALRRCGLSETGYVAHGDFTFEAGAKALAQVMAQPQPPTALFCHSDVMAIGALSQAKRLGIKVPEELSIIGFDDIRLAQYADPPLTTVAQPRYQIGREAMLLLLEQLHHHRVVSGSCLLESELIIRGSTAVPKR
>YP_003297476 6294_CytR_5_7 CytR
MEEKQINATMKDVAEYAGVSTATVSRALMNPEKVSAATRQKVEQAVLAVGYAPHTLARSNKRGESRTILVIVPDICDPFFAEVIQGIERTAAEHGYLVLLGDCAQQMQQEKTFVNLIITKQIDGMLLLGSNIPFDASKEEQRNLPPMVMANEFAPELELPTVHIDNLTAAFKAVLYLHDLGHQRIGCLAGPEHMPLSQYRLQGYIQALRRCGLSETGYVAHGDFTFEAGAKALAQLMAQPQPPTALFCHSDVMAIGALSQAKQLGIKVPEELSIIGFDDIRLAQYADPPLTTVAQPRYQIGREAMLLLLEQLHHHRVVSGSRLLDSELIIRGSTAVPKR
>EFE97073	Serratia_odorifera_dsm_4582	cytR	transcriptional regulator, LacI family
MATMKDVAEMAGVSTATVSRALMNPEKVSTPTRQKVEQAVLAVGYSPHALSRNIKRNESRTILVIVPDICDPFFADVIQGIEQTAAQQGYLVLIGDCAQQNQQERTFVNLIITKQIDGMLLLGSNLPFDASKEEQRNLPPMVMANEFAPELELPTVHIDNLTAAFEAVHYLHQLGHTHIACIAGPEQMPLSHYRLQGYIQALRRNGITVESSYITRGDFTYEAGAQALAALMALPKPPTAVFCHSDVMAIGVLS
>CDL84136	Xenorhabdus_szentirmaii_dsm_16338	cytR	HTH-type transcriptional repressor CytR
MEKKNCTLATMKDVAKVAGVSTATVSRTLMNPDKVSARTRQKVENAVLEVGYYPHNLAKNLRRNESRAILVIVPSISDPFFTEVIRGIEETAAEHAYLVLIGDCKHQQQEHAFINLLITKRIDGMILLGSNIPFGVSKEEQKNLPPMVMANEFAPELELPTVHIDNLTCAFNATHHLQKLGHTRIACITGPENMPLCHYRLQGYIQALRRTGEDIRKEYIIRGDFTHESGAKLAETLLTLPTPPTAIFCHSDVMAMGAMWQAKKMGLKLPEDLSVVGFDNLDLVQYCDPALTTVAQPRYEIGHHSMLLLLEQLQGRLVSKGSRLLDAELIIRESSCSPKS
>AFJ48887	Shimwellia_blattae_dsm_4481_nbrc_105725_gca_000262305_1	cytR	transcriptional regulator
MKLKQDKQAATAATMKDVALKANVSTATVSRALMNPDKVSQATRSKVEQAAIAVGYLPHAPGRNVKRHESRTILVIVPDICDPFFSEIIRGIEVTAAEQQYLVLIGDCAHQNQQEKTFIDLIITKQIDGMLLLGSRLPFDASKEEQRNLPPMVMANEFAPELELPTVHIDNLTASFNAVSYLQELGHQRIACIAGPEEMPLCHYRLQGYVQALRRRGVTVDPHYIARGDFTYEAGAAAMEQLLNQPTPPTAVFCHSDVMALGALSHVKRCGLKVPEDMSIIGFDNIALSRFCDPPLTTVSQPRFEIGRQAMLLLLDQLHGQMVESGSRLLDCELVLRGSVRALQVK
>CDG14572	Serratia_marcescens_subsp_marcescens_db11	cytR	LacI-family transcriptional regulator
MEHKKELSMATMKDVAEMAGVSTATVSRALMNPEKVSTPTRQKVEQAVLAVGYSPHALSRNIKRNESRTILVIVPDICDPFFADVIQGIEQTAAQQGYLVLIGDCAQQNQQERTFVNLIITKQIDGMLLLGSNLPFDASKEEQRNLPPMVMANEFAPELELPTVHIDNLTAAFEAVHYLHQLGHRQIACVAGPEQMPLSHYRLQGYVQALRRNGITVESSYITRGDFTYEAGAQALTQLMAQPKPPTAVFCHSDVMAIGVLSQAKKMGLRVPQDLSIVGFDDLKLAQYCDPPLTTVAQPRFQIGQQAMLLLLEQLNGQTVASGSRLLDSELIIRGSTAAPKR
>AHF78923	Sodalis_sp_hs1	cytR	DNA-binding transcriptional regulator
MEQKRSRTCAATMRDVALQAGVSTATVSRALMRPEKVSPATLQRVRRAACSIGYAPLTPGRLIKRDESATLLALLPDSGDPHLSEVLRGIQETAAAQGYWLLLLPYRPAPTQKKSLSDMIYGRTIDGMLLLGADVPFRIDGDTRSTLPPMVMVNEYVPALALPTVHTDNLTAAWRAVDYLYRLGHRRIGCISGPAQLPACRLRLEGYRHALRRHGIAPREQGVFQGALNCQTGKAGLNMLISRPQPPTAIFCHSDMIALGALAQAKVLGLRVPEELSLTGFGNLTAAAHCCPPLTTVAPPSYCIGREAVLLLLRQLRQHATRAAASVMLDSELVIRGSSALPQTRH
>GAL59959	Escherichia_vulneris_nbrc_102420	cytR	LacI family transcriptional repressor CytR
MKVKKEVAAATMKDVAQKAKVSTATVSRALMNPDKVSQATRNRVEQAALEVGYLPQAMGRNIKRNESRTLLVIVPDICDPFFSEIIRGIEVTAAEQGYLVLIGDCAHQNQQEKTFIDLIITKQIDGMLLLGSRLPFDASIEEQRNLPPMVMANEFAPELELPTVHIDNLTAAFNAVNYLLEEGHQRIGCIAGPEEMPLCHYRLQGYVQALRRSGITVDPHYIARGNFTYEAGSSAMEQLLALPKPPTAVFCHSDVMALGALSCAKRKGLKIPQDLSIIGFDNISLAQFCDPPLTTVAQPRFEIGREAMLLLLDQLHGQVVSSGSRLLDCELIVRGSTQALT
>EGE32157	Salmonella_enterica_subsp_enterica_serovar_dublin_str_3246	cytR	DNA-binding transcriptional regulator CytR
MNPDKVSQSTRSRVEQAALEVGYFPQSMGRNVKRNESRTILVIVPDICDPFFSEIIRGIEVTAAEQGYLVLIGDCAHQNQKEKTFLNLIITKQIDGMVLLSSRLPFDASVEEQRNLPPMVMSNEFAPELELPTVHIDNLTAAFNAMNYLLDLGHKRIGCIAGPEDMPLCHYRLQGYVQALRRSGIVVDPHYIARGDFTFEAGANALKQLLEQPLPPTAVFCHSDVMALGALSWAKRQGLKVPDDLSIIGFDNIALAEFCDPPLTTVAQPRFDIGREAMLLLLDQMQGQNVSSGSRLMDCELIIRGSTRALP
>AIE08064	Salmonella_enterica_subsp_enterica_serovar_typhimurium_gca_000715155_2	cytR	Transcriptional (co)regulator CytR
MFSMSVTRDRSAPAVPRRGERVKSNKQVTAATMKDVALKAKVSTATVSRALMNPDKVSQSTRSRVEQAALEVGYFPQSMGRNVKRNESRTILVIVPDICDPFFSEIIRGIEVTAAEQGYLVLIGDCAHQNQKEKTFLNLIITKQIDGMVLLSSRLPFDASVEEQRNLPPMVMSNEFAPELELPTVHIDNLTAAFNAMNYLLDLGHKRIGCIAGPEDMPLCHYRLQGYVQALRRSGIVVDPHYIARGDFTFEAGANALKQLLEQPLPPTAVFCHSDVMALGALSWAKRQGLKVPDDLSIIGFDNIALAEFCDPPLTTVAQPRFDIGREAMLLLLDQMQGQNVSSGSRLMDCELIIRGSTRALP
>GAD87992	Vibrio_halioticoli_nbrc_102217	cytR	LacI family transcriptional repressor CytR
MATMKDVAGLAGVSTATVSRALMNPEKVSSSTRKRVEDAVIESGYCPSTIMRSMKRNESKTLVVIVPDLCDPYFSEIIRGIEVAASKQGYLVLHGDSSQQKCRDNSLVNLIYSKQADGLILLGTDLPIDASIAEQKNLPPMVMACEYAPELELPTVHIDNLTASFQAVNYLAKLGHKRIGEICGPDNAPLSSFRSQGFQQALRRAGLNIDLSNSASGDFSFESGAAALRKPMNAGSPPSAIFCHNDMMAIGAIKEAKNMGLRVPQDISFIGFDNIEFSEYCDPPLTTASQPRYDIGYQATQMLFEILSGNEISSDSRLLETELIIRQSTLPPSY
>GAD66559	Vibrio_proteolyticus_nbrc_13287	cytR	LacI family transcriptional repressor CytR
MATMKDVAQLAGVSTATVSRALMNPEKVSSSTRKRVEEAVLEAGYSPNSLARNLRRNESKTIVAIVPDICDPYYTEIIRGIEDAAMEHGYLVLLGDSGQQKKRESSFVNLVFTKQADGMLLLGTDLPFDVSKPEQKNLPPMVMACEFAPELELPTVHIDNLTSAFEAVNYLTQMGHKRIAQISGPEHAFLCQFRHQGYQQALRRAGIAMNPSYTISGDFSFEAGAKAVRTLLALPEPPTAIFCHNDTMAIGAIQEAKKLGTRVPQDLSVVGFDDITFAQYCDPPLTTISQPRYEIGRQAMLMMLELLRGHDVHAGSRLLETSLVIRDSVAPPMLR
>EHT98935	Pantoea_stewartii_subsp_stewartii_dc283	cytR	DNA-binding transcriptional dual regulator
MDQNQPPAAATMKDVAEKAGVSTATVSRALMNPEKVSSATRQKVEQAVAAVGYASQSMTRHSRRNDTQTILLIVPNICDPFFSDIIRGVEVAASEAGYLVLIGDCAHQKPQAWTFLNLILTRQIDGMVLLGAQLPFDVSPDEQRNLPPMVMAIEFDPEMSLPTVNIDNLTASFVAVNHLLELGHKRIACLAGPEDVALCQYRLQGYVQALRRSGISVDPTCIVRGDFTFESGVAAINQLMTLAEPPQALFCHSDIMAIGAISQAKKLGLRVPEDLSVVGFDDIELSRYCEPPLTTVKQPCFDIGREAVLLLLNELQGKGTRSGSKLLDAELVIRGSTTLAKMGR
>GAL42513	Citrobacter_freundii_nbrc_12681	cytR	transcriptional repressor CytR
MKPNKQVAAATMKDVALKAKVSTATVSRALMNPDKVSQSTRNKVEQAALEVGYLPQSMGRNVKRNESRTILVIVPDICDPFFSEVIRGIEVTAAEQGYLVLIGDCAHQNQQEKTFLNLIITKQIDGMVLLSSRLPFDASVEEQRNLPPMVMSNEFAPELELPTVHIDNLTAAFNAMNYLLELGHKRIGCIAGPEDMPLCHYRLQGYVQALRRSGITVDPHFIARGDFTYEAGANALKQLLALPQPPTAVFCHSDVMALGALSYAKRQGLKVPDDLSIIGFDNISLAEFCDPPLTTVAQPRFDIGREAMLLLLDQLQGQNVSSGSRLLDCELIIRGTTRALT
>AFK01315	Cronobacter_sakazakii_es15	cytR	DNA-binding transcriptional regulator CytR
MKSRKQVAAATMKDVAVRARVSTATVSRALMNPEKVSQATRNRVEQAAIDVGYLPGSLNRNLKRNESRTILVIVPDICDPFFSEIIRGIEVTAADQGYLVLIGDCAHQNQQEKTFIDLIITKQIDGMLLLGSRLPFDASKEEQRNLPPMVMANEFAPELELPTVHIDNLTAAFNAVNYLHELGHQRIACIAGPEEMPLCHYRLQGYVQALRRSGMTVDPHYIARGDFTYEAGANALEQLLNLPQPPTAIFCHSDVMALGALSMAKRRGFRVPDDLSIIGFDNIALAEFCDPPLTTVAQPRFDIGREAMLLLLSQLNGHTVSSGSRLLDCELMLRGTTRAPKPRN
>AHM76399	Yersinia_enterocolitica_lc20	cytR	HTH-type transcriptional repressor CytR
MEHKKEFTMATMKDVAEMAGVSTATVSRALMNPEKVSTVTRQKVEQAVLAVGYSPHALSRNIKRNESRTILVIVPDISDPFFADIIQGIEHAAAEQDYLILIGDCAQQTQQERTFLNLIITKQIDGMLLLGSNLPFDASKEEQRNLPPMVMANEFAPELELPTVHIDNLTAAYEAVNYLHELGHKRIACVAGPENFPLCQYRLQGYVQALRRNGIAVDSDYIIRGDFSYEAGAETFATLMELPHPPTAIFCHNDVMAIGAMWQAKKMGLRVPQDVSVVGFDDLKLSQYCDPPLTTVAQPRYQIGQQAMLLLLEQLQGHSVQSGSRLLDTELIVRESTAAPKR
>GAL51687	Citrobacter_farmeri_gtc_1319	cytR	transcriptional repressor CytR
MKPNKQTAAATMKDVAMKAKVSTATVSRALMNPDKVSQSTRNRVEQAAVEVGYLPQATGRNVKRNESRTILVIVPDICDPFFSELIRGIEVTAASHGYLVLIGDCAHQNQQEKTFVNLIITKQIDGMLLLGSRLPFDASIEEQRNLPPMVMANEFAPELELPTVHIDNLTAAFNAVNYLHELGHQRIGCIAGPEEMPLCHYRLQGYVQALRRCGVTVDPHYIARGDFTFEAGGNALRQLFELPQPPTAVFCHSDVMALGALSWAKRQGIKVPDDLSIIGFDNIALAEFCDPPLTTVAQPRFEIGREAMLLLLDQIHGQNVNSGSRLMDCELILRGTTRALT
>CDL79287	Xenorhabdus_cabanillasii_jm26	cytR	HTH-type transcriptional repressor CytR
MEKKNCALATMKDVAKVAGVSTATVSRTLMNPDKVSAHTRQKVENAVLEVGYYPHNLAKNLRRNESRAILVIVPNISDPFFNESIRGIEETAAKHGYLVLIGDCKHQQQQEHAFINLLITKRIDGMILLGSNVPFDVSKEEQKNMPPMVMANEFAPELGLPTVHIDNLTSAFNATYHLQKIGHKRIACITGPDTMPLCQYRLQGYIQALRRTSVPIRDEYIVRGDFTHESGAESAKILLTLPEPPSAIFCHSDVMAIGAMWQAKKMGLKLPEDLSIVGFDNINMAQYSEPPLTTVAQPCYEIGHNSMLLLLEQLQGRMVSKGSQLLDAELLIRESTCSPKS
>WP_006687969 3066 EbgR
MATLKDIATEAGVSLATVSRVLNDDPTLNVKEETRHRILEIAEKLEYKSSSSHRTQVNVVNQHHILALYSYQQKLEINDPYYLSIRHGIETQCEKLGIELTNCYEHHSVPAIKKLTGVLVVGKASEAICHTAASLTDNICFIDFQPPGGKYDFVDTNLRQISQEIIDFFIQQGATRIGFIGGQDVPGDADIREVAFAEYGKLKGVVSESDIYRGSFSSASGYDLAKEMLAKKDYPSALFVASDSIAIGVLRAIHEEGIRIPEQISLISINDIPTARFTFPPLSTVRIHSEMMGIQGVNLLIEKVRDGRVLPLQVYVPSQLKLRGTTR
>WP_000212431 1312 EbgR
MATLKDIAIEAGVSLATVSRVLNDDPTLNVKEETKHRILEIAEKLEYKTSSARKIQPGAVSQHHILAIYSYQQELEINDPYYLAIRHGIETQCEKLAIELTNCYGHSGLPDIKNVTGILIVGKPSPALRAAACALTDNICFIDFHEPGSSYDAVDIDLARISKEIIDFYIAQGVNRIGFIGGEDEPGKADIREAAFVEYGRLKQVVREEDIWRGGFSSSSGYELAKQMLAREDYPKALFVASDSIAIGVLRAIHERGLNIPQDISLISVNDIPTARFTFPPLSTVRIHSEMMGSQGVNLVYEKARDGRALPLLVFVPSKLKLRGTTR
>YP_671049 1308 EbgR
MATLKDIAIEAGVSLATVSRVLNDDPTLNVKEETKHRILEIAEKLEYKTSSARKLQTGAVNQHHILAIYSYQQELEINDPYYLAIRHGIETQCEKLAIELTNCYEHSGLPDIKNVTGILIVGKPAPSLRAAASALTDNICFIDFHEPGSNYDAVDIDLARISKEIIDFYIDQGVNRIGFIGGEDLPGKADIREVAFAEYGRLKQVVREEDIWRGGFSSSSGYELAKQMLAREDYPKALFVASDSIAIGVLRAIHERGLNIPQDISLISVNDIPTARFTFPPLSTVRIHSEMMGSQGVNLVYEKARDGRALPLLVFVPSKLKLRGTTR
>YP_002393074 1310 EbgR
MATLKDIAIEAGVSLATVSRVLNDDPTLNVKEETKHRILEIAEKLEYKTSSARKLQTGAVNQHHILAIYSYQQELEINDPYYLAIRHGIETQCEKLAIELTNCYEHNGLPDIKNVTGILIVGKPTSALRAAACALTDNICFIDFHEPGSGYDAVDIDLARISKEIIDFYINQGVNRIGFIGGEDLPGKADIREVAFAEYGRLKHVVREEDIWRGGFSSSSGYELAKQMLAREDYPKALFVASDSIAIGVLRAIHERGLNIPQDISLISVNDIPTARFTFPPLSTVRIHSEMMGSQGVNLVYEKARDGRALPLLVFVPSKLKLRGTTR
>YP_001745347 1311 EbgR
MATLKDIAIEAGVSLATVSRVLNDDPTLNVKEETKHRILEIAEKLEYKTSSARKLQTGAVNQHHILAIYSYQQELEINDPYYLAIRHGIETQCEKLAIELTNCYEHSGLPDIKNVTGILIVGKPTPALRAAACALTDNICFIDFHEPGSGYDAVDIDLARISKEIIDFYINQGVNRIGFIGGEDLPGKADIREVAFVEYGRLKHVVREEDIWRGGFSSSSGYELAKQMLAQEDYPKALFVASDSIAIGVLRAIHERGLNIPQDISLISVNDIPTARFTFPPLSTVRIHSEMMGSQGVNLLYEKARDGRALPLLVFVPSKLKLRGTTR
>WP_006070127 1317 EbgR
MATLKDIANEAGVSLATVSRVLNDDPSLSVKEQTKLRILEIAEALEYKTSSSKKSIQPKKHSHHFMAIYNYKQEAEVNDPYYLSIRHGIETQCEKLGIKLVNCYEGELAHSDAKITGILFVGRCPETVRSEAESITDNICFIDFSDPNSKYDSIDIDLTKISKEIIDFFINQGFNRIGFIGGQDTPNSSDIREMAFVEYGSLKGVVSLDDIYRGEFTSQSGYESAKKMFSNNNFPRALFIASDSIAIGVLRAIHEHGLKIPEDISLISVNDIPTAKFTFPSLSTVRIHSEMMGIQGVNLLMEKARDGRALPLKVYVPSKLKLRGTTKE
>WP_006644434 1324 EbgR
MATLKDIANEAGVSLATVSRVLNDDPSLSVKEETKQRIFEIAEKLEYKTSSSKKAVAEKKQQHCFVALYSHKQEAEVNDPYYLSIRHGIETQCDKLEIDLINCYNGKLDAHNSKVSGVLIVGRCSDKLLKELSKKTDNICFVDFSDNSKCYDSVDIDLERISKQIVDFFIEQGYPRIGFIGGEDQANTADIREIAFSEYGQLKGVVDNKDIYRGDFSSASGYELAKLMFANSDYPSALFIASDSIAIGVLRAIHEQGLAIPEDIALISVNDIPTAKFTFPSLSTVRIHAEMMGIQGVNLLVEKSRDGRVLPLQVYVPSKLKLRGTTK
>WP_005366477 1325 EbgR
MATLKDIANEAGVSLATVSRVLNDDPSLSVKEQTKQRIFEIAEKLEYKTSSSKKAVVEKKQQHCFVALYSHKQEAEVNDPYYLSIRHGIETQCDKLDIDLINCYDGKFDSHDVTISGVLIVGRCSDKLLKELSKKTDNICFVDFSDNSERYDSVDIDLERISKQIVDFFIQQGYPRIGFIGGQDQANTADIREIAFSEYGQLKGVVDNKDIYRGDFSSASGYKLAKQMFANGDCPSALFIASDSIAIGVLRAIHEQGLAIPEDIALISVNDIPTAKFTFPSLSTVRIHAEMMGIQGVNLLLEKARDGRTMPLQVYVPSKLKLRGTTK
>WP_006232102 1327 EbgR
MATLKEIANEAGVSLATVSRVLNDDPSLSVKEETKRRIFEIAEKLEYKTSSSRKVSTKQRLNFLAIYNYKQDVEFNDPYYLSIRHGIETQCEKLGISLTNVYESKVNNKLKHIDGILLVGRLPNEQLATVKSLSTNIAYVDYTDFDQDFDSVDIDLARISQEVINFFIAQDYNRIGFIGGQDCANKSDVREVAFTEYGQLKGVVSSADIHRGDFTSSSGYKLAKKMLAGDHPKALFIASDSIAIGVLRAIHEQGLSIPEDITLISVNDIPTAKFTFPSLSTFRIHSELMGSQGVNLLMERSRDGRTIPIRSYVPSKLRLRDTTKK
>WP_015464784 1331 EbgR
MATLKKIAGEAKVSLATVSRVLNEDPTLSVKEETRRRIFEIAEKLEYKTSRTRKLAASLPTNTKPPLNFLALYCYKQDIEINDPYYLAIRHGIEIQCAKFNITLTNSYEANLDIHEKHLDGVLLIGRQTKDTLKALKKRCKNIVYIDYTDHDQDFDSVDIDLIKISKEVVNFFINQSYNRIGFIGGRDNQEIPDIREKAFYEYGKLKGVVFKNDLYCGDFSSLSGYQLAKEMLKTDHPKAFFIASDSIAIGVLRAIHEQGLSIPDDIALISVNDIPTAQFTFPSLSTVRIHSELMGSQGVNLLIERQRDNRKIPLRVYIPSDLRLRNTTK
>YP_206306 1328 EbgR
MATLKEIANEAEVSLATVSRVLNEDPTLSVKEETKRRIFEIAEKLEYKTSSTRKLASALPKIAKEQLHFLALYNYKQETEVNDPYYLAIRHGIETQCDKFDITLTNSYESSLDIKNSKVDGILLVGRQTKEQLKAIQKISKNIVYIDYTDHEQNFDSVDIDLARISKEVINYFMNQGYQRIGFIGGQDDENCSDIREEVFAEYGQLKGVVSESDLYRGDFSSSSGYKLAKEMLETDYPNAWFIASDSIAIGVLRAIHEKGLRIPEDIALISVNDIPTAKFTFPSLSTVRIHSELMGSQGINLLLERRRDERAIPVRVYIPSKLRLRDTTKK
>YP_002157941 1329 EbgR
MATLKEIANEAEVSLATVSRVLNEDPTLSVKEETKRRIFEIAEKLEYKTSSTRKLASALPKLAKEQLHFLALYNYKQETEVNDPYYLAIRHGIETQCDKFDITLTNSYESSLDIKNLRVDGILLVGRQTKEQLRAIQKISKNIVYIDYTDHEQNFDSVDIDLARISKEVINYFMNQGYQRIGFIGGQDDENCSDIREEVFAEYGQLKGVVSESDLYRGDFSSSSGYKLAKEMLETNYPNAWFIASDSIAIGVLRAIHEKGLRIPEDIALISVNDIPTAKFTFPSLSTVRIHSELMGSQGINLLLERRRDERAIPVRVYIPSKLRLRDTTKK
>WP_008218688 1321 EbgR
MATLKDIATEANVSLATVSRVLNEDPTLSVKEETKRRIFEIAEKLEYKTSSSRKTVSSKKQHHHFLALYNYKQEAEVNDPYYLSIRHGIETQCEKMDIDLTNCYESKIQTNSSQVTGILLVGRMTQEVIEQAKKLTDNICYVDFTDHSEPYDSVDIDLARISKEITNFFINQGYERIGFIGGQDDINTSDIREIAFAEYGGLKNVVSEQDIYRGDFSSSSGYKLAKQMLESGDYPKAMFIASDSIAIGVLRAVHEHGLSIPDDIALISVNDIPTAKFTFPSLSTVRIHSELMGIQGVNLLIEKSRDGRTIPLRVYVPSKLKLRDTTK
>WP_004734426 1322 EbgR
MATLKDIATEAHVSLATVSRVLNEDPTLSVKEETKRRIFEIAEKLEYKTSSSRKAVSSKKQNHHFLALYNYKQEAEVNDPYYLSIRHGIETQCDKMEVKLTNCYESKIHVNSTPITGVLLVGRMTPEVIEQAKKLSDNICYVDFTDHSEPYDSVDIDLALISKEITNFFINQGYQRIGFIGGQDNVNTPDIREVAFAEYGSLKNVVSEQDIYRGDFSSSSGYKLAKQMLATGDYPKAMFIASDSIAIGVLRAVHEHGLNIPEDIALISVNDIPTAKFTFPSLSTVRIHSELMGIQGVNLLIEKVRDGRTIPLRVYVPSKLKLRDTTE
>NP_935433 1314 EbgR
MPTGRRMATLKDIATEAGVSLATVSRVLNEDPTLSVKEETKHRILEIAEKLEYRTSSAKKNSVAAVPAHHFLALYNYKPEAEINDPYYLSIRHGIETQCEKLGINLTNCYDSKIDPDVKKITGVLMVGKTTPAAMLRASKMTDNICYLDFSDDHGDFDSVDIDLVKISKEVTDFFISQGFERIGFIGGQDEPGQADIREMAFAKYGQLKGVVNESDIYRGDFSSASGYKLAQAMLEKGDYPKALFIASDSIAIGVLRALLEHGLNIPRDISLISVNDIPNARFTFPPLSTVRIHSEMMGIQGVNLLVEKARDGRALPLKVYVPSKLKLRGTTQERSQA
>YP_004187887 3061 EbgR
MATLKDIATEAGVSLATVSRVLNEDPTLSVKEETKRRILEIAEKLEYRTSSAKKNSVAAVPAHHFLALYNYKPEAEINDPYYLSIRHGIETQCEKLGIDLTNCYDSKIDPDVKKITGVLMVGKTTPAAMLRASKMTDNICYLDFSDDHGDFDSVDIDLVKISKEVTDFFISQGFDRIGFIGGQDEPGQADIREMAFAEYGQLKGVVNEADIYRGDFSSSSGYKLAKSMLERSDYPKALFIASDSIAIGVLRALLEHGLNIPRDVSLISVNDIPNARFTFPPLSTVRIHSEMMGIQGVNLLVEKARDGRALPLKVYVPSKLKLRGTTQERSQA
>WP_005380173 1330 EbgR
MAKLKDIAIEAGVSLATVSRVLNNDPTLSVKEETKYRILEIAEKLEYRTSSSKKGIKEVKQKHHFLALYNYKQETEVNDPYYLSIRHGIETQCDKLGITLTNCYNSEIDVETKKITGVLLVGNVDQKVVDKLPKRLADSICYINFSDPTCPYDCVDVDLIRISRQVVDFFVQRGYRRIGYIGGQNKPDAADTRENVFLDYGYLKGVVAEQDIHYCACSSLSGYNLAKEMLAKGDFPKAVFIDSDSIAIGIVRAIHEFGLKIPEDITLISMNDIPTARFTFPPLSTIRIHSELMGTQGVNLLVEKYRDGRLQPLHVYVQTELKLRGTTQ
>NP_798781 1318 EbgR
MATLKDIATEAGVSLATVSRVLNDDPTLSVKEETKRRILEIAEKLEYRTSSSKKATKEAKQKHHFLALYNYKQEAEVNDPYYLSIRHGIETQCDKLGITLTNCYNSEIDVETQKITGVLLVGKVDQKVVNKLPKRLADSICYIDFSDPTSPYDCVDIDLVRISKQVVDFFVQQGYERIGFIGGQDEPNTADIRENAFVDYGNLKGVVSEDDIYRGDFSSLSGYDLAKEMLAKGDFPKAMFIASDSIAIGVLRAVHEFGLNIPDDIALISVNDIPTARFTFPPLSTVRIHSEMMGIQGVNLLVEKYRDGRALPLQVYVPSKLKLRGTTR
>YP_003285286 1320 EbgR
MYMATLKDIATEAGVSLATVSRVLNDDPTLSVKEETKRRILEIAEKLEYRTSSSKKATKEAKQKHHFLALYNYKQEAEVNDPYYLSIRHGIETQCDKLGITLTNCYNSEIDIETQKITGVLLVGKVDQKVVNKLPKRLADSICYIDFSDPTSPYDCVDIDLVRISKQVVDFFVQQGYERIGFIGGQDEPNTADIRENAFVDYGSLKGVVSEDDIYRGDFSSLSGYDLAKEMLAKGDFPKAMFIASDSIAIGVLRAVHEFGLNIPDDIALISVNDIPTARFTFPPLSTVRIHSEMMGIQGVNLLVEKYRDGRALPLQVYVPSKLKLRGTTR
>WP_009843015 1323 EbgR
MATLKDIATEADVSLATVSRVLNDDPTLSVKEETKHRILEIAEKLEYRTSSSKKATKETKQKHHFLALYNYKQEAEVNDPYYLSIRHGIETQCDRLGITLTNCYDSVIDVETQKVTGILLVGKTDKAIINKLPKRLADSICYIDFSDSNSMYDSVDIDLVSISKQVVDFFVEQGYQRIGFIGGQDEPNTADIRENAFVEYGNLKGVVSENDIYRGNFSSLSGYDLAKAMLAKGDFATALFIASDSIAIGVLRAIHEYGLNIPHDIALISVNDIPTARFTFPPLSTVRIHSEMMGIQGVNLLVEKYRDGRALPLQVHVPSKLKLRGTTK
>WP_005427451 1315 EbgR
MATLKDIATEAGVSLATVSRVLNDDPTLSVKEETKHRILEIAEKLEYRTSSSKKATKEAKQKHHFLALYNYKQEAEVNDPYYLSIRHGIETQCDRLGITLTNCYDSVIDVETQKITGILLVGKTDKAIINKLPKRLADSICYIDFSDSDSVYDSVDIDLARISKQVVDFFVEQGYQRIGFIGGQDEPNTADIRENAFVEYGSLKGVVSENDIYRGDFSSLSGYDLAKAMLAKGDFPTALFIASDSIAIGVLRAIHEFGLNIPQDIALISVNDIPTARFTFPPLSTVRIHSEMMGIQGVNLLVEKYRDGRALPLQVHVPSKLKLRGTTK
>YP_001446509 1316 EbgR
MATLKDIATEAGVSLATVSRVLNDDPTLSVKEETKHRILEIAEKLEYRTSSSKKATKEAKQKHHFLALYNYKQEAEVNDPYYLSIRHGIETQCDRLGITLTNCYDSVIDVETQKITGILLVGKTDKAIINKLPKRLADSICYIDFSDSNSMYDSVDIDLARISKQVVDFFVEQGYQRIGFIGGQDEPNTADIRENAFVEYGNLKGVVSENDIYRGDFSSLSGYDLAKAMLAKGDFPTALFIASDSIAIGVLRAIHEFGLNIPQDIALISVNDIPNARFTFPPLSTVRIHSEMMGIQGVNLLVEKYRDGRALPLQVHVPSKLKLRGTTK
>GAL41221	Citrobacter_freundii_nbrc_12681	ebgR	ebg operon transcriptional repressor
MATLKDIAIEAGVSLATVSRVLNDDPTLNVKEETKHRILEIAEKLEYKTSSARKNQTSALGPQHILALYSYQQDLEINDPYYLAIRHGIETQCEKLGIELTNCYEHSGLPESKNITGILIVGKPSPALREAATALTDNICFIDFHEPGSEYDAVDIDLARISKESIDYFIAQGVTRIGFIGGEDQPGKADIREAAFVEYGRLQQVVSEQDIYRGGFSSSSGYELAKKMLAKADYPSALFVASDSIAIGVLRAIHERGLNIPQDISLISVNDIPTARFTFPPLSTVRIHSEMMGSQGVNLLFEKARDGRALPLLVFVPSKLKLRGTTR
>GAL45777	Citrobacter_werkmanii_nbrc_105721	ebgR	ebg operon transcriptional repressor
MATLKDIAIEAGVSLATVSRVLNDDPTLNVKEETKHRILEIAEKLEYKTSSARKNQTSALGPQHILALYSYQQDLEINDPYYLAIRHGIETQCEKLGIELTNCYEHSGLPESKHITGILIVGKPSPALREAATALTDNICFIDFHESGSEYDAVDIDLARISKESIDFFITQGVTRIGFIGGEDQPGKADIREAAFVEYGRLQQVVSEQDIYRGGFSSSSGYELAKEMLAKPDYPSALFVASDSIAIGVLRAIHERGLNIPQDISLISVNDIPTARFTFPPLSTVRIHSEMMGSQGVNLLFEKARDGRALPLLVFVPSKLKLRGTTR
>AGE17785	Serratia_marcescens_ww4	ebgR	DNA-binding transcriptional repressor
MATLKEIAEAANVSVATVSRVLNDDPTLSVKAQTRQKILEAAERLEYKIAPSKRQSGQRLQFAALFTYTQGVEINDPYYLAMRYGIETQCEKLGVMLSAGYDFTGDKALPAADGLLVIGRPQPALYEQLRQQETPVVFIDGVVDDERFDCVNVDLYKISRKVIDYFIGRGYQRIGFIGGRDHPAGIDQREQAFVEYGRQQNVVRPQDIYHGDFSSQSGYQCAKAMLQSKNGYPPALLVATDSIAIGVLRALHEHGIQVPGQIALISVNDIPTARFIFPALSTVRIPSETMGAQAVNLLAERLRDERAVPLSIFVPSSLQLRDTTVA
>EWG74343	Enterobacter_sp_dc4	ebgR	Ebg operon repressor
MATLKDIATEAGVSLATVSRVLNDDPTLNVKEETKHRILEIAEKLEYKSTTSRKMQSAAVGQQHILALYSYQQELEINDPYYLAIRHGIETQCEKLGVELSNCYANATLPESKKLTGVLIVGKPSSATRRSAMALTDNVCFIDFHEPGSAFDSVDIDLSRISKQIVDFFIDQGVKRIGFIGGEDEPGKADIREAAFVEYGRLKGVVSEQDIWRGGFSSSSGYELAKTMLAQTSWPTALFVASDSIAIGVLRAIHEKGLAIPEDISLISVNDIPTARFTFPPLSTVRIHSEMMGSQGVNLLLEKARDGRTLPLQVFVPSVLKLRGTTR
>CDI14331	Klebsiella_pneumoniae_subsp_pneumoniae_t69	ebgR	DNA-binding transcriptional repressor
MATLKDIATEAGVSLATVSRVLNDDPTLNVKEETKHRILEIAEKLEYKSSSARKTQVLPVGHHHILALYSYQQELEINDPYYLAIRHGIETQCEKLAIELTNCYLNNTLPELKKVTGVLIIGQPTRELRETASALTDNICFIDFHEAGSPYDAVDIDLVRIAKEVVDFFIQQGASRIGFIGGQDQPGKADIREVAFVEYGQLKGVVSADDIWRGGFSSSSGYELAKQMLAQAEFPRALFVASDSIAIGVLRAIHERGLAIPEDISLISVNDIPTARFTFPPLSTVRIHSEMMGSQGVNLLLEKARDGRALPLNVFVPSVLKLRGTTR
>EKI24476	Escherichia_coli_ars4_2123	ebgR	ebg operon repressor
MNDDPTLNVKEETKHRILEIAEKLEYKTSSARKLQTGAVNQHHILAIYSYQQELEINDPYYLAIRHGIETQCEKLAIELTNCYEHNGLPDIKNVTGILIVGKPTPALRAAACALTDNICFIDFHEPGSGYDAVDIDLARISKEIIDFYIDQGVNRIGFIGGEDLPGKADIREVAFVEYGRLKHVVREEDIWRGGFSSSSGYELAKQMLAREDYPKALFVASDSIAIGVLRAIHERGLNIPQDISLISVNDIPTARFTFPPLSTVRIHSEMMGSQGVNLVYEKARDGRALPLLLFVPSKLKLRGTTR
>EWG77161	Enterobacter_sp_dc3	ebgR	Ebg operon repressor
MATLKDIATEAGVSLATVSRVLNDDPTLNVKEETKHRILEIAEKLEYKSTTSRKMQSAAVGQQHILALYSYQQELEINDPYYLAIRHGIETQCEKLGVELSNCYANATLPESKKLTGVLIVGKPSSATRRSAMALTDNVCFIDFHEPGSAFDSVDIDLSRISKQIVDFFIDQGVKRIGFIGGEDEPGKADIREAAFVEYGRLKGVVSEQDIWRGGFSSSSGYELAKTMLAQTSWPTALFVASDSIAIGVLRAIHEKGLAIPEDISLISVNDIPTARFTFPPLSTVRIHSEMMGSQGVNLLLEKARDGRTLPLQVFVPSVLKLRGTTR
>EEJ45681 ExuR
MPGAHMEITEPRRLYQQLAADLKERIEQGVYLVGDKLPAERFIADEKNVSRTVVREAIIMLEVEGYVEVRKGSGIHVVSNQPRHQQAADNNMEFANYGPFELLQARQLIESNIAEFAATQVTKQDIMKLMAIQEQARGEQCFRDSEWDLQFHIQVALATQNSALAAIVEKMWTQRSHNPYWKKLHEHIDARTVDNWCDDHDQILKALIRKDPHAAKLAMWQHLENTKIMLFNETSDDFEFNADRYLFAENPVVHLDTATSGSK
>GAB81474 ExuR
MEITESRRLYQQLAAELKDRIESGSYPVGEKLPAERFIAEEKNVSRTVVREAIIMLEVEGYVEVRKGSGIHVISNLAKHHQPHNDAMEFANYGPFELLQARQLIESNIAEFAATQVTKQDIIKLLEIQDKARNEECFRDSEWDLQFHVQVALATQNTALAAIVEKMWTQRAHNPYWKKLHEHIDERTVDHWCEDHDRILKALIRKDPHAAKLAMWQHLENTKIMLFNETTDDFEFNADRYLFAENPVVHLDTAANSIK
>GAL45793 ExuR
MEITEPRRLYQQLAADLKERIEQGVYLVGDKLPAERFIADEKNVSRTVVREAIIMLEVEGYVEVRKGSGIHVISNQPKHYVAPDEGLEFASYGPFELLQARQLIESNIAEFAATQVTKQDIMKLMEIQEKSRNEKSFRDSEWDLQFHVQVALATQNSALAAIVEKMWTQRIHNPYWKKLHDHIDSRTVDNWCDDHDQILRALIRKDPHAAKLAMWQHLENTKQMLFNETSDDFEFNADRYLFTENPVVHLDTAANGAK
>GAL57692 ExuR
MEITESRRLYQQLAAELKSRIEAGVYLVGDKLPAERFIADEKSVSRTVVREAIIMLEVEGYVEVRKGSGIHVISNQAKYQQIPDESMEFANYGPFELLQARQLIESNIAEFAATQVTKQDIMKLMEIQDKARQEKCFRDSEWDLQFHVQVALATQNTALAAIVEKMWTQRIHNPYWKKLHDHIDARTVDNWCDDHDQILKALIRKDPHAAKVAMWQHLENTKLMLFNETSDDFEFNADRYLFAENPVVHLDTAATAVK
>GAB53344 ExuR
MEITESRRLYQQLAAELKSRIEQGVYLVGDKLPAERFIADEKNVSRTVVREAIIMLEVEGYVEVRKGSGIHVISNQAKYHSLPDEQEFEFANYGPFELLQARQLIESNIAEFAATQVTKQDIMKLMEIQDKARNEKCFRDSEWDLQFHVQVALATQNSALAAIVEKMWTQRVYNPYWKKLHEHIDARTVDNWCDDHDKILKALIRKDSHAAKLAMWQHLENTKQMLFNETSDDFEFNADRYLFAENPVVHLDTVANSVK
>CAQ91799 ExuR
MEITEPRRLYQQLAADLKERIEQGVYLVGDKLPAERFIAEEKNVSRTVVREAIIMLEVEGYVEVRKGSGIHVVSNHPRHHQPTDESLEFANYGPFELLQARQLIESNIAEFAATQVTKQDIMKLMAIQENARNEQCFRDSEWDLKFHVQVALATQNSALAAIVEKMWIQRTHNPYWKKLHEHIDTRTVDNWCDDHDKILKALIRKDPNAAKLAMWQHLENTKVMLFNETSDDFEFNADRYLFAENPVVHLDPATSTSK
>CCC31918 ExuR
MEITEPRRLYQQLAADLKARIEQGLYHPGDKLPAERFIAEEKNVSRTVVREAIIMLEVEGYVEVRKGSGIHVISNQPRHYIVPDEKLEFANYGPFELLQARQLIESNIAEFAATQVTKQDIMKLMEIQEKARNEKCFRDSEWDLQFHVQVALATQNSALAAIVDKMWTQRVHNPYWKKLHDHIDLRTVDNWCDDHDQILRALIRKDPHAAKVAMWQHLENTKQMLFNETSDDFEFNADRYLFAENPVVHLDTVTGGTK
>GAL41237 ExuR
MEITEPRRLYQQLAADLKERIEQGVYLVGEKLPAERFIADEKNVSRTVVREAIIMLEVEGYVEVRKGSGIHVISNQARHQQATDESLEFANYGPFELLQARQLIESNIAEFAATQVTKQDIMKLMDIQEHARNEKCFRDSEWDLQFHIQVALATQNSALAAIVEKMWTQRSHNPYWKKLHEHIDARTVDNWCDDHDQILKALIRKDPNAAKLAMWQHLENTKIMLFNETSDDFEFNADRYLFAENPVVHLDTAVNSAK
>AEW75338 ExuR
MEITEPRRLYQQLAAELKDRIEQGVYLVGDKLPAERFIADEKSVSRTVVREAIIMLEVEGYVEVRKGSGIHVISNQPKHSPVADESLEFASYGPFELLQARQLIESNIAEFAATQVTKQDIMKLMEIQENARKEKCFRDSEWDLQFHVQVALATQNTALAAIVEKMWTQRVHNPYWKKLHDHIDSRTVDNWCDDHDQILKALIRKDPHAAKLAMWQHLENTKQMLFNETSDDFEFNADRYLFADNPVVHLDTAASAAK
>EEW41023 ExuR
MEIIEPRRLYQQLAAELKTRIEQGVYLVGDKLPAERFIADEKNVSRTVVREAIIMLEVEGYVEVRKGSGIHVISNHPKYQQVADESLEFANYGPFELLQARQLIESNIAEFAATQVTKQDIMKLMEIQEKARNEKCFRDSEWDLQFHVQVALATQNSALAVIVEKMWTQRVHNPYWKKLHEHIDLRTVDNWCDDHDQILKALLRKDPNAAKLAMWQHLENTKQMLFNETSDDFEFNADRYLFAENPVVHLDTAVNGAK
>AFK01035 ExuR
MEIAEPRRLYQQLAAELKQRIEEGVYQVGEKLPAERFIADEKNVSRTVVREAIIMLEVEGYVEVRKGSGIHVIANQAKHHAPAPEQEYEFASYGPFELLQARQLIESNIAEFAATQVTKQDIIKLMEIQEKARNEKFFRDSEWDLQFHVQVALATQNSALAAIVEKMWTQRVHNPYWKKLHEHIDARTVDNWCDDHDKILKALIRKDPHGAKLAMWQHLENTKQMLFNETSDDFEFNADRYLFAENPVVHLDAAANGGK
>ADE63463 ExuR
MEFTETRRLYQQLAAELKRRIEAGVYPVGDKLPAERYISEEMNVSRTVVREAIIMLEVEGYVEVRKGSGIHVMSNQQKHLVTNQGIEFDTAGPFELLQARQLIESNIAEFAATQVTRQDIVQLIEIQKHARQEDRFRDSQWDLKFHVQVALATQNTAMATIVEKMWSQRTHNPYWIKLHEHIDDVSIESWCEDHDKILEALIRKDPHASKLAMWQHLENTKQMLFRATTDDFEFNVDRYLFTENPVVHLDNLMNNSKVPISSKN
>AIJ08637 ExuR
MECTRLYQQLAAELKQRVEGGVYPVGDKLPAERFIAEEMDVSRTVVREAIIMLEVEGYVEVRKGSGIHVINNQPKSLIQPDNAIEFASAGPFELLQARQLIESNIAEFAATQVTKQDIVALMEIQERARQEDRFRDSEWDLKFHVQVALATQNSAMATIVEKMWSQRTHNPYWLKLHEHIDDKSIESWCEDHDKILKALIRKDPYGAKIAMWQHLENTKQMLFHATTDDFEFNVDRYLFAENPVVHLDAVANGGK
>AAS63078 ExuR
MCLLRDAIPSRQNEPQNLPPRLIARALIMEFTETRRLYQQLAAELKRRIEAGVYPVGDKLPAERYISEEMNVSRTVVREAIIMLEVEGYVEVRKGSGIHVMSNQQKHLVTNQGIEFDTAGPFELLQARQLIESNIAEFAATQVTRQDIVQLIEIQKHARQEDRFRDSQWDLKFHVQVALATQNTAMATIVEKMWSQRTHNPYWIKLHEHIDDVSIESWCEDHDKILEALIRKDPHASKLAMWQHLENTKQMLFRATTDDFEFNVDRYLFTENPVVHLDNLMNNSKVPISSKN
>CAG73558 ExuR
MALTEPRRLYQQLAAELKQRIESGMYQVGEKLPAERYIAEEMNVSRTVVREAIIMLEVEGYVEVRKGSGIHVISNQQKNTFINSGDIEFVAAGPFELLQARQLIESNIAEFAATQVTRQDIVQLMEIQEYARQEDRFRDSQWDLKFHVQVALATQNSAMATIVEKMWSQRIHNPYWRKLHEHIDDKSIESWCEEHDRILKALIRKDPYAAKLAMWQHLENTKQMLFRATTDDFEFNVDRYMFAENPVVHLDQIHTGKS
>CCF07988 ExuR
MDLTESRRLYQQLASELKRRIENGVYQVGEKLPAERLIAEEMEVSRTVVREAIIMLEVEGYVEVRKGSGIHVISSQQQNRVTESSSQLEFAAFGPFELLQARQLIESNVAEFAATQVTRQDIVDLMAIQEKARQEDHFRDSEWDMRFHVRIAQSTQNSALAAIVEKMWLHRLHNPYWLKLHEHIDQRSIVSWCDDHDQILKALIRKDPAASKLAMWQHLENTKQMLFNATADDFEFNVDRYMFSENPVVLPDADTIQR
>AHM72138 ExuR
MEFTETRRLYQQLAAELKQRIEAGVYPVGDKLPAERYISEEMNVSRTVVREAIIMLEVEGYVEVRKGSGIHVMSNQQKHLVMPNQGIEFATAGPFELLQARQLIESNIAEFAATQVTRQDIVQLIEIQKHARQEDRFRDSQWDLKFHVQVALATQNTAMATIVEKMWSQRVHNPYWIKLHEHIDDKSIESWCEDHDRILEALMRKDPYASKLAMWQHLENTKQMLFRATTDDFEFNVDRYLFTENPVVHLDIPKELAVNITGKQQPSESLK
>AGE20072 ExuR
MEFTETRRLYQQLAAELKQRIESGRYPVGDKLPAERYIAEEMNVSRTVVREAIIMLEVEGYVDVRKGSGIHVVSNQQKHLVVPGDSIEFATAGPFELLQARQLIESNIAEFAATQVTKQDIVQLMEIQEHARKEDRFRDSQWDLKFHVQVALATQNTAMATIVEKMWVQRVNNPYWKKLHEHIDERSIASWCDDHDQILKALMRKDPYAAKLAMWQHLENTKQMLFNATSDDFEYNADRYLFAENPVVHLDGVNHEQK
>GAC38017 ExuR
MKLSSGREPRLYQQIAGKLVTLIESGEYTVGMRLPAERELAAMFKVSRPTIREAVIALELECIIEVRMGSGVYVIENSKDKIRFSDKDVGPFELTEARVLIEGEAAALAATMITDEELVSLAESLDEMACENNNDMDTHEAADKKFHMIIAQATNNSAITSVIEELWDERERSPLTKRMYEKVRNSGVKPCVDEHRKVYEALKAHDAQAARNLMRAHLLRVIDGILEATEIEAVEAARNQTLKSRERFSKARKLS
>AIB45503 ExuR
MMLSDLRSYKKIGNELKEQLENHQYQIGDKLPAERDLANYFNVSRTVIREAIIMLELENLVEVRKGSGVYVIALPQRTASNDEFLDKVDVGPFELLQARQLLESSMAEFAALQVTRADITKLKDILARERNTLEQGDEDYVADEDFHRTIAEITQNEVILQMQKALWDLRTNSQMWKGLHLHIPNQSYRHLWLQDHENIITALQKKDPAMAKKAMWQHLENVKQKLFELSDVDDPNFDGYLFNMSPIVVDR
>ADM96795 ExuR
MALTESRRLYQQLAAELKQRIENGVYPVGDKLPAERNISEEMNVSRTVVREAIIMLEVEGYVEVRKGSGIHVMSSQQRHLLAANGSDADFLTAGPFELLQARQLIESNIAEFAATQVTRQDIIQLMEIQENARQEDRFRDSEWDLKFHVQVALATQNSAMATIVEKMWSQRIHNPYWRKLHEHIDDKSIESWCEEHDQILKALIRKDPYAAKLAMWQHLENTKQMLFRSTTDDFEFNVDRYMFAENPVVHLDHITNGKS
>CAL13737 ExuR
MEFTETRRLYQQLAAELKQRIEAGVYPVGDKLPAERYISEEMNVSRTVVREAIIMLEVEGYVEVRKGSGIHVMSNKQKHLVMPNHGIEFATAGPFELLQARQLIESNIAEFAATQVTRQDIVQLIEIQKHARQEDRFRDSQWDLKFHVQVALATQNTAMATIVEKMWSQRVHNPYWIKLHEHIDDKSIESWCEDHDRILEALMRKDPYASKLAMWQHLENTKQMLFRATTDDFEFNVDRYLFTENPVVHLDIPSVANSVATSKN
>EFE96470 ExuR
MEFTESRRLYQQLAAELKRRIEGGVYPVGDKLPAERYIAEEMNVSRTVVREAIIMLEVEGYVEVRKGSGIHVISNQQKHLVVPGDSIEFATVGPFELLQARQLIESNIAEFAATQVTKQDIVQLMEIQEHARKEDRFRDSQWDLKFHVQIALATQNTAMATIVEKMWSQRAHNPYWIKLHEHIDARSIDSWCDDHDQILKALMRKDPNAAKLAMWQHLENTKQMLFNATTDDFEYNVDRYLFAENPVVHLDNAANGNK
>AHF78634 ExuR
MEPTETRRLYQQLAAELKRRIESGIYPVGEKLPAERYIAEEMNVSRTVVREAIIMLEVEGYVEVRKGSGIHVIANQQKHVVLPAGEIQAATPGPFEMLQARQLIESNIAEFAATQVSKQDIILLMEIQENARQEDRFRDSQWDLKFHVQVALATGNSAMASIVEQMWTQRVHNPYWIKLHEHIDDKAIESWCEEHDQILKALIRKDPYAAKLAMWQHLENTKQMLFHATTDDFESSVDRYMFSDNPVVHLDTVTTGVK
>ADD78625 ExuR
MPQSGITTYLLVTLDCLMDLTESRRLYQQLASELKRRIENGVYQVGEKLPAERLIAEEMEVSRTVVREAIIMLEVEGYVEVRKGSGIHVISSQQQNRVTESSSQLEFAAFGPFELLQARQLIESNVAEFAATQVTRQDIVDLMAIQEKARQEDHFRDSEWDMRFHVRIAQSTQNSALAAIVEKMWLHRLHNPYWLKLHEHIDQRSIVSWCDDHDQILKALIRKDPAASKLAMWQHLENTKQMLFNATADDFEFNVDRYMFSENPVVLPDADTIQR
>ADO10888 ExuR
MDITESRRLYQQLASELKSRIETGIYPVGDKLPAERLIAEEMEVSRTVVREAIIMLEVEGYVEVRKGSGIHVIASQQQNRIAATSSQLEFATFGPFELLQARQLIESNVAEFAATQVTRQDIIDLMAIQEKARQEDHFRDSEWDMQFHVRIAQSTQNSALAAIVEKMWLHRLHNPYWLKLHEHIDQRSILSWCDDHDQILKALMRKDPAASKLAMWQHLENTKQMLFNATADDFEFNVDRYMFGENPVILPDGSNNAR
>EFF75935 ExuR
MSTFQAVAATRLYRMIADQIAGRIRAGDFARGARLPSERELAEQLQVSRASIREALIALEIEGYVEVRVGTGVFVTISPDGAAFPAVPPHGAPALAQQDDIGPFDLLEARMLIEPECAALAAHQGTPAQIAAIRDAHAAMSLTDSPGLHDRAFHSAIGAACGNAALASALAHLWNLSVASSLYSRMQDYFVTTQAWAAAHAEHQRILNAITARDPIRARHAMHTHLLGILARLREDFDSLTDHRGNP
>GAM02620 ExuR
MDNNTTQDRLYRELARTLITELQEGRYPIGTRMPAERELATRFDVSRPVIREALIALEVQGFIEVRIGSGAHVVALPGQGETPDFGVSAMEVAEARLLFEPEAAALAASQITDSELDELATLVDAIEEENNTVGGAFHADRAFHTLIARSTRNSAILETIDRLWEQRLRSAESVLLDAKVREIDVRPIVEHHAAILEALRSRDPVASRVAMQRHLTAALEGLLIASEARAVAEVRQALAAKRDRTAHLKI
>CDN57374 ExuR
MNGPIKTAEPRRLYQQIADQIRVLIQGGQFPAGARLPAERELAQQLGVSRPSLREALIALEIDGSVEIRMGSGIYVTAEPDRRPWQSGSMGESPLELMQARAAVEGAVILLAAARVTPETLRSLRQTLDQMRTEIAEGRKALDLDRLFHLTIASQSGNSVLAHIVGDLFDERHSPMSAQIRVRFETPQTWGAALAEHEAIYAALEARNPLLAQAMMHAHLEESKQRWMNHETR
>GAC35188 ExuR
MKSRRLFWNIVEKIEQLIESGLYQPGSRLPPERELAETFNVSRPTIREAIIALEVRERVEVKTGSGVYVLANKRAPKQLHNISAFELTQARALVEGEAAALAATTITDEELMDLKSTLDAMEKDENSEHADRDFHMIISRATRNNAILMAVENLWQVRDTNVDVKTAYKGVCSQSSSKRLHEHTAIYQALKKRDTQAARAAMHQHFNRLINALFEAKEAQALEEVRRQTIETRGLYSLSHVLREA
>AAK90138 ExuR
MFVALEPRRLYRLVAEQIRLLIESGELTEGQRLPAERDLAERFGVSRPTVREALIVLEVEGHIHIRMGSGVYVNAAGRQAREKPPVPDAHGPFEILQARCIIESAIAEEAARLATPECIAKLDDIIERMAGALDSSPQALNFDRAFHTAIADIIGNSALNRFTGLIYDERSLSPFFEKLASYFEGPYTWNLAVQEHRAIRDAIAANDPEGAREAMRQHLTLSQKRFSESFGEETIGEE
>GAC19418 ExuR
MGSPTVKTPRLYQQVAEKLVALIESGKYTVGMRLPAERDLASMFSVSRPTIREAVIALELESFVEVRMGSGVYVIESRKRKSRFSDKDVGPFELTEARALFEGEAAALAASMITDDELAQLAETLNEMACENNNDIETHEAADKKFHMIIARATNNSAITSVIEGLWDERERSVLTRRMYQKVRDCGVKPSVEEHREVYEALKAHNAQAARELMRGHLMRVIDGILEATEVEAVEAARNQVTKCRERYSMTRNLY
>CCE99747 ExuR
MFSAVESRRLYRQVADQMRGLIERGELAPGSRLPAERELAQKLGVSRPTVREALIVLEVEGFIDIRMGSGIYVTARHAPAADVPPEDFEGPFELLRARAVVECAIAEEAARLARPEHIEILDDNLARMAAALEDRRQALAIDREFHVLVSGIIANQTLNRFVGSIHDMRMTPYFEKLASYFENTDTWRAAMEEHRAIRDAIAAGDPAAARAAMRAHLDQSQLRLSASFGEESSDSAIPAAWRRAES
>YP_004392664 6061_FruR_8_0 FruR
MMKLDEIAALAGVSRTTASYVINGKADQYRISQATRDKVMAVVTAHNYQPDSRAASLRGGQTKTLGFILPDLENASYAKLAKRLEQGARAQGYQLLIVCSEDEPTTEKELAQMLVSRHVDALLVASCLPPDDPFYGKLQAQGSQILAIDRAMAADKFVTVASENEKASFDLTSSLLTPTLRHIALITALPALTISKERKAGFEQAVASHSAARHLCEGDHFSRLEGYRLIKDLHQQLGQLPEALITTSYILMEGVLDYLLEQEIDMSQLAMATFGDDRLLDFLPFGINSLPQQHDALASQALELALKAVNGDYQSGLYYVSRTLKRRR
>YP_856872 6062_FruR_8_0 FruR
MKLDEIAALAGVSRTTASYVINGKADQYRISQATRDKVMAVVTAHNYQPDSRAASLRGGQTKTLGFILPDLENASYAKLAKRLEQGARVQGYQLLIVCSEDDPATEKELAEMLASRHVDALLVASCLPPEDPFYLGLQTRGIQVLAIDRAMAADKFVTVASENQKASCDLTASLLSPAIKHIALITALPALTISRERKAGFEQAVASHSTACHLCEGAHFSRAEGYRLIKTLHQQLGQLPQALVATSYILMEGVLDYLLEQETDMSRLAMATFGDDRLLDFLPFGINSLPQQHDALASQALELALKAIGGEYQCGLHYVSRTLKRRR
>YP_001141759 6063_FruR_8_0 FruR
MMKLDEIAALAGVSRTTASYVINGKADQCRISQATRDKVMAVVTAHNYQPDSRAASLRGGQTKTLGFILPDLENASYAKLAKRLEQGARAQGYQLLIVCSEDEPATEKELAEMLASRHVDALLVASCLPPDDPFYPRQQARGIHVLAIDRAMAVDKFVTVASENQKASFDLTASLLTPALKHIALITALPALTISQERKAGFEQAVASHTTARHLCEGAHFSRVEGYRLIKGLHQQLGQLPEALVATSYILMEGVLDYLLEQETDMSQLAMATFGDDRLLDFLPFGINSLPQQHDALASQALELALKAINGEYQCGLHYVSRTLKRRR
>WP_007154188 6064_FruR_8_0 FruR
MTLAELARLAGVSRTTASYVINGQGPARRIKPATIEKVMAVARDNHFQIDPQAASLRGGASRTLGFILPDLENASYARLAKLLEQGARARGYQLLIAGSGDDPDTERELARSLKARRCDALIVASALPPNDPFYQELQEEDLPVIAVDRSQSPGVISCVVSDNRKGAATLARSVLEPGTGSVVWLDAVPALAMTRERREGFEEVARSRSGQWAVYSGEHYDRASGARLMQQVLAGQGLPDALITASYTLLQGVLDVLLEQPGGLPQSLRMATFGDDRLLDFLPVKVHSLPQKHEAIAEATLDRALAAIAGHGEPETVIINRSLKRRR
>YP_003898768 6065_FruR_8_0 FruR
MTLAEIARLAGVSRTTASYVINGKARERRISQDTVDRVMAVVGRYHYRVDAQAAALRRGSSRLLGLIVPDLENASYARLAKLLEQEARQRGYHLLIAGSDDEMARERELALALRAQGCDALITASCLPMEAPFYRDLMESGLPVVAMDRGLDPTHFASVVSNDRQAAERLTRVALDAPVQRVAWFDAVPALSISRERRAGFQDALARHDMEASLHSAERYDRAAGAGLMRSLLDEHGLPDVLITASYALLDGVFDVLLEDGGLPDGLRLATFGDNRLLDFLPLAVDSAVQDHARIAATTLACAEAAANGDYRPGHQVIGRTLHRRSAPLNPRQGARA
>YP_574695 6066_FruR_8_0 FruR
MTLAEIARLAGVSRTTASYVINGQAAERRIRPETVAHVMAVVAKYDYRIDAQAAALRRGASRTLGFIVPDLENTSYARLAKRLENGARRQGYQLLIAGSDDDPDTERELARALRAQRCDALIVASSLAMDDPFYLDLMAGGLPVIALDRALDPERFVCVVSNNHQAAGALTRSVIDDDVTRIAWLDAVPELSISVERRAGFLDTTREARLDAPLLLSGARYDRATGAALMRRLIDEHGVPDALVTASYVLLDGVFDVLLEQGGLPERLRLATFGDDRLLDFLPLAVNSLPQHHDRIAELALTRAMQAASGDYRPGIDIVERSLHDRRSLKRMHAPTP
>YP_001171526 6067_FruR_8_1 FruR
MKLTDIARLANVSVTTASYVLNGKAAQRRISPATVERVLAVAEQQGFQLDQQAAGLRRGQSRTLGFIVPDLENPSYARLAKLLEQRARQRGYQLLIAGTDDEPDTERQVIQVLRSRRCDALIVASCLPADDAGYRKVQATGTPVIALDRALDAEHFCSVVSDDREAGAQLTRSLHVPPEAHVALISARPALRISQQREEGFQQALAQHRGPVSILRAEQFSRACGRAQMLALLDRGPLPDALITTAYVLLEGVFDALRERNLLWPEQLRLGTFGDAQLLDFLPIRVNAISQQHAQIAEQVLEQAIRAIEQGDYRPGVIAIERELKVRRG
>YP_002798420 6068_FruR_8_1 FruR
MKLSDIARLAQVSVTTASYVINGQAAQRRISPATVERVLAVVERYGYLPDQQAAGLRRGQSRCLGFILPDLENPSYARLAKLLEQGARAVGYQLLIASSDDDPASERQLLELFRSRRCDALIVASCLPQDDPLYRNLVEGGLPVIAVDRALDAAHIRSVVSDDQLAGAQLTASLLDPPPRHIALIDAYSALPISQARERGFHQALEGFEGIVSVHHAEQFSRACGCRQMRELLNGADRPDALVTTSYVLLEGVFEALRDYPAETFADLRLATFGDAQLLDFVPLRVNTIAQQYDRIAERVLERTLRAIEGDYQPGIEAIPRTLKVRRGQA
>YP_001186285 6069_FruR_8_1 FruR
MKLSDIARLAQVSVTTASYVINGQAERRRISPATVERVLAVVQEHGYRPDQQAASLRRGQSRCLGFILPDLENPSYARLAKLLEQKARAAGYQLLIASSDDDPDSERQLLELFRSRRCEALIVASCLPADDPLYPELVASGLPVVAVDRALSPQHIRSVVSDDEQAGRRLTESLLQPAPRHIALLGARPQLVISQARERGFRAALAGFDGRVSVYHGELFNRASGHRQMRALLAEAGPPDALLTTAYVLLEGVFDALREQGGASWPAVRLATFGDTQLLDFLPVRVNAMSQQHERIAERVLAWTLQAVEQDDYQPGIEAIERSFKARPQR
>WP_013714041 6070_FruR_8_1 FruR
MKLSDIARLAKVSVTTASYVVNGQAERRRISPATVARVLAVVEEHGYRPDQQAASLRRGQSRCLGFILPDLENPSYARLAKLLEQKARAAGYQLLIASSDDDPDTERQLLELFRSRRCEALIVASCLPADDPLYPTIVAAGLPVIAVDRALSPVHIRSVVSDDEQAGRTLTESLLALAPRHIALLGAREELVISQARERGFRAALAGFEGRVSVYHGELFSRACGYRQMKTLLEEFGPPDALLTTAYVLLEGVLDALRELGGKQWPTVRLATFGDTQLLDFLPLRVNAMSQQHERIAERVLAWTLRAVEHGDYQPGIEAIDRSFKARN
>YP_001346966 6071_FruR_8_1 FruR
MKLSDIARLAGVSVTTASYVINGKAAQRRISAATVERVLAVVEEHGYQPDQQAAGLRRGQTRTLGFILPDLENPSYARLAKQLEQGARARGYQLLIACSDDEPETERQVVNLFRARRCDALIVASCLPAGDDTHARLLAEGLPVVAIDRQLEPRQFASVISDDQDAARRLTETLLRPAPRHIALLGARADLIISHDRAAGFRQALEDFRGEVIVEHAEVFSRECGRRLMEQLLERLGYLPDALVTTAYVLLEGVFDVFQARADGWPERLRVATFGDTQLLDFVPLKVNSIYQQHALIAANALELALRAVEENDYRPGLHAVPRQLKLRS
>EFQ39987 6073_FruR_8_1 FruR
MKPNLSSPPVEIGLKLSDIARLAGVSVTTASYVINGKAAQRRISAATVERVLAVVEEHGYQPDQQAAGLRRGQTRTLGFILPDLENPSYARLAKQLEQGARARGYQLLIACSDDEPETERQVVNLFRARRCDALIVASCLPAGDDTHARLVAEGLPVVAIDRQLDPQRFASVISDDQDAARRLTETLLQPAPRHIALLGARADLIISHDRAAGFRQALKDFRGEVIVEHAEVFSRECGRRLMEQLLERLGYLPDALVTTAYVLLEGVFDVFQARADGWPEGLRVATFGDTQLLDFVPLKVNSIYQQHALIAANALELALRAVEENDYRPGLHAVPRQLKLRD
>NP_252253 6074_FruR_8_1 FruR
MKLSDIARLAGVSVTTASYVINGKAAQRRISAATVERVLAVVEEHGYQPDQQAAGLRRGQTRTLGFILPDLENPSYARLAKQLEQGARARGYQLLIACSDDEPETERQVVNLFRARRCDALIVASCLPAGDDTHARLVAEGLPVVAIDRQLDPQRFASVISDDQDAARRLTETLLQPAPRHIALLGARADLIISHDRAAGFRQALKDFRGEVIVEHAEVFSRECGRRLMEQLLERLGYLPDALVTTAYVLLEGVFDVFQARADGWPEGLRVATFGDTQLLDFVPLKVNSIYQQHALIAANALELALRAVEENDYRPGLHAVPRQLKLRD
>WP_005895707 6076_FruR_8_1 FruR
MKLSDIARLAGVSVTTASYVINGKAEQQRISPATVERVKAVVEQHDFRPNPQAAGLRSRHSKTLGFILPDLENPSYARIAKLLEQGARSLGYQLLIASSDDDPASELQLLQLFRARRCDALLVASCLPASDESYRALQIKGTPIIAIDREMNPEFFCSVVSDDHDASLQLTRSLLQTHPKHIALISARPELSISRARAAGFEDALEGFSGARIIEHAEAFSRQCGQRLMTEMLQRQGHFPDALITTSYVLLQGVFDVLQSQALQSTSLHLGTFGDTQLLDFLPLPVNAMAQQHQLIADKALQLALAAIEKDDYQPGVHAIARAFKQRIHAP
>NP_790792 6077_FruR_8_1 FruR
MKLSDIARLAGVSVTTASYVINGKAEQQRISPATVERVKAVVEQYDFRPNPQAAGLRSRHSKTLGFILPDLENPSYARIAKLLEQGARSLGYQLLIASSDDDPVSELQLLQLFRARRCDALLVASCLPPSDASYRDLQLKGMPIIAIDREMDPNFFCSVVSDDHDASLQLTRSLLQTQPRHIALIGARPELSISRARAAGFEHALDGFAGTTIVEHGEAFSRQCGQRLMSEMLQRQGHFPDALITTSYVLLQGVFDVLQSQSLNTTSLHLGTFGDTQLLDFLPLPVNAMAQQHQLIADKALQLALAAIEKDDYQPGVHAIARAFKQRIHGV
>WP_005732355 6079_FruR_8_1 FruR
MKLSDIARLAGVSVTTASYVINGKAEQQRISPATVERVKAVVEQHDFRPNPQAAGLRSRHSKTLGFILPDLENPSYARIAKLLEQGARSLGYQLLIASSDDDPVSELQLLQLFRARRCDALLVASCLPPDDDSYRDLQLKGMPIIAIDREMNPEFFCSVVSDDHDASLQLTRSLLQTRPRHIALIGARPELSISRARAAGFEHALDGFTGATIIEHGEAFSRQCGQRLMTEMLQRQGHFPDALITTSYVLLQGVFDVLQSQALQSTQLHLGTFGDTQLLDFLPLPVNAMAQQHQLIADTALQLALAAIEKDTYQPGVHAIARAFKQRIHEV
>YP_233916 6081_FruR_8_1 FruR
MKLSDIARLAGVSVTTASYVINGKAEKQRISPATVERVKAVVEQHDFRPNPQAAGLRSRHSKTLGFILPDLENPSYARIAKLLEQGARRLGYQLLIASSDDDPASELQLLQLFRARRCDALLVASCLPTGDDSYRELQLKGTPIIAIDREMNPEFFCSVVSDDHDACQQLTHSLLQTRPRHIALISARPELSISRARAAGFEHALDGFTGATIIEHGEAFSRQCGQRLMTEMLQRQGHLPDALITTSYVLLQGVFDVLQSQALQSTQLHLGTFGDTQLLDFLPLPVNAMAQQHQLIADKALQLALAAIEKDDYQPGVHAIARAFKQRIHEA
>WP_010428566 6082_FruR_8_1 FruR
MKLSDIARLAGVSVTTASYVINGKAEKQRISPATVERVKAVVEQHDFRPNPQAAGLRSRHSKTLGFILPDLENPSYARIAKLLEQGARRLGYQLLIASSDDDPASELQLLQLFRARRCDGLLVASCLPTGDDSYRDLQLKGMPIIAIDREMNPEFFCSVVSDDHDACQQLTHSLLQTRPRHIALIGARPELSISRARAAGFKHALDGFAGTTIIEHGEAFSRQCGQRLMTEMLQRQGHFPDALITTSYVLLQGVFDVLQSQALQSTPLHLGTFGDTQLLDFLPLPVNAMAQQHQLIADKALQLALAAIEKDDYQPGVHAIVRAFKQRIHEA
>WP_009682707 6083_FruR_8_1 FruR
MKLSDIARLAGVSVTTASYVINGKAEQQRISSSTVDRVRAVVEAHGFTPNPQAAGLRSRHTRTLGFILPDLENPSYARIAKQLEQGARARGYQLLIASSDDQPESERQLQQLFRARRCDALFVASCLPAEDDSYRELQNKGLPVIAIDRRLNPAHFCSVISDDRDASRQLAASLLRAAPRSIALLGARQELSVSQARAGGFDEALQGYAGDVRRYQGEAFSRACGQRLMQQLIDDLGGLPDALVTTSYVLLQGVFDTLQARPAGSRQLQLGTFGDNQLLDFLPLPVNAMAQQHGLIAATALELALAAIEEKRYEPGVHAIGRTFKQRIAAG
>YP_001667072 6084_FruR_8_1 FruR
MKLSDIARLAGVSVTTASYVINGKAEQQRISNSTVERVRAVVEAHGFTPNPQAAGLRSRHTRTLGFILPDLENPSYARIAKQLEQGARARGYQLLIASSDDQPDSERQLQQLFRARRCDALFVASCLPPEDDSYRDLQDKGLPVIAIDRRLDPAHFCSVISDDRDASRQLAASLLNSAPRSIALIGARPELSVSQARAGGFDEALQGYAGEVRRYQGEAFSRECGQRLMQQLIEDLGGLPDALVTTSYVLLQGVFDTLQARPADSRQLQLGTFGDNQLLDFLPLPVNAMAQQHGLIAATALELALAAIEEKRYEPGVHAVGRTFKQRITAA
>NP_742953 6085_FruR_8_1 FruR
MKLSDIARLAGVSVTTASYVINGKAEQQRISNSTVERVRAVVEAHGFTPNPQAAGLRSRHTRTLGFILPDLENPSYARIAKQLEQGARARGYQLLIASSDDQPDSERQLQQLFRARRCDALFVASCLPPEDDSYRELQDKGLPVIAIDRRLDPAHFCSVISDDRDASRQLAASLLSSAPRSIALIGARPELSVSQARAGGFDEALQGYTGEVRRYQGEAFSRECGQRLMQQLIDDLGGLPDALVTTSYVLLQGVFDTLQARPVDSRQLQLGTFGDNQLLDFLPLPVNAMAQQHGQIAATALELALAAIEEKRYEPGVHAVGRTFKQRISVA
>YP_001266162 6086_FruR_8_1 FruR
MPVPGQTTRSGLIGSPGNNKENSVKLSDIARLAGVSVTTASYVINGKAEQQRISNSTVERVRAVVEAHGFTPNPQAAGLRSRHTRTLGFILPDLENPSYARIAKQLEQGARARGYQLLIASSDDQPDSERQLQQLFRARRCDALFVASCLPPEDDSYRELQDKGLPVIAIDRRLDPAHFCSVISDDRDASRQLAASLLSSAPRSIALIGARPELSVSQARAGGFDEALQGYTGEVRRYQGEAFSRECGQRLMQQLIDDLGGLPDALVTTSYVLLQGVFDTLQARPVDSRQLQLGTFGDNQLLDFLPLPVNAMAQQHGQIAATALELALAAIEENRYEPGVHAVGRTFKQRISAA
>YP_001751250 6087_FruR_8_1 FruR
MKLSDIARLAGVSVTTASYVINGKAEQQRISNSTVERVRAVVEAHGFTPNPQAAGLRSRHTRTLGFILPDLENPSYARIAKQLEQGARARGYQLLIASSDDRPDSERQLQQLFRARRCDALFVASCLPPEDDSYRELQDKGLPVIAIDRRLNPAHFCSVISDDRDASRQLADSLLATAPRSIALIGARPELSVSQARAGGFDEAMQGFAGDVRRYQGEAFSRECGQRLMQQLIDELGGLPDALVTTSYVLLQGVFDTLQARPADSRLLHLGTFGDNQLLDFLPLPVNAMAQQHGLIAATALELALAAIEDKRYEPGVHAIGRTFKQRITVA
>YP_606651 6088_FruR_8_1 FruR
MKLSDIARLAGVSVTTASYVINGKAEQQRISNSTVERVRAVVEAHGFTPNPQAAGLRSRHTRTLGFILPDLENPSYARIAKQLEQGARARGYQLLIASSDDQPDSERQLQQLFRARRCDALFVASCLPAEDDSYRELQAKGLPVIAIDRRLDPAHFCSVISDDRDASRQLAQSLLKTQPRSIALIGARPELSVSQARAGGFDEALQGFAGDVRRYQGEAFSRECGQRLMQQLIDELGGLPDALVTTSYVLLQGVFDTLQARPADSRQLQLGTFGDNQLLDFLPLPVNAMAQQHGLIAATALELALAAIEDKRYEPGVHAIGRTFKQRIALA
>WP_003197741 6089_FruR_8_1 FruR
MKLSDIAQLAGVSVTTASYVINGKAEQQRISSATVERVRAVVLEHGFTPNPQAAGLRSRHTRTLGFILPDLENPSYARIAKLLEQGARARGYQLLIASSDDAPDSERQLLQLFRARRCDALIVASCLPAGDDSYLQLQAKGIPIIAIDRVMDPARFCSVISDDRQASLQLTRSLLQTHPRQIALISARPELSISQERTAGFREALAGFEGQVLIEHGESFSRECGRQLMDEMLARLGHLPDALITTSYVLLQGVFDALHDFPLKSRPLRLGTFGDTQLLDFLPLPVNAMSQQHQLIAEKALELALAAIENDDYQPGVQAIARTFKQRIHQG
>YP_002870467 6090_FruR_8_1 FruR
MKLSDIARLAGVSVTTASYVINGKAEQQRISNATVERVRAVVEAHGFTPNPQAAGLRSRHTRTLGFILPDLENPSYARIAKLLEQGARARGYQLLIASSDDEADSERQLLQLFRARRCDALFVASCLPASDDSYRELQAKGLPVIAIDRVMGADQFCSVVSDDRQACKQLTSSLLQPLPKQIALIGARPELSISQERAAGFREALEGFTGEVIVEHGEAFSRDCGRQLMEQLLQQLGHLPDALVTTSYVLLQGVFDALHDFPLKSRPLRLGTFGDTQLLDFLPLPVNAMAQQHQLIADTALRLALAAIEEEHYQPGVHAIGRTFKQRIHEA
>WP_003171698 6091_FruR_8_1 FruR
MKLSDIARLAGVSVTTASYVINGKAEQQRISNATVERVRAVVEAHGFTPNPQAAGLRSRHTRTLGFILPDLENPSYARIAKLLEQGARARGYQLLIASSDDDADSERQLLQLFRARRCDALFVASCLPADDDSYRELQAKGLPVIAIDRVMAPEQFCSVVSDDRQACQQLTASLLQPLPKQIVLIGARPELSISQERAAGFREALQGFTGEIIVEHAEAFSREGGRQLMQQLLQQLGHLPDALVTTSYVLLQGVFDALHDYPLKSRPLRLGTFGDTQLLDFLPLPVNAMAQQHQLIADAALRLALAAIEEEQYQPGVHAIGRTFKQRIIEA
>YP_257990 6092_FruR_8_1 FruR
MKLSDIARLAGVSVTTASYVINGKAEQQRISNATVERVRAVVEEHGFTPNPQAAGLRSRHTRTLGFILPDLENPSYARIAKLLEQGARARGYQLLIASSDDAPDSERQLLQLFRARRCDALFVASCLPPEDDSYQQLQAQGLPIIAIDRVMPPELFCSVISDDLQASLHLTQSLLEPEPKQIVLIGARPELSISQERAAGFRQALEGFGGEVLIEHGEAFSRDCGRQLMEELLQRLGHLPDALVTTSYVLLQGVFDALHDFPLKSRPLRLGTFGDTQLLDFLPLPVNAMAQQHQLIAEKALQLALAAIEEAHYQPGVQAIARTFKQRIQQG
>YP_346524 6093_FruR_8_1 FruR
MKLSDIARLAGVSVTTASYVINGKAEQQRISTATVERVRAVVDLHGFTPNPQAAGLRSRHTRTLGFILPDLENPSYARIAKLLEQGARARGYQLLIASSDDAPDSERQLLQLFRARRCDALIVASCLPAGDDSYRQLQTKGLPIIAIDRVMDAEHFCSVVSDDREASLHLTESLLDPQPKQIVLLGARPELSISQERAAGFKQALAGFKGEVLIEHAESFSRECGKQLMEELLQRLGHLPDALVTTSYVLLQGVFDALHDFPLKSRPLRLGTFGDTQLLDFLPLPVNAMAQQHQLIADKALELALAAVEQSDYQPGVQAIARTFKQRIHRD
>YP_002891505 6094_FruR_8_2 FruR
MKLEEIARLAGVSRTTASYVVNGKAEQHRISEKTRERVMAVVNQYNYKPDQAATALRLGSSRLFGFILPDLENTSYARLAKLLEAGARAHGFQLIITCSDDNPETEKALAEMLTSRRIDALLVSTVLEPYNDFYPRLQQKGLPVIAIDRALDDEKFASVISEDLDGAIRLTNSLLSPLPASIGLLGAVPDLGISHERERGFRAALRSADITGEPLIAYGEHFSRSEGARICADWIARGVMPEALVTTSYVLLEGVLNTLQEHPELMKNLRLATFGDNQLLDFLPVKVNALPQQFSLIAERALALALAATEHNYTPGVEVIPRRLKVRSHTG
>WP_009602300 6095_FruR_8_2 FruR
MTLDEIAKLAGVSKTTASYVINGKAKQYRISNKTQEKVNAVVKEHNFKPNMAASSLRAGSSRSLGLIIPDLENNSYARLAKLIEKKARDADYQILIGCSDDCPETEREVAEALVSRKVDALMVASCMAENDGYYVELKNSGTLVVGLDRPMNTGHFSCVISEDFQAAFDLTCSVFAAEIRSVGMIGAIQDLPISKHREEGFRSACHEKGKQLKINYGQNFSREEGKKVFETWVRSDLLPDALITTSFTLLEGVLDVMLEKPELMNKIRLATFGDNRLLDFLPFQVNSLPQQFELIAQSAMDLALSGAKGKNQLGSTLIPRKLIQRSIN
>YP_002264457 6096_FruR_8_2 FruR
MTLDQIAKLAGVSKTTASYVINGKAQKYRISEKTQLKVMAVVDEHNYRPDHAASALRAGRSRSFGLIIPDLENTSYAKLAKLLEFNSRKAGYQILIGCSDDDPETEMNVAHALISRRIDALFVASCLVDGSDYYLKIQERGTPIIAIDRSLDDEHFCCVISEDFDAAYELTQSVINENVKSIGLIGALPDLNISRQRHSGFDAKVTEKGLSSITGYGEHFNSESGKAIFEQWIKEDTVPDAIITTSYILLESILDVLIEKPELMGTVKLGTFGDNRLLDFLPIKINSLPQQFELIADSALALGLNASAKRYQAGIELIPRKIVIR
>YP_206902 6097_FruR_8_2 FruR
MTLDEIAKLAGVSKTTASYVINGKAQKYRISEKTQLKVMAVVDEHNYRPDHAASALRAGSSRSFGLIIPDLENTSYAKLAKLLEFNSRKAGYQILIGCSDDDPETEMNVAHALISRRIDALFVASCLPNGSDYYLGIQEKGTPIIAIDRSLDDEHFGCVISEDFDAAYELTKSVVNENVKSIGLIGALPELNISRERQLGFEAKAKEKGLASIMGYGEHFNSESGKAIFEQWIKNDTIPDAIITTSYILLEGILDVLIEKPELMTRIKLGTFGDNRLLDFLPIKVNSLPQQFELIADSALALGLNASAKRYQAGIELIPRKIVIR
>YP_002158609 6098_FruR_8_2 FruR
MTLDEIAKLAGVSKTTASYVINGKAQKYRISEKTQLKVMAVVDEHNYRPDHAASALRAGSSRSFGLIIPDLENTSYAKLAKLLEFNSRKAGYQILIGCSDDDPETEMNVAHALISRRIDALFVASCLPNGSDYYLGIQEKGTPIIAIDRSLDDEHFGCVISEDFDAAYELTKSVVNENVKSIGLIGALPELNISRERQLGFEAKAKEKGLASITGYGEHFNSESGKAIFEQWIKDDIIPDAIITTSYILLEGILDVLIEKPELMTRIKLGTFGDNRLLDFLPIKVNSLPQQFELIADSALALGLNASAKRYQAGIELIPRKIIIR
>NP_936764 6099_FruR_8_2 FruR
MTLDEIAKLAGVSKTTASYVINGKAQKYRISEKTQMKVMAVVEEYNFRPDHAASSLRAGNSRSFGLIIPDLENTSYARLAKLLEQNSRKAGYQILIACSDDDPETERKVANALVSRRIDALFVATSMADANEFYLAMQKSGTPVIALDRPLDDEFFSCVVSEDFGAAFELTSSLMSDEIQTVGLIGALPELNISRERHQGYLSAVKKMGKQAQSGYGEHFYREEGYRIMHEWLLADTIPDAIVTTSYTLLEGVLDVLLEQPKLVNKVKLATFGDNRLLDFLPFKVNSLPQQFELIADSALELALNASAKRYKPGVELIPRKIVCRF
>YP_004190926 6101_FruR_8_2 FruR
MTLDEIAKLAGVSKTTASYVINGKAQKYRISEKTQMKVMAVVEEYNFRPDHAASSLRAGNSRSFGLIIPDLENTSYARLAKLLEQNSRKAGYQILIACSDDDPETERKVADALVSRRIDALFVATSMADANEFYLAMQKSGTPVIALDRPLDDEFFSCVVSEDFGAAFELTSSLMSEEIQTVGLIGALPELNISRERHQGYLSAVKKMGKQAQSGYGEHFYREEGYRIMHEWLLADTIPDAIVTTSYTLLEGVLDVLLEQPQLVNKVKLATFGDNRLLDFLPFKVNSLPQQFELIADSALELALNASAKRYKPGVELIPRKIVRRF
>WP_008223178 6102_FruR_8_2 FruR
MTLDEIAKLAGVSKTTASYVINGKAQKYRISEKTQQKVMAVVDEYNYRPDHAASSLRAGNSRSFGLIIPDLENSSYARLAKLIEQNSRKVGYQILIGCSDDDAETERKVAEALVSRRIDALLVASSMPDANEFYLKLQNSGTPVIAIDRPLDDEHFACVISEDFEAAFELTHSILDDSIHSVGLIGALPELNISRERHLGFEAANKAHTQQTGLTENKPMVVGYGEHFDRESGRQVFEEWIAKGTVPDAIVTMSYTLLEGVLDVMVEKPELINQVKLATFGDNRLLDFLPFKVHSLPQQFEVIADSAFALALNASAKRYQSGIELVPRSLVKRT
>WP_004730297 6103_FruR_8_2 FruR
MTLDEIAKLAGVSKTTASYVINGKAQKYRISEKTQQKVMAVVEEYNYRPDHAASSLRAGNSRSFGLIIPDLENSSYARLAKLIEQNSRKVGYQILIGCSDDDAETERKVAEALVSRRIDALLVASSMPDANEFYLKLQNSGTPVIAIDRPLDDEHFACVISEDFEAAFELTHSILDDSIHSVGLIGALPDLNISRERQLGFEAANKAHTQQTGLTENKPMVVGYGEHFDRESGREIFEGWIAKGTVPDAIVTMSYTLLEGVLDVMVEKPELINQVKLATFGDNRLLDFLPFKVHSLPQQFEVIADSAFALALNASAKRYQAGIELVPRSLVKRG
>WP_009844886 6104_FruR_8_2 FruR
MTLDEIAKLAGVSKTTASYVINGKAQKYRISEKTQQKVMAVVEEYNYRPDHAASSLRAGNSRSFGLIIPDLENSSYARLAKLIEQNSRKVGYQILIGCSDDDAETERKVAEALVSRRIDALLVASSMPDANEFYLKLQNSGTPVIAIDRPLDDEHFACVLSEDFEAAFELTHSILDDNIHSVGLIGALPDLNISRERHLGFEAANKAHTQQTGLAENKPMVVGYGEHFDRESGREVFEGWIAKGTVPDAIVTMSYTLLEGVLDVMVEKPELINQVKLATFGDNRLLDFLPFKVHSLPQQFEVIADSAFALALNASAKRYQAGIELVPRSLVRRG
>YP_002395610 6105_FruR_8_2 FruR
MTLDSFKRMIEVTFQILLNPFSFYTESIQHIIQLIQGSDHSLYDPTHKIQVTHMTLDEIAKLAGVSKTTASYVINGKAQKYRISEKTQQKVMAVVEEYNYRPDHAASSLRAGNSRSFGLIIPDLENSSYARLAKLIEQNSRKVGYQILIGCSDDDAETERKVAEALVSRRIDALLVASSMPDANEFYLKLQNSGTPVIAIDRPLDDEHFACVLSEDFEAAFELTHSILDDNIHSVGLIGALPDLNISRERHLGFEAANKAHTQQTGLAENKPMVVGYGEHFDRESGREVFEGWIAKGTVPDAIVTMSYTLLEGVLDVMVEKPELINQVKLATFGDNRLLDFLPFKVHSLPQQFEVIADSAFALALNASAKRYQAGIELVPRSLVKRG
>WP_009841213 6106_FruR_8_2 FruR
MTLDEIAKLAGVSKTTASYVINGKADKYRISEKTQKRVMAVVEQYDYKPDHAASSLRAGNSRSFGLIIPDLENTSYARLAKLIEQSSRQAGYQILIGCSDDNPKTEEKVAEALVSRRIDALFVASSMPAASEFYLKLQNSGTPVIALDRPMDDEHFCCVISEDFDAAFELTESVLSPEIESVGLIGALETLQVSKERELGFRSACQQDKKEILVGYGEHFSREEGKKVLEKWIVKGQLPDAIVTMSYTLLEGVLDVMLEKPELMTKVRLATFGDNRLLDFLPIKINSLPQQFELIADSAMELALNASAKRYKAGLELISRKIVKR
>WP_005441929 6107_FruR_8_2 FruR
MTLDEIAKLAGVSKTTASYVINGKAQKYRISEKTQKKVMAVVEQYNYKPDHAASSLRAGNSRSFGLIIPDLENTSYARLAKLIEQNSRKAGYQILIGCSDDDPQTEQKVAEALVSRRIDALFVASSMPAASEYYLKLQNSGTPVIALDRPMDDEHFCCVISEDFDAAFELTESVLSSEIDSIGLIGALEELQVSKERELGFRSACQQGSTGVLVGYGQHFSREEGKKVLEGWIEKGKLPDAVVTMSYTLLEGVLDVMLEKPELMGKVRLATFGDNRLLDFLPIKINSLPQQFELIADSAMELALNASAKRYKAGVELIPRKIVKRDTDAKA
>WP_005431362 6108_FruR_8_2 FruR
MTLDEIAKLAGVSKTTASYVINGKAQKYRISEKTQKKVMAVVEHYNYKPDHAASSLRAGNSRSFGLIIPDLENTSYARLAKLIEQNSRKAGYQILIGCSDDNPQTEEKVAEALVSRRIDALFVASSMPAASEYYLKLQNSGTPVIALDRPMDDEHFCCVISEDFDAAFELTESVLSSEIDSIGLIGALEELQVSKERELGFRSACQQEGNEALVGYGQHFSREEGKKVLEGWIAKGQLPDAVVTMSYTLLEGVLDVMLDKPELMGKVRLATFGDNRLLDFLPIKINSLPQQFELIADSAMELALNASAKRYKAGVELIPRKIVKRHNDAKA
>YP_001448077 6109_FruR_8_2 FruR
MTLDEIAKLAGVSKTTASYVINGKAQKYRISEKTQKKVMAVVEHYNYKPDHAASSLRAGNSRSFGLIIPDLENTSYARLAKLIEQNSRKAGYQILIGCSDDNPQTEEKVAEALVSRRIDALFVASSMPAASEYYLKLQNSGTPVIALDRPMDDEHFCCVISEDFDAAFELTESVLSSEIESIGLIGALEELQVSKERELGFRSACQQEGNEALVGYGQHFSREEGKKVLEDWIAKGQLPDAVVTMSYTLLEGVLDVMLEKPELMGKVRLATFGDNRLLDFLPIKINSLPQQFELIADSAMELALNASAKRYKAGVELIPRKIVKRHSDAKA
>NP_800324 6110_FruR_8_2 FruR
MTLDEIAKLAGVSKTTASYVINGKAQKYRISEKTQKKVMAVVDEYNYKPDHAASSLRAGNSRSFGLIIPDLENTSYARLAKLIEQNSRKAGYQILIGCSDDDPETEKKVAEALISRRIDALFVASGMPSANEYYLKLQNSGTPVIALDRPMDDEHFCCVISEDFDAAFELTESVLSPEIKTIGLIGALQDLQVSKERELGFRSACQKDDTAMTVGYGLHFSREEGKKVLDKWVQADSLPDAIVTTSYTLLEGVLDVMLEKPELMSQVRLATFGDNRLLDFLPVKINSLPQQFELIADSAMELALNASAKRYKPGVELIPRKIVKRQ
>YP_003287374 6111_FruR_8_2 FruR
MTLDEIAKLAGVSKTTASYVINGKAQKYRISEKTQKKVMAVVEEYNYKPDHAASSLRAGNSRSFGLIIPDLENTSYARLAKLIEQNSRKAGYQILIGCSDDDPDTEQKVAEALVSRRIDALFVASGMPTANEYYLKLQNSGTPVIALDRPMDDEHFCCVISEDFDAALELTQSVLSEDIKSIGLIGALQDLQVSKERELGFRSASQQGGKTATVGYGQHFSREEGKKVLERWLAENELPDAIVTTSYTLLEGVLDVMLEKPELMSKVRLATFGDNRLLDFLPVKINSLPQQFELIADSAMELALNASAKRYKPGVELIPRKIVKRH
>WP_005386066 6113_FruR_8_2 FruR
MTLDEIAKLAGVSKTTASYVINGKAQKYRISEKTQKKVMAVVDEYNYKPDHAASSLRAGNSRSFGLIIPDLENTSYARLAKLIEQNSRKAGYQILIGCSDDDPDTEQKVAEALVSRRIDALFVASGMPTANEYYLKLQNSGTPVIALDRPMDDEHFCCVISEDFDAALELTQSVLSEDIKSIGLIGALQDLQVSKERELGFLSASQQGGKTATVGYGQHFSREEGKKVLERWLTENALPDAIVTTSYTLLEGVLDVMLEKPELMGKVRLATFGDNRLLDFLPVKINSLPQQFELIADSAMELALNASAKRYKPGVELIPRKIVKRH
>WP_006069473 6114_FruR_8_2 FruR
MTLDEIAKLAGVSKTTASYVINGKAQKYRISEKTQKKVMAVVEQHNYRPDHAASSLRAGHSRSFGLIIPDLENTSYARIAKLLEQNSRKAGFQILIGCSDDDPETEKLVADALVSRRIDALFVASAITEASDFYLTIQNRGTPVIAIDRSLDDEHFSCVISEDFGAAFELTNSVIDTSTQSVGLIGALPELNISRERQLGFESAAKDAGIECYVTYGEHFNNDEGKRVFSDWVEANSIPDAIVTTSYTLLEGVLDVLIEQPELMSKIKLATFGDNRLLDFLPTKVNSLPQQFELICDSALELALNASAKRYKHGVELIPRKLKMR
>WP_006960974 6115_FruR_8_2 FruR
MTLDEIAKLAGVSKTTASYVINGKAQKYRISEKTQKKVMAVVDEHNYRPDLAASTLRAGQSRSFGLIIPDLENTSYARLAKLLEQNSRAAGYQILIACSDDEPSTEKSVVQALVSRKVDALFVASAIPEASDFYRDLQKKGTPVIAIDRPLDDEHFSCVISEDFGAAFELTSSIISDGVTKVGLIGALPELNISRERELGFRSVAQRGDLETVVGYGEHFNREDGRKVLEGWIADGNLPQAIITTSYTLLEGVLDVLLDKPEVMEQVKLSTFGDNRLLDFLPVKINSLPQQFELIADSALALALNATAKRYQPGVELVPRKIIVRQ
>WP_004411820 6116_FruR_8_2 FruR
MTLDEIAQLAGVSKTTASYVINGKAQKYRISEKTQRKVMAVVEEHNYRPDLAASTLRAGHSRSFGLIIPDLENTSYARLAKLLEQNSRSAGYQILIACSDDDPETEKNVVRALVSRKVDALFVASVIPEASDYYVNLQNSGTPVIALDRPLDDEHFCCVISEDFGGAFELTSSVISDNVTSIGLIGALPELNISKERELGFCSAAKNQSIKPIIGYGDHFNRAEGKRVLDLWVESNTVPDAIVTTSYTLLEGVLDVLLERPELAGKIKIATFGDNRLLDFLPMKINSLPQQFELIADSAMALALNAASKRYQTGVELIPRKIVVR
>WP_006880139 6117_FruR_8_2 FruR
MTLDEIAKLAGVSKTTASYVINGKAQKYRISEKTQRKVMAVVDEHNYRPDLAASTLRAGQSRSFGLIIPDLENTSYARLAKLLEQNSRSAGYQILIACSDDDPETEKSVVHALVSRKVDALFVASVIPEASEYYIELQKRGTPVIALDRPLDDEHFSCVISEDFGGAFELTSSVLSDNVTNIGLIGALPELNISRERELGFKSAVKQHQAQFQIGYGEHFNRNDGKKVLSDWCDKGTIPDAIVTTSYTLLEGVLDVLLERPELAGKIKIATFGDNRLLDFLPMSINSLPQQFELIADSAMALALNAASKRYQPGVELVPRKIVVR
>WP_005471301 6118_FruR_8_2 FruR
MTLDEVAKLAGVSKTTASYVINGKAQKYRISEKTQRKVMDVVNEHNYRPDLAASTLRAGHSRSFGLIIPDLENTSYARLAKLLEQNSRSAGYQILIGCSDDDAATEKNVVQALVSRKVDALFVASVIPEASEFYLELQNKGTPVIALDRPLDDEHFSCVISEDFGASYELTQSVLSDGVTKVGLIGALPELNVSRERELGFLSAVKQQGISTTVGYGEHFNRDSGKRVLEQWIAKDDLPDALITTSYTLLEGVLDVLLECPELVGKLKIATFGDNRLLDFLPVKINSLPQQFELIADSAMALALNAASKRYQSGIELIPRKIVVRG
>WP_008076111 6119_FruR_8_2 FruR
MTLDEVAKLAGVSKTTASYVINGKSQKYRISEKTQRRVMAVVEEHNYRPDLAASTLRAGQSRSFGLIIPDLENTSYARLAKLLEQNSRRAGYQILIACSDDDPSTETQVVQALVSRKIDALFVASVIPDASDFYLELQNKGTPVIALDRPLDDEHFSCVISEDFGAANELTESVLCDGVTSIGLIGALPDLNISRERELGFLSATKQAGVKSMVGYGEHFNRQSGETVLRQWLDNSTLPDAIVTTSYTLLEGVLDVLLDHPELVGKLNIATFGDNRLLDFLPVKINSLPQQFELIADSAMALALNAASKRYQAGVELVPRKIVVRAVSN
>WP_004396512 6120_FruR_8_2 FruR
MTLDEIAKLAGVSKTTASYVINGKATKYRISQKTQQKVLAIVEQYDYRPDLAASSLRAGNSRSFGLIIPDLENTSYAKLAKLLEHNSRQAGYQILIGCSDDDAEIEKNVAHALVSRRIDALFVASSLADASEFYWQVQQAGTPVIAIDRPLDDEHFPCVVSEDFSAAFELTQSVLSDEVKYVGLIGALPELSISQERQMGFESALKQANKQMVLGYGEHFNREEGRRVFAQWYEQDNMPDAVVVTSYTLLEGVLDVLLERPALMDKLRLATFGDNRLLDFLPIKINSLPQQFELIADSAMALALNASAKRFSNGIELIPRRLKVRR
>WP_004728189 6121_FruR_8_2 FruR
MTLDEIAKLAGVSKTTASYVINGKAHKYRISEKTQQKVMAVVDAHNYRPDHAASALRAGNSRSFGLIIPDLENTSYAKLAKLLEQNSRKAGYQILIACSDDDPETEMSVADALVSRRIDALFVASTMPNASEFYLKMQNSGTPVIAIDRPLDDEYFACVISEDFGAAFELTNSLLNANVKTVGLVGALPELNISQERQLGFESALKVNQIAAKVGYGEHFNRNEGRRVFEQWVAAGDVPDAVVATSYTLLEGILDVLLAHPALMQNVRLATFGDNRLLDFLPLKINSLPQQFEVIADSALALALNASAKRYQTGVELVPRRLKVRA
>WP_000171130 6124_FruR_8_2 FruR
MTLDEIAKLAGVSKTTASYVINGKAQKYRISEKTQQKVMAVVEKYNFRPDHAASALRAGNSRSFGLIIPDLENTSYARLAKLLEQNSRQAGFQILIACSDDDPEIEIAAADALVSRRIDALFVASCIANASEFYLKMQQSGTPVIAIDRALDDEYFSCVISEEFGAAFELTRSVLNHEVKSIGLVGALSELNVSREREQGFSMAAKEFGLPTLISYGEHFNREEGRKVFAKWVRNNQLPDAVVATSYTLLEGILDVILEQPELMQKVRLATFGDNRLLDFLPMRVNSLPQQFELIADSALALALNASAKRYQAGIELIPRQLKVRS
>WP_001888355 6126_FruR_8_2 FruR
MTLDEIAKLAGVSKTTASYVINGKAQKYRISEKTQHKVMAVVEQYNFRPDHAASALRAGNSRSFGLIIPNLENTSYARLAKLLEQNSRQAGYQILIACSDDDPQIEMAAAEALVSRRIDALFVASGIPSASEYYLKLQQSGTPVIAIDRALDDEYFSCVISEDFGAAFELTRSVLTQDVHSVGLVGALPELNVSREREQGFAMAVKQCGLPTTLGYGEHFNREEGRKVFAKWVANDQLPDAVVATSYTLLEGILDVLLEQPELMQKVRLATFGDNRLLDFLPIRVNSLPQQFELIADSALALALNASAKRYQTGIELIPRQLKVRT
>WP_000171127 6132_FruR_8_2 FruR
MTLDEIAKLAGVSKTTASYVINGKAQKYRISEKTQQKVMAVVDQYNFRPDHAASALRAGNSRSFGLIIPDLENTSYARLAKLLEQNSRQAGYQILIACSDDDPEIEVAAAEALVSRRIDALFVASSIPNASDFYLKLQQSGTPVIAIDRALDDEYFSCVISEDFGAAFELTRSVLSKHVHSIGLVGALPELSVSREREQGFVMAAKEWGLSTRIGYGEHFNREEGRKVFAKWVEKQQLPDAVVATSYTLLEGILDVLLEQPELMQKVRLATFGDNRLLDFLPMRVNSLPQQFELIADSALALALNASAKRYQTGVELIPRQLKVRS
>WP_000171132 6133_FruR_8_2 FruR
MTLDEIAKLAGVSKTTASYVINGKAQKYRISEKTQQKVMAVVEQYNFRPDHAASALRAGNSRSFGLIIPDLENTSYARLAKLLEQNSRQAGYQILIACSDDDPEIEMAAAEALVSRRIDALFVASGIPNASEFYLKLQQSGTPVIAIDRALDDEFFSCVISEDFGAAFELTRSLLSHDVKSVGLVGALPELSVSREREQGFTMAAKERSLSVILGYGEHFNREEGRKVFARWVESNQLPDAVVATSYTLLEGILDVLLEQPELMQKVRLATFGDNRLLDFLPMRVNSLPQQFELIADSALALALNASAKRYQTGIELIPRQLKVRT
>WP_005505488 6134_FruR_8_2 FruR
MKLDEIARLAGVSRTTASYVINGKSAKYRISERTQQKVMAIVEKYNYRPDHAASALRAGTSRSFGLVIPDLENTSYAKIAKLLERDARQVGYQLIISCSDDNPETEKQVVHTLVGRKIDALIVASALPADNDFYPVIQQSGTPVIAIDRALNDEYFASVVSEDLDGAFTLTKKLTDTGARSLGLIGAMPELGISREREQGFLSAARKAHVSSQIAYGNHFSQAEGERLMLAWYEAGTVPEAIITTSYSLFEGVLDVVLERPEIGSHVKFATFGDNRMLDFIPLKVQSLPQQFELLCENALRLALDAIGGRGQTGVELVPRKPKWR
>YP_944832 6135_FruR_8_2 FruR
MKLVEIARLAGVSRTTASYVINGKAEQYRISEKTRLKVMAVVDKYNYKPNYAASTLRVGNSRTFGLIIPDLENTSYAKIAKLLERDARKSGFQLIICGSGDDINTEMNVAENLVRRGIDVLIVATALPGDNEFYRNIQAKGVPVVAIDRCLDDECFSSVISEDLEGAYQLCEALLEKNINSIGLIGAGPLLGVSKERELGFKAALAQYSGSLNIQYAYGEDFSIEQGQYLAQQWIDQGCFPDAILITSYTLFVGVLDCLLAHPELQEKTELATFGDNRLLDFLPIKVQSLPQQLEVIAEKALQLALLAAQGTYNPSVEVVPRRLIKR
>WP_015464062 6136_FruR_8_2 FruR
MTLDKIAKLAGVSRTTASYVINGKASKYRISQKTQLKVMEIVKRYNFSVNPAARALRGGSNHLLGLIIPDLENNSYCKLAKLLERNARQAGYQLIICCSDDDMQTEMKVANTLLSRRIDALLVATSLPLDHAFYYDIQAKGVPIIGIDRALNDEVFASVISEDLEGSYALTQSLLSKNINSIGLVGAVRDLGISKEREQGFLAAIKQYQPNIQYSIAYGDHFSPEQGQAQLQSWARNNHFPDAIIATSYTLFEGVLDHLLLHPELMKRTKLATFGEHRLLDFLPSKIQSLEQKFELIAERALTLALQSIKTNVQPGIDVITRKIIRR
>WP_008986926 6137_FruR_8_2 FruR
MTLNEIAKLAGVSRTTASYIINGKAEQYRISEKTQQKVLAVVNAHNYRPNHAASSLRAGSSQSLGLIIPDLENSSYAKIAKLLELNARKAGYQVIISCTDDDPDTEVNVATILLSRKLDALIVASSLPADNDFYRQVQAKGTPVIAIDRALDDEYFASVISEDLEGAYALTKALLSQPISSIGLIGAVPDLGVSKEREQGFHSALTNSNKDNQLQISYGEQFSQQHGAQIAEQWIQDGVFPQAVLATSYTLFEGILDCLLKHPDIMAKTYLATFGDNRLLDFLPNKIQSLPQQFDLIADCALQLALSAIKGDYQQGVEVIPRKLICR
>WP_006645793 6138_FruR_8_2 FruR
MTLNEIAKLAGVSRTTASYIINGKAEQYRISEKTQQKVLAVVNAHNYRPNHAASSLRAGSSQSLGLIIPDLENTSYAKIAKLLELNARTAGYQVIISCSDDDPVTEVDVANLLLSRKLDALIVASALPADNEFYKNVQAKGTPVIAIDRALDDEYFASVISEDLEGAYALTNALLDQPISSIGLIGAVAELGVSIEREQGFQASINNHLKTVNVSLAYGEQFSQQHGALIAQQWINAHCFPEAILATSYTLFEGVLDCLLKHPDIMARTYLATFGDNRLLDFLPNKIQSLPQQFDLIADHALQLALSAIQGHYQQGIEVVPRKVMRR
>WP_005367509 6139_FruR_8_2 FruR
MTLNEIAKLAGVSRTTASYIINGKAEQYRISEKTQQKVLEVVNAHNYRPNHAASSLRAGSSQSLGLIIPDLENTSYAKIAKLLELNARTAGYQVIISCSDDDPVTEVDVANLLLSRKLDALIVASALPADNEFYKTVQAKGTPVIAIDRALDDEYFASVISEDLEGAYALTNALLDQPISSIGLIGAVADLGVSIEREQGFQAAINNKLKTVNVSLAYGEQFSQQQGALIAQQWIDANCFPEAILATSYTLFEGVLDCLLKHPEVMERTYLATFGDNRLLDFLPNKIQSLPQQFDLIADHALRLALSAIQGDYQQGVEVVPRKVIRR
>WP_005298973 6140_FruR_8_2 FruR
MTLDEIAKLAGVSRTTASYVINGKAQKYRISEKTQQKVMAVVNEHNFRPDHAASSLRAGSSRSFGLIIPDLENTSYAKIAKLLERDARRAGYQLIIACSDDDGETEMKVAENLISRRIDALIVATVLPPDTPFYQQLQQKNVPIIAIDRPLTDEHFASVISEDLMGAYELTKAVMDKSIKTVGLIGAMKELGVSKEREQGFISAAQLYSDATITLAYGKQFSRTEGKKLVTDWVNTDTVPEVILATSYTLFEGVLDCLLLYPEHFKHVKLATFGDNRLLDFLPIKVQSLSQQFEVIAETALELALNASAKRYQAGVEVVPRKLLRR
>WP_006033570 6141_FruR_8_2 FruR
MTLDEIAKLAGVSRTTASYVINGKASKYRISEKTQKKVMAVVNEHNYRPDHAAQSLRGGSNRSLGLIIPDLENSSYAKLAKLLERDARKAGYQLIISCSDDDVDTEIKVAETLLSRRIDALLVASALPADHSYYRTVQANGVPVIGLDRAMDDEIFACVISEDLDGAYELTQALLQQDICSIGLVGAVPDLCISKEREQGFLAAIKQHGNPVKKLTAYGDHFSQEQGQAQVQQWIDNDTVPDAILATSYTLFEGVLDCLILNPSLMATTKLATFGDNRLLDFLPSKIQSLPQQFELIAEHALKMALNAVNGRNQPGVEVVSRKIIRR
>YP_129785 6142_FruR_8_2 FruR
MTLDEIAKLAGVSRTTASYVINGKASKYRISEKTQVKVMAVVNEHNFRPDHAATSLRAGSSRSFGLIIPDLENSSYAKLAKLLERNARKAGYQLIISCSDDDPDTEMKVAETLLSRRIDALLVASVLPADNDFYPRIQTGGVPVIALDRALDDEIFASVISEDLEGAFELTQTLLNKGVNSIGLVGAVPELGVSKEREQGFLTAIRRHQPDINMHIAYGDHFSQEQGQKQVQQWIDSEHFPDAILATSYTLFEGILDCLLANPELMSKIHLATFGDNRLLDFLPIKIQSLPQQFELIADNALELALNAAAGRYRTGVEVVPRKIKRR
>WP_006232135 6143_FruR_8_2 FruR
MTLDEIAKLAGVSRTTASYVINGKASKYRISEKTQVKVMAVVNEHNFRPDHAATSLRAGSSRSFGLIIPDLENSSYAKLAKLLERNARKAGYQLIISCSDDDPDTEMKVAETLLSRRIDALLVASALPADNTFYPRIQTGGVPVIALDRALDDEIFASVISEDLEGAFELTQTLLNKSVNSIGLVGAVPELGVSKEREQGFLTAIRRHQPDITMRVAYGDHFSQEQGQKQVQQWIDSGHFPDAILATSYTLFEGILDCLLANPELMSKIHLATFGDNRLLDFLPIKIQSLPQQFELIADNALELALNATAGRYRTGVEVVPRKIKRR
>WP_004094567 6144_FruR_8_3 FruR
MKLDEIARLAGVSRTTASYVINGKAKQYRVSDKTVEKVMAVVREHNYHPNAVAAGLRAGRTRSIGLVIPDLENTSYTRIANYLERQARQRGYQLLIACSEDQPDNEMRCIEHLLQRQVDAIIVSTALQPEHPFYQRWAKDPLPIIALDRALDPEHFISVVGADREDSEMLAEELRKFPAKSVLYLGALPELSVSFLREQGFRDAWREDPREVQYLYTNSYERDAAGVAFSNWLKNNEMPQALFTTSFPLLQGVLDVTLKHHGHLPTDLAIATFGDNELLDFLDCPVLSVGQRHRDIAERVLELVLASLDEPKKPKAGLSRMRRVLLKRGRLNRM
>EFE24158 6145_FruR_8_3 FruR
MRGHREGIACKGENVKLDEIARLAGVSRTTASYVINGKAKQYRVSDKTVEKVMAVVREHNYHPNAVAAGLRAGRTRSIGLVIPDLENTSYTRIANYLERQARQRGYQLLIACSEDQPDNEMRCIEHLLQRQVDAIIVSTALPPEHPFYQRWANDPLPIIALDRALDPEHFISVVGADMDDAEMLAAELRRFPAQSVLYLGALPELSVSFLREQGFRKAWQGDERQVNYLYTNSYERDAAATAFSQWLQHHAMPQALFTTSFPLLQGVLDVTLKKQGHLPSDLAIATFGDNELLDFLDCPVLSVGQRHRDIAERVLELVLASLDEPRKPKPGLSRMRRILLRRGRLNRQ
>YP_002932181 1500_FruR_8_3 FruR
MKLDEIARLAGVSRTTASYVINGKAKQYRVSDKTVEKVMAVVREHNYHPNAVAAGLRAGRTRSIGLVIPDLENTSYTRIANYLERQARQRGYQLLIACSEDQPDNEMRCIEHLLQRQVDAIIVSTALPPEHPFYQRWANDPLPIIALDRALDPEHFISVVGADMDDAEMLAAELRRFPAQSVLYLGALPELSVSFLREQGFRKAWQGDERPVSYLYTNSYEREVAAAAFSQWLQHNEMPQALFTTSFPLLQGVLDVTLKKYGHLPSDLAVATFGDNELLDFLDCPVLSVGQRHRDIAERVLELVLASLDEPRKPKPGLSRMRRILLQRGRLSRQ
>YP_003294685 6147_FruR_8_3 FruR
MKLDEIARLAGVSRTTASYVINGKAKQYRVSDKTVEKVMAVVREHNYHPNAVAAGLRAGRTRSIGLVIPDLENTSYTRIANYLERQARQRGYQLLIACSEDQPDNEMRCIEHLLQRQVDAIIVSTALPPEHPFYQRWANDPLPIIALDRALDPEHFISVVGADMDDAEMLAAELRRFPAQSVLYLGALPELSVSFLREQGFRKAWQGDERPVNYLYTNSYEREAAGAAFSQWLQHNEMPQALFTTSFPLLQGVLDVTLKKHGHLPSDLAIATFGDNELLDFLDCPVLSVGQRHRDIAERVLELVLASLDEPRKPKPGLSRMRRILLQRGRLNRQ
>YP_454118 189_FruR_8_3 FruR
MKLDEIARLAGVSRTTASYVINGKAKQYRVSDKTVEKVMAVVREHNYHPNAVAAGLRAGRTRSIGLVIPDLENTSYTRIANYLERQARQRGYQLLIACSEDQPDNEMRCVEHLLQRQVDAIIVSTALPPEHPFYQRWANDAFPIIALDRALDREHFISVVGADEEDAEMLSQELSQFPGDHVLYLGALPELSVSFLREQGFRRGWGQDRRKPDFLYANSYERSAAAGLFGRYLENNPMPQALFTTSFSLLQGVMDVTLKRSGRLPTHLAIATFGDNELLDFLECPVLAVAQLHREVAEQVLELVLASLDEPHRPKPGLTRIRRSLFRRGQLSRN
>YP_003519004 6149_FruR_8_3 FruR
MKLDEIARLAGVSRTTASYVINGKARQYRVSDKTVEKVMAVVREHNYHPNAVAAGLRAGRTRSIGLVIPDLENTSYTRIANYLERQARQRGYQLLIACSEDQPDNEMRCIEHLLQRQVDAIIVSTSLPPEHPFYQRWINHPLPIIALDRALDREHFTSVVGADQDDAFALAAELRQLKISNVLFMGALPELSVSFLRELGFRDAWKEDERPIDYIYCNSFERTASAALFETYLENHPMPDALFTTSFGLLQGVMDVTLKRNGRLPADLAIATFGDHELLDFLECPVLSVGQRHRDVAERVLELVLASLDEPRKPKPGLTRIRRNLLRRGQLSRISK
>WP_010615604 6150_FruR_8_3 FruR
MKLDEIARLAGVSRTTASYVINGKARQYRVSDKTVEKVMAVVREYNYHPNAVAAGLRAGRTRSIGLVIPDLENTSYTRIANYLERQARQRGYQLLIACSEDQPDNEMRCIEHLLQRQVDAIIVSTSLPPEHPFYQRWVNDPLPIIALDRALDREHFTSVVGADQDDAQALAAELRQLPVKNVLFLGALPELSVSFLREMGFREAWQGDERPIDFIYCNSFDRAAAATLFEKYLEDHAMPEALFTTSFGLLQGVMDVTLKRDGRLPTDLAIATFGDHELLDFLECPVLAVGQRHRDVAERVLELVLASLDEPRKPKPGLTRIRRNLFRRGQLSRRAK
>YP_004114534 6151_FruR_8_3 FruR
MKLDEIARLAGVSRTTASYVINGKARQYRVSDKTVEKVMAVVREHNYHPNAVAAGLRAGRTRSIGLVIPDLENTSYTRIANYLERQARQRGYQLLIACSEDQPDNEMRCIEHLLQRQVDAIIVSTSLPPEHPFYQRWINDPLPIIALDRALDREHFTSVVGADQDDAQQLAAELRQLPVKNVLFLGALPELSVSFLREMGFRDAWKGDERPIDYIYCNSFERTAAAALFEKYLEDHPMPEALFTTSFGLLQGVMDVTLKRDGRLPTDLAIATFGDHELLDFLECPVLAVGQRHRDVAERVLELVLASLDEPRKPKPGLTRIRRNLFRRGQLSRRTK
>WP_003854769 6152_FruR_8_3 FruR
MKLDEIARLAGVSRTTASYVINGKARQYRVSDKTVEKVMAVVREHNYHPNAVAAGLRAGRTRSIGLVIPDLENTSYTRIANYLERQARQRGYQLLIACSEDQPENEMRCIEHLLQRQVDAIIVSTSLPPEHPFYQRWINDSLPIIALDRALDREHFTSVVGADQDDAQTLAAELRQLDVKNVLFLGALPELSVSFLREMGFRDAWKDDPRPIDYIYCNSFERTAAAALFEKYLEDHPMPEALFTTSFGLLQGVMDVTLKRNGRLPTELAIATFGDHELLDFLECPVLAVGQRHRDVAERVLELVLASLDEPRKPKPGLTRIRRNLYRRGQLSRRVK
>YP_003929780 6153_FruR_8_3 FruR
MKLDEIARLAGVSRTTASYVINGKARQYRVSDKTVEKVMAVVREHNYHPNAVAAGLRAGRTRSIGLVIPDLENTSYTRIANYLERQARQRGYQLLIACSEDQPDNEMRCIEHLLQRQVDAIIVSTSLPPEHPFYQRWINDPLPIIALDRALDREHFTSVVGADQDDAQTLAAELRQLEVKNVLFLGALPELSVSFLREMGFRDAWKDDPRPIDYIYCNSFERTAAAALFEKYLEDHPMPEALFTTSFGLLQGVMDVTLKRDGRLPTELAIATFGDHELLDFLECPVLAVGQRHRDVAERVLELVLASLDEPRKPKPGLTRIRRNLYRRGQLSRKVK
>YP_003740101 6154_FruR_8_3 FruR
MKLDEIARLAGVSRTTASYVINGKAKQYRVSDKTVEKVMAVVREHNYHPNAVAAGLRAGRTRSIGLVIPDLENTSYTRIANYLERQARQRGYQLLIACSEDQPDNEMRCVEHLLQRQVDAIIVSTSLPPEHPFYQRWINDPLPIIALDRALDREHFTSVVGADQDDAEMLAAELRKQPVESILFMGALPELSVSFLREMGFRDAWKGDERTIDFIYANSFERTAAAALFEKWLETHDMPDALFTTSFGLLQGVMDVTLKREGRLPSNLAIATFGDHELLDFLDCPVLAVGQRHRDVAERVLELVLASLDEPRKPKPGLTRIRRNLYRRGRLSRKAS
>YP_001906689 1507_FruR_8_3 FruR
MKLDEIARLAGVSRTTASYVINGKARQYRVSDKTVEKVMAVVREHNYHPNAVAAGLRAGRTRSIGLVIPDLENTSYTRIANYLERQARQRGYQLLIACSEDQPDNEMRCVEHLLQRQVDAIIVSTSLPPEHPFYQRWINDPLPIIALDRALDREHFTSVVGADQEDAQALAAELRKLSAKSVLFVGALPELSVSFLRELGFREGWEGDERQPDFIYANSFERSAAATLFENYLETHDMPEALFTTSFGLLQGVMDVTLQREGRLPQDLAIATFGDHELLDFLECPVLSVGQKHRDVAERVLELVLASLDEPRKPKVGLTRIRRNLYRRGRLNRQTN
>YP_002647762 6156_FruR_8_3 FruR
MKLDEIARLAGVSRTTASYVINGKARQYRVSDKTVEKVMAVVREHNYHPNAVAAGLRAGRTRSIGLVIPDLENTSYTRIANYLERQARQRGYQLLIACSEDQPDNEMRCVEHLLQRQVDAIIVSTSLPPEHPFYQRWINDPLPIIALDRALDREHFTSVVGADQDDAQELGAELRKLPAKSVLFMGALPELSVSFLRELGFRDAWKGDERQPDFIYANSFERSAAAALFENYLDTHDMPEALFTTSFGLLQGVMDVTLRREGRLPQNLAIATFGDHELLDFLECPVLSVGQKHRDVAERVLELVLASLDEPRKPKVGLTRIRRNLYRRGRLNRKIN
>YP_003532257 6157_FruR_8_3 FruR
MKLDEIARLAGVSRTTASYVINGKARQYRVSDKTVEKVMAVVREHNYHPNAVAAGLRAGRTRSIGLVIPDLENTSYTRIANYLERQARQRGYQLLIACSEDQPDNEMRCVEHLLQRQVDAIIVSTSLPPEHPFYQRWINDPLPIIALDRALDREHFTSVVGADQEDAQALAAELRKLPAKSVLFMGALPELSVSFLRELGFRDAWKGDERQPDFIYANSFERSAAAALFENYLATHDMPEALFTTSFGLLQGVMDVTLRREGRLPQNLAIATFGDHELLDFLECPVLSVGQKHRDVAERVLELVLASLDEPRKPKVGLTRIRRNLYRRGRLNRKTN
>YP_051915 188_FruR_8_3 FruR
MKLDEIARLAGVSRTTASYVINGKAKQYRVSDKTVEKVMAVVREHNYHPNAVAAGLRAGRTRSIGLVIPDLENTSYTRIANYLERQARQRGYQLLIACSEDQPDNEMRCIEHLLQRQVDAIIVSTALPPEHPFYQRWINGGLPIIALDRALDREHFTSVVGADLEDAEMLAQELRKMPAKSVLYLGALPELSVSFLREQGFRQAWAGDPREVNYLYSNSYERVASAAAFMDYLQNNPMPEALFTTSFPLLQGVMDVNLKINGRLPNNLAIATFGDNELLDYLECPVLSVAQRHREVAERVLELVLASLDEPKRPKPGLNRIRRNLYRRGSLSRM
>YP_003261133 6159_FruR_8_3 FruR
MKLDEIARLAGVSRTTASYVINGKAKQYRVSDKTVEKVMAVVREHNYHPNAVAAGLRAGRTRSIGLVIPDLENTSYTRIANYLERQARQRGYQLLIACSEDQPDNEMRCIEHLLQRQVDAIIVSTALPPEHPFYQRWINGGLPIIALDRALDREHFTSVVGADLEDAEMLAQELRKMPAKSVLYLGALPELSVSFLREQGFRQAWAGDTREVNYLYSNSYERVAAAAAFMDYLQNNPMPDALFTTSFPLLQGVMDVNLKINGRLPNNLAIATFGDNELLDYLECPVLSVAQRHREVAERVLELVLASLDEPKRPKPGLNRIRRNLYRRGSLSRA
>YP_003019154 6160_FruR_8_3 FruR
MKLDEIARLAGVSRTTASYVINGKAKQYRVSDKTVEKVMAVVREHNYHPNAVAAGLRAGRTRSIGLVIPDLENTSYTRIANYLERQARQRGYQLLIACSEDQPDNEMRCIEHLLQRQVDAIIVSTALPPEHPFYQRWINGNLPIIALDRALDREHFTSVVGADLEDAEMLAQELRKVPAKSILYLGALPELSVSFLREQGFRQAWAGDPREVNYLYSNSYERVAAAAAFMDYLKNNPMPEALFTTSFPLLQGVMDVNLKINGRLPNNLAIATFGDNELLDYLECPVLSVAQRHREVAERVLELVLASLDEPKRPKPGLNRIRRNLYRRGSLSRV
>WP_010298048 1515_FruR_8_3 FruR
MKLDEIARLAGVSRTTASYVINGKAKQYRVSDKTVEKVMAVVREHNYHPNAVAAGLRAGRTRSIGLVIPDLENTSYTRIANYLERQARQRGYQLLIACSEDQPDNEMRCIEHLLQRQVDAIIVSTALPPEHPFYQRWINGSLPIIALDRALDREHFTSVVGADLEDAEMLAQELRKVPAKSVLYLGALPELSVSFLREQGFRQAWAGDPREVNYLYSNSYERVASAAAFMDYLKDNPMPEALFTTSFPLLQGVMDVNLKINGRLPNNLAIATFGDNELLDYLECPVLSVAQRHREVAERVLELVLASLDEPKRPKPGLNRIRRNLYRRGSLSRA
>YP_003209076 179_FruR_8_3 FruR
MKLDEIARLAGVSRTTASYVINGKARQYRVSDKTVEKVMAVVREHNYHPNAVAAGLRAGRTRSIGLVIPDLENTSYTRIANYLERQARQRGYQLLIACSEDQPDNEMRCIEHLLQRQVDAIIVSTSLPPEHPFYQRWANDAFPIVALDRALDREHFTSVVGADQDDAEMLASELRTFPAETVLYLGALPELSVSFLREQGFRTAWKDDPREVHFLYANSYEREAAAALFEKWLETHPMPQALFTTSFALLQGVMDVTLKREGRLPSELAIATFGDNELLDFLQCPVLAVAQRHRDVAERVLELVLASLDEPRKPRPGLTRIRRNLYRRGSLSRR
>YP_003943171 6163_FruR_8_3 FruR
MKLDEIARLAGVSRTTASYVINGKAKQYRVSDKTVEKVMAVVREHNYHPNAVAAGLRAGRTRSIGLVIPDLENTSYTRIANYLERQARQRGYQLLIACSEDQPDNEMRCIEHLLQRQVDAIIVSTSLPPEHPFYQRWANDSFPIVALDRALDREHFTSVVGADQEDAEALAAELRTFPAQTVLYLGALPELSVSFLREQGFRSAWKDDPREVNFLYANSYEREAAAQLFDKWLETHPMPQALFTTSFALLQGVMDVTLRREGKLPSELAIATFGDHELLDFLQCPVLAVAQRHRDVAERVLEIVLASLDEPRKPKPGLSRIRRNLYRRGSLSRR
>YP_002240448 180_FruR_8_3 FruR
MKLDEIARLAGVSRTTASYVINGKAKQYRVSDKTVEKVMAVVREHNYHPNAVAAGLRAGRTRSIGLVIPDLENTSYTRIANYLERQARQRGYQLLIACSEDQPDNEMRCIEHLLQRQVDAIIVSTSLPPEHPFYQRWANDPFPIVALDRALDREHFTSVVGADQDDAEMLAAELRTFPGETVLYLGALPELSVSFLREQGFRKAWQDDPREVHYLYANSYEREAAAQLFEKWLETHPMPQALFTTSFPLLQGVMDVTLRREGKLPSELAIATFGDNELLDFLQCPVLAVAQRHRDVAERVLEIVLASLDEPRKPKPGLSRIRRNLYRRGSLNRR
>EFD82914 6165_FruR_8_3 FruR
MALLTQGAIVKLDEIARLAGVSRTTASYVINGKAKQYRVSDKTVEKVMAVVREHNYHPNAVAAGLRAGRTRSIGLVIPDLENTSYTRIANYLERQARQRGYQLLIACSEDQPDNEMRCIEHLLQRQVDAIIVSTSLPPEHPFYQRWANDPFPIVALDRALDREHFTSVVGADQDDAEMLAAELRTFPGETVLYLGALPELSVSFLREQGFRKAWQDDPREVHYLYANSYEREAAAQLFEKWLETHPMPQALFTTSFPLLQGVMDVTLRREGKLPSELAIATFGDNELLDFLQCPVLAVAQRHRDVAERVLEIVLASLDEPRKPKPGLSRIRRNLYRRGSLNRR
>YP_001454817 177_FruR_8_3 FruR
MPSQWLWFVHFTQGAIVKLDEIARLAGVSRTTASYVINGKAKQYRVSDKTVEKVMAVVREHNYHPNAVAAGLRAGRTRSIGLVIPDLENTSYTRIANYLERQARQRGYQLLIACSEDQPDNEMRCIEHLLQRQVDAIIVSTSLPPEHPFYQRWANGSFPIVALDRALDREHFTSVVGADQDDAEMLAAELRKFPAETVLYLGALPELSVSFLREQGFRTAWKDDPREVHYLYANSYEREAAAQLFEKWLETHPMPQALFTTSFALLQGVMDVTLRRDGKLPSNLAIATFGDNELLDFLQCPVLAVAQRHRDVAERVLEIVLASLDEPRKPKPGLTRIKRNLYRRGILSRS
>YP_001175364 178_FruR_8_3 FruR
MKLDEIARLAGVSRTTASYVINGKAKQYRVSDKTVEKVMAVVREHNYHPNAVAAGLRAGRTRSIGLVIPDLENTSYTRIANYLERQARQRGYQLLIACSEDQPDNEMRCIEHLLQRQVDAIIVSTSLPPEHPFYQRWANDSFPIVALDRALDREHFTSVVGADQDDAEMLAAELRTFPAETVLYLGALPELSVSFLREQGFRTAWKDDPREVHYLYANSYEREAAAQLFEKWLETHPMPQALFTTSFALLQGVMDVTLRREGKLPTELAIATFGDNELLDFLQCPVLAVAQRHRDVAERVLEIVLASLDEPRKPKPGLTRIKRNLYRRGVLSRH
>WP_006173866 1518_FruR_8_3 FruR
MKLDEIARLAGVSRTTASYVINGKAKQYRVSDKTVEKVMAVVREHNYHPNAVAAGLRAGRTRSIGLVIPDLENTSYTRIANYLERQARQRGYQLLIACSEDQPDNEMRCIEHLLQRQVDAIIVSTSLPPEHPFYQRWANDPFPIVALDRALDREHFTSVVGADQDDSEMLAAELRTFPAETVLYLGALPELSVSFLREQGFRTAWKDDPREVHYLYANSYEREAAAQLFEKWLETHPMPQALFTTSFALLQGVMDVTLRRDGKLPSDLAIATFGDNELLDFLQCPVLAVAQRHRDVAERVLEIVLASLDEPRKPKPGLTRIKRNLYRRGILSRH
>WP_003018794 1506_FruR_8_3 FruR
MKLDEIARLAGVSRTTASYVINGKAKQYRVSDKTVEKVMAVVREHNYHPNAVAAGLRAGRTRSIGLVIPDLENTSYTRIANYLERQARQRGYQLLIACSEDQPDNEMRCIEHLLQRQVDAIIVSTSLPPEHPFYQRWANSSFPIVALDRALDREHFTSVVGADQDDAEMLAEELRKFPAETVLYLGALPELSVSFLREQGFRTAWKDDPREVHFLYANSYEREAAAQLFDKWLETHPMPQALFTTSFALLQGVMDVTLRRDGQLPSDLAIATFGDHELLDFLQCPVLAVAQRHRDVAERVLEIVLASLDEPRKPKPGLTRIRRNLYRRGILSRN
>EFE07550 1510_FruR_8_3 FruR
MPSQRLWFVHFTQGAIVKLDEIARLAGVSRTTASYVINGKAKQYRVSDKTVEKVMAVVREHNYHPNAVAAGLRAGRTRSIGLVIPDLENTSYTRIANYLERQARQRGYQLLIACSEDQPDNEMRCIEHLLQRQVDAIIVSTSLPPEHPFYQRWANSSFPIVALDRALDREHFTSVVGADQDDAEMLAQELRKFPAETVLYLGALPELSVSFLREQGFRTAWKDDPREVHFLYANSYEREAAAQLFDKWLETHPMPQALFTTSFALLQGVMDVTLRRDGQLPSDLAIATFGDHELLDFLQCPVLAVAQRHRDVAERVLEIVLASLDEPRKPKPGLTRIRRNLYRRGILSRN
>WP_000762410 1519_FruR_8_3 FruR
MKLDEIARLAGVSRTTASYVINGKAKQYRVSDKTVEKVMAVVREHNYHPNAVAAGLRAGRTRSIGLVIPDLENTSYTRIANYLERQARQRGYQLLIACSEDQPDNEMRCIEHLLQRQVDAIIVSTSLPPEHPFYQRWANDPFPIVALDRALDREHFTSVVGADQDDAEMLAEELRKFPAETVLYLGALPELSVSFLREQGFRTAWKGDPREVNFLYANSYEREAAAQLFEKWLETHPMPQALFTTSFALLQGVMDVTLRRDGKLPSDLAIATFGDHELLDFLQCPVLAVAQRHRDVAERVLEIVLASLDEPRKPKPGLTRIRRNLYRRGILSRS
>YP_003363732 6178_FruR_8_3 FruR
MKLDEIARLAGVSRTTASYVINGKAKQYRVSDKTVEKVMAVVREHNYHPNAVAAGLRAGRTRSIGLVIPDLENTSYTRIANYLERQARQRGYQLLIACSEDQPDNEMRCIEHLLQRQVDAIIVSTSLPPEHPFYQRWANDSFPIVALDRALDREHFTSVVGADQDDAEMLAQELRKFPAETVLYLGALPELSVSFLREQGFRSAWKDDPREVHFLYANSYEREAAAQLFAKWLETHPMPQALFTTSFALLQGVMDVTLRRDGKLPSDLAIATFGDNELLDFLQCPVLAVAQRHRDVAERVLEIVLASLDEPRKPKPGLTRIKRNLYRRGVLSRS
>WP_000762403 6179_FruR_8_3 FruR
MKLDEIARLAGVSRTTASYVINGKAKQYRVSDKTVEKVMAVVREHNYHPNAVAAGLRAGRTRSIGLVIPDLENTSYTRIANYLERQARQRGYQLLIACSEDQPDNEMRCIEHLLQRQVDAIIVSTSLPPEHPFYQRWANDPFPIVALDRALDREHFTSVVGADQDDAEMLAEELRKFPAETVLYLGALPELSVSFLREQGFRTAWKDDPREVHFLYANSYERETAAQLFEKWLETHPMPQALFTTSFALLQGVMDVTLRRDGKLPSDLAIATFGDNELLDFLQCPVLAVAQRHRDVAERVLEIVLASLDEPRKPKPGLTRIKRNLYRRGILSRS
>YP_002381328 1508_FruR_8_3 FruR
MKLDEIARLAGVSRTTASYVINGKAKQYRVSDKTVEKVMAVVREHNYHPNAVAAGLRAGRTRSIGLVIPDLENTSYTRIANYLERQARQRGYQLLIACSEDQPDNEMRCIEHLLQRQVDAIIVSTSLPPEHPFYQRWANDTFPIVALDRALDREHFTSVVGADQDDAEMLAEELRKFPAETVLYLGALPELSVSFLREQGFRTAWKDDPREVHFLYANSYEREAAGQLFEKWLETHPMPQALFTTSFALLQGVMDVTLRRDGKLPSDLAIATFGDNELLDFLQCPVLAVAQRHRDVAERVLEIVLASLDEPRKPKPGLTRIKRNLYRRGVLSRS
>YP_406631 174_FruR_8_3 FruR
MKLDEIARLAGVSRTTASYVINGKAKQYRVSDKTVEKVMAVVREHNYHPNAVAAGLRAGRTRSIGLVIPDLENTSYTRIANYLERQARQRGYQLLIACSEDQPDNEMRCIEHLLQRQVDAIIVSTSLPPEHPFYQRWANAPFPIVALDRALDREHFTSVVGADQDDAEMLAEELRKFPAETVLYLGALPELSVSFLREQGFRTAWKDDPREVHFLYANSYEREAAAQLFEKWLETHLMPQALFTTSFALLQGVMDVTLRRDGKLPSDLAIATFGDNELLDFLQCPVLAVAQRHRDVAERVLEIVLASLDEPRKPKPGLTRIKRNLYRRGVLSRS
>CDW60552 1501_FruR_8_3 FruR
MLMNLTHTSTWLWFLHFTQGAIVKLDEIARLAGVSRTTASYVINGKAKQYRVSDKTVEKVMAVVREHNYHPNAVAAGLRAGRTRSIGLVIPDLENTSYTRIANYLERQARQRGYQLLIACSEDQPDNEMRCIEHLLQRQVDAIIVSTSLPPEHPFYQRWANDPFPIVALDRALDREHFTSVVGADQDDAEMLAEELRKFPAETVLYLGALPELSVSFLREQGFRTAWKDDPREVHFLYANSYEREAAAQLFEKWLETHPMPQALFTTSFALLQGVMDVTLRRDGKLPSDLAIATFGDNELLDFLQCPVLAVAQRHRDVAERVLEIVLASLDEPRKPKPGLTRIKRNLYRRGVLSRS
>YP_004214457 6188_FruR_8_3 FruR
MKLDEIARLAGVSRTTASYVINGKAKQYRVSDKTVEKVMAVVKEHNYHPNAVAAGLRAGRTRSIGLVIPDLENTSYTKIANFLERQARQRGYQLLIACSEDQPDNEMRCIEHLLQRQVDAIIISTSLPPEHPFYQRWANDDFPIIALDRALDPEHFISVVGADQDDALMLAQELRTFPAESVLYLGALPELSVSFLREQGFRQAWAEDPRQPEYLYANAYDRESAAIVFAEWLKTHPMPQALFTTSFQLLQGVMDVTLKMEGRLPVNLAIATFGDNELLDFLECPVLAVAQRHRDVAERVLELVLACLDEPKKPKAGLTRIRRNLFRRGRLSRK
>YP_002986269 6189_FruR_8_3 FruR
MKLDEIARLAGVSRTTASYVINGKAKQYRVSDKTVEKVMAVVREHNYHPNAVAAGLRAGRTRSIGLVIPDLENTSYTRIANYLERQARQRGYQLLIACSEDQPDNEMRCIEHLLQRQVDAIIVSTALPPEHPFYQRWANDPLPVIALDRALDREHFASVVGADMEDAEMLAQELRKVPAESVLYLGALPELSVSFLREQGFRSAWADDPRKVSFVYANSYERSAAAARFADYLKDHPMPEALFTTSFPLLQGVMDVTLKQSGRLPNNLAIATFGDNELLDFLECQVLAVAQRHREVAERVLELVLASLDEPRKPKPGLYRIRRNLYRRGFLNRR
>YP_003002959 6190_FruR_8_3 FruR
MKLDEIARLAGVSRTTASYVINGKAKQYRVSDKTVEKVMAVVREHNYHPNAVAAGLRAGRTRSIGLVIPDLENTSYTRIANYLERQARQRGYQLLIACSEDQPDNEMRCIEHLLQRQVDAIIVSTALPPEHPFYQRWANDPLPVIALDRALDREHFTSVVGADMEDAEMLAQELRKVPAESVMYLGALPELSVSFLREQGFRRAWADDPRQVNYIYANSYERSAAAAVFEEYLKHHPMPQALFTTSFPLLQGVMDVTLKQSGRLPNNLAIATFGDNELLDFLECQVLAVAQRHREVAERVLELVLASLDEPRKPKPGLYRIRRNLYRRGFLSRR
>YP_003884612 6192_FruR_8_3 FruR
MKLDEIARLAGVSRTTASYVINGKAKQYRVSDKTVEKVMAVVREHNYHPNAVAAGLRAGRTRSIGLVIPDLENTSYTRIANYLERQARQRGYQLLIACSEDQPDNEMRCIEHLLQRQVDAIIVSTALPPEHPFYQRWANDPLPVIALDRALDREHFTSVVGADMEDAEMLAQELRKVPAESVMYLGALPELSVSFLREQGFRRAWAEDPRQVNYIYANSYERSAAAAVFEEYLKTHPMPQALFTTSFPLLQGVMDVTLRQSGRLPNNLAIATFGDNELLDFLECQVLAVAQRHREVAERVLELVLASLDEPRKPKPGLYRIRRNLYRRGFLSRL
>WP_004721616 1503_FruR_8_3 FruR
MKLDEIARLAGVSRTTASYVINGKAKQYRVSDKTVEKVMAVVREHNYHPNAVAAGLRAGRTRSIGLVIPDLENTSYTRIANYLERQARQRGYQLLIACSEDQPDNEMRCIEHLLQRQVDAIIVSTALPPEHPFYQRWANKPFPIIALDRALDREHFISVVGADQDDALMLAQELRTFPAESILYLGALPELSVSFLREQGFREAWQDDPRKVDYLYANSYERDAAGTVFAEWLKTHPMPQALFTTAFPLLQGVLDVTLQQSGRLPTNLAIATFGDNELLDFLECPVLAVAQRHRDVAERVLELVLASLDEPHKPKPGLTRIRRDLFRRGSLSRK
>YP_001476984 187_FruR_8_3 FruR
MKLDEIARLAGVSRTTASYVINGKAKQYRVSDKTVEKVMAVVREHNYHPNAVAAGLRAGRTRSIGLVIPDLENTSYTRIANYLERQARQRGYQLLIACSEDQPDNEMRCIEHLLQRQVDALIVSTALPPEHPFYQRWANDPLPIIALDRALDREHFISVVGADQEDSFALAQELRTFPAESVLYLGALPELSVSFLREQGFREAWQDDERPVDYLYANSYEREAAGVLFAEWLKTHPMPQALFTTSFSLLQGVMDVTLKQRGRLPTDLAIATFGDHELLDFLECPVLAVAQRHRDVAERVLELVLASLDEPRKPKPGLTRIRRNLFRRGSLSRK
>WP_004950124 6195_FruR_8_3 FruR
MKLDEIARLAGVSRTTASYVINGKAKQYRVSDKTVEKVMAVVREHNYHPNAVAAGLRAGRTRSIGLVIPDLENTSYTRIANYLERQARQRGYQLLIACSEDQPDNEMRCIEHLLQRQVDAIIVSTALPPEHPFYQRWAKDPLPIIALDRALDREHFISVVGADQEDSFALAQELRTFPAESVLYLGALPELSVSFLREQGFRQAWEGDERPVDYLYANSYEREAAGVLFAEWLKTHPMPQALFTTSFSLLQGVMDVTLKQRGRLPTDLAIATFGDHELLDFLECPVLAVAQRHRDVAERVLELVLASLDEPRKPKPGLTRIRRNLFRRGSLSRK
>YP_069218 182_FruR_8_3 FruR
MKLDEIARLAGVSRTTASYVINGKAKQYRVSDKTVDKVMAVVREHNYHPNAVAAGLRAGRTRSIGLVIPDLENTSYTRIANYLERQARQRGYQLLIACSEDQPDNEMRCVEHLLQRQVDAIIVSTALPPEHPFYQRWAKDPFPIIALDRALDREHFISVVGADQEDAQMLAQELRSFPAESVLYLGALPELSVSFLREMGFREAWKDDPRKVEYLYANSYEREAAGVLFAEWLKTHPMPQALFTTSFQLLQGVMDVTLKQSGRLPSNLAIATFGDNELLDFLECPVLAVAQRHRDVAERVLELVLASLDEPHKPKPGLTRIRRNLFRRGTLSLSRR
>WP_004388987 1505_FruR_8_3 FruR
MKLDEIARLAGVSRTTASYVINGKAKQYRVSDKTVDKVMAVVREHNYHPNAVAAGLRAGRTRSIGLVIPDLENTSYTRIANYLERQARQRGYQLLIACSEDQPDNEMRCIEHLLQRQVDAIIVSTALPPEHPFYQRWANDPLPIIALDRALDREHFISVVGADQEDAQMLAQELRSFPAESVLYLGALPELSVSFLREMGFREAWKDDPRKVDFLYANSYERDAAGVLFAEWLKTHPMPQALFTTSFQLLQGVMDVTLKQSGRLPANLAIATFGDNELLDFLECPVLAVAQRHRDVAERVLELVLASLDEPHKPKPGLTRIRRNLFRRGSLSRK
>WP_004716101 1502_FruR_8_3 FruR
MKLDEIARLAGVSRTTASYVINGKAKQYRVSDKTVDKVMAVVREHNYHPNAVAAGLRAGRTRSIGLVIPDLENTSYTRIANYLERQARQRGYQLLIACSEDQPDNEMRCIEHLLQRQVDAIIVSTALPPEHPFYQRWANDPLPIIALDRALDREHFISVVGADQEDAQMLAQELRSFPAESVLYLGALPELSVSFLREMGFREAWKDDPRKVDYLYANSYEREAAGVLFAEWLKSHPMPQALFTTSFQLLQGVMDVTLKQSGRLPSNLAIATFGDNELLDFLECPVLAVAQRHRDVAERVLELVLASLDEPHKPKPGLTRIRRNLFRRGSLSRR
>WP_004706170 183_FruR_8_3 FruR
MKLDEIARLAGVSRTTASYVINGKAKQYRVSDKTVDKVMAVVREHNYHPNAVAAGLRAGRTRSIGLVIPDLENTSYTRIANYLERQARQRGYQLLIACSEDQPDNEMRCIEHLLQRQVDAIIVSTALPPEHPFYQRWANDPLPIIALDRALDREHFISVVGADQEDALMLAQELRSFPAESILYLGALPELSVSFLREMGFREAWKDDPRKVDYLYANSYEREAAGALFAEWLKTHPMPQALFTTSFQLLQGVMDVTLKQNGRLPSNLAIATFGDNELLDFLECPVLAVAQRHRDVAERVLELVLASLDEPHKPKPGLTRIRRNLFRRGSLSRK
>WP_004875570 185_FruR_8_3 FruR
MKLDEIARLAGVSRTTASYVINGKAKQYRVSDKTVDKVMAVVREHNYHPNAVAAGLRAGRTRSIGLVIPDLENTSYTRIANYLERQARQRGYQLLIACSEDQPDNEMRCIEHLLQRQVDAIIVSTALPPEHPFYQRWANDPLPIIALDRALDREHFISVVGADQEDALMLAQELRTFPAESVLYLGALPELSVSFLREMGFREAWKDDPRKVDYLYANSYEREAAGVLFAEWLKTHPMPQALFTTSFQLLQGVMDVTLKQSGRLPSNLAIATFGDNELLDFLECPVLAVAQRHRDVAERVLELVLASLDEPHKPKPGLTRIRRNLFRRGSLSRK
>WP_004704513 1504_FruR_8_3 FruR
MKLDEIARLAGVSRTTASYVINGKAKQYRVSDKTVDKVMAVVREHNYHPNAVAAGLRAGRTRSIGLVIPDLENTSYTRIANYLERQARQRGYQLLIACSEDQPDNEMRCIEHLLQRQVDAIIVSTALPPEHPFYQRWANDPLPIIALDRALDREHFISVVGADQEDAQMLAQELRSFPAESVLYLGALPELSVSFLREMGFRDAWKDDPRKVDYLYANSYEREAAGVLFAQWLKTHPMPQALFTTSFQLLQGVMDVTLKQSGRLPTNLAIATFGDNELLDFLECPVLAVAQRHRDVAERVLELVLASLDEPHKPKPGLTRIRRNLFRRGSLSRK
>WP_005156888 6205_FruR_8_3 FruR
MKLDEIARLAGVSRTTASYVINGKAKQYRVSDKTVDKVMAVVREHNYHPNAVAAGLRAGRTRSIGLVIPDLENTSYTRIANYLERQARQRGYQLLIACSEDQPDNEMRCIEHLLQRQVDAIIVSTALPPEHPFYQRWANDPLPIIALDRALDREHFISVVGADQEDAQMLAQELRSFPAESVLYLGALPELSVSFLREMGFREAWKDDPRKVDYLYANSYEREAAGTLFAQWLKTHPMPQALFTTSFQLLQGVMDVTLKQSGRLPSNLTIATFGDNELLDFLECPVLAVAQRHRDVAERVLELVLASLDEPHKPKPGLTRIRRNLFRRGSLSRK
>WP_004921942 1523_FruR_8_3 FruR
MKLDEIARLAGVSRTTASYVINGKAKQYRVSDKTVEKVMAVVREHNYHPNAVAAGLRAGRTRSIGLVIPDLENTSYTRIANYLERQARQRGYQLLIACSEDQPDNEIRCVEHLLQRQVDAIIVSTALPPEHPFYQRWANRSLPIIALDRALEQEHFISVVGDDQEDALMLSTELRQFSAESVLYLGALPELSVSYLREQGFRKGWQGDAREVKYLYANSYERASAAEVFADWLDKGNQMPDALFTTSFSLLQGVLDVALKRDGRLPEHMVIATFGDSELLDFLGCPVLSLAQRHRDIAERILELVLASLDEKQKPDAGITRIRRDLCRRGSLGRKQGALR
>EFE53179 1517_FruR_8_3 FruR
MIRGYSQNCKEVNVKLDEIARLAGVSRTTASYVINGKAKQYRVSDKTVEKVMAVVREHNYHPNAVAAGLRAGRTRSIGLVIPDLENTSYTRIANYLERQARQRGYQLLIACSEDQPDNEIRCVEHLLQRQVDAIIVSTALPPEHPFYQRWANRSLPIIALDRALEKEHFISVVGDDQEDAFMISAELRKFNAESVLYLGALPELSVSYLREQGFRKAWNEDPRKIDYLYANSYERDSAAEVFAHWLDSGNEMPDALFTTSFSLLQGVLDVALKRSGRLPEHMVIATFGDNELLDFLECPVLSLAQRHRDIAERILELVLASLDEKQKPEPGITRIRRDLCRRGSLGRKQ
>EEB44191 6208_FruR_8_3 FruR
MTRGCFPNSKEVNVKLDEIARLAGVSRTTASYVINGKAKQYRVSDKTVEKVMAVVREHNYHPNAVAAGLRAGRTRSIGLVIPDLENTSYTRIANYLERQARQRGYQLLIACSEDQPDNEIRCVEHLLQRQVDAIIVSTALPPEHPFYQRWANRSLPIIALDRALEKEHFISVVGDDQEDALMISKELRKFPAESVLYLGALPELSVSYLREQGFRKAWEGDTREVNYLYANSYERDAAADVFSNWLDSGNSMPDALFTTSFSLLQGVLDVALKRNGRLPENMVISTFGDNELLDFLGCPVLSLAQRHRDIAERILELVLASLDEKQKPETGIRRIRRDLCRRGSLGRKQ
>EFB71672 6209_FruR_8_3 FruR
MIRGYPHYCKEVNVKLDEIARLAGVSRTTASYVINGKAKQYRVSDKTVEKVMAVVREHNYHPNAVAAGLRAGRTRSIGLVIPDLENTSYTRIANYLERQARQRGYQLLIACSEDQPDNEIRCVEHLLQRQVDAIIVSTALPPEHPFYQRWANRSLPIIALDRALEKEHFISVVGDDQEDAQMISSELRKFPAESVLYLGALPELSVSYLREQGFRKAWEGDQRQVNYLYANSYERDAAAEVFSQWLDSGNAMPDALFTTSFSLLQGVLDVALKRDGRLPEDMVISTFGDNELLDFLGCPVLSLAQRHRDIAERILELVLASLDEKQKPETGIRRIRRDLCRRGSLGRKQ
>YP_002151799 1513_FruR_8_3 FruR
MKLDEIARLAGVSRTTASYVINGKAKQYRVSDKTVEKVMAVVREHNYHPNAVAAGLRAGRTRSIGLVIPDLENTSYTRIANYLERQARQRGYQLLIACSEDQPDNEIRCVEHLLQRQVDAIIVSTALPPEHPFYQRWANRSLPIIALDRALESEHFISVVGDDLEDAKMLASELKAFPSQSVLYLGALPELSVSFLREQGFRSVWQDDPRQVTYLYANSYEREAAAEVFSEWLNNNPMPDALFTTSFALLQGVMDVTLQRSGRLPTQLVIATFGDHELLDFLECPVLSVAQRHRDIAQRVLELVLASLEEEQKPQAGITRIRRDLCRRGSLGRTR
>WP_006533765 1516_FruR_8_3 FruR
MKLDEIARLAGVSRTTASYVINGKAKQYRVSDKTVEKVMAVVREHNYHPNAVAAGLRAGRTRSIGLVIPDLENTSYTRIANYLERQARQRGYQLLIACSEDQPDNEIRCVEHLLQRQVDAIIVSTALPPEHPFYQRWANRSLPIIALDRALESEHFISVVGDDLEDAKMLATELKAFPSQSVLYLGALPELSVSFLREQGFRNVWKDDPREVTYLYANSYEREAAAAAFSEWLNNNPMPDALFTTSFALLQGVMDVTLQRSGRLPTQLVIATFGDHELLDFLECPVLSVAQRHRDIAERVLELVLASLEEEQKTTSRNYTYSS
>NP_930872 190_FruR_8_3 FruR
MKLDEIARLAGVSRTTASYVINGKAKQYRVSDKTVEKVMAVVREHNYHPNAVAAGLRAGRTRSIGLVIPDLENTSYTRIANYLERQARQRGYQLLIACSEDQPENEMRCVEHLLQRQVDAIIVSTALPPEHPFYQRWASRSLPIIALDRALENEHFISVVGDDFEDAKMLAQEFRQFPAESVLYLGALPELSVSFLREQGFREAWKDDPRKVMYLYSNSYERDAAAEVFTKWLETHPMPQALFTTSFALLQGVMDVTLKHSGRLPNQLVIATFGDHELLDFLECPVLSVAQRHREIAERVLELVLASLDEKQKPGPGITRIHRDLCRRGSLSRKI
>YP_003039940 6213_FruR_8_3 FruR
MKLDEIARLAGVSRTTASYVINGKAKQYRVSDKTVEKVMAVVREHNYHPNAVAAGLRAGRTRSIGLVIPDLENTSYTRIANYLERQARQRGYQLLIACSEDQPDNEMRCVEHLLQRQVDAIIVSTALPPEHPFYQRWANRALPIIAFDRALENEHFISVVGDDFEDAKMLAQEFRQFPAESVLYLGALPELSVSFLREQGFREAWKDDPRKVMYLYSNSYERDAAAEVFARWLETHPMPQALFTTSFALLQGIMDVTLKHDGRLPNQLVIATFGDHELLDFLECPVLSVVQRHREVAEQVLELVLASLDEKQKPGPGITRIRRDLCRRGSLSRKL
>YP_003469368 6214_FruR_8_3 FruR
MKLDEIARLAGVSRTTASYVINGKAKQYRVSDKTVEKVMAVVREHNYHPNAVAAGLRAGRTRSIGLVIPDLENTSYTRIANYLERQARQRGYQLLIACSEDQPDNEMRCVEHLLQRQVDAIIVSTALPPEHPFYQRWTNRSLPIIALDRALDSEHFISVVGDDLEDAKMLAQELRQFPSESVLYLGALPELSVSFLREQGFREAWESDQREVNYLYANSYEREAAAEVFASWLENNPVPQVLYTTSFSLLQGVMDTLLKRSGRLPEQLVIATFGDHELLDFLECPVLSVAQRHRDVAECALELVLASLDEKKRPEPGITRMRRHLCRRGSLSRKA
>YP_003711329 6215_FruR_8_3 FruR
MKLDEIARLAGVSRTTASYVINGKAKQYRVSDKTVEKVMAVVREHNYHPNAVAAGLRAGRTRSIGLVIPDLENTSYTRIANYLERQARQRGYQLLIACSEDQSDNEMRCVEHLLQRQVDAIIVSTALPPEHPFYQRWANRSLPIIALDRALDSEHFISVVGDDFEDAKMLAQELRKFPAESVLYLGALPELSVSFLREQGFREAWQHDPRAVNYLYANSYERDAAVEVFASWLETNPVPQALYTTSFALLQGVMDTILKRSGHLPSQLVIATFGDHELLDFLECPVLSVAQRHRDVAECALELVLTSFDEKQRPAPGITRMRRHLCRRGKLSRKA
>YP_003255853 6216_FruR_8_0 FruR
MKLDEIAKLAGVSCTTVSYVVNGKAKQYRVSDSTIEKVQALIKQYDFKPNAMAASLRVGKSKTIGLVIPDFENISYAKIANNLENRLREKGYQLLIACSNDKVENEQDCVKHLLQRQVDALLVSSALPPNTDFYQNASVPIIGFDRRISSPKVVNALTDDEGDAYRLTKELLKIPHQKRILFFGALPDLPTSREREEGFRSALRYRKASAKYLYGDMFRKNEAAQCFAQWLENNPLPTAIFTTSFTLLEGVLLVLLQKLGQVPKDLVIATFGHVEMLELLENRVLCSVQDYDKVSQSLLTLTFDAMSKKHKNSVNTTPLTRSIIKYHC
>WP_005542401 6217_FruR_8_0 FruR
MKLDEIAKLAGVSCTTVSYVVNGKAKQYRVSDSTIEKVQALIKQYDFKPNAMAASLRVGKSKTIGLVIPDFENISYAKIANNLENRLREKGYQLLIACSNDKVENEQDCVKHLLQRQVDALLVSSALPPDTDFYQNASVPIIGFDRRISSPKVVNALTNDEGDAYRLTKELLKIPHQKRILFFGALPDLPTSREREEGFRLALRYRKASAEYLYGDMFRKNEAAQCFAQWLENNPLPTAIFTTSFTLLEGVLLVLLQKLGQVPKDLVIATFGHVEMLELLENRVLCSVQDYDKVSQSLLTLTFDAMSKKHKNSVNTTPLTRSIIKYHC
>YP_003007359 6218_FruR_8_0 FruR
MKLDELAKLAGVSCTTVSYVVNGKAKQYRVSDSTIEKVEALIKQYDFKPNAMAASLRVGKSKTIGLIIPDFENISYAKIANNLENRLREKGYQLLISCSNDKVQNEQDCVKHLLQRQIDALVVSSTLPYDTDFYQNIEIPVVGFDRRIMSPNVVNVLTDDEGDAYRLSNELLQQAEQQRILFFGALPELPTSQEREKGFRKALEGKDIPVTYLYTDKFHKDNAAADFARWLDQNELPTTIFTTSFTLLEGVLLVLLQRQGHVPHDLIIATFGHFEMLELLENPVICSVQDYDKVSQSLLNLAFDAISKKHKNTVNTTPLMRKTVKYHCSR
>WP_006718383 6219_FruR_8_0 FruR
MKLDEIAKLAGVSCTTVSYVVNGKAKQYRVSDSTIAKVQALIKQYDFKPNAMAASLRVGKSKTIGLIIPDFENISYAKIANKLENRLREKGYQLLISCSNDHIENEQDCVKHLLQRQVDALVVSSALPYNTDFYQNADVPVIGFDRRIQSPNVVNVLTDDEGDACRLAEEFLKLPNQQQVLFFGALSELPTSKERELGFRKALKDKTVKVDYLYTDKFHKNNAANTFAQWLSEKGNLPTTIFTTSFTLLEGVMLVLLQRFGHVPHHLTIATFGHFEMLELLENPVICSVQDYDKVSQSLLNLAFDAISKKHKTTVNSTPLSRKVIKYHC
>NP_245805 6220_FruR_8_0 FruR
MKLKLVELAKLAGVSRTTASYVVNGKAKAYRVSDKTIEKVEKLIKQYDFKPNAMAAGLRAGKSRTIGLIVPDFENASFARIATHLEAGFRQKGYQLVIACSNDNPETEMQCAKHLIQRQIDALIVSTTLPADTDFYQRHANIPIICFDRYLDLNKIRVLTDDEGDSYRLATHLGRHCEGKRMLFLGALPKLGLSRKRELGFRQALSDKVNQVDYLYASQFHKLASAKAFHHWLEKHEMPEAIFATSLTLLHGVFQILIKRYHRIPRSLIIATFGHHDMLDLLENKVICCVQNHEKIAQTLLHLVLSRMKSKNVKVSDEVIIREIIESRI
>WP_005762596 6221_FruR_8_0 FruR
MNVKLEELAKLAGVSRTTASYVVNGKAKQYRVSDQTIEKVEKLIKKYDFKPNAMAAGLRAGKSNTIGLIVPDFENVSYAKIANRLENSFRERGYQLLIACSNDSAENEIQCAKNLFQRRIDALIVSTALPFDTDFYQRVANVPVIAFDRQLKSNATMLLTDDEGDAYRLAQRLVNKHPNHTKILFFGAFPSLSMSFSREKGFRDALREQGKSINFVYADKFHKSASENVFRSWLEKNEMPDAIFVTSLSLLQGILKVLVKREDGIPKDLVIATFGHHEMLDFLDNDVICCVQNHEKIVQSLLSLVLDSVKYKDSLQAQDIIVRDLIEKCA
>YP_088509 6222_FruR_8_0 FruR
MKLEELAKLAGVSRTTASYVVNGKAKQYRVSDKTIEKVQALIKEYDFKPNAMAAGLRAGKSNTIGLIIPDFENLSYAKIANQLEKSCRENGYQLLITCSNDNVANELECAKHLFQRQVDALFVSTVLPADNHYYQQNNAIPIIGFDRHIDSEGVDNVLTDDKHDAYELAVSLFDKADYQRILFLGALPELPMSKAREEGFKQALGKKQVQVDYLYASQFRKENAEQLVSEWIEKNGIVPDAIFSTSLTLLQGLLMSFIKRNEAFPKDLVIATFGWHEMLELLENKIVCSVQDHSKVVQALLDLALHKMRIKKLKQPHPVIQRRLAYHNWQ
>YP_001344759 6223_FruR_8_0 FruR
MKLDELAKLAGVSRTTASYVVNGKAKQYRVSEKTIERVQALIKEYDFKPNPMAAGLRAGRTNTIGLIIPDFENISYAKIANCLETRYREQGYQLLMTCSNDNPENEMQCAKQLFNRQVDALIVSTSLPSDSDFYQKTAVPVIGFDRQIHAKNVDNIHADDVQDAKQLALDFLNRQSYRRILFLGALPELSMSQDREQGFREALTEKNIDVNSVDFIYANAFNKAESAIAFNEFLARNSLPDAIFTTSLTLLQGVLASFVDLHRVIPEKLVIATFGESEILGLLRNPVIASVQNYHAIVDSLFLLTLKKLQENKRAIPSTDSLQRTLHYYHW
>KDN97401	Pseudomonas_sp_p482	fruR	fructose transport system repressor FruR
MKLSDIARLAGVSVTTASYVINGKAEQQRISNSTVERVRAVVEAHGFTPNPQAAGLRSRHTRTLGFILPDLENPSYARIAKQLEQRARAQGYQLLIASSDDQPESERQLQQLFRARRCDALFVASCLPPEDDSYRELQAKGLPIIAIDRSLDPAHFCSIVSDDRNASQQLTRSLLATQPAHIALIGARPELSVSQARAGGFDQALEGFSGKISRLQGEAFSRECGQRLMNQLIEELGRLPDALVTTSYVLLQGVFDVLQARPADSRSLQLGTFGDNQLLDFLPLPVNAMAQQHGLIAETALKLALAAVEQKQYEPGVHAIGRTFKQRIFTA
>EIJ71410	Pasteurella_bettyae_ccug_2042	fruR	fructose repressor
MKLDELAKLAGVSRTTASYVVNGKAKQYRVSDKTIEKVQALIKEYDFKPNAMAAGLRAGKSNTIGLIIPDFENSSYAKIANQLEQLCRENGYQLLITCSNDSVNNELECAKHLFQRQVDALFVSTVLPADNHYYQQHNLPIIGFDRHISSDGIENVLTDDIYDAYELATQLVNQQNYNSILFLGALPELAMSKAREEGFKKALSGKNINVNYLYANKFRKENAEQLVTEWIKKNGVPDAIFSTSLTLLRGLLISFIKEFKGVPKELVIATFGTHEMLELLENKVICSIQDHTKIVESLLGIALHKMRIKKLNQPRTVIQRQLTYHNC
>EZP66901	Pseudomonas_sp_rit357	fruR	DNA-binding transcriptional regulator FruR
MGRRLESVTIGKNVGASSKKQGNPGLKLSDIARLAGVSVTTASYVINGKAEQQRISNATVERVRAVVEAHGFTPNPQAAGLRSRHTRTLGFILPDLENPSYARIAKLLEQGARARGYQLLIASSDDEADSERQLLQLFRARRCDALFVASCLPASDNSYRELQAKGLPVIAIDRVMEPDQFCSVVSDDRQACLQLTSSLLQPLPKQIVLIGARPELNISQERADGFREALQGFTGEVIVEHGESFSRDCGRQLMEQLLQRLGHLPDALVTTSYVLLQGVFDALHDFPLKSRPLRLGTFGDTQLLDFLPLPVNAMAQQHQLIADAALRLALAAIEEEQYQPGVHAIGRTFKQRIHEA
>EGE28159	Salmonella_enterica_subsp_enterica_serovar_dublin_str_3246	fruR	DNA-binding transcriptional regulator FruR
MSDKTVEKVMAVVREHNYHPNAVAAGLRAGRTRSIGLVIPDLENTSYTRIANYLERQARQRGYQLLIACSEDQPDNEMRCIEHLLQRQVDAIIVSTSLPPEHPFYQRWANDPFPIVALDRALDREHFTSVVGADQDDAEMLAEELRKFPAETVLYLGALPELSVSFLREQGFRTAWKDDPREVNFLYANSYEREAAAQLFEKWLETHPMPQALFTTSFALLQGVMDVTLRRDGKLPSDLAIATFGDHELLDFLQCPVLAVAQRHRDVAERVLEIVLASLDEPRKPKPGLTRIRRNLYRRGILSRS
>CDL87777	Xenorhabdus_cabanillasii_jm26	fruR	Fructose repressor
MKLDEIARLAGVSRTTASYVINGKAKQYRVSDKTVEKVMAVVREHNYHPNAVAAGLRAGRTRSIGLVIPDLENTSYTRIANYLERQARQRGYQLLIACSEDQPDNEMRCVEHLLQRQVDAIIVSTALPPEHPFYQRWANRSLPIIALDRALDSEHFVSVVGDDLEDAKMLAQELRQFPSESVLYLGALPELSVSFLREQGFREAWENDPREVNYLYANSYEREAAAEVFASWLENNPVPQALYTTSFALLQGVMDTILKRSGRLPEQLVIATFGDHELLDFLECPVLSVAQRHRDVAEQALSLVLASLDEKQNPAPGITRMRRHLCRRGSLSRKV
>KFD03198	Rahnella_aquatilis_cip_78_65_atcc_33071_gca_000735505_1	fruR	LacI family fructose repressor
MKLDEIARLAGVSRTTASYVINGKAKQYRVSDKTVEKVMAVVKEHNYHPNAVAAGLRAGRTRSIGLVIPDLENTSYTKIANFLERQARQRGYQLLIACSEDQPDNEMRCIEHLLQRQVDAIIISTSLPPEHPFYQRWANNDFPIIALDRALDPEHFISVVGADQDDALMLAQELRTFPAESVLYLGALPELSVSFLREQGFRQAWADDPRQPKYLYANAYDRESAAIVFAEWLKTNPMPQALFTTSFQLLQGVMDVTLKREGRLPVDLAIATFGDNELLDFLECPVLAVAQRHRDVAERVLELVLACLDEPKKPKAGLTRIRRNLFRRGRLSRK
>KGB07549	Enterobacter_aerogenes_gca_000755545_1	fruR	fructose repressor
MKLDEIARLAGVSRTTASYVINGKAKQYRVSDKTVEKVMAVVREHNYHPNAVAAGLRAGRTRSIGLVIPDLENTSYTRIANYLERQARQRGYQLLIACSEDQPDNEMRCIEHLLQRQVDAIIVSTSLPPEHPFYQRWANDPFPIVALDRALDREHFTSVVGADQDDAEMLAAELRKFPGDRVLYLGALPELSVSFLREQGFRSAWKDDPREVNFLYANSYEREAAAQLFEKWLETHPMPQLLFTTSFPLLQGVMDVTLRREGKLPSELAIATFGDNELLDFLQCPVLAVAQRHRDVAERVLEIVLASLDEPRKPKPGLSRIRRNLYHRGSLNRR
>EIK63439	Pseudomonas_fluorescens_ss101	fruR	DNA-binding transcriptional regulator FruR
MKLSDIARLAGVSVTTASYVINGKAEQQRISNATVERVRAVVQAHGFTPNPQAAGLRSRHTRTLGFILPDLENPSYARIAKLLEQGARARGYQLLIASSDDEADSERQLLQLFRARRCDALFVASCLPASDDSYRELQAKGLPVIAIDREMEPNQFCSVVSDDHQACQQLTSSLLQPLPKQIALIGARPELSISQARTAGFRDALQGFTGDVIIEQGEAFSRDCGRELMEQLLQRLGHLPDALVTTSYVLLQGVFDALHDFPLKSRPLRLGTFGDTQLLDFLPLPVNAMAQQHQLIAETALRLALAAIEEEQYQPGVHAIGRTFKQRIHEA
>KFC83957	Buttiauxella_agrestis_atcc_33320	fruR	LacI family fructose repressor
MKLDEIARLAGVSRTTASYVINGKAKQYRVSDKTVEKVMAVVREHNYHPNAVAAGLRAGRTRSIGLVIPDLENTSYTRIANYLERQARQRGYQLLIACSEDQPDNEMRCIEHLLQRQVDAIIVSTSLPPEHPFYQRWANDPFPIIALDRALDRENFISVVGADQEDAEMLASELRTFPAETVLYLGALPELSVSYLREQGFRTAWKDDPREVHFLYANSYEREAAAQLFDKWLETHPMPQALYTTSFALLQGVMDVTLRREGQLPSELAIATFGDNELLDFLQCPVLAVAQRHRDVAERVLELVLASLDEPRKPKAGLTRIRRNLYRRGSLSRR
>AEA82860	Pseudomonas_stutzeri_dsm_4166	fruR	DNA-binding transcriptional regulator FruR
MKLTDIARLANVSVTTASYVLNGKAAQRRISPATVERVLAVAEQQGFQLDQQAAGLRRGQSRTLGFIVPDLENPSYARLAKLLEQRARQRGYQLLIAGTDDEPDTERQVIQVLRSRRCDALIVASGLPADDAAYRKVQTTGTPVIALDRALDAEHFCSVVSDDREAGAQLTRSLDVPPEAHVALISARPALRISQQREEGFQQALAQHRGPVSILRAEQFSRACGRAQMLALLDRGALPDALITTAYVLLEGVFDALRERDLLWPEQLRLGTFGDAQLLDFLPIRVNAISQQHAQIAEQVLEQAIRAIEQGDYRPGVIAIERELKVRRG
>AHF73995	Candidatus_sodalis_pierantonius_str_sope	fruR	Fructose repressor FruR LacI family
MKLDEIARLAGVSRTTASYVINGKAKQYRVSDKTVEKVMAVVREHNYHPNAIAAGLRAGRTRSIGLVIPDLENTSYTRIANYLERQARQRGYQLLIACSEDQPDNEMRCVEHLLQRQVDAIIVSTALSSEHPFYQRWANDAFPIIALDRALDREHFISVVGADEEDAKMLSQELSQFPGEHVLYLGALPELSVSFLREQGFRRGWGQDRRKPDFLYANSYERSAAAGLFGRYLESNPMPQALFTTSFSLLQGVMDVTLKRSGRLPTNLAIATFGDNELLDFLECPVLAVAQRHREVAERVLELVLASLDEPHRPKSGLTRIRRSLFRRGQLSRN
>AIN48816	Pasteurella_multocida_gca_000754275_1	fruR	fructose repressor
MKLKLVELAKLAGVSRTTASYVVNGKAKAYRVSDKTIEKVEKLIKQYDFKPNAMAAGLRAGKSRTIGLIVPDFENASFARIATHLEAGFRQKGYQLVIACSNDNPETEMQCAKHLIQRQIDALIVSTTLPADTDFYQRHANIPIICFDRYLALNKIRVLTDDEGDAYRLATHLGRHCEGKRMLFLGALPKLGLSRKRELGFRQALSDKANQVDYLYASQFHKLASAKAFHHWLEKHEMPEAIFATSLTLLHGVFQILIKRYHRIPRSLIIATFGHHDMLDLLENKVICCVQNHQKIAQTLLHLVLSRMKSKNVKVSDEVIIREIIESRI
>ESS58005	Enterobacter_cloacae_s611	fruR	fructose repressor
MKLDEIARLAGVSRTTASYVINGKAKQYRVSDKTVEKVMAVVREHNYHPNAVAAGLRAGRTRSIGLVIPDLENTSYTRIANYLERQARQRGYQLLIACSEDQPDNEMRCIEHLLQRQVDAIIVSTSLPPEHPFYQRWANDAFPIVALDRALDREHFTSVVGADQEDSEMLAAELRKMPAERVLYLGALPELSVSFLREQGFRSAWKDDPREVKYLYANGYEREAAAQLFEKWLETNEMPEAMFITSFALLQGVLDVTLRRDGKLPSNLSIATFGDHELLDFLQCPVLAVAQRHRDVAERVLEIVLASLDEPRKPKPGLSRIRRNLYRRGILSRV
>BAK10136	Pantoea_ananatis_aj13355	fruR	fructose repressor FruR
MAVVREHNYHPNAVAAGLRAGRTRSIGLVIPDLENTSYTRIANYLERQARQRGYQLLIACSEDQPDNEMRCIEHLLQRQVDAIIVSTSLPPEHPFYQRWINHPLPIIALDRALDREHFTSVVGADQDDAFALAAELRQLKISNVLFMGALPELSVSFLRELGFRDAWKGDERPIDYIYCNSFERTASAALFETYLENHPMPDALFTTSFGLLQGVMDVTLKRNGRLPADLAIATFGDHELLDFLECPVLSVGQRHRDVAERVLELVLASLDEPRKPKPGLTRIRRNLLRRGQLSRISK
>KFD20635	Tatumella_ptyseos_atcc_33301	fruR	LacI family fructose repressor
MKLDEIARLAGVSRTTASYVINGKARQYRVSEKTVEKVMAIVREYNYQPNAVAAGLRAGRTRSIGLVIPDLENTSYTRIANYLERQARQRGYQLLIACSEDQPDNEIRCIEHLLQRQIDALIVSTSLPPEHPFYQHWVGKSLPIIALDRALDRENFTSVVGADQDDAFSLARELRKQPISDVLFLGALPELSVSYLREQGFRQAWEGDERRVQFIYSNSFERSIAADTFVRFLSENDMPAAVFTTSFGLLQGMMDACLRVHGHLPAHVSIATFGDNELLDFLECPVLSAGQRHRDVAERVLELVLASLDEPCKPKPGLTRIRRNLYQRGRLGRRPQ
>AEV60913	Pseudomonas_fluorescens_f113	fruR	FruR
MKLSDIAQLAGVSVTTASYVINGKAEQQRISSATVERVRAVVQEHGFTPNPQAAGLRSRHTRTLGFILPDLENPSYARIAKLLEQGARARGYQLLIASSDDAPDSERQLLQLFRARRCDALIVASCLPAGDDSYQQLQAKGIPIIAIDRVMEPAHFCSVISDDRQASLQLTRSLLETHPRQIALISARPELSISQERAAGFREALAGFEGQVLIEHGESFSRECGRQLMEEMLARLGHLPDALITTSYVLLQGVFDALHDFPLKSRPLRLGTFGDTQLLDFLPLPVNAMSQQHQLIADKALELALAAIENDDYQPGVQAIARTFKQRIHQG
>AFY17925	Pseudomonas_sp_uw4	fruR	DNA-binding transcriptional regulator FruR
MKLSDIAQLAGVSVTTASYVINGKAEQQRISSATVERVRAVVEQHGFTPNPQAAGLRSRHTRTLGFILPDLENPSYARIAKLLEQGARARGYQLLIASSDDAPDSERQLLQLFRARRCDALIVASCLPAGDDSYYQLQAKGIPIIAIDRVMEPEHFCSVISDDREASLQLTRSLLEPQPKQIALIGARPELSISRERAAGFNEALTGFNGEVLIEEGESFSRECGKQLMEELLLRLGHLPDALVTTSYVLLQGVFDALHDFPLKNRPLRLGTFGDTQLLDFLPLPVNAMAQQHQLIADKALALALAAIEQSDYRPGVQAIARTFKQRIRQD
>CDH19263	Xenorhabdus_bovienii_str_kraussei_quebec	fruR	transcriptional regulator of the control of carbon and energy metabolism (GalR/LacI family)
MKLDEIARLAGVSRTTASYVINGKAKQYRVSDKTVEKVMAVVKEHNYHPNAVAAGLRAGRTRSIGLVIPDLENTSYTRIANYLERQARQRGYQLLIACSEDQPDNEMRCVEHLLQRQVDAIIVSTALPPEHPFYQRWTNRSLPIIALDRALDSEHFISVVGDDFEDAKMLAQELRQFPSESVLYLGALPELSVSFLREQGFREAWESDQREVNYLYANSYERDAAAEVFASWLENHPVPQVLYTTSFALLQGVMDTLLKRSGRLPEQLVIATFGDHELLDFLECPVLSVAQRHRDVAECALELVLASLDEKKRPEPGITRMRRHLCRRGSLSRKA
>EHU02318	Pantoea_stewartii_subsp_stewartii_dc283	fruR	DNA-binding transcriptional dual regulator
MKLDEIARLAGVSRTTASYVINGKARQYRVSDKTVEKVMAVVREHNYHPNAVAAGLRAGRTRSIGLVIPDLENTSYTRIANYLERQARQRGYQLLIACSEDQPDNEMRCIEHLLQRQVDAIIVSTSLPPEHPFYQRWINNPLPIIALDRALDREHFTSVVGADQDDAYALAAELRQLKVSNVLFMGALPELSVSFLRELGFREAWKGDERPIDFLYCNSFERTASAAVFEKYLQDHSMPDALFTTSFGLLQGVMDVTLKRNGRLPSNLAIATFGDHELLDFLECPVLSVGQRHRDVAERVLELVLASLDEPRKPKPGLTRIRRNLLRRGQLSRISN
>GAD88671	Vibrio_halioticoli_nbrc_102217	fruR	fructose transport system repressor FruR
MTLEEIAKLAGVSKTTASYVINGKAKKYRISEKTQRKVMAVVDEHHFQPDHAASSLRAGNSRSFGLIIPDLENSSYAKLAKLLEQNSRKAGYQILIGCSDDNPVTERALAEALLSRRIDALFVATSMPQANEFYQALLNKGTPVIAIDRLLDDEVFSCVVSEDFEAALQLTQSIMHEQVKTLGIVGALPNLPVSRHRQSGVEAALKGSSVSISFAYGEHFSANEGRLLAQQWVDNDCVPDAIICTSYTLLEGVLDVVLPNPELVKRLKIATFGDNRLLDFIPIKVNAMAQRFEEIADSALALALNASAKRYEPGVELIERALKVRNQPK
>GAL50818	Citrobacter_farmeri_gtc_1319	fruR	transcriptional repressor FruR
MKLDEIARLAGVSRTTASYVINGKAKQYRVSDKTVEKVMAVVREHNYHPNAVAAGLRAGRTRSIGLVIPDLENTSYTRIANYLERQARQRGYQLLIACSEDQPDNEMRCIEHLLQRQVDAIIVSTSLPPEHPFYQRWANGSFPIVALDRALDREHFTSVVGADQDDAEMLAGELRKFPADTVLYLGALPELSVSFLREQGFRAAWKDDPREVNFLYANSYEREAAAQLFEKWLETHPMPQALFTTSFALLQGVMDVTLRRDGKLPSDLAIATFGDNELLDFLQCPVLAVAQRHRDVAERVLEIVLASLDEPRKPKPGLTRIKRNLYRRGVLSRS
>BAN56344	Pseudomonas_putida_nbrc_14164	fruR	fructose transport system repressor FruR
MKLSDIARLAGVSVTTASYVINGKAEQQRISNATVERVRAVVEAHGFTPNPQAAGLRSRHTRTLGFILPDLENPSYARIAKQLEQGARARGYQLLIASSDDQPDSERQLQQLFRARRCDALFVASCLPPEDDSYREMQDKGLPVIAIDRRLDPAHFCSVISDDRDASRQLATSLLSAAPRSIALIGARPELSVSQARAGGFDEALQGYTGDIRRYQGEAFSRECGQRLMQQLIHDLGGLPDALVTTSYVLLQGVFDTLQARPADSRQLQLGTFGDNQLLDFLPLPVNAMAQQHGLIAATALELALAAIEEKRYEPGVHAVGRTFKQRITVA
>EKM20630	Vibrio_cholerae_henc_01	fruR	fructose transport system repressor FruR
MTLDEIAKLAGVSKTTASYVINGKAQKYRISEKTQKKVMAVVEQHNYKPDHAASSLRAGNSRSFGLIIPDLENTSYARLAKLIEQNSRKAGYQILIGCSDDNPQTEEKVAEALVSRRIDALFVASSMPAASEYYLKLQNSGTPVIALDRPMDDEHFCCVISEDFDAAFELTESVLSSEIKSIGLIGALAELQVSKERELGFRSACQQESKDVLVGYGQHFSREEGKKVLESWIANDELPDALVTMSYTLLEGVLDVMLEKPELMAKVRLATFGDNRLLDFLPIKINSLPQQFELIADSAMELALNASAKRYKAGVELIPRKIVKRHIDAKA
>CDG10661	Serratia_marcescens_subsp_marcescens_db11	fruR	DNA-binding transcriptional dual regulator
MKLDEIARLAGVSRTTASYVINGKAKQYRVSDKTVEKVMAVVREHNYHPNAVAAGLRAGRTRSIGLVIPDLENTSYTRIANYLERQARQRGYQLLIACSEDQPDNEMRCIEHLLQRQVDAIIVSTALPPEHPFYQRWANDPLPIIALDRALDREHFISVVGADEEDAFALAQELRTFPAESVLYLGALPELSVSFLREQGFRQAWQEDPRHVDYLYANSYEREAAGALFAEWLKTHPMPQALFTTSFSLLQGVMDVTLKQRGRLPTDLAIATFGDHELLDFLECPVLAVAQRHRDVAERVLELVLASLDEPRKPKPGLTRIRRNLFRRGSLSRK
>EST15378	Pseudomonas_putida_s610	fruR	fructose transport system repressor FruR
MKLSDIARLAGVSVTTASYVINGKAEQQRISNSTVERVQAVVQAHGFTPNPQAAGLRSRHTRTLGFILPDLENPSYARIAKRLEQGARARGYQLLIASSDDQPDSERQLQQLFRARRCDALFVASCLPPQDQSYRELQDKGLPVIAIDRGLDPRYFCSVISDDHDASRRLAASLLSTAPSSIALIGARPELSVSQARAGGFDDALQGFAGEVRRYQGEAFSRECGQRLMQQLIDELGHLPDALITTSYVLLQGVFDALHAQPIESRRLQLGTFGDNQLLDFLPLPVNAMAQRHGDMAAKALELALAAIEDKRYEPGVHAVARTFKQRIDAP
>CCO60612	Vibrio_nigripulchritudo	fruR	Fructose repressor
MTLDEIAKLAGVSKTTASYVINGKAQKYRISEKTQKKVMAVVEEHKFRPDHAASALRAGSSRSFGLVIPDLENTSYARLAKLLEAHSRQAGFQILIGCSDDDSEIEKNVVQALISRRIDALFVASAMADGSDYYYAIQQSGTPVIAIDRALDDEHFACVISEDFEGAKSLTQSIMSEPVKSIGLLGAMPELNVSKEREFGFLEALKDFDCQIYKAYGNHFDRENGRRLFEKWVGENTVPDAIVVTSYTLLEGILDGLLETPELLNKIKLATFGDNRLLDFLSIKVNSLPQQFELIADHAMEMGINASAKRYKPGLELVHRKLVVRQ
>GAL57815	Escherichia_vulneris_nbrc_102420	fruR	fru operon transcriptional repressor
MKLDEIARLAGVSRTTASYVINGKAKQYRVSDKTVEKVMAVVREHNYHPNAVAAGLRAGRTRSIGLVIPDLENTSYTRIANYLERQARQRGYQLLIACSEDQPDNEMRCIEHLLQRQVDAIIVSTSLPPEHPFYQRWANDSFPIVALDRALDREHFTSVVGADQDDAEMLAAELRTFPAENVLYLGALPELSVSFLREQGFRTAWKDDPREVSFLYANSYEREAAAQLFDKWLESNPMPQALFTTSFALLQGVMDVTLRRDGHLPANLAIATFGDHELLDFLQCPVLAVAQRHRDVAERVLEIVLASLDEPRKPKPGLSRIRRNLYRRGVLNRI
>BAN47383	Pseudomonas_resinovorans_nbrc_106553	fruR	fructose transport system repressor FruR
MKLSDIARLAGVSVTTASYVINGKAAQKRISPATVERVQAVVDEHGFKPNPQAAGLRSRQTRTLGFILPDLENPSYARLAKLLEQGARTRGYQLLIASSDDEPESERQLLKLFRARRCDALIVASCLPPQDDALEQLLDEGLPVIAVDRVRNPARFCTVVSDDRQASQQLTGSLLDPVPRRIALLGARPDLPISAERSAGFHDALAGLHCEVLELQGEDFSRACGERLMTELLRRGDLPDVLITTAYVLLAGVLDALREAGDWPEGMRVGTFGDTQLLDFLPLPVNSMYQQHELIAEQVLALALDAVERDIYEPGVRGVARRLKER
>GAB81033	Shimwellia_blattae_dsm_4481_nbrc_105725_gca_000327265_1	fruR	fru operon transcriptional repressor
MKLDEIARLAGVSRTTASYVINGKARQYRVSDKTVEKVMAVVREHNYHPNAVAAGLRAGRTRSIGLVIPDLENTSYTRIANYLERQARQRGYQLLIACSEDQPDNEMRCVEHLLQRQVDAIIVSTSLPPEHPFYQRWANDPFPIVALDRALDREHFTSVVGADQEDAEMLARELRTFPAERVLYLGALPELSVSFLREQGFRTAWQGDPRQVDYLYANSYERDAAAQLFDNWLETHPMPDALFTTSFALLQGVLDVTLRRDGKLPSDLAIATFGDHELLDFLQCPVLAVAQRHREVAERVLELVLAKLDEPKKIKTGLNRIRRNLYRRGTLSRN
>GAD67283	Vibrio_proteolyticus_nbrc_13287	fruR	fructose transport system repressor FruR
MTLDEIARLAGVSKTTASYVINGKAQKYRISEKTQQKVMAVVEAHNYRPDHAATSLRAGNSRSFGLIIPDLENTSYARLAKLLEQNSRSADYQILIGCSDDNPETEKKVADALVSRRIDALFVASAMPDASEFYLALQKSGTPVIAIDRPLDDEYFSCVISEDFGAAFELTQSLVCDGVTNFGLIGALPELNISRERQLGFEAAVKKAGQRFQVGYGQHFNREDGKKVFEEWVSDNTIPQALITTSYTLLEGVLDVLFEHPELMHRIQLATFGDNRLLDFLPIKINSLPQQFELIADSALELALNATAKRYNPGIELIPRKIVVRQQKR
>EUD03196	Providencia_alcalifaciens_rimd_1656011	fruR	fructose repressor
MKLDEIARLAGVSRTTASYVINGKAKQYRVSDKTVEKVMAVVREHNYHPNAVAAGLRAGRTRSIGLVIPDLENTSYTRIANYLERQARQRGYQLLIACSEDQPDNEIRCVEHLLQRQVDAIIVSTALPPEHPFYQRWANRSLPIIALDRALEKEHFISVVGDDQEDALMISKELRKFPAESVLYLGALPELSVSYLREQGFRKAWEGDTREVNYLYANSYERDAAADVFSNWLDSGNSMPDALFTTSFSLLQGVLDVALKRNGRLPENMVISTFGDNELLDFLGCPVLSLAQRHRDIAERILELVLASLDEKQKPETGIRRIRRDLCRRGSLGRKQ
>WP_006531640 445 GalR-B
MATLKDIAKLANVSSATVSRVLNKDKTLSVGEETRHRILTIAEELGYEKHKRSTNSNQERQKIAIVQWYSEQEELNDLYYYSIRIGLEKRAQELGYDVVRYFNNDILTISENVSGIIAIGKFSSEQINRLENLSKNLVFVDSDTLNAGHPCVTTDFDNAVVKVLDYFMQQGFTKIGMIAGEERTTDQKELIVDQRFRTFKNYAYENNLYNPDYVFVGDFSAPSGYALMKKAITELGDDLPQAFFVANDTLAIGALRALQEANISVPDRVSLISFNDTALTKQVFPALSSITVYTEEMGRTAVDILNHQLIKRHTVPTMTRLATTLTLRESTK
>WP_002271494 446 GalR-B
MATLKDIAKLAKVSQATVSRVLNKDETLSVSQKTKHRILTVADELGYQKHLKTTNSPQLRQKIAIVQWYSQQEELNDLYYYSIRIGIEKRAQELDYDIVRYFDNDISKVSADVVGLIAIGKFSTYQIAELEKLSDKLVFVDSDTLNAGYPCVMTDFDNAVVKVLDYFLDHGLTKIGMIAGEEKTTDGRELLIDQRFRTFRNYAYEQDIYNPNYIFIGDFSAQTGYHLMKKAIKELKENLPQAFFIANDSLAIGALRALQEANIPVPNRVSLISFNDTALTKQVFPALSSITVFTKEMGRTAVDILNRQILNPHIIPSMTRLATQLTLRESSI
>NP_721293 447 GalR-B
MIMATLKDIAKLAKVSQATVSRVLNKDETLSVSQKTKHRILMVADELGYQKHLKTTNSPQVRQKIAIVQWYSQQEELNDLYYYSIRIGIEKRAQELDYDIVRYFDNDISKVSADIVGLIAIGKFSTYQIAELEKLSDKLIFVDSDTLNAGYPCVMTDFDNAVVKVLDYFLDHGLTKIGMIAGEEKTTDGRELLIDQRFRTFRNYAYEQDIYNPNYIFIGDFSAQTGYHLMKKAIKELKENLPQAFFIANDSLAIGALRALQEANIPVPNRVSLISFNDTALTKQVFPALSSITVFTKEMGRTAVDILNRQILNPDIIPSMTRLTTQLTLRESSI
>WP_000212489 443 GalR-B
MATLKDIAQLASVSIATVSRVLNRDQSLSVTEETRHRILTVAEELGYTKHLKTGESHKPKQKIAIIQWGSEQGELDDLYYYQIRLGIEKRAQELDYDILRYFNDHPFTLSEEVIGILCIGKFSRAQISAFEEYQKPLVFLDSDTLSLGHTCIITDFYTAMKQVVDYFLSQGMDRIGILTGLEETTDQEEIIEDKRLENFRNYSQAKGIYHDELIFQGNFTAQSGYDLMKEAIQNLGDQLPPAFFAASDSLAIGALRALQEAGISLPDRVSLISFNDTSLTKQVYPPLSSITVYTEEMGRAGMDILNKEVLHGRKIPSLTMLGTKLTLRESTLNQE
>WP_000212490 444 GalR-B
MATLKDIAQLASVSIATVSRVLNRDQSLSVTEETRHRILTVAEELGYTKHLKTGESHKPKQKIAIIQWVSEQGELDDLYYYQIRLGIEKIAQELDYDILRYFNDHPFTLSEEVIGILCIGKFSRAQISAFEEYQKPLVFLDSDTLSLGHTCIITDFYTAMKQVVDYFLSQGMDRIGILTGLEETTDQEEIIQDKRLENFKNYSQARGIYHDELVFQGRFTAQSGYDLMKEAIQSLGDQLPPAFFAASDSLAIGALRALQEAGISLPDRVSLISFNDTSLTKQVYPPLSSITVYTEEMGRAGMDILNKEVLHGRKIPSLTMLGTRLTLRESTLNQE
>WP_000212515 441 GalR-B
MATLKDIAQLASVSIATVSRVLNRDQSLSVTEETRHRILTVAEELGYTKHLKTGESHKPKQKIAIIQWVSEQGELDDLYYYQIRLGIEKRAQELDYDILRYFNDHPFTLSEEVIGILCIGKFSRAQISAFEEYQKPLVFLDSDTLSLGHTCIITDFYTAMKQVVDYFLSQGMDRIGILTGLEETTDQEEIIEDKRLENFRNYSQARGIYHDELVFQGRFTAQSGYDLMKEAIQSLGDQLPPAFFAASDSLAIGALRALQEAGINLPDRVSLISFNDTSLTKQVYPPLSSITVYTEEMGRAGMDILNKEVLHGRKIPSLTMLGTRLTLRESTLNQE
>AAL67288 437 GalR-B
MATLKDIASLAEVSIATVSRVLNQDESLSVTEETRHRILTAADELGYTRHQKSGNFKKEKHQIAIIQWVSEEDELDDIYYYNIRLGIEKRAQELDYEILRYFNDIPFSLAEEVIGILCIGKFSREQITELESLGKSLVFVDSDTLLQGHPCVTTDFENAVQTALQYLKKQGCQSIGLLTGEEKTTDLQEIIPDSRRRAYRNFCIEEGIYDANLILTGNFSALSGYELIKAKLETEEKLPDAFFAASDSLAIGALKAFQEAGLIVPDQIQIISFNDTIMAKQVFPPLSCVTVYTEEMGRTAMDVLNKQVLSPREIPTLTMLGTKLTLRGSTKEKTIQLPTNP
>YP_141755 434 GalR-B
MATLADIAKLAGVSISTVSRVLNKDETLSVTEDTRHRILTIADEIGYTKYKTINNSKKEKYQVAIIQWVSEEHELDDIYYYNIRLGIEKRAYELDYEMLHFFNDIPSSLGEEVVGVLCIGKFSREQIAKLERLKKTLVFVDSDTLNQGHPCVTTDFENSVQSALCYLKEQGCNNIGLLIGQEKTTDATEIISDPRLRSYRNYCMEKGIYDPLFILTGDFTVQSGYELLDSKIKSGATLPDAYFAASDSLAIGALRALQENGIKVPDDIQIISFNDTTLAKQVYPPLSSVTVYTEEMGRTAMDILNKQLLAPRKIPTLTKLGTKLTLRNSTK
>EGG40179	Streptococcus_sanguinis_sk1087	galR	galactose operon repressor
MATIKDIAQTAGVSPATVSRVLNYDKSMSVSDETRKKIFDIAEQLNYKKSKRQKKTAPQTHRIAIVEWYTELEELDDLYYYSIRLGIEKKAQELGYDIVRIFNNDSLNQLEQIDGIIAIGKFSSKQVKEMEQYSPALVFVDSDTLDQGHSCVTTDFEHAVTHVLDHFLQQGIQEIAMIAGREETTDGTTSLDDPRLSSFCRYLNEKDLYQPAYVKIGKFSSESGYQLMKELIDQQKEQMPKAFFIASDALAVGALRALQEAGIAVPQDVQIISFNDTSIAKYVYPPLSTVTVFTEEMGKQALQMLDQVIKTDESPIPYMIKLSTKLTLRESSH
>AGU77877	Streptococcus_intermedius_c270	galR	galactose operon transcriptional regulator GalR
MATIKDIANIAGVSPATVSRVLNHDKSMSVSDETRQKIFDIAEELQYKKIKRGSNRNSRSRRIAIVEWYTEEEELDDLYYYAIRLGVEKKSQELGYNVIRFFNNEELNHLDQVDGIIAIGKFSPQKIRELELYAKHLVFIDSNTLAYGHSCVMADFENSVIAVLNHFLEKEHQQIGLLIGQEQTSDKTTTLSDPRLLAFKNYLTKKQLYQEKYVKIGNFSSESGYSMMKELIKNLGKQLPTAFFIASDALAVGALRALQEADIPVPDRVNVIAFNDTSIAKYVYPPLSTVTVFTEEMGRQGLQLLHENFQHPSSTIPRMVTLATKLTLRKSSL
>EGJ39225	Streptococcus_sanguinis_sk1056	galR	galactose operon repressor
MATIKDIAQVAGVSPATVSRVLNYDKSMSVSDETRKKIFDIAEQLNYKKSNRQKKTLPQTHRIAIVEWYTELEELDDLYYYSIRLGIEKKAQELGYDIVRIFNNDSLSQLEQIDGIIAIGKFSSKQVKELEQYSPALVFVDSDTLDQGHSCVTTDFEHVVTHVLDHFLEQGIREIGMIAGREETADGTTSLDDPRLACFCRYLSDKGLYQPTYVKTGKFSSESGYQLMKDMIDEQKEQMPKAFFIASDALAIGALRALQEARIAVPQDVQIISFNDTSIAKYVYPPLSTVTVFTEEMGKQALQMLDQMIKTDESPIPYMIKLSTKLTLRASSL
>EFX36525	Streptococcus_infantis_atcc_700779_gca_000187465_1	galR	transcriptional regulator, LacI family
MATLKDIAQLASVSIATVSRVLNRDQSLSVTEETRHRILTVAEELGYTKHLKTGESHKLKQKIAIIQWVSEQGELEDLYYYQIRLGIENRAQELDYDILRYFNDQPFTLSEEVIGILCIGKFSQAQIASFEEYQKPLVFLDSDTIALGHTCVITDFNNAVRQVVDYFTDHGIKKIGILSGLETTTDQEEVIADKRLDYFKSYTQEKGIYNDKFIFQGLFTAQSGYDLMKEAIEKLGDELPQAFFAASDSLAIGALRSLQEASISIPERVSIISFNDTILTKQVFPPLSSISVYTEEMGRTGMDILNREVLHGRKIPSLTMLGTKLTLRESTLH
>EHE85364	Lactobacillus_curvatus_crl_705	galR	bacterial regulatory s, lacI family protein
MATIKDIAQLANVSNATVSRVLNYDQTLSVGDETRQRIFEAAESLNYRKNTRKMNQQRGRIAIVEWYTAKEELEDLYYLSIRLGVEKKLKELGYDVTRFFQNDPFDTLHDATGAVVIGKYSPAQIKRLKKLNHNLVFVDMNTLDCEVSCVMTDFKTPIKSVINHFTTAGLTKIGMLTGQESTADNTKLGPDPRFIHFKTLLKAQKNYHPDWILTGDFTPESGYQLMIQLLQDQSSDLPEALFIANDAMAVGALRALHESGIKVPEQLSLISFNDTSICQYTFPTLSSVKVYTEQMGQSAAELLVKQLAASEIIPQVITIGTTLTLRSSSK
>CBJ21769	Streptococcus_mitis_b6	galR	member of GalR-LacI family of transcriptional regulators, binds DNA\x3b regulator of gal operon, galactose operon repressor
MATLKDIAQLASVSIATVSRVLNRDQSLSVTEETRHRILTVAEELGYTKHLKTGESHKPKQKIAIIQWVSEQGELDDLYYYQIRLGIEKRAQELDYDILRYFNDHPFTLSEEVIGILCIGKFSRAQISAFEEYQKPLVFLDSDPLSMGHTCIITDFYTAMKQVVDYFLSQGLNRIGILTGLEETTDQEEIIEDKRLENFKNYSQAKGIYHDELVFQGSFTAQSGYNLMKEAIQSLGDQLPPAFFAASDSLAIGALRALQEAGISLPDRVSLISFNDTSLTKQVYPPLSSITVYTEEMGRAGMDILNKEVLHGRKIPSLTMLGTRLTLRESTRND
>EGF14977	Streptococcus_sanguinis_sk330	galR	galactose operon repressor
MATIKDIAQTAGVSPATVSRVLNYDKSMSVSDETRKKIFDIAEQLNYQKSKRQKKTSLQTHRIAIVEWYTELEELDDLYYYSIRLGIEKKAQELGYDIVRIFNNDSLSQLEQIDGIIAIGKFSSKQVKELEQYSPALVFVDSDTLDQDHSCVTTDFEHAVTHVLDHFLQQDIRRIGMIAGREETADGTTSLDDPRLACFCRYLSDKGLYQPAYVKIGKFSSESGYQLMKDMIDQQKEQMPKAFFIASDALAVGALRALQEAGIAVPQDVQIISFNDTSIAKYVYPPLSTVTVFTEEMGKQALQMLDQMIKTDESPIPYMIKLSTKLTLRESSL
>EGJ38169	Streptococcus_sanguinis_sk49	galR	galactose operon repressor
MATIKDIAQAAGVSPATVSRVLNYDKSMSVSDETRRKIFDIAEQLNYKKSNRQKKTLPQTHRIAIVEWYTELDDLYYYSIRLGIEKKAHELSYDIVRIFNNDSLNQLEQIDGIIAIGKFSSKQVKELEQYSPALVFVDSDTLDQGHSCVTTDFEHAVIHVLDHFLQQSIREIGMIAGREETADGTISLDDPRLACFCHYLSEKGLYQPAYVKVGKFSSESGYQLMKELIDHQKEQMPKAFFIASDALAVGALRALQEAGIAVPQDVQIISFNDTSIAKYVYPPLSTVTVFTKEMGKQALQMLDQVIKTDESPIPYMIKLSTKLTLRESSH
>AGU83599	Streptococcus_anginosus_c238	galR	galactose operon transcriptional regulator GalR
MATIKDIAKSAGVSPATVSRVLNHDQSMSVSDETRQKIFDIAEELEYKKTKRGSKRNSQNRRIAIVEWYTEEEELDDLYYYAIRLGVEKKAQELAYDVMRFFNNEELNHLDQVDGIIAIGKFSTQKIKELELYTKHLVFIDSNTLAYGHSCVMADFENSVIAVLNHFLEKQHQQIGLLIGQEQTSDKTTILSDPRLVTFKNFLTEKQLYQEKYVKIGNFSSESGYSMMKELIENLGDQFPTAFFMASDALAVGALRALQEADIPVPDRVSLIAFNDTSIAKYVYPPLSTVTVFTEEMGRQGLQLLHEEFQHPGSTIPRMVTLATTLTLRKSSL
>EGF07667	Streptococcus_sanguinis_sk1	galR	galactose operon repressor
MATIKDIAQAAGVSPATVSRVLNYDKSMSVSDETRRKIFDIAEQLNYKKSNRQKKTLPQTHRIAIVEWYTELEELDDLYYYSIRLGIEKKAQKLGYDIVRIFNNDSLNQLEQIDGIIAIGKFSSKQVKELEQYSPALVFVDSDTLDQGHSCVTTDFEHAVTHVLDHFLQQGIQEIAMIAGREETTDGTTSLDDPRLACFCRYLSDKGLYQPTYVKTGKFSSESGYQLMKDMIDEQKEQMPKAFFIASDALAVGALRALQEAGIAVPQDVQIISFNDTSIAKYVYPPLSTVTVFTEEMGKQALQMLDQLIKIDESPIPYMIKLSTKLTLRESSL
>AEJ53113	Streptococcus_salivarius_57_i	galR	galctose operon repressor protein
MATLKDIAKLADVSIATVSRVLNQDENLSVTEETRHRILTAADEIGYTKHKKIGNLKKEKHQVAIIQWVSEEDELDDLYYYNIRLGIETRAHELDYEMLRYFNDIPFSLAEEVIGILCIGKFSREQITELESLGRSLVFVDSDTLLQGHPCVTTDFENAVQTALSYLTEQGCKSIGLLTGQEKTTDSTEIVPEPRLRSYRNYCIEKSIYDPLLILSGNFTVRSGYDLLASKIASGTPLPDAYFAASDSLAIGALRALQENGINVPEDIQIISFNDTSLAKQVYPPLSSVTVYTEEMGRTAMDVLNKQVLAPREIPTLTMLGTKLTLRESTK
>EFV98750	Streptococcus_australis_atcc_700641_gca_000186465_1	galR	transcriptional regulator, LacI family
MATLKDIASLANVSIATVSRVLNQDTSLSVTEETRHRILTVADELGYTRHQKSGNFKKEKQQIVIIQWKSEEGELDDLYYYNIRLGIEKRAQDLDYGILRYFNDIPFRLGEEVVGVICIGKFSRIQIVELEKLAKPLVFVDSNTLNQGHPCVTTEFENAVQTALHYLRKQGCTTIGLLTGEEKTTDLLESIPDPRRRAYRNYCIERNIYHPELILTGSFTAQSGYDLISSQLQSGSPLPDAYFAASDSLAIGALRAFQEAGIKVPDNIQLISFNDTSLAKQVFPPLSTITVFTEEMGRTAMDVLNKQVLAPREIPTLTMLGTKLTLRESTKNG
>EKB53288	Streptococcus_iniae_9117	galR	galactose operon repressor
MATLKDIAKLAKVSQATVSRVLNQDQSLSVSEETRHRILTSADQLGYKKHEKAINSPKSKQKIAIYEWYSQQEELNDLYYYSIRIGLEKRAEQLGYDITRFFNNDPLVMDEDIVGIIAIGKFSQKQITTLEAFDKVLVFVDSDTLTAGHHCVTTDFDHSVMRVIDHFLSKGLRQIGMIAGEEKTSDQLETIIDQRFRTFKNYAYENGIYRPDSIFVGDFSTQSGYQLMTQAIKTLGDNLPKAFFVANDTLAVGALRALQEAGITVPNRVSLICFNDTPITKQVYPALSSITVFTEEMGTTAVDILNKQLISPGSSVTLTRLGTKLTLRDSSL
>AEH52479	Bacillus_coagulans_2_6	galR	transcriptional regulator, LacI family
MATMADIAKMAGVSIATVSRVLNYDDKVVASDETRRKIFEAAESLNYTKHINKKTARREKIAIVQWSSQEEELNDIYYMSIRLGAEKYAEEHGLSISRVYAEYEKIPGDVEGILAIGKFSKQQIQVLQSFQKPICFVDTYYEVGSADQVMVDFEQAVKDVIDYFVQQGHQRIGYIGSLAEDEMNSGIDPRSLEYTRYMQKLGLYRKEDVFDFKGKYDVRAGYQQMISAIRNRGDHLPTAFFIANDPMAIGSLKALHENNIRVPEQVSLIGFNDVSVSQYTVPALSTVKVYTEVMGEEGVALLLERINSREIPKKVRLGTKLAIRESSK
>EFI84836	Listeria_grayi_dsm_20601	galR	transcriptional regulator, LacI family
MATIKDIAEKAGVSAATVSRVLNFDNTLSTSDETKKRIFEVAESLHYTKHKQKKQKKHAKIALVKWYTEQEELMDIYYLAIRMGVEAKAAELGYQFVSVTQDAETMLKGAEGIIAIGKFSDKQIEKLETYRVPICFTDQDMSVRRLDSVVADLDQGVISVIDYFIDQGHSKIGFLGGEEFFTDHSSIITDTRASSFQAYLEKKGRYDEQMVFTGAFNVESGYQLMTEAIQTLGTQLPSAFFAANDSIAIGALRALQHAKIKVPEQVAVIGLNDTSVAKYVYPPLSTVRVYTELMGETAMKLLHERLTGERDVAKKVMIATDLIIRESSEVK
>EGC27534	Streptococcus_sanguinis_sk678	galR	transcriptional regulator, LacI family
MATIKDIAQTAGVSPATVSRVLNYDKSMSVSDETRKKIFDIAEQLNYKKSKRQKKTSPKTHRIAIVEWYTELEELDDLYYYSIRLGIEKKAHELGYDIVRIFNNDSLSQLEQIDGIIAIGKFSTKQVKELEQYSPALVFVDSDTLDQGHSCVTTDFEHAVTHLLDHFLQQDIREIGMIAGLEETTDGTTSIDDPRLACFCRYLSEKGLYQPAYVKVGKFSSESGYQLMKDMIDEQKNKMPKAFFIASDALAVGALRALQESGIAVPQDVQIISFNDTSIAKYVYPPLSTVTVFTEEMGKQALQMLDQVIKTDESPIPCMIKLSTKLTLRKSSL
>AFJ26304	Streptococcus_parasanguinis_fw213	galR	Galactose operon transcriptional repressor, LacI family
MATIKDIAEKAGVSQATVSRVLNQDATLSVSEDTRSRILRIAEDLHYQKKSRKTAPQPVEDFHKIVIFEWYTREEELDDLYYYAIRMGLEKQAQELGYEIFRIFNNDDWSLIQEADGIIALGKFSPKTIQDLESYGKPLIFVDSNTLYLGNSCVTTDLEDSVITALEYFLNHGHKEIGLLVGQEETADATPLQMDPRQRTFQQFLTEKGLYEERFVSVGQFSTESGYQMMEQLIQDLGDDLPTAFFMASDALAVGALRSLQEHQIAIPDRVSIISFNDTSIAKYVFPALSTVTVYTEEMGKQAIQMLRQTFQGSQPSVPYMVKLATKLTIRDSSR
>CCF01513	Streptococcus_macedonicus_aca_dc_198	galR	Galactose operon repressor, GalR-LacI family of transcriptional regulators
MATLKDIAKLAKVSSATVSRVLNQDATLSVSEETRHRILTVAEELGYEKHKHSTNILQERQKIAIVQWYSEQEELNDLYYYSIRIGLEKRAQELDYDVLRYFNNDILTISESVSGIIAIGKFSDQQIHSLESHSKNLVFVDSDTLNAGHPCVTTDFDNAVVKVLDYFMQKGFTKIGMIAGEERTTDQKELIIDQRFRTFKNYAYENNLYNPNYIFAGDFSAQAGYELMKKATTELGDDLPQAFFVANDTLAIGALRALQEANIAVPDRVSLISFNDTALTKQVFPALSSITVYTEEMGRTAVDILNHQLIKRHTVPTMTRLATTLTLRDSTK
>AEB30839	Carnobacterium_sp_17_4	galR	galactose operon transcriptional regulator, LacI family
MATIKDIAEQAGVSSATVSRVLNYDETLSVGDETKKRVFEVAEALEYTKYQKKKANKQGKLAIVQWYTEKEELDDLYYLSIRLGVEKRAEEMNYEIVRIFQNTDFEMNSSIEGIIAIGKFSDSQVNKLTSWTENICFVDFDQLHHKLDSVVIDFEQAVNSVMDYFCTNDYKNIGLIAGQENFGDRSKPIIDKRTTIFENYMKQAGIYKENHVFTGSFNVASGQELMKKAIETLKDDLPDAFFISNDSMAIGCLRALQEAGISVPERVSLIGFNDISVAKYIYPTLSTVKVYTELMGETGFDLWLDKLTTERTVAKKVTLSTDLILRESTKLNR
>CAZ51093	Streptococcus_suis_sc84	galR	galactose operon repressor
MVTIKDIAKQAHLSSATVSRVLKGDLTLSVSQETRDRIFNLAQELGYTKHIKKQAPQQKGTIGIVQWYTESEELADLYYYSIRASIEHTASLLGYQIVRSFNDLTNPLLQEVDGIIAVGKFSSGQIAELSSLSSKIIFVDSDTLTEGFSCVTTDFEHSVQTVIDHFHSQGLTDIGLLVGQEETTDGHQLPTDPRLTAFRDYLDTLGMLQEDYIYQGKFSTQSGYELMSQAIEDLGDKLPPAFFMANDTLAVGALRALQERQIAVPDRIQLITFNDTAITRQVYPALSSISVFTEEMGQEAMQLLDRIITSPTPHHPRKIKLGTQLVIRESSY
>EFX40338	Streptococcus_peroris_atcc_700780	galR	transcriptional regulator, LacI family
MATLKDIAQLASVSIATVSRVLNRDQSLSVTEETRHRILTVAEELGYTKHLKTGESHKLKQKIAIIQWISEQGELEDLYYYQIRLGIEKRAQELDYDILRYFNDQPFTLSEEVIGILCIGKFSKAQITSFESYHKPLVFLDSDTLSLGHTCVITDFYNAVRQVVDYFTNHDFKRIGILSGLETTTDQEEVIADKRLDSFKSYTQEKGIYNEKFIFQGQFTAQSGYDLMKEAIEKLGDQLPQAFFAASDSLAIGALRALQEASISIPERVSIISFNDTILTKQVFPPLSSITVYTEEMGRTGMDILNREVLHGRKIPSLTMLGTKLTVRESTLH
>EFM28272	Streptococcus_bovis_atcc_700338	galR	transcriptional regulator, LacI family
MATLKDIAKLAKVSSATASRVLNQDATLSVSEETRHRILTVAEELGYEKHKRSTNTLQERQKIAIVQWYSEQEELNDLYYYSIRIGLEKRAQELGYDIIRYFNNDILTISENICGIIAIGKFSSAQISKLEKLSQNLVFVDSDTLNAGHPCVTTDFDNAVIKVLDYFMDQGFTKIGMIAGEERTTDQQELIVDQRFRTFKNYAYENNLYNPNYIFVGDFSAQAGYKLMKKAITELGDDLPQAFFLANDTLAIGALRALQEASIIVPNRVSLISFNDTPLTKQVFPALSSITVYTEEMGRTAVDILNRQLINHNTIPTMTRLATTLTLRDSTK
>CAI55067	Lactobacillus_sakei_subsp_sakei_23k	galR	Galactose operon transcriptional regulator, LacI family
MATIKDIAQLAKVSNATVSRVLNYDQSLSVSDETRQRIFEAAESLSYTKNTKKNNNHRGRIAIVEWYTATEELEDLYYLSIRLGVEKKLQELGFEVTRFFQNDPFDTLYDAAGVIVIGKYSLGQITRLKKLNRNLVFVDMNTLDYEISCVMTDFKTPVKAVVDHFMASGLTKIGMLTGQESTSDNVKLDTDPRSTHFKHYLKKQNNFHPEWLLTGDFTPESGYQLITQLLHEQAENLPEALFIANDAMAVGALRALHEAAIKVPEQLSLISFNDTSICQYTFPTLSSVKVYTEQMGQSAAELLIKQLDAEQVIPQVITIGTSLTLRNSSK
>AGL47338	Streptococcus_suis_tl13	galR	Galactose operon repressor, GalR-LacI family of transcriptional regulators
MVTIKDIAKQAHLSSATVSRVLKGDLTLSVSQETRDRIFNLAQDLGYTKHLKKQAPQQKGTIGIVQWYTESEELADLYYYSIRASIEQTASLLGYQIIRSFNDLTNPLLQGLDGIIAVGKFSSGQIAELTNLSSKLIFVDSDTLTEGFSCVTTDFEHSVQTVIDHFHSQGLTDIGLLVGQEETTDGHQLPTDPRLTAFRTYLGSLGILQEDYIYQGKFSTQSGYELMSQAIADLGDQLPTAFFMANDTLAVGALRALQERQIAVPERVQLITFNDTAITRQVYPALSSISVFTEEMGQEAMQLLDRIITSPTPHHPRKIKLGTQLVIRESSY
>BAO07277	Enterococcus_mundtii_qu_25	galR2	lacI family transcriptional regulator
MATIKDIAQLAGVSPATVSRVLNYDEKLSVGMETKQKIFEVAEHLNYKKHHKNLASEKQTIKLIQWYDTQEELEDLYYLSIRLGIEKKAEEANIRLIKETWDAISEQSADGTIALGKFDEEQLKELKRTQENLLLVDSDGTRFGIDSLVVDFESSLRLVMDHFLQEEVKQLVMLAGKEYTKQHRTPVTDPRTAIFQKLISEEKNLTGKIIEADFSVEAGYQAVHDFLLQEKELPDALFAANDALAIGALKAIKEAGLTIPQDISVIGFNDISVAKYVSPPLSTVKVYTEWMGELAVETLTQLIHSTAPVARKITIATELILRESTKQSTIK
>AGU81794	Streptococcus_anginosus_c1051	galR	galactose operon transcriptional regulator GalR
MATIKDIAKSAGVSPATVSRVLNHDQSMSVSDETRQKIFDIAEELEYKKTKRRDKRYSQNRRIAIVEWYTEEEELDDLYYYAIRLGVEKKAQELGYDVMRFFNNETLNQLEQIDGIIAIGKFSPQKIKELELYTEQLVFIDSNTLAYGHSCVTTDFENSVTTVLNHFLERGHRQIGLLVGQEQTSDKTTILSDPRLVTFKNYLTEKQLYQETYVKIGNFSSESGYSMMKELIANLGDQLPTAFFMASDALAVGALRALQEADIPVPDRVSLIAFNDTSIAKYVYPPLSTVTVFTEEMGRQGLQLLHEEFQHPGSTIPRMVTLATKLTLRKSSL
>CBZ00120	Streptococcus_oralis_uo5	galR	GalR, member of GalR-LacI family of transcriptional regulators, regulator of gal operon,galactose operon repressor
MATLKDIAQLASVSIATVSRVLNRDQSLSVTEETRHRILTVAEELGYTKHLKTGESHKPKQKIAIIQWVSEQGELDDLYYYQIRLGIEKRAQELDYDILRYFNDHPFTLSEEVIGILCIGKFSRAQISAFEEYQKPLVFIDSDTLSLGHTCIITDFYTAVKQVVDHFLSQGLDRIGILTGLEETTDQEEIIQDKRLENFKDITQAKGIYHEELVFQGSFTAQSGYDLMKEAIQSLGDQLPPAFFAASDSLAIGALRALQEAGISLPDRVSLISFNDTSLTKQVYPPLSSITVYTEEMGRAGMDILNKEVLHGRKIPSLTMLGTKLTLRESTRNE
>AGU72595	Streptococcus_constellatus_subsp_pharyngis_c232	galR	galactose operon transcriptional regulator GalR
MATIKDIANIAGVSPATVSRVLNHDQSMSVSDETRQKIFDIAEELQYKKIKRGSNRNSHNHRIAIVEWYTEEEELDDLYYYAIRIGVEKKAQELAYDVMRFFNNEELNHLDQVDGIIAIGKFSTQKIKELELYTDKLVFIDSNTLAYGHSCVTTDFENSVIAVLNHFLEKQHQQIGLLIGQEQTSDKTTTLSDPRLLAFKNYLTKKQLYQEKYVKIGNFSSESGYSMMKELIENLGKQLPTAFFIASDALAVGALRALQEADIPVPDRVNIIAFNDTSIAKYVYPPLSTVTVFTEEMGRQGLQLLHEKFQHPSSTIPRMVTLATKLTLRKSSL
>AEN78375	Lactobacillus_ruminis_atcc_27782	lacI	Galactose operon repressor
MATIKDIAERAQVSPATVSRVLNYDETMSVSIETRNRIFQVAEELNYVKYKSKNKKKNSKSSEPTHTIAVIQWYTEQEEINDLYYYAIRIGIEKKAHLMGCDVTRIYQDDPLDKAGSADGVIAIGKFSEEQIEDIIKTNDNVIFVDSDTLKYGCSCVLSDFAGSVDSVIDHFLSHGQRKIGMLVGEEHTSDQKDSLIDPRFKQFKHRLSELNLYNPQYVFIGKFLPESGYEMMNQAIEELGENLPQAFFAANDAIALGALRSLNEHKISVPDRVSLISFNDTSLAKYAFPSLSAVKVFTEEMGAVAARMLVDGLNEEISVPQMTTLATCLIERGSSIN
>AEJ26107	Streptococcus_equi_subsp_zooepidemicus_atcc_35246	ebgR	galactose operon repressor
MVTLKDIAALAKVSPATVSRVLNKDQSLSVGQETKHRILTIADELGYQKHLKATNSPKSKLKIAIVQWYSQEEELNDLYYYAIRIGIEKRAYELDYDIVRYFNNDILRISGDYAGIIAIGKFSACQIKELEALSQHLVFVDSDTLELGHPCVTTDFDNAVLKVLDYFMSKGIYSIGMIAGEEKTTDGREALVDQRFRTYKNYASEHGIYQPKYVYIGPFSAQSGYELMTQAIEELGDDLPKAFFIANDTLAIGALRALQERGLAVPERVELISFNDTPLTRQVFPALSSVTVFTEDMGRMAVDVLNRNILNPERVKTMTILATELTLRDSTIG
>WP_013746680 5090_GalRS_999 GalRS
MVTIRDVAKVAGVSVATVSRVLNDHPSISEKAKNKVLQAVAELNYQPNANAQALASHAVDTIGVVVTDVTDPFFAILVKSVDQVAECYQKNILIGMGYHNADKERKAIDNLLRKRCTCLVVHAKALSDEELASYLTAVKGMVIINRIVPGFENRCIGLDNVKGTEIATETLIRSGHRCIGYIGSNHPIHDETDRLQGYLNTLQKYKIPIRELAITKSSPNFEGGEEAMINLLSYNSDLTAVVAYNDSMAAGAMSVLSENGIIVPKDFSLIGFDDMPIANHLIPKLTTIRYPIDLMANYAAKLALSLANNDIDLPEPIQFNPTLVRRFSVERRIK
>YP_003255465 5021_GalRS_999 GalRS
MVTIRDVANQAGVSVATVSRVLNNHPSTKDKTRHLVLNAIEQLGYRPNANAQALASQSSDTLGVVVTDVTDSFFAILVKAVDHVAMEHGKNILIGMGYHQAEKERDAIDTLLRKRCNCLVVHSKALDDQTLAEYLDSVPGMVIINRCIKGYESRCVSLDNRKGTFIATNTLIQAGHRHIGYIGSNHKINDETERKQGYLNALTEHHIPIVENAIVHNSPDFEGGEEAMINLLSYNDNLTAVVAYNDSMAAGALSVLNENNIKVPKQFSIIGFDDMPIARYLVPKLTTIRYPIDLMANYAAKLALGLVDMDICLPINPQFNPTLVQRFSVENIHHTGE
>YP_003007705 5004_GalRS_999 GalRS
MATVTIRDVAKQAGVSVATVSRVLNNHPSTREDTRLAVLSAVEQLDYRPNANAQALASQNSDTLGVVVTDVTDAFFAILVKSVDHVAMEHGKNILIGMGYHQAEKEKEAIDTLLRKRCNCLVVHSKALDDQTLAAYLESVPGMVIINRCIKGYESRCVSLDNQKGTYIATTTLIKAGHRHIAYIGSNHKINDEADRKQGYLDALTEHHIPVAENAIVHSSPDFEGGEEAMINLLSYDDNLTAVVTYNDSMAAGALSVLNENNIKVPKQFSIIGFDDMPIARYLVPKLTTIRYPIDLMANYAAKLALSLVDKTISLPINPQFNPTLVRRFSVENAYHSSEKS
>EFU67868 5070_GalRS_999 GalRS
MIPWALVIHNEGISMVTIRDVAKQAGVSVATVSRVLNNHPCAKEHTRAAVLNAIEQLGYRPNANAQALASQSSDTLGVVVTDVTDAFFAILVKAVDHVAMEHGKNILIGMGYHQAEKEKEAIDTLLRKRCNCLVVHSKALDDQTLADYLESVPGMVIINRCIKGYESRCVGLDNQKGTYIATNTLINAGHRHIGYIGSNHRINDEAERKQGYLNALTEHGIPIVENAIVHSTPDFEGGEEAMINLLSYNDNLTAVVAYNDSMAAGALSVLNENNIKVPKQFSIIGFDDMPIARYLVPKLTTIRYPIDLMANYAAKLALSLVDKTLSLPINPQFNPTLVRRFSVENAYPKEEKR
>EGC71386 5080_GalRS_999 GalRS
MTNVAFLKVTAFNFIQIYYDNYHEKMNESPVMPTIRDVAELACVSVATVSRVINHSPSVSEKTRYSVQRAMEVLNYQPNANAQALAVQNTDTIGVVVTDVTDPFFAILVKSVDKVAEEHQKTILIGIGYHHAEKEREAIDTLLRKRCSCLVVHSKALSDEELRHYLENVPGMVVINRVIAGYENRCVSLDNRQGTYLATEMLIRYGHKHIAYIGSNHGILDETERKEGYLEALEAHNFPIVEQAIVHNSPDFEGGEKAMIDLLSYNSNLTAVVAYNDTMAAGAISVLNENNIKVPKQFSIVGFDDMPIARYLIPKLTTIRYPIDLMANYAAKLALSLVDSSIITPTVVQFNPTLVRRFSVENTMKP
>YP_001292761 408_GalRS_5 GalRS
MSTIRDVAKLANVSVATVSRVLNHSISVSENTRLVVEQAIAQLYYQPNANAQALAVQNTDTIGVVVTDVTDAFFAILVKAVDKVAEAHQKTILIGIGYHHAEKEREAINTLLRKRCSSLVVHSKALSDDELSHYLNTVPGMVIINRVIKGYEHRCVSLDNQKGTYLATEMLIRYGHQHIAYIGSNHAIFDEVERRNGYLAALKDHNYPIIEQAITLNTPDFEGGEKAMIDLLSYNKNLTAVVAYNDSMAAGAISVLNENSISVPSQFSIVGFDDMPIARYLIPKLTTIRYPIDLMATYAAKLALSLTDEKIITPPMVQFNPTLVRRFSVESKI
>WP_005666159 406_GalRS_5 GalRS
MSTIRDVAKLANVSVATVSRVLNHSLSVSENTRLAVEQAIAQLAYQPNANAQALAVQNTDTIGVVVTDVTDAFFAILVKAVDKVAEAHQKTILIGIGYHHAAKEREAINTLLRKRCSSLVVHSKALSDDELSHYLNTVQGMVIINRVIKGYEHRCVSLDNQKGTYLATEMLIRYGHQHIAYIGSNHAIFDEVERRNGYLAALKDHNYPIIEQAITLNSPDFEGGEKAMIDLLSYNKNLTAVVAYNDSMAAGAISVLNENNISVPSQFSIIGFDDMPIARYLIPKLTTIRYPIDLMATYAAKLALSLTDEKIITPPVVQFSPTLVRRFSVESR
>CAA46729 407_GalRS_5 GalRS
MSTIRDVAKLANVSVATVSRVLNHSLSVSENTRLAVERAIAQLAYQPNANAQALAVQNTDTIGVVVTDVTDAFFAILVKAVDKVAEAHQKTILIGIGYHHAEKEREAINTLLRKRCSSLVVHSKALSDDELSHYLNTVQGMVIINRVIKGYEHRCVSLDNQKGTYLATEMLIRYGHQHIAYIGSNHAIFDEVERRNGYLAALKDHNYLIIEQAITLNSPDFEGGEKAMIDLLSYNKNLTAVVAYNDSMAAGAISVLNENNISVPSQFSIIGFDDMPIARYLIPKLTTIRYPIDLMATYAAKLALSLTDEKIITPPVVQFNPTLVRRFSVESR
>WP_005655631 404_GalRS_5 GalRS
MSTIRDVAKLANVSVATVSRVLNYSLSVSENTRLVVEQAIAQLAYQPNANAQALAVQNTDTIGVVVTDVTDAFFAILVKAVDKVAEAHQKTILIGIGYHHAEKEREAINTLLRKRCSSLVVHSKALSDDELSHYLNTVQGMVIINRVIKGYEHRCVSLDNQKGTYLATEMLIRYGHQHIAYIGSNHAIFDEVERRNGYLAALKDHNYPIIEQAITLNSPDFEGGEKAMIDLLSYNKNLTAVVAYNDSMAAGAISVLNENNISVPSQFSIIGFDDMPIARYLIPKLTTIRYPIDLMATYAAKLALSLTDEKIITPPVVQFNPTLVRRFSVESR
>YP_087836 411_GalRS_5 GalRS
MITIRDVAKQAGVSVATVSRVLNNASSSEKARKAVQSAVEKLGYSPNANAQALALPTTDTIGVVVTDVTDAFFAILVKAVDQVASSYNKTILIGIGYHNAEKERNAIDTLLRKRCSCLVVHSKALSDEELANYLEQVPGMVIINRSIQGYEHRCVSLDNQRGTFLATETLIRLGHKRIGYIGSNHHINDEEERRQGYIQALQHHRLPQIDDAIIQSSPDFEGGEEAMIKLLSYHSDLTAVVAYNDSMAAGALSVLNENNINVPRQFSIIGFDDMPISRYLIPKLTTIRYPIDLMANYAARLALSLVNEGIETPLHAQFNPTVVRRFSTENCNNP
>NP_245974 410_GalRS_5 GalRS
MVTIHDVAQHAGVSVATVSRVLNNHPSASEKARIAVQAAIEKLGYQPNANAQALAMKNTDTIGVVVTDVTDAFFAILVKAVDKVAEEYKKTIIIGIGYHNAEKEKEAIDTLLRKRCSCLVVHAKALSDEVLCQYLEKVPGMVIINRVVQGYEHRCVSLDNEKGTFIATETLIKLGHKKIGYIGSNHYIMDEIERHRGYLAALKQYHIPVIEHAITHSSPDFEGGEEAMINLLSYNSDLTAVVAYNDSMAAGAISVLNENNIRVPAQCSIIGFDDMPIARYLIPKLTTIRYPIDLMANYAAKLALSLVDQDVKKPSHIQFNPTLVRRFSTEQHSQ
>WP_005762902 5017_GalRS_999 GalRS
MVTIHDVAKEAGVSVATVSRVLNNHPSASAKARLAVESAVQKLGYQPNANAQALAMKNTDTIGVVVTDVTDPFFAILVKAVDKVAEEYKKTILIGIGYHNAEKEMEAIDTLLRKRCSCLVVHSKALTDETLKNYFAKVPGMVLINRIVEGYENRCVNLDNQKGTYLATEMLIRLGHKNIGYIGSNHYISDEMERKMGYLKALENNNITFNEHAVTHSSPDFEGGEEAMINLLSYNSDLTAVVAYNDSMAAGAISVLNENNINVPKQFSIIGFDDMPIARYLIPKLTTVRYPIDLMANYAAKLALSLAHQEISAPTNIQFNPTLVRRFSTEQPDKM
>YP_454642 163_GalRS_0 GalRS
MTTIRDVARLAGVSVATVSRVLSDSASASKQARERVLSAVSQLGYRPNANAQALANQSSDTIGVVVMDVADPFFGALVKAVDDVAQRHQKNVLISNSYHQADKERHAIEVLIRQRCSALVVHAKMLSDEELIGFMQSEPGMVLVNRIVAGYEHRCVALDNVAGALMATRMLLKQGHRNIGYIGSNHDIEDQYQRHQGYLLAMNEAGITPQQSWQVRADPYLHGGEQAMVELLGRNQQLSAVFVYNDSMAVGALATLKENGITVPAHFSVIGFDDLPISRYTSPHLTTVRYPVWMMAVAATELALKGTAGQLDPGQNHLYMPTLVRRYSVAPRQTVTAIAASPQDEM
>WP_008812887 5073_GalRS_999 GalRS
MITIRDVARLAGVSVATVSRVLNNTAITTAETKAVVQSAVAELGYRPNANAQALATQSSDMLGVVVMDVSDPFFGALVKGVDEVAQRERKNLLIANSYHDADKERKAIEMLIRQRCNALIVHAKMLSDEELVAFMHQVPGMVLINRIVPGYEHRCVGLNNQAGGQMATQLLLDKGHRRIGFLGSNHDIEDQRMRKKGYEIALHSAGIEGSKAWYAYASPDLQGGEAAMVELLGRNQQLSAVFAYNDAMAAGALAVLKENGISIPEQFSIIGFDDIPIARYTSPKLTTIRYPIVSMATLATELALKSVHQTPLSPEGHCFMPTLVQRWSVGSR
>WP_004699436 1538_GalRS_4 GalRS
MAALYSAGNSITIRDVASRAGVSLATVSRVLNNSASIRPETRAAVLKAVSELDYRPNANAQALATQSSDTIGVVVMDVSDPFFGALVKAVDTVAQRHQKYLLIGNSYHQADKERHAIEVLLRQRCNALVVHAKALSNRELIAFLEQVPGMVLINRIIPGFEHRCVGLDNVSGAQMACRLLLKKGHQRIGFLGSNHPIDDVIQRQCGYLNALKEAGITAPESWRAWGTPDLVGGERAMIDLLGRNLQLSAVFAYNDSMAAGALAVLKENGISVPEQFSLVGFDDIPIAHYTSPNLTTVRYPIVSMATLATELALDGASRESDPHAAYCFQPTLVPRHSVANCGIAH
>WP_005273838 1724_GalRS_4 GalRS
MAALHSSGNSITIRDVASRAGVSLATVSRVLNNSAAIRPETRAAVLKAVSELGYRPNANAQALATQTSDTVGVVVMDVSDPFFGALVKAVDTVAQRHQKYVLIGNSYHQADKERHAIEVLLRQRCNSLVVHAKALSDGELIGFLEQVPGMVLINRIIPGFEHRCVGLDNVSGAQMACRLLLKQGHQRIGFLGSNHPIDDVMQRQTGYRNALEAAGITALDSWRAYGTPDLAGGERAMIDLLGRNLQLSAVFAYNDSMAAGALAALKENGISVPEQFSLVGFDDIPIARYTSPKLSTIRYPIVSMATLATELALAGANHPLDPQATYCFTPTLVPRHSVAICGGAH
>WP_004876290 1730_GalRS_4 GalRS
MAAQHSSGNSITIRDVASRAGVSLATVSRVLNNSAAIRPETRAAVLKAVSELGYRPNANAQALATQSSDTVGVVVMDVSDPFFGALVKAVDTVAQRHQKYVLIGNSYHQADKERHAIEVLLRQRCNSLVVHAKALSDGELIGFLEQVPGMVLINRIIPGFEHRCVGLDNVSGAQIACRQLLKQGHQRIGFLGSNHPIDDVMQRQTGYLNALEAAGITALDSWRAYGTPDLAGGERAMIDLLGRNLQLSAVFAYNDSMAAGALAALKENGISVPEQFSLVGFDDIPIARYTSPKLSTIRYPIVSMATLATELALEGANRPLDPHATYCFTPTLVPRHSVAICGVAH
>WP_004709155 1726_GalRS_4 GalRS
MAILHSAGNNITIRDVASRAGVSLATVSRVLNNSAAIRPETRAAVLKAVAELGYRPNANAQALATQSSDTVGVVVMDVSDPFFGALVKAVDTVAQRHQKYVLIGNSYHQADKERHAIEVLLRQRCNALVVHAKALSDGELIAFLQQVPGMVLINRIIPGFEHRCVGLDNVSGAQMACRLLLKQGHHRIGFLGSNHPIDDVLQRQIGYLNALEGAGITGPESWRAYSTPDLVGGERAMIDLLGRNLQLSAVFAYNDSMAAGALAVLKENGISVPEQFSLVGFDDIPIARYTSPKLTTVRYPIVSMATLATELALEGASHAPDPHAAYCFKPTLVPRHSVAICGVAH
>WP_004713485 1535_GalRS_4 GalRS
MATLHSAGNTITIRDVASRAGVSLATVSRVLNNSASIRPETRAAVLKAVSELGYRPNANAQALATQSSDTVGVVVMDVADPFFGALVKAVDTVAQRHQKYLLIGNSYHQADKERNAIEVLLRQRCNALVVHAKALSDSELISFLDQVPGMVLINRIIPGFEHRCVGLDNVSGAQMACRLLLKQGHQRIGFLGSNHPIDDVMQRQTGYLNALEGAGITAPDSWRAYSTPDLAGGERAMIDLLGRNLQLSAVFAYNDSMAAGALAVLKENGINVPEQFSLVGFDDIPIARYTSPKLTTVRYPIVSMATLATELALEGARRVPDPHAAYCFQPTLVPRHSVAICGVAH
>WP_004388729 1540_GalRS_4 GalRS
MVALHSVGNSITIRDVASRAGVSLATVSRVLNNSASIRPETRAAVLKAVSELGYRPNANAQALATQSSDTVGVVVMDVSDPFFGALVKAVDTVAQRHQKYLLIGNSYHQADKERHAIEVLLRQRCNALVVHAKALSDSELITFLDQVPGMVLINRIIPGFEHRCVGLDNVSGAQMACRLLLKQGHQRIGFLGSNHPIDDAMQRQTGYLNALEGAGITVPDTWRAYGTPDLAGGERAMIDLLGRNLQLSAVFAYNDSMAAGALAVLKENGISVPEQFSLVGFDDIPIARYTSPKLTTVRYPIVSMATLATELALEGASRATDPHVAYCFNPTLVPRHSVAICGVAH
>WP_005162286 5089_GalRS_999 GalRS
MAALHSAGNSITIRDVASRAGVSLATVSRVLNNSASIRPETRAAVLKAVSELGYRPNANAQALATQSSDTVGVVVMDVSDPFFGALVKAVDTVAHRHQKYLLIGNSYHQADKERHAIEVLLRQRCNALVVHAKALSDGELIAFLEQVPGMVLINRIIPGFEHRCVGLDNVSGAQMACRLLLKQGHQRIGFLGSNHPIDDVMQRQTGYLNALEGAGITVPDTWRAYGTPDLAGGERAMIDLLGRNLQLSAVFAYNDSMAAGALAVLKENGISVPEQFSLVGFDDIPIARYTSPKLTTVRYPIVSMATLATELALEGATRAPTPHATYCFNPTLVPRHSVAICGVAH
>YP_001007005 1744_GalRS_4 GalRS
MAALHSAGNSITIRDVASRAGVSLATVSRVLNNSASIRPETRAAVLKAVSELGYRPNANAQALATQSSDTVGVVVMDVSDPFFGALVKAVDTVAQRHQKYLLIGNSYHQADKERHAIEVLLRQRCNALVVHAKALSDGELIAFLEQVPGMVLINRIIPGFEHRCVGLDNVSGAHMACRLLLKQGHQRIGFLGSNHPIDDVMQRQTGYLNALEGAGITVPDTWRAYGTPDLAGGERAMIDLLGRNLQLSAVFAYNDSMAAGALAVLKENGISVPEQFSLVGFDDIPIARYTSPKLTTVRYPIVSMATLATELALEGASRATDPHVAYCFNPTLVPRHSVAICGVAH
>WP_005187588 1728_GalRS_4 GalRS
MAALHSSGNSITIRDVASRAGVSLATVSRVLNNSAAIRPETRAAVLKAVSELGYRPNANAQNLATQSSDTVGVVVMDVSDPFFGALVKAVDTVAQRHQKYLLIGNSYHQADKERHAIEVLLRQRCNSLVVHAKALSDSELIAFLDQVPGMVLINRIIPGFEHRCVGLDNVSGAQMACRLLLKQGHHRIGFLGSNHPIDDVTQRQTGYLNALKAAGISAPDSWRAFGTPDLAGGERAMIDLLGRNLQLSAVFAYNDSMAAGALAVLKENGISVPEQFSLVGFDDIPIARYTSPKLTTVRYPIVSMATLATELALEGACHSPDPHAAYCFKPTLVPRHSVAICGVAH
>YP_004212167 5077_GalRS_999 GalRS
MVTIRDVARLAGVSVATVSRVLNNPSIASKEAREQVLQAVATLGYRPNANAQALATQSSDTIGVVVMDVSDPFFGALVKAVDTVAQQHQKYVLIGNSYHIAEKERYAIEVLIRQRCNALIVHSKALGDDELSRFMDQVSGMVLINRVIPGYEHRCVWLNNVSGAEMATRLLLSQGHQRIGYIGSSHGIEDDLQRYQGYSQAMMQANQSGDAPPAAWRAQSSPDLQGGEAAMVELLGRNLHLSAVFTYNDSMAAGAMAVLKENGINIPDDFSLIGFDDIPIARYTSPKMTTVRYPIVSMATLATELALKGAAEQLAAGISHCFMPTLVRRHSVAPWQNVAPVTY
>WP_004965320 5048_GalRS_999 GalRS
MRPAHLITIRDVAERAGVSVATVSRVLNNSAVASPQTRERVLQAAAALGYRPNANAQALATQNSETIGVVVMDVSDPFFGALVKAVDTVAQQHHKYLLIGNSYHQAEKERHAIEVLLRQRCNALIVHAKALDDDELAAFMDQVPGMVLVNRIVAGYEHRCVGLANVCGAEMALRLLLSQGHRRIGYLGSNHGIEDGPLRQQGYLQAMTAAGVQVGESWCAFNSPDLQGGEAGMVELLGRNLRLSAVFAYNDAMAAGAMAVLKENGITVPQQFSLIGFDDIPIARYTSPKLTTVRYPIVSMATLAAELALKGAAGQLEPQASHLFMPTLVRRHSVAPWQSEAVVTL
>YP_001477794 1750_GalRS_4 GalRS
MTSVHPTTIRDVAKRAGVSVATVSRVLNHSALTSKETREQVLKAVAELGYRPNANAQALATQSSDTLGVVVMDVSDPFFGALVKAVDTVAQQHHKYLLIGNSYHQADKERHAIEVLIRQRCNALIVHAKALCDAELMTFLDQVPGMVLINRIIAGYEHRCVGLDNVSGAEMAMRLLLSQGHQRIGYLGSNHPIEDGPLRQQGYTQAMAAAGLVTPDNWRAYGSPDLQGGEAAMVELLGRNLHLSAVFAYNDAMAAGAMAVLKENAITVPQNFSLVGFDDIPIARYTSPKLTTVRYPIVTMATLATELALLGAAGRLEPQDRHLFMPTLVRRHSVAPWQIEAAVTL
>WP_004942350 5033_GalRS_999 GalRS
MASVHPITIRDVAKRAGVSVATVSRVLNNSALTSKQTREGVLQAVAELGYRPNANAQALATQSSDTLGVVVMDVSDPFFGALVKAVDTVAQKNHKYLLIGNSYHQAEKERHAIEVLIRQRCNALIVHAKALCDAELIAFLEQVPGMVLINRIIAGYEHRCVGLDNVSGAEMAMRLLLSQGHQRIGYLGSNHPIEDGPLRQQGYEQAMSVAGLATPDSWRAYGSPDLQGGEAAMVELLGRNLHLSAVFAYNDAMAAGAMAVLKENGIIVPQNFSIVGFDDIPIARYTSPKLTTVRYPIVTMATLATELALRGAAGGLEPQARHLFMPTLVRRHSDAPWQSEAAVTL
>YP_001907229 1564_GalRS_6 GalRS
MMTIRDVAREAGVSVATVSRVLNNSALVTADTRARVMKTIQRLDYRPDANAQALANRFSDTIGVVVMDVSDPFFGALVKAVDTVAQSLQKQVLIVNSWHRADKERHAIEVLIRQRCHALIVHAKALCDGELADLMQQVPGMVLVNRVVPGFAHRCVSLDNVSGALMAMRLLLQHGHQRIAYLGSIHPIEDNVQRRAGWYQALSEQGITPADGWCAEGEPDLQGGEQAMVELLGRNLQLTAVFAYNDSMAAGALAALKDNGIAVPQQLSLVGFDDIPFARYTDPQLSTVRYPIVSMAKLASELALKAAAGQINIHDHHCFMPTLVRRHSVAARQTVAAVTNTTDSPL
>YP_003531647 5044_GalRS_999 GalRS
MPDKIESRMSYVRSNNATSIEQRRIAMLTIRDVAREAGVSVATVSRVLNNSSVVTADTRTRVMKTIERLGYRPDANAQALANRLSDTIGVVVMDVSDPFFGALIKAVDAVARSMQMQVLINNAWHQADKERHAIEVLIRQRCHALIVHAKALCDRELAALMQQVPGMVLINRVVPGFAHRCVYLDNVSGALMAMHMLQQHGHQRIAYLGSSHAIEDNAQRRAGWHQALGEQGITPPDSWCAGGEPDLQGGELAMVELLGRNLQLTAVFAYNDSMAAGALAALKDNAIAVPQQLSLVGFDDIPFARYTDPQLSTMRYPIASMAKLATELALKAAAGQLDPQESHCFMPTLVRRHSVAVRQTVAVVTNLGDGGL
>YP_001437191 1809_GalRS_6 GalRS
MITIRDVARLAGVSVATVSRVLNNSALVSPETRETVMQAVTQLGYRPNANAQALATQVSDTIGVVVMDVSDPFFGALVKAVDVVAQQHGKYVLIGNSYHEAEKERHAIEVLIRQRCSALIVHAKSLCDEELAAFLEQVPGMVLINRIVPGYAHRCVGLDNVTGAMMATRMLQSSGHQRIGYLASSHQIDDNDKRREGWQRALADEGVQPPEAWVGTGSPDMQGGETAMVELLGRNLHLTAVFAYNDSMAAGALTALKDNGILVPQHLSVIGFDDIPIARYTDPQLTTVRYPVVSMARLATELALQGAAGALDPTATHCFMPTLVRRHSVAARQNVEPITSL
>YP_003211184 5009_GalRS_999 GalRS
MITIRDVARLAGVSVATVSRVLNNSALVSPETRETVMQAVTQLGYRPNANAQALATQVSDTIGVVVMDVSDPFFGALVKAVDVVAQQHGKYVLIGNSYHEAEKERHAIEVLIRQRCSALIVHAKSLSDDELSTFLEHVPGMVLINRIVPGYAHRCVGLDNVTGAMMATRMLQSSGHQRIGYLASSHHIDDNDKRREGWQRALSDEGIQPPESWVGTGSPDMQGGEAAMVELLGRNLHLTAVFAYNDSMAAGALTALKDNGILVPQHLSVIGFDDIPIARYTDPQLTTVRYPVVSMARLATELALQGAAGELDPASTHCFMPTLVRRHSVAARQNVAPITSL
>YP_001177467 1746_GalRS_6 GalRS
MITIRDVARIAGVSVATVSRVLNNSALVSPETRENVMKAVTQLGYRPNANAQALATQVSDTIGVVVMDVSDAFFGALVKAVDVVAQQHNKYVLIGNSYHEAEKERHAIEVLIRQRCNALIVHSKALSDEELAGFMDQIDGMVLINRVVPGYAHRCVALDNVSGAMMATRMLLNNGHQRIGYLASSHHIEDDDMRREGWQNALKEAGIIPLDSWIGTGSPDMQGGEAAMVELLGRNLQLTAVFAYNDSMAAGALTALKDNGIAVPQHLSLIGFDDIPIARYTDPQLTTVRYPIASMARLATELALQGAAGQLDPSATHCFMPTLVRRHSVAIRQIVAPITN
>YP_003613943 5053_GalRS_999 GalRS
MITIRDVARQAGVSVATVSRVLNNSALVSPETRETVMKAVTQLGYRPNANAQALATQVSDTIGVVVMDVSDAFFGALVKAVDVVAQQHQKYVLIGNSYHEAVKERYAIEVLIRQRCNALIVHSKALSDEELAGFMEQIPGMVLINRIVPGYAHRCVGLDNVSGAMMATRMLINNGHQRIGYLASSHAIEDDELRREGWQNALKEHGIAPAESWVGTGTPDMQGGEAAMVELLGRNLQLSAVFAYNDSMAAGALTALKDNGIAVPQHLSLIGFDDIPIARYTDPQLTTVRYPIVSMAKLATELALQGAAGLLDTGATHCFMPTLVRRHSVSARQIVVPITN
>EFC55935 1593_GalRS_6 GalRS
MVNMITIRDVARLAGVSVATVSRVLNNSALVSPETREAVVKAVTQLGYRPNANAQALATQVSDTIGVVVMDVSDAFFGALVKAVDVVAQQHQKYVLIGNSYHEAEKERYAIEVLIRQRCNALIVHSKALSDEELAGFMEQIPGMVLINRIVPGYAHRCVGLDNVSGAMMATRMLINNGHQRVGYLASSHHIEDDDMRREGWQNALKEQGIVPLDSWIGTGTPDMQGGEAAMVELLGRNLQLSAVFAYNDSMAAGALTALKDNGIAVPQHLSLIGFDDIPIARYTDPQLTTVRYPIASMAKLATELALQGAAGMLDAGATHCFMPTLVRRHSVSIRQIVAPITN
>YP_002383355 1567_GalRS_6 GalRS
MAYCNFQNRVVNMITIRDVARQAGVSVATVSRVLNNSVLVSPDTREAVMKAVTLLDYRPNANAQALATQISETIGVVVMDVSDAFFGALVKAVDLVAQQHQKYVLIGNSYHEAEKERHAIEVLIRQRCNALIVHSKALSDEELVQFMEQIPGMVLINRLVPGYAHRCVCLDNCSGARMATRMLLNNGHQRIGYLASSHGIEDDAMRKAGWLSALKERDIVPPDSWIGMGTPDMQGGEAAMVELLGRNLQLSAVFAYNDNMAAGALTALKDNGITIPQHLSIIGFDDIPIARYTDPQLTTVRYPIASMAKMATELALQGAAGTLDLSASHCFMPTLVRRHSVAARQNAAAITN
>YP_002403429 1570_GalRS_6 GalRS
MITIRDVARQAGVSVATVSRVLNNSTLVSADTREAVMKAVSELDYRPNANAQALATQVSDTIGVVVMDVSDAFFGALVKAVDLVAQQHQKYVLIGNSYHEAEKERHAIEVLIRQRCNALIVHSKALSDDELAQFMDNIPGMVLINRVVPGYAHRCVCLDNLSGARMATRMLLNNGHQRIGYLSSSHGIEDDAMRKAGWMSALKEQDIIPPESWIGTGSPDMPGGEAAMVELLGRNLQLTAIFAYNDNMAAGALTALKDNGIAIPLHLSIIGFDDIPIARYTDPQLTTVRYPIASMAKLATELALQGAAGNIDPRASHCFMPTLVRRHSVATRQNAATITNSTNQAM
>CAA44390 146_GalRS_6 GalRS
MITIRDVARQAGVSVATVSRVLNNSTLVSADTREAVMKAVSELDYRPNANAQALATQVSDTIGVVVMDVSDAFFGALVKAVDLVAQQHQKYVLIGNSYHEAEKDGHAIEVLIRQRCNALIVHSKALSDDELAQFMDNIPGMVLINRVVPGYAHRCVCLDNLSGARMATRMLLNNGHQRIGYLSSSHGIEDDAMRKAGWMSALKEQDIIPPESWIGAGTPDMPGGEAAMVELLGRNLQLTAVFAYNDNMAAGALTALKDNGIAIPLHLSIIGFDDIPIARYTDPQLTTVRYPIASMAKLATELALQGAAGNIDPRASHCFMPTLVRRHSVATRQNAAAITNSTNQAM
>EGI20505 5086_GalRS_999 GalRS
MNMITIRDVARQAGVSVATVSRVLNNSTLVSADTREAVMKAVSELDYRPNANAQALATQVSDTIGVVVMDVSDAFFGALVKAVDLVAQQHQKYVLIGNSYHEAEKERHAIEVLIRQRCNALIVHSKALSDDELAQFMDNIPGMVLINRVVPGYAHRCVCLDNLSGARMATRMLLNNGHQRIGYLSSSHGIEDDAMRKAGWMSALKEQDIIPPESWIGTGTPDMPGGEAAMVELLGRNLQLTAVFAYNDNMAAGALTALKDNGIAIPLHLSIIGFDDIPIARYTDPQLTTVRYPIASMAKLATELALQGAAGNIDPCASHCFMPTLVRRHSVATRQNAATITNSTNQAM
>YP_003365825 5037_GalRS_999 GalRS
MITIRDVARQAGVSVATVSRVLNNSALVSPDTREAVMKAVSLLGYRPNANAQALATQVSETIGVVVMDVSDAFFGALVKAVDMVAQQHQKYVLIGNSYHEAEKERHAIEVLIRQRCNALIVHSKALSDDELGAFMDQIPGMVLINRIVAGYAHRCVCLDNVSGAKMATRMLLNNGHQRIGYLASSHRIEDDDMRREGWTSALSEQGITPPESWVGVGTPDMQGGESAMVELLGRNLQLTAVFAYNDSMAAGALTALKDNGISVPLHLSMIGFDDIPIARYTDPQLTTVRYPIASMAKLATELALQGAADTLDPCATHCFMPTLVRRHSVSARQNAAAIANL
>YP_001569766 1794_GalRS_6 GalRS
MITIRDVARQAGVSVATVSRVLNNSALVSPDTRDAVMQAVTLLGYRPNANAQALATQVSDTIGVVVMDVSDAFFGALVKAVDLVAQQHQKYVLIGNSYHEAEKERHAIEVLIRQRCNALIVHSKALTDRELSDFMDQIPGMVLINRIVPGYAHRCVCLDNVSGARMATRMLLNNGHQRIGYLASSHRIEDDAMRREGWLTALQEQGVSAPESWVGTGTPDMQGGESAMVELLGRNLQLTAVFAYNDNMAAGALTALKDNGIAIPLHLSIIGFDDIPIARYTDPQLTTVRYPIASMAKIATELALQGAAGTLDITATHCFMPTLVRRHSVAWRQNAVLITN
>NP_456750 1765_GalRS_6 GalRS
MITIRDVARQAGVSVATVSRVLNNSALVSPDTRDAVMQAVTLLGYRPNANAQALATQVSDTIGVVVMDVSDAFFGALVKAVDLVAQQHQKYVLIGNSYHEAEKERHAIEVLIRQRCNALIVHSKALTDRELSDFMDQIPGMVLINRIVPGYAHRCVCLDNVSGARMATRMLLNNGHQRIGYLAFSHRIEDDAMRREGWLHALQEQGVAASESWIGTGTPDMQGGESAMVELLGRNLQLTAVFAYNDNMASGALTALKDNGIAIPLHLSVIGFDDIPIARYTDPQLTTVRYPIASMAKIATELALQGAAGTLDITATHCFMPTLVRRHSVAWRQNAVLITN
>YP_002147162 1805_GalRS_6 GalRS
MITIRDVARQAGVSVATVSRVLNNSALVSPDTRDAVMQAVTLLGYRPNANAQALATQMSDTIGVVVMDVSDAFFGALVKAVDLVAQQHQKYVLIGNSYHEAEKERHAIEVLIRQRCNALIVHSKALTDRELSDFMDQIPGMVLINRIVPGYAHRCVCLDNVSGARMATRMLLNNGHQRIGYLASSHRIEDDAMRREGWLYALQEQGVAASESWIGTGTPDMQGGESAMVELLGRNLQLTAVFAYNDNMAAGALTALKDNGIAIPLHLSVIGFDDIPIARYTDPQLTTVRYPIASMAKIATELALQGAAGTLDITATHCFMPTLVRRHSVAWRQNAVLITN
>YP_002115280 1597_GalRS_6 GalRS
MITIRDVARQAGVSVATVSRVLNNSALVSPDTRDAVMQAVTLLGYRPNANAQALATQVSDTIGVVVMDVSDAFFGALVKAVDLVAQQHQKYVLIGNSYHEAEKERHAIEVLIRQRCNALIVHSKALTDRELSDFMDQIPGMVLINRIVPGYAHRCVCLDNVSGARMATRMLLNNGHQRIGYLASSHRIEDDAMRREGWFHALQEQGVAASESWIGTGTPDMQGGESAMVELLGRNLQLTAVFAYNDNMAAGALTALKDNGIAIPLHLSVIGFDDIPIARYTDPQLTTVRYPIASMAKIATELALQGAAGSLDITATHCFMPTLVRRHSVAWRQNAVLITN
>WP_000628628 1825_GalRS_6 GalRS
MITIRDVARQAGVSVATVSRVLNNSALVSPDTRDAVMQAVTLLGYRPNANAQALATQVSDTIGVVVMDVSDAFFGALVKAVDLVAQQHQKYVLIGNSYHEAEKERHAIEVLIRQRCNALIVHSKALTDRELSDFMDQIPGMVLINRIVPGYAHRCVCLDNVSGARMATRMLLNNGHQRIGYLASSHHIEDDAMRREGWLHALQEQGIAASESWIGTGTPDMQGGESAMVELLGRNLQLTAVFAYNDNMAAGALTALKDNGIAIPLHLSVIGFDDIPIARYTDPQLTTVRYPIASMAKIATELALQGAAGTLDITATHCFMPTLVRRHSVAWRQNAVLITN
>YP_001452230 1748_GalRS_6 GalRS
MVTIRDVARQAGVSVATVSRVLNNSALVSPDTREAVMKAVTLLGYRPNANAQALATQISDTIGVVVMDVSDAFFGALVKAVDVVAQQHNKYVLIGNSYHEAEKERHAIEVLIRQRCNALIVHSKALSDQELGAFMDQIPGMVLINRIVPGYAHRCVCLDNISGAKMATRMLLNNGHQRIGYLASSHRIEDDTMRKEGWLSALQEQGITPPESWIGTGSPDMQGGEAAMVELLGRNLQLTAVFAYNDSMAAGALTALKDNGIAIPLHLSIIGFDDIPIARYTDPQLTTVRYPIASMAKMATELALQGAAGTLDSTATHCFMPTLVRRHSVALRQNAAPITNQQRQGM
>WP_020996668 1560_GalRS_6 GalRS
MNMVTIRDVARQSGVSVATVSRVLNNSALVSPDTREAVMKAVTQLGYRPNANAQALATQVSDTIGVVVMDVSDAFFGALVKAVDMVAQQHQKYVLIGNSYHEAEKERHAIEVLIRQRCNALIVHSKALSDRELAEFMDQIPGMVLINRLVPGYAHRCVCLDNISGAKMATRMLLNNGHQRIGYLASSHRIEDDAMRKEGWLTALQEQGIVAAESWVGTGSPDMQGGESAMVELLGRNLQLTAVFAYNDNMAAGALTALKDNGIAIPLHLSIIGFDDIPIARYTDPQLTTVRYPIASMAKMATELALQGAAGTLDPQASHCFMPTLVRRHSVALRQNAAPITNS
>WP_006683803 1578_GalRS_6 GalRS
MVTIRDVARQSGVSVATVSRVLNNSALVSPDTREAVMKAVTQLGYRPNANAQALATQVSDTIGVVVMDVSDAFFGALVKAVDMVAQQHQKYVLIGNSYHEAEKERHAIEVLIRQRCNALIVHSKALSDRELAEFMDQIPGMVLINRLVAGYAHRCVCLDNISGAKMATRMLLNNGHQRIGYLASSHRIEDDAMRKEGWFTALKEQGIDAAESWIGTGSPDMQGGESAMVELLGRNLQLTAVFAYNDNMAAGALTALKDNGIAIPLHLSIIGFDDIPIARYTDPQLTTVRYPIASMAKMATELALQGAAGTLDPEASHCFMPTLVRRHSVALRQNAAPITNS
>YP_003941096 5069_GalRS_999 GalRS
MITIRDVARQAGVSVATVSRVLNDSPLVSPETRETVMKAVSALGYRPNANAQALATQVSDTIGVVVMDVSDAFFGALVKAVDTVAQQFQKNVLIGNSYHEAEKERNAIEVLIRQRCNALIVHSKALSDAEISAFMAQIPGMVLINRIVPGYAHRCVGLDNISGAMMATRMLLNQGHQRIGYLSSSHRIEDDAMRREGWQRALSEQGIIAPESWVGTGTPDLQGGEAAMVELLGRNLGLTAVFAYNDNMAAGALTTLKDNGIAVPQHLSLIGFDDIPIARYTDPQLTTVRYPIVSMAKLATELALMGAAGTLDASASHCFMPTLVRRHSVAQRQSVGPITN
>WP_004144240 5023_GalRS_999 GalRS
MITIRDVARQAGVSVATVSRVLNNSELVSPDTRDVVMKAVTQLGYRPNANAQALATQVSDTIGVVVMDVSDAFFGALVKAVDTVAQQHQKYVLIGNSYHEAEKERHAIEVLIRQRCSALIVHSKAPSDDELSDFMQHIPGMVLINRIVPEYAHRCVGLDNVSGVLMATRMLLNHGHQRIGYLSSNHGIEDDDMRREGWSKALQEQGIIAPDSWIGSGSPDMQGGEAAMVELLGRNLGLTAVFAYNDSMAAGALTTLKDNGIVVPQHLSLIGFDDIPISRYTDPQLTTVRYPVMSMAKLATELALLGAAGKLDREATHCFMPTLVRRHSVAQRQTVGPITN
>YP_001336237 154_GalRS_6 GalRS
MITIRDVARQAGVSVATVSRVLNNSALVSPDTRDVVMKAVTQLGYRPNANAQALATQVSDTIGVVVMDVSDAFFGALVKAVDTVAQQHQKYVLIGNSYHEAEKERHAIEVLIRQRCSALIVHSKALSDDELSDFMQHIPGMVLINRIVPGYAHRCVGLDNVSGALMATRMLLNHGHQRIGYLSSNHGIEDDDMRREGWSKALQEQGIIAPDSWIGSGSPDMQGGEAAMVELLGRNLGLTAVFAYNDSMAAGALTTLKDNGIVVPQHLSLIGFDDIPISRYTDPQLTTVRYPVMSMAKLATELALLGAAGKLDREATHCFMPTLVRRHSVAQRQTVGPITN
>YP_003438412 5040_GalRS_999 GalRS
MSMITIRDVARQAGVSVATVSRVLNNSALVSPDTRDAVMKAVTQLGYRPNANAQALATQVSDTIGVVVMDVSDAFFGALVKAVDTVAQQHQKYVLIGNSYHEAEKERHAIEVLIRQRCSALIVHSKALSDDELSDFMQHIPGMVLINRIVPGFAHRCVGLDNVSGALMATRMLLNHGHQRIGYLSSNHGIEDDDMRREGWSKALQEQGIIAPDSWVGSGSPDMQGGEAAMVELLGRNLGLTAVFAYNDSMAAGALTTLKDNGIVVPQHLSLIGFDDIPISRYTDPQLTTVRYPVMSMAKLATELALLGAAGKLDREATHCFMPTLVRRHSVAQRQTVGPITN
>YP_002986689 5001_GalRS_999 GalRS
MITIRDVARQAGVSIATVSRVLNNSNSVTPQTRDLVLQTVERLGYRPNANAQALATQISDTIGVVVMDVSDPFFGAMVKAVDTIAQRLQKHVLINNSYHQEEKERHAIEVLIRQRCNALIVHAKALSDDELSMFMDQVPGMVLINRNLAGYDHRCVCLDNISGAMMATRMLLQQGHRRIGYLRSSHPIEDVILRQTGWKQAMMEQGMTPADEWIANGEPDLQGGEAAMVELLGRNQQLSAVFAYNDSMAAGALTALKDNGIEVPTQFSVIGFDDIPISRYTDPRLTTIRYPIVSMAKIATELALKGAAGQLDPLARHCFMPTLVRRHSVAACQNVGPVTDSATSMM
>YP_003005295 5003_GalRS_999 GalRS
MITIRDVARQAGVSIATVSRVLNNNSAVTQQTRELVLQTVEQLGYRPNANAQALASQVSDTIGVVVMDVSDPFFGAMVKAVDTVAQRLQKHVLINNSYHQEEKERHAIEVLIRQRCNALIVHAKALSDEELAAFMDQVPGMVLINRLLPDYPHRCVCLDNVSGAMMATRMLLQQGHQRIGYLRSSHPIEDVTERLTGWRQALQEHGIEAPDEWIAGGEPDLQGGEAAMVELLGRNQQLTAVFAYNDGMAAGALMALKDNGIPVPERFSVIGFDDIPISRYTDPRLTTIRYPIISMAKIATELALKGAAGLLDPTARHCFMPTLVRRHSVATR
>YP_003332695 5035_GalRS_999 GalRS
MITIRDVARQAGVSIATVSRVLNNNSAVTQQTRDLVLQTVEQLGYRPNANAQALASQVSDTIGVVVMDVSDPFFGAMVKAVDTVAQRLQKHVLINNSYHQEEKERHAIEVLIRQRCNALIVHAKALSDEELAGFMDQVPGMVLINRVLPNYAHRCVCLDNVSGAMMATRMLLQQGHQRIGYLRSSHPIEDVTERLTGWRQALQEHGIEPPDEWIAAGEPDLQGGEAAMVELLGRNQQLTAVFAYNDGMAAGALMALKDNGISVPERFSVVGFDDIPISRYTDPRLTTIRYPIVSMAKIATELALKGAAGLLDPTARHCFMPTLVRRHSVAAR
>YP_003882025 5064_GalRS_999 GalRS
MITIRDVARQAGVSIATVSRVLNNSSSVTQQTRELVLQTVEQLGYRPNANAQALASQVSDTIGVVVMDVSDPFFGAMVKAVDTVAQRLQKHVLINNSYHQEEKERHAIEVLIRQRCNALIVHAKALSDEELAEFMDQVPGMVLINRLLPDYPHRCVCLDNVSGAMMATRMLLQQGHQRIGYLRSSHPIADVTERLTGWRQALQEQGTEPPDEWIASGEPDLQGGEAAMVELLGRNQQLTAVFAYNDGMAAGALMALKDNGITVPERFSVVGFDDIPISRYTDPRLTTIRYPIVSMAKIATELALKGAAGLLDPTARHCFMPTLVRRHSVAAR
>YP_003742363 5055_GalRS_999 GalRS
MITIRDVAREAGVSVATVSRVLNNSAAVTPETREIVLNIVETLGYRPNANAQALATQVSDTIGVVVMDVSDPFFGALVKAVDTVAQRMQKHVLINNSYHQADKERHAIEVLIRQRCNALVVHAKALGDEELGSLMDQVPGMVLINRTVPGYAHRCVCLDNISGALMATRMLQQQGHQRIGYLGSSHPIEDVGERRQGWQQALAEQGVTPSESWIASGEPDMQGGEAAMVELLGRNLHLTAVFAYNDSMAAGALAALKDNGIAVPQHLSVVGFDDIPISRYTDPQLTTVRYPIVSMAKLATELALKGAAGELDETAQHCFMPTLVRRHSVATRQNVAPITNSTDSAV
>YP_004116495 5071_GalRS_999 GalRS
MITIRDVARQAGVSVATVSRVLNNSSAVTPDTRDAVLQAVETLGYRPNANAQALATQVSDTIGVVVMDVSDPFFGALVKSVDTVAQRMHKHVLISNSWHQEEKERHAIEVLIRQRCNALVVHAKTLSDAELAQFLEQVPGMVLINRTIPGYEDRCVCLDNVTGALVATRMLLQQGHQRIGFLSSSHPIEDVAQRREGWLQALAEQGIRPPESWIAQAEPDMQGGEAAMVELLGRNQHLTAVFSYNDGMAAGALTALKDNGIQVPQHFSVIGFDDIPISRYTDPQLTTVRYPIVSMAKLATELALKGAAGELDHNATHCFMPTLVRRHSVAQRQNVESVTNSGDGPV
>WP_010617955 5082_GalRS_999 GalRS
MITIRDVARQAGVSVATVSRVLNNSSAVTSDTREAVLQAIESLGYRPNANAQALATQVSDTIGVVVMDVSDPFFGALVKAVDTVAQRMHKHVLISNSWHQEEKERHAIEVLIRQRCNALVVHAKTLTDAELARFMDQVPGMVMINRTIPGHEHRCVCLDNVTGAQVATRLLLQQGHQRIGYLSSSHPIKDVAQRRDGWLQALAEQGIRPPEGWIAHAEPDMQGGEAAMVELLGRNLHLTAVFSYNDGMAAGALTALKDNGIQVPQHFSVIGFDDIPISRYTDPQLTTVRYPIVSMAKLATKLALPGAAGTLDPHAAHCFMPTLVRRHSVAQRQIVESVTNSGDSAV
>YP_003520837 5042_GalRS_999 GalRS
MITIRDVARQAGVSVATVSRVLNNSSAVTAETRDVVLQAVDALGYRPNANAQALATQVSDTIGVVVMDVSDPFFGALVKAVDTVAQRVHKHVLISNSWHHEEKERHAIEVLIRQRCNALVVHAKTLSDAELADFMSQVPGMVVINRSVPGFEHRCVSLDNVTGALMASRMLLQQGHCRIGYLCSSHPIEDVTQRREGWLQALAEQGIRPQESWIASAEPDMQGGEAAMVELLGRNLNLSAIFAYNDSMAAGALTALKDNGIQVPQHFSVVGFDDIPISRYTDPQLTTVRYPIVSMAKLATELALQGAAGCIDSSAKHIFMPTLVRRHSVAQKQIVESVTNSGDSTM
>YP_003931658 5066_GalRS_999 GalRS
MITIRDVARQAGVSVATVSRVLNQSNAVTSDTRDAVLQAVEALGYRPNANAQALATQVSDTIGVVVMDVSDPFFGALVKAVDTVAQRVHKHVLISNSWHQEEKERHAIEVLIRQRCSALVVHAKTLPDAELADFMQHVPGMVVINRIVPGFEHRSVSLDNVTGALMASRTLLQQGHSRIGYLCSSHPIEDVAQRREGWMQAMAEQGIRPQESWIASAEPDMQGGEAAMVELLGRNLNLTAVFAYNDGMAAGALTALKDNGIQVPQHFSVIGFDDIPISRYTDPQLTTVRYPIVSMAKIATELALQGAAGLLDDTATHIFMPTLVRRHSVAQRQNVESVTNSGDSGM
>YP_001142183 1802_GalRS_1 GalRS
MATIKDVALLSGVSVATVSRVINNSPKASQASRDAVFKAMNELNYHPNANARALAHQSNETLGLVVADVSDPFFGTMVKAVEQVAQSTGNFLLIGNGYHDAVKEKHVIEQLIGHRCSGLVVHAKMLPDEELIQMMSYVPGMVLINRIVPGYESRCVALDDRYGSWLATRHLIQEGHKKIGFLCSNHQISDSQDRLQGYLDALQEHEIAVDERLISRGSPDELGGEAAMTELLSRGQHMTAVVCYNDSMAAGALSVLSDNGIEVPQELSLVGFDDVLISRYLRPRLTTVRYPIIAMATQAAELAIALSKGGPLPQTTHMFSPTLVRRHSVRSID
>YP_051261 1780_GalRS_1 GalRS
MATIKDVARLSGVSVATVSRVINNSPKASTASREAVHKAMEELRYHPNANARALAHQSAETMGLVVADVSDPFFGTMVKSVEQIAQATGNFLLIGNGYHNAEQEKKAIEQLIRHRCAGLIVHAKMLSDEELAALMSHIPDMVLINRTLPGYENRCVALDDRYGSWLATRHLIQEGHQKIGFLCSNHQISDSVDRLQGYMDALQEHGIARDERLIARASPDELGGEAAMMELLSRGGNMTAVVCYNDSMAAGALSVLSDNSINVPQDMSVIGFDDVLIARYLRPRLTTVHYPVSAMAIQAAELAIALSHGKQLNETTNMFSPTLVRRHSVSPPISKK
>YP_003018513 5005_GalRS_999 GalRS
MATIKDVARLSGVSVATVSRVINNSPKASTASREAVHKAMAELQYHPNANARALAHQSAETMGLVVADVSDPFFGTMVKSVEQIAQATGNFLLIGNGYHNAEQEKKAIEQLIRHRCAGLIVHAKMLSDEELAALMSHIPDMVLINRTLPGYESRCVALDDRYGSWLATRHLIQEGHQKIGFLCSNHQISDSADRLQGYMDALQEHGIPRDERLIARASPDEVGGESAMMELLSRGGNMTAVVCYNDSMAAGALSVLSDNSISVPQDMSVVGFDDVLIARYLRPRLTTVHYPVSAMAIQAAELAIALSHGKQLSETTNMFSPTLVRRHSVSPPARKK
>YP_003258736 5020_GalRS_999 GalRS
MATIKDVARLSGVSVATVSRVINNSPKASTASREAVHKAMAELQYHPNANARALAHQSAETMGLVVADVSDPFFGTMVKSVEQIAQATGNFLLIGNGYHNAEQEKKAIEQLIRHRCAGLIVHAKMLSDGELAALMSHIPDMVLINRTLPGYENRCVALDDRYGSWLATRHLIQEGHQRIGFLCSNHQISDSVDRLQGYMDALQEHGIPRDERLIARASPDEVGGESAMTELLSRGGNMTAVVCYNDSMAAGALSVLSDNSINVPQDMSVIGFDDVLIARYLRPRLTTVHYPVSAMAIQAAELAIALSHGKQLNETTNMFSPTLVRRHSVSPPTRKK
>YP_002986394 5000_GalRS_999 GalRS
MPTIKDVARLAGVSVATVSRVINDSPKASEQARRAVQQAMQQLQYHPNANARALAQQSTETLGLVVADVSDPFFGSMVKAVEQEAYRTGNFLLIGNGYHVAHKERQAIEQLLRHRCAALVVHAKTLPDEELAQLMAQTPGMVLINRILPGYEARCVALDDRYGAWLATCHLIRQGHRHIGFLCSNHPISDASDRLQGYRDALAEHDIALDEQLIAYGEPDETGGEEAMTELLVRGRPLTAVACYNDPMAAGALAVLSDNGIDVPRDISLIGFDDVLLSRYLRPRLTTIRYPIATMATQAAQMALALANNTPMDNPINLFHPTLVRRHSVAGRSTLRHDDQPQGTPEQE
>YP_003884461 5065_GalRS_999 GalRS
MATIKDVARLAGVSVATVSRVINDSPKASAQARSAVLQAMQQLQYHPNANARALAQQSTETLGLVVSDVSDPFFGTMVKAVEQEAYRTGNFLLIGNGYHVAHKERQAIEQLIRHRCAALVVHAKMLPDEELTQLMEQIPGMVLINRILPGYETRCVALDNRYGAWLATRHLILQGHRQIGILCSNHAISDADDRLAGYRNALAEHAIPLDEQLIAYGEPDESGGEAAMITLLERGRPLTALTCYNDPMAAGALAVLSDNGIEVPRDMSLIGFDDVLLSRYLRPRLTTIRYPITAMATQAAQIALALANDTPLPNAINLFHPTLIRRHSVAGLNNGR
>YP_003003104 5002_GalRS_999 GalRS
MATIKDVARLAGVSVATVSRVINDSPKASEQARSAVLQAMQQLQYHPNANARALAQQSTETLGLVVSDVSDPFFGTMVKAVEQEAYRTGNFLLIGNGYHVAHKERQAIEQLIRHRCAALVVHAKMLPDEELAQLMEQIPGMVLINRILPGYEARCVALDNHYGAWLATRHLILQGHRQIGILCSNHAISDADDRLAGYRDALAEHNIALDEQLIAYGGPDESGGEEAMTTLLERGRPVTALTCYNDPMAAGALAVLSDNGIEVPRDMSLIGFDDVLLSRYLRPRLTTIRYPITAMATQAAQIALALANDTPLPNAINLFHPTLIRRHSVASLNNGQG
>YP_003334942 5036_GalRS_999 GalRS
MATIKDVARLAGVSVATVSRVINDSPKASEHARSAVLQAMQQLQYHPNANARALAQQSTETLGLVVSDVSDPFFGTMVKAVEQEAYRTGNFLLIGNGYHIAHKERQAIEQLIRHRCAALVVHAKMLPDEELAQLMEQIPGMVLINRILPGYETRCVALDNRYGAWLATRHLILQGHRQIGILCSNHAISDADDRLAGYRDALAEHDIALDEQLIAYGEPDESGGEAAMTTLLERGRPVTALTCYNDPMAAGALAVLSDNGIEVPRDMSLIGFDDVLLSRYLRPRLTTIRYPITAMATQAAQIALALANNTPLPNAINLFHPTLIRRHSVTSLNNGQ
>YP_455663 1785_GalRS_1 GalRS
MATIKDVARLAGVSVATVSRVINNSPKTSDGSRQAVMQAMEQLQYHPNANARALAQQSTETLGLIVADVSDPFFGAMVKAVEQVAYHTGNFLLIGNGYHILDKERQAIEQLIRHRCAALVVHAQMIPTEELNTLMAHIPGMVLINRILPDYADRCVALDDRYGAWLATRHLIQMGHRRIAFICSSHSIPDSVDRLQGYRDALEEFHIALDEKLIAFGEPDEVGGEQAMTELLGRGRTFTAITCYNDSTAAGAMAVLSDNGIEVPQDISLVGFDDVLISRYLRPRLTTICYPVVAMATQAAQLALALANGAPLPEVTNMFSPTLVRRHSVAPAAWRRTHLQA
>YP_003211750 5010_GalRS_999 GalRS
MPTIKDVARLAGVSVATVSRVINDSPKASDASRQAVLSAMEQLNYHPNANARALAQQTTETIGLVVGDVSDPFFGAMVKAVEQVAYHTGNFLLIGNGYHSEQKERQAIEQLIRHRCAALVVHAKTIPDEDLIPLMKQIPGMVLINRILPGFEARCVALDDRYGAWLATRHLIQQGHTRIGYLCSNHAISDAEDRLQGYYDALREHDLPCNDRLVAWAEPDESGGEQAMTELLGQGKQFTAVACYNDSMAAGAMGVLNDNGIAVPQEISLIGFDDVLVSRYVRPRLTTIRYPIVTMATQAAELALALADNLPPPEITNIFTPTLVRRHSVVAPAETDKS
>YP_001177993 1747_GalRS_1 GalRS
MATIKDVARLSGVSVATVSRVINDSPKASDASRQAVQSAMETLNYHPNANARALAQQSTETVGLVVGDVSDPFFGAMVKAVEQVAYQTGNFLLIGNGYHNEEKERKAIEQLIRHRCAALVVHAKVLPDAELLHLMKQIPGMVLINRIIPGYEQRCVALDDRYGAWLATRHLIQQGHTRIGYLCSNHQISDAEDRLRGYYDALRESGLPCNDRLVAYGEPDESGGEHAMTELLGRGRNFTAVASYNDSMAAGAMGVLNDNGIDVPAEISLIGFDDVLVARYVRPRLTTVRYPIVTMATQAAELALALADKRPLPDITHLFSPTLVRRHSVVSPAEPVSE
>WP_006178321 1525_GalRS_1 GalRS
MATIKDVARLAGVSVATVSRVINNSPKASDASRQAVQDAMENLNYHPNANARALAQQSTETIGLVVGDVSDPFFGAMVKAVEHVSYQTGNFLLIGNGYHNEQKERQAIEQLMRHRCAALVVHAKMIPDAELIHLMKQIPGMVIINRIIPDFEERCVALDDRYGAWLATRHLIQQGHTRIGYLCSNHPISDAEDRLQGYYDALREHGLPCNDRLVAYGEPDESGGEQAMTELLGRGRNFTAIACYNDSMAAGAMGVLNDNGVEVPAEISLIGFDDVLVSRYVRPRLTTVRYPIVTMATQAAELALALAENRPPPEITHLFSPTLVRRHSVVPPAEASET
>YP_003614641 5054_GalRS_999 GalRS
MATIKDVARLAGVSVATVSRVINDSPKASDASRQAVQNAMESLNYHPNANARALAQQSTETIGLVVGDVSDPFFGAMVKAVEQVSYQTGNFLLIGNGYHNEQKERQAIEQLIRHRCAALVVHAKMIPDAELIHLMKQIPGMVIINRIIPGFEKRCVALDDRYGAWLATRHLIQQGHTRIGYLCSNHPISDAEDRLQGYYDALRENGLPCNDRLVAYGEPDESGGEQAMTELLGRGRNFTAVASYNDSMAAGAMGVLNDNGIEVPGEISLIGFDDVLVSRYVRPRLTTVRYPIITMATQAAELALALAEQRQPPEITHLFSPTLVRRHSVGAPAEAPDE
>YP_002236740 1529_GalRS_1 GalRS
MATIKDVARLAGVSVATVSRVINNSPKASEASRQSVGAAMETLNYHPNANARALAQQSTETVGLVVGDVSDPFFGAMVKAVEQVAYRTGNFLLIGNGYHNVQKERQAIEQLIRHRCAALVVHAKMIPDEELAGLMKQIPGMVLINRILPGYETRCVALDDRYGAWLATRHLIQQGHTRIGYLCSNHHISDAEDRLQGYYAALEESGLPCNDRLVAFAEPDESGGELAMTELLGRGRHFSAVACYNDSMAAGAMGVLNDNGIDVPREISLIGFDDVLISRYVRPRLTTVRYPIVTMATQAAELALALAEYRPAPEITHLFSPTLVRRHSVVAPLEGDKS
>WP_004143971 5022_GalRS_999 GalRS
MATIKDVARLAGVSVATVSRVINNSPKASEASRQSVGAAMETLNYHPNANARALAQQSTETVGLVVGDVSDPFFGAMVKAVEQVAYRTGNFLLIGNGYHNVQKERQAIEQLIRHRCAALVVHAKMIPDEELAGLMKQIPGMVLINRILPGYETRCVALDDRYGAWLATRHLIQQGHTRIGYLCSNHDISDAEDRLQGYYAALEESGLPCNDRLVTFAEPDESGGEQAMTELLGRGRHFSAVACYNDSMAAGAMGVLNDNGIDVPREISLIGFDDVLISRYVRPRLTTVRYPIFTMATQAAELALALAEQRPAPEITHLFSPTLVRRHSVVAPQEGDKS
>YP_003940447 5068_GalRS_999 GalRS
MATIKDVARLAGVSVATVSRVINESPKASDASRQAVFSAMETLNYHPNANARALAQQSTDTIGLVVGDVSDPFFGAMVKAVEQVSYHTGNFLLIGNGYHNEKKERQAIEQLIRHRCAALVVHAKMIPDGDLASLMKQIPGMVLINRILPGYEQRCIALDDRYGAWLATRHLIQQGHTRIGYLCSNHAISDAEDRLRGYYDALKESGLPCNERLVTFGEPDESGGEQAMTELLGRGRHFTAVACYNDSMAAGAMGVLNDNGIDVPGEISLIGFDDVLVSRYVRPRLTTVRYPIVTMATQAAELALALAEKRPAPEITHVFNPTLVRRHSVSAPVEHQSA
>YP_001573556 1795_GalRS_1 GalRS
MATIKDVARLAGVSVATVSRVINDSPKASEASRLAVSSAMESLSYHPNANARALAQQATETLGLVVGDVSDPFFGAMVKAVEQVAYHTGNFLLIGNGYHNEQKERQAIEQLIRHRCAALVVHAKMIPDADLASLMKQIPGMVLINRIVPEFEHRCVALDDRYGAWLATRHLIQQGHTRIGYICSNHTISDAEDRLRGYYDALAESHIPANDRLVTFGEPDESGGEQAMTELLGRGRNFTAVACYNDSMAAGAMGVLNDNGVGVPGEVSLIGFDDVLVSRYVRPRLTTIRYPIVTMATQAAELALALAGKCPTPEVTHVFSPTLVRRHSVSTPADTGHLSTAD
>YP_217937 1766_GalRS_1 GalRS
MATIKDVARLAGVSVATVSRVINDSPKASEASRLAVTSAMESLSYHPNANARALAQQATETLGLVVGDVSDPFFGAMVKAVEQVAYHTGNFLLIGNGYHNEQKERQAIEQLIRHRCAALVVHAKMIPDADLASLMKQIPGMVLINRILPGLEHRCVALDDRYGAWLATRHLIQQGHTRIGYICSNHTISDAEDRLRGYYDALAESHIPANDRLVTFGEPDESGGEQAMTELLGRGRHFTAVACYNDSMAAGAMGVLNDNGVGVPGEVSLIGFDDVLVSRYVRPRLTTIRYPIVTMATQAAELALALAGKCPTPEVTHVFSPTLVRRHSVSTPTDTGHLSTTD
>YP_003366403 5038_GalRS_999 GalRS
MATIKDVARLAGVSVATVSRVINASPKASEASRLAVTSAMATLSYHPNANARALAQQSTETVGLVVGDVSDPFFGAMVKAVEQVAYHTGNFLLIGNGYHNEQKERQAIEQLIRHRCAALVVHAKMIPDADLTALMEQMPGMVLINRILPGFEQRCVALDDRYGAWLATRHLIQQGHTRIGYICSNHSISDAEDRLQGYYDALEESGIAVNDRLVTFGEPDESGGEQAMTELLGRGRNFTAVACYNDSMAAGAMGVLNDNGVEVPGEISLIGFDDVLVSRYVRPRLTTVRYPIVTMATQAAELALALAEKRPLPDITHVFSPTLVRRHSVSSPAEPGPSASNE
>YP_002383878 1568_GalRS_1 GalRS
MATIKDVARLAGVSVATVSRVINGSPKASEASRIAVQSAMESLSYHPNANARALAQQATETVGLVVGDVSDPFFGAMVKAVEQVAYNTGNFLLIGNGYHDEQKERQAIEQLMRHRCAALVVHAKMIPDEDLASLMKQMPGMVLINRILPGFENRCIALDDRYGAWLATRHLIQQGHTRIGYLCSNHSISDAEDRLQGYYDALAESGITANDRLVTFGEPDESGGEQAMTELLGRGRNFTAVACYNDSMAAGAMGVLNDNGIDVPGEISLIGFDDVLVSRYVRPRLTTVRYPVVTMATQAAELALALAEKRPLPEVTHVFIPTLVRRHSVTPPLEASHSASSN
>WP_000201062 454_GalRS_1 GalRS
MATIKDVARLAGVSVATVSRVINNSPKASEASRLAVHSAMESLSYHPNANARALAQQTTETVGLVVGDVSDPFFGAMVKAVEQVAYHTGNFLLIGNGYHNEQKERQAIEQLIRHRCAALVVHAKMIPDADLASLMKQMPGMVLINRILPGFENRCIALDDRYGAWLATRHLIQQGHTRIGYICSNHSISDAEDRLQGYYDALAESGIPANDRLVTFGEPDESGGEQAMTELLGRGRNFTAVACYNDSMAAGAMGVLNDNGIDVPGEISLIGFDDVLVSRYVRPRLTTVRYPIVTMATQAAELALALADNRPLPEITNVFSPTLVRRHSVSTPPLDTIHHASSD
>WP_000201066 5059_GalRS_999 GalRS
MATIKDVARLAGVSVATVSRVINNSPKASEASRLAVHSAMESLSYHPNANARALAQQTTETVGLVVGDVSDPFFGAMVKAVEQVAYHTGNFLLIGNGYHNEQKERQAIEQLIRHRCAALVVHAKMIPDADLASLMKQMPGMVLINRILPSFENRCIALDDRYGAWLATRHLIQQGHTRIGYLCSNHSISDAEDRLQGYYDALAESGIPTNDRLVTFGEPDESGGEQAMTELLGRGRNFTAVACYNDSMAAGAMGVLNDNGIDVPGEISLIGFDDVLVSRYVRPRLTTVRYPIVTMATQAAELALALADNRPLPEITNVFSPTLVRRHSVSTPSLEASHHATSD
>WP_000201043 5062_GalRS_999 GalRS
MATIKDVARLAGVSVATVSRVINNSPKASEASRLAVHSAMESLSYHPNANARALAQQTTETIGLVVGDVSDPFFGEMVKAVEQVAYHTGNFLLIGNGYHNEQKERQAIEQLIRHRCAALVVHAKMIPDADLASLMKQMPGMVLINRILPGFENRCIALDDRYGAWLATRHLIQQGHTRIGYLCSNHSISDAEDRLQGYYDALAESGIPANDRLVTFGEPDESGGEQAMTELLGRGRNFTAVACYNDSMAAGAMGVLNDNGIDVPGEISLIGFDDVLVSRYVRPRLTTVRYPIVTMATQAAELALALADNRPLPEITNVFSPTLVRRHSVSTPSLEASHHATSD
>WP_000201033 5057_GalRS_999 GalRS
MATIKDVARLAGVSVATVSRVINNSPKASEASRLAVHNAMESLSYHPNANARALAQQTTETVGLIVGDVSDPFFGAMVKAVEQVAYHTSNFLLIGNGYHNEQKERQAIEQLIRHRCAALVVHAKMIPDADLASLMKQMPGMVLINRILPGFENRCIALDDRYGAWLATRHLIQQGHTRIGYLCSNHSISDAEDRLQGYYDALAESGIAANDRLVTFGEPDESGGEQAMTELLGRGRNFTAVACYNDSMAAGAMGVLNDNGIDVPGEISLIGFDDVLVSRYVRPRLTTVRYPIVTMATQAAELALALADNRPLPEITNVFSPTLVRRHSVSTPSLEASHHATSD
>YP_001455707 1749_GalRS_1 GalRS
MATIKDVARLAGVSVATVSRVINDSPKASEASRLAVTSAMESLSYHPNANARALAQQSTETIGLVVGDVSDPFFGAMVKAVEQVAYHTGNFLLIGNGYHNEQKEHQAIEQLIRHRCAALVVHAKMIPDADLASLMKQMPGMVLINRILPGFEQRCVALDDRYGAWLATRHLIQQGHTRIGYICSNHSISDAEDRLKGYYDALEESHIPANDRLVTFGEPDESGGEQAMTELLGRGRNFTAIACYNDSMAAGAMGVLNDNGIDVPGEISLIGFDDVLVSRYVRPRLTTVRYPIVTMATQAAELALALAEKRPVPEITHVFSPTLVRRHSVSTPSETGNSSSND
>WP_006686957 1533_GalRS_1 GalRS
MATIKDVARLAGVSVATVSRVINDSPKASEASRLAVTSAMESLSYHPNANARALAQQSTETVGLVVGDVSDPFFGAMVKAVEQVAYNTGNFLLIGNGYHNEQKERQAIEQLIRHRCAALVVHVKIIPDAELASLMKQIPGMVLINRILPGFEQRCVALDDRFGAWLATRHLIQQGHTRIGYLCSNHTISDAEDRLQGYYDALTESNIPINDRLVTFGEPDESGGEQAMTELLGRGKNFTAVACYNDSMAAGAMGVLNDNGIDVPGEISLIGFDDVLVSRYVRPRLTTVRYPIVTMATQAAELALALAEKRPAPEITHIFNPTLVRRHSVSTLTEPGNSSSND
>WP_008785714 1542_GalRS_1 GalRS
MATIKDVARLAGVSVATVSRVINDSPKASEASRLAVTSAMESLSYHPNANARALAQQSTETIGLVVGDVSDPFFGAMVKAVEQVAYNTGNFLLIGNGYHNEQKERLAIEQLIRHRCAALVVHAKIIPDAELASLMKQIPGMVLINRILPGFEQRCVALDDRFGAWLATRHLIQQGHTRIGYLCSNHTISDAEDRLQGYYDALAESNIPVSDRLVTFGEPDESGGEQAMTELLGRGKNFTAVACYNDSMAAGAMGVLNDNGIDVPGEISLIGFDDVLVSRYVRPRLTTVRYPIVTMATQAAELALALAEKRPVPEITHVFNPTLVRRHSVSTLTEPGNSSSNE
>YP_001908694 1565_GalRS_1 GalRS
MATIKDVARLAGVSVATVSRVINHSPKASETSRLAVTRAMTSLQYHPNANARALAQQSTETIGLVVGDVSDPFFGAMVKSVDEIAWQTGNFLLIGNGYHDEQKERQAIEQLIRHRCAALVVHAKKIPDRELQPLMDQIPGMVLLNRVLPGFETRCIALDDRYGGWLATRYLIQQGHKNIAFICSNHAISDASDRLQGYHDALRQHNLPCNDRLVAFGEPDEVGGEQAMTELLGHGKTFSAVACYNDSMAAGALAVLSDNGLRVPEEMSLTGFDDVLVSRYVRPRLTTIRYPLVNMAQQAATLALALAHGQPLPEVTNLFSPTLVRRHSVAAPAG
>YP_002649901 5007_GalRS_999 GalRS
MATIKDVARLAGVSVATVSRVINHSPKASESSRLAVTSAMASLQYHPNANARALAQQTTETIGLAVGDVSDPFFGAMVKSVDEVAWQTGNFLLIGNGYHDEQKERQAVEQLIRHRCAALVVHAKKIPDEHLLSLMGQIPGMVLLNRVLPGFETRCIALDDRYGCWLATRYLIQQGHQNIAFICSNHAISDASDRLQGYHDALKQHNLPCHDRLVAFGEPDEIGGEQAMTELLGQGKTFSAVACYNDSMAAGALAVLSDNGVRVPEEMSLTGFDDVLVSRYVRPRLTTIRYPIVNMAQQAAILALALAHGQPLPEVTNLFSPTLVRRHSVAAPPG
>YP_003530023 5043_GalRS_999 GalRS
MATIKDVARLAGVSVATVSRVINHSPKASESSRLAVTSAMASLQYHPNANARALAQQSTETIGLAVGDVSDPFFGAMVKSVDEVAWQTGNFLLIGNGYHDEQKERQAIEQLIRHRCAALVVHAKKIPDDELQSLMRQIPGMVLLNRVLPGFETRCIALNDRYGCWLATRYLIRQGHQNIAFICSNHAISDATDRLQGYHDALRQHHLPCSDRLVAFGEPDEVGGEQAMTELLGQGKTFSAVACYNDSMAAGALAVLNDNGVRVPEEMSLTGFDDVLVARYVRPRLTTIRYPVVQMAKQAALLALALAHGQPLPEVTNLFSPTLVRRHSVAAPSG
>YP_003742982 5056_GalRS_999 GalRS
MATIKDVARLAGVSVATVSRVINNSPKASEASRLAVTSAMDELQYHPNANARALAQQSTETMGLVVGDVSDPFFGALVKAVEQVAYETGNFLLIGNGYHNEQKERQAIEQLIRHRCGALVVHAKKIPDADLIPLMKQIPGMVLINRALPGYEQRCIALDDRYGSWLATRHLIQQGHQNIAYICSTHPISDTEDRLQGYYDALKEHNLPCNDRLVALGEPDEVGGEQAMTELLGRGKQFTAVACYNDSMAAGALAVLSDNGVRVPEEMSLIGFDDVLVSRYVRPRLTTVRYPIVTMAQQAAALALALANNQPLPEVTNLFSPTLVRRHSVGTPD
>YP_004117005 5072_GalRS_999 GalRS
MATIKDVARMAGVSVATVSRVINNSPKASESSRLAVTMAMEQLQYHPNANARALAQQSTETLGLVVGDVSDPFFGAMVKAVDEVAGQTGNFLLIGNGYHNEQKERQAIEQLMRHRCAALVVHAKKIPDDDLEQLMKQVPGMVLLNRLLKGFESRCIALDDRYGAWLATRHLIQQGHTQIAFICSTHTISDAEDRLQGYYDALKEHGLPSNDRLVAWGEPDEVGGEQAMTELLGRGKQFTAVACYNDSMAAGALAVLSDNGIRVPEEMSLIGFDDVLVSRYVRPRLTTVRYPIVTMAQQAAQLALALANDLPMPEVTNMFSPTLVRRHSVSGPG
>WP_010616944 5081_GalRS_999 GalRS
MATIKDVARMAGVSVATVSRVINNSPKASESSRLAVTQAMEQLQYHPNANARALAQQSTETLGLVIGDVSDPFFGAIVKAVDEVAGQTGNFLLIGNGYHNEQKERQAIEQLIRHRCAALVVHAKKIPDDDLELLMKQVPGMVLLNRLLQGFESRCIALDDRYGAWLATRHLIQQGHTQIAFICSTHTISDAEDRLQGYYDALKEHGLPCNDRLVAWGEPDEVGGEQAMTELLGRGKQVSAVACYNDSMAAGALAVLSDNGIRVPEEMSLIGFDDVLVSRYVRPHLTTVRYPIVTMAQQAAQLALALANGTALPEVTNMFSPTLVRRHSVGGPG
>YP_003518771 5041_GalRS_999 GalRS
MATIKDVARLAGVSVATVSRVINNSPKASDSSRQAVSQAMESLQYHPNANARALAQQSTETLGLVVGDVSDPFFGAMVKAVDEVAGQTGNFLLIGNGYHNEQKERQAIEQLMRHRCAALVVHAKKIPDSELEVLMKQMPGMVLLNRLLKGFEKRCIALDDRYGAWLATRHLIQLGHQNIAFICSTHTISDAEDRLQGYYDALQEHGLPCNDRLVAWGEPDEVGGEQAMTELLGRGKNFSAVACYNDSMAAGALAVLSDNGVQVPEEMSLIGFDDVLVSRYVRPRLTTVRYPIVTMAQQAAELALALAHQQPLPEVTNMFSPTLVRRHSVGGPATSS
>YP_003933266 5060_GalRS_999 GalRS
MATIKDVARLAGVSVATVSRVINNSPKASDSSRQAVGQAMEQLQYHPNANARALAQQSTETLGLIVGDVSDPFFGAMVKAVDEVAGDTGNFLLIGNGYHNEQKERQAIEQLMRHRCAALVVHAKKIPDAELEVLMKQVPGMVLLNRLIKGFEKRCIALDDRYGAWLATRHLIQLGHQNIAFICSTHTISDAEDRLQGYYDALKEHGLPCSDRLVTWGEPDEVGGEQAMTELLGRGRNFTAVACYNDSMAAGALAVLSDNGVRVPEEMSLIGFDDVLVSRYVRPRLTTVRYPIVTMAQQAAQLALALANDLPLPEVTHMFSPTLVRRHSVSGPA
>WP_005281987 5052_GalRS_999 GalRS
MATIKDVARLAGVSVATVSRVINNSPKASDSSREAVQAAMAQLRYHPNANARALAQQATETLGLVVCDVSDPFFGAMVKAVEQVAYQTGNFLLIGNGYHEQQKERQAIEQLIRHRCAALVVHAKMIPDDELAALMQQIPGMVLINRTLPGYEQRCVALDDRHGGWLATRHLIHQGHRRIACICSNHAISDAQDRLQGYLDAMHQYELPIDERLIAYASPDEIGGEQAMTELLGHGSDFSAVTCYNDPMAAGALSVLNDNGIDVPGSVSLIGFDDVLIARYLRPRLTTIRYPVIAMATQAAELALALAAGRELPPTTNMFNPTLVCRHSVSPRKAV
>YP_002934642 1534_GalRS_1 GalRS
MATIKDVARLAGVSVATVSRVINNSPKASEGSRTAVHAAMAQLRYHPNANARALAQQSTETLGLVVCDVSDPFFGAMVKAVEQIAYATGNFLLIGNGYHEQHKERQAIEQLIRHRCAALVVHAKTIPDDELAALMQQIPGMVLINRTLPGYEQRCVALDDRYGGWLATRHLIQQGHRHIACICSNHEISDAHDRLQGYLEAMRQYDQPIDERLIVHASPDELGGELAMTELLGHGRKFSAVTCYNDPMAAGALSVLNDNGIEVPGAVSLIGFDDVLISRYLRPRLTTIRYPVVAMATQAAELALALAAGKTPPETTNMFSPTLVCRHSVSPLRAL
>YP_003296934 5030_GalRS_999 GalRS
MATIKDVARLAGVSVATVSRVINNSPKASEGSRAAVHAAMAQLRYHPNANARALAQQSTETLGLVVCDVSDPFFGAMVKAVEQVAYATGNFLLIGNGYHEQHKERQAIEQLIRHRCAALVVHAKTIPDDELAALMQQIPGMVLINRTLPGYEQRCVALDDRYGGWLATRHLIQQGHRRIACICSNHAISDAHDRLQGYLEAMRQHDLPIDERLIVHASPDELGGEQAMTELLGHGRKFSAVTCYNDPMAAGALSVLNDNGIEVPGAVSLIGFDDVLISRYLRPRLTTIRYPVVAMATQAAELALALAAGKTPPETTNMFSPTLVCRHSVSPLRTL
>YP_004211577 5076_GalRS_999 GalRS
MATIKDVAKLAGVSVATVSRVINHSPKASDSSREAVQNAMQHLQYHPNANARALAQQATETLGLIVADVSDPFFGAMVKAVEQVAYATGNFLLIGNGYHNVEKERQAIEQLIRHRCAALVVHAKMLPEDELTSLMQQIPGMVLINRTLPGFEQRCIALDDRYGSWLATRHLIQAGHQRIAILCSNHGISDASDRLQGYIDALTEHNIPVDDKLIAYAEPDEIGGEKAMADLLGLGKGFTAVTCYNDPMAAGALSVLSDNSIDVPGEISLIGFDDVLISRYLRPRLTTVRYPVVAMANQAAQLALALANGQPLPETTHMFSPTLVRRHSVSGPANS
>WP_008815132 5074_GalRS_999 GalRS
MATIKDVARLAGVSVATVSRVINNSPKASDSSRAAVMSAMEQLQYHPNANARALAQQATETIGLIVSDVSDPFFGAMVKAVEQVAYATGNFLLIGNGYHNIDKERQAIEQLIRHRCAALVVHSKMIPDEELAHLMKQIPGMVLINRTLPGFETRCVALDDRYGAWLATRHLIQQGHKHIACICSNHPISDAHDRLQGYLDALHEHGIPVDDKLIAYGSPDEIGGEQAMTELLGHGKTLTAVTCYNDPMAAGALSVLSDNSIDVPGKISLIGFDDVLISRYLRPRLTTIRYPVVAMATQAAELALALSKQLPLPETTNMFSPTLVCRHSVSTPRLV
>WP_004959134 5047_GalRS_999 GalRS
MATIKDVARLAGVSVATVSRVINNSPKASDGSRSAVLAAMEQLQYHPNANARALAQQSTETVGLIVSDVSDPFFGAMVKAVEQVAYTTHNFLLIGNGYHDAEKERQAIEQLVRHRCAALVVHAKKLTDMELSVWMQQIPGMVLINRTLPGYETRCVALDDRYGAWLATRHLIQQGHQRIAIICSTHQISDATDRLQGYLDALQEHGIAVDEKLIAYGEPDEIGGEQAMTELLGRGKSFSAVTCYNDPVAAGALSVLSDNSIDVPGQISLIGFDDVLISRYLRPRLTTVRYPVVAMATQAAELALALANGQPLPEITNMFSPTLVRRHSVASINNALDQG
>YP_001480056 1751_GalRS_1 GalRS
MATIKDVARLAGVSVATVSRVINHSPKASESSRTAVLAAMEQLQYHPNANARALAQQSTETLGLIVSDVSDPFFGAMVKAVEQVAYATHNFLLIGNGYHEAEKERQAIEQLVRHRCAALVVHAKKLTDPELSGWMQQIPGMVLINRTLPGFESRCVALDDRYGAWLATRHLIQQGHQRIAIVCSTHQISDAADRLQGYLDALQEHGIAVDERLIAYGEPDEIGGEQAMTELLGRGKNFTAVTCYNDSMAAGALSVLSDNSVDVPGQMSLIGFDDVLISRYLRPRLTTIRYPVVAMATQAAELALALANNQPLPEITNMFSPTLVRRHSVASINNVYEQN
>WP_004952299 5034_GalRS_999 GalRS
MATIKDVARLAGVSVATVSRVINNSPKASESSRTAVLAAMEQLQYHPNANARALAQQSTETLGLIVSDVSDPFFGAMVKAVEQVAYATHNFLLIGNGYHEAEKERQAIEQLVRHRCAALVVHAKKLTDNELSGWMQQIPGMVLINRTLPGFEARCVALDDRYGAWLATRHLIQQGHQRIAIVCSTHQISDAADRLQGYLDALQEHGIAVDEKLIAYGEPDEIGGEQAMTELLGRGKHFTAVTCYNDSMAAGALSVLSDNSVDVPAQMSLIGFDDVLISRYLRPRLTTIRYPVVAMATQAAELALALANNQPLPEITNMFSPTLVRRHSVASINNVYEQN
>WP_004719157 1537_GalRS_1 GalRS
MATIKDVAKLAGVSVATVSRVINQSPKTSENSRIAVTNAMEQLQYHPNANARALAQQSTETVGLIVADVSDPFFGAMVKAVEQVAYATGNFLLIGNGYHDVEKERQAIEQLIRHRCAALVVHAKKLPDEELVSLMKQIPGMVLINRTLPGYETRCVALDDRYGAWLATRHLIQQGHKHIGVICSNHQISDATDRLQGYLEALKEHDILIDEKLIAYASPDELGGEHAMTELLGRGKQITAITCYNDSMAAGALSVLSDNSIDVPQEISLIGFDDVLISRYLRPRLTTIRYPVVAMATQAAKLALALANHTPLPEITNMFSPTLVRRHSVTNPSNRLENNE
>NP_670482 114_GalRS_1 GalRS
MRVILFSAKLSDVSGYPRISGTKMATIKDVAKLAGVSVATVSRVINHSPKASEASRVAVCKAMEQLQYHPNANARALAQQSTETVGMIVSDVSDPFFGAMVKAVEQVAYATGNFLLIGNGYHDAEKERQAIEQLIRHRCAALVVHAKKLPDDELTSLMEQIPGMVLINRTLPGFEPRCIALDDRYGAWLATRHLIQQGHKRVAFICSNHQISDALDRMQGYLDALKEFDIPVDERLITYGTPDELGGEQAMTDLLGRGKHFTAVSCYNDSMAAGALSVLSDNSIDVPQEISLIGFDDVLISRYLRPRLTTIRYPVVAMSTQAAELALALANNTPLPEITNMFSPTLVRRHSVASPPSLRDDTD
>NP_994167 1775_GalRS_1 GalRS
MGDGAIANKRGKPFCSSPFLWFFLLSCDHPPLRVILFSAKLSDVSGYPRISGTKMATIKDVAKLAGVSVATVSRVINHSPKASEASRVAVCKAMEQLQYHPNANARALAQQSTETVGMIVSDVSDPFFGAMVKAVEQVAYATGNFLLIGNGYHDAEKERQAIEQLIRHRCAALVVHAKKLPDDELTSLMEQIPGMVLINRTLPGFEPRCIALDDRYGAWLATRHLIQQGHKRVAFICSNHQISDALDRMQGYLDALKEFDIPVDERLITYGTPDELGGEQAMTDLLGRGKHFTAVSCYNDSMAAGALSVLSDNSIDVPQEISLIGFDDVLISRYLRPRLTTIRYPVVAMSTQAAELALALANNTPLPEITNMFSPTLVRRHSVASPPSLRDDTD
>YP_650387 1577_GalRS_1 GalRS
MATIKDVAKLAGVSVATVSRVINHSPKASEASRVAVCKAMEQLQYHPNANARALAQQSTETVGMIVSDVSDPFFGAMVKAVEQVAYATGNFLLIGNGYHDAEKERQAIEQLIRHRCAALVVHAKKLPDDELTSLMEQIPGMVLINRTLPGFEPRCIALDDRYGAWLATRHLIQQGHKRVAFICSNHQISDALDRMQGYLDALKEFDIPVDERLITYGTPDELGGEQAMTDLLGRGKHFTAVSCYNDSMAAGALSVLSDNSIDVPQEISLIGFDDVLISRYLRPRLTTIRYPVVAMSTQAAELALALANNTPLPEITNMFSPTLVRRHSVASPPSLRDDTD
>WP_004715120 1536_GalRS_1 GalRS
MATIKDVAKLAGVSVATVSRVINNSPKASETSRKAVCDAMQQLQYHPNANARALAQKSTETVGMIVSDVSDPFFGSMVKAVEQVAYATGNFLLIGNGYHDVEKERQAIEQLIRHRCAALVVHAKKLSDEELTSLMEQIPGMVLINRTLPGFETRCVALDDRYGAWLATRHLIQQGHKRIAIICSDHQISDAADRLQGYLDALKESDIAVDDRLIAYGKPDEIGGEQAMTELLGRGKHFTAVTCYNDPMAAGALSVLSDNSIDVPQEVSLIGFDDVLISRYLRPRLTTIRYPVVAMATQAAELALALANNTPLPEITNMFSPTLVRRHSVASPQTLADE
>WP_004706743 1725_GalRS_1 GalRS
MATIKDVAKLAGVSVATVSRVINNSPNASEASRQAVSNAMEQLQYHPNANARALAQQSTETVGMIVSDVSDPFFGSMVKAVEQVAYATGNFLLIGNGYHDAEKERQAIEQLIRHRCAALVVHAKKLSDEELTSLMKQIPGMVLINRTLPGFETRCVALDDRYGAWLATRHLIQQGHKRIAIICSNHEISDAADRLQGYLDALEEFGIAVDDRLVSYGSPDEIGGEQAMTDLLGRGKHFTAVTCYNDPMAAGALSVLSDNSIEVPQEISLIGFDDVLISRYLRPRLTTIRYPVVAMATQAAELALALANKTPLPEVTNMFSPTLVRRHSVASPQTLTDD
>WP_004392564 1541_GalRS_1 GalRS
MATIKDVAKLAGVSVATVSRVINNSPKASETSRKAVCDAMEQLQYHPNANARALAQQSTETVGMIVSDVSDPFFGSMVKAVEQVAYATGNFLLIGNGYHEEEKERQAIEQLIRHRCAALVVHAKKLSDEELTSLMKQIPGMVLINRTLPGFETRCVALDDRYGAWLATRHLIQQGHKRIAIICSNHQISDAIDRLQGYLDALEEFSLPVDDRLISYGTPDEIGGEQAMTELLGRGKHFTAVTCYNDSMAAGALSVLSDNSIEVPQEISLIGFDDVLISRYLRPRLTTIRYPVVAMATQAAELALALANNTPLPEITNMFSPTLVRRHSVASPQSPQVDE
>WP_004702580 1539_GalRS_1 GalRS
MATIKDVAKLAGVSVATVSRVINNSPKASEASRMAVGNAMEQLQYHPNANARALAQQSTETVGMIVSDVSDPFFGSMVKAVEQVAYATGNFLLIGNGYHDEEKERQAIEQLIRHRCAALVVHAKKLSDEELTSLMQQIPGMVLINRTLPGFETRCVALDDRYGAWLATRHLIQQGHKRIAIICSNHQISDAIDRLQGYLDALKEFDIPVDDRLIAYGTPDEIGGEHAMTDLLGRGKHFTAVTCYNDSMAAGALSVLSDNSIEVPQEISLIGFDDVLISRYLRPRLTTIRYPVVAMATQAAKLALALANKTPLPEITNMFSPTLVRRHSVASPQPSTDD
>WP_005272873 1723_GalRS_1 GalRS
MATIKDVAKLAGVSVATVSRVINNSPKASEASRVAVSSAMEQLQYHPNANARALAQQSTETVGMIVSDVSDPFFGSMVKAVEQVAYATGNFLLIGNGYHDAERERQAIEQLIRHRCAALVVHAKKLSDEELTSLMEQIPGMVLINRTLPGFETRCVALDDRYGAWLATRHLIQQGHKRIAIICSNHQISDAIDRLQGYLDALKEFDIAVDDRLISYGTPDEIGGEQAMTDLLGRGKHFTAVTCYNDSMAAGALSVLSDNSIEVPQEISLIGFDDVLISRYLRPRLTTIRYPVVAMATQAAELALALANHTPLPEITNMFSPTLVRRHSVASPQTVVEE
>WP_005185848 1727_GalRS_1 GalRS
MATIKDVAKLAGVSVATVSRVINNSPKASETSRMAVCNAMEQLQYHPNANARALAQQSTETVGMIVSDVSDPFFGSMVKAVEQVAYATGNFLLIGNGYHDEEKERQAIEQLIRHRCAALVVHAKKLSDEELTSLMEQIPGMVLINRTLPGFETRCVALDDRYGAWLATRHLIQQGHKRIAIICSNHQISDAIDRLQGYLDALKEFDIAVDDRLISYGTPDEIGGEQAMTDLLGRGRHFTAVTCYNDSMAAGALSVLSDNSIEVPQEISLIGFDDVLISRYLRPRLTTIRYPVVAMATQAAELALALANHTPLPEITNMFSPTLVRRHSVASPQTPADD
>YP_001007502 1745_GalRS_1 GalRS
MATIKDVAKLAGVSVATVSRVINNSPKASETSRKAVCSAMEQLQYHPNANARALAQQSTETVGMIVSDVSDPFFGSMVKAVEQVAYATGNFLLIGNGYHDAEKERQAIEQLIRHRCAALVVHAKKLSDEELTSLMQQIPGMVLINRTLPGFETRCVALDDRYGAWLGTRHLIQHGHKRIAIICSNHQISDATDRLQGYLDALEEFGIAVDDRLISYGTPDEIGGEQAMTDLLGRGRNFTAVTCYNDSMAAGALSVLSDNSIEVPQEISLIGFDDVLISRYLRPRLTTIRYPVVAMATQAAELALALANNTPLPETTNMFSPTLVRRHSVASPQAMTNLQTITNPQTMTNPQTPADD
>WP_013649364 5088_GalRS_999 GalRS
MATIKDVAKLAGVSVATVSRVINNSPKASEASRKAVCSAMEQLQYHPNANARALAQQSTETVGMIVSDVSDPFFGSMVKAVEQVAYATGNFLLIGNGYHDEEKERQAIEQLIRHRCAALVVHAKKLSDEELTSLMQQIPGMVLINRTLPGFETRCVALDDRYGAWLATRHLIQQGHKRIAIICSNHQISDATDRLQGYLDALEEFGIAVDDRLISYGTPDEIGGEQAMTDLLGRGRNFTAVTCYNDSMAAGALSVLSDNSIEVPQEISLIGFDDVLISRYLRPRLTTIRYPVVAMATQAAELALALANNTPLPETTNMFSPTLVRRHSVASPQTMTNPQTMTNPQTPADD
>YP_004390762 5084_GalRS_999 GalRS
MHSERSENSMSTIKDVARLANVSVATVSRVMNNSPKASAASREVVQKAMAELGYTPNANARALVSQTCDTMGVVVGDVADPFFGALVKGVSGIAVEQNLHLLMGNGFHKARQEREAIELLIGKRCEALVVHSKALSDEELYDYAMRVPGMVLINRDIPALKGRCIALNNRLGAATATRHLIELGHRHIAFISSDHAIEDATLRLQGYQDGLMEAGLAADPELIESGTPNEEGGERAMLNLLAKGLKVTAVVAYNDAMAAGAISVLADNGLRVPEEVSVVGFDDIIYARYLRPKLSTMRYPIELMAAQAAKLAIQLAAGESDATQSRIYTPTLINRHSVAPVRAG
>YP_858526 130_GalRS_0 GalRS
MSTIKDVARLANVSVATVSRVMNNSPKASAASREVVQKAMAELGYTPNANARALVSQTCDTMGVLVGDVADPFFGALVKGVAAVAVEQGLHLLMGNGFHKARQERESIELLIGKRCEALVVHSKALSDEELIDYALRVPGMVLINRDIPALKGRCIALNNRQGAATATRHLLELGHRHIAFLSSDHAIEDAILRLQGYQDALAEAGLRADPELVESGMPNEEGGERAMLNLLAKGLPITAVVAYNDAMAAGAISVLADNGLKVPEEVSVVGFDDIIYARYLRPKLSTMRYPVELMAAQAAKLALQLAAGESEAVQSRIYTPTLINRHSVAPVRS
>YP_001140154 131_GalRS_0 GalRS
MSTIKDVARLANVSVATVSRVMNNSPKASAASREVVQKAMAELGYTPNANARALVSKTCDTMGVLVGDVADPFFGALIKGVAAVAVEQGLHLLMGNGFHRAQQERESIDLLIGKRCEALVVHSKALSDEELIDYALRVPGMVLINRDIPALKGRCIALNNRQGAATATRHLLELGHRHIAFLSSDHAIEDATLRLQGYQDALTEAGLRADPELVESGMPNEEGGERAMLNLLAKGQPITAVVAYNDAMAAGAISVLADNGLKVPEEVSVVGFDDIIYARYLRPKLSTMRYPIELMAAQAAKLALQLAAGESEAVQSRIYTPTLINRHSVAPVRA
>WP_006961119 5015_GalRS_999 GalRS
MANIRDVAKEAKLSVATVSRVINKLPHTSQAAIDAVHTAMEKLNYRPNANARALVSKSSPSIGVLVADVSNPFYGAMVQAIDEVAREYKKHILITHGYHNEAYEREAIELLINNRCDSLVIHSKGLSDQELIKFSQEIPGLTIINRFIPEIAERCVALDNVKGSSLALNHLLRAGHEKIGYLASSHQIEDSVDRKQGYRSELEKHGLSYSGSLVAAGEPDELGGAEAMRNLLAKNVPFTAVATYNDLMAAGAIKVLTENNIRVPEDVSVIGFDDSSIASYLSPTLTTVRYPIQIMASHAARLAIHLAEKSPYEHDKHLYVPTLVVRHSVKKQSSV
>YP_002157953 467_GalRS_0 GalRS
MATIKDVAKEAGVSVATVSRVVNKSPKASKAAIESVNAAMTKLGYRPNANARALVSKSTNTIGVLVADVSDPFFGSLIKAVDAVARTNNKHLLIGNGYHNAQVEKEAIELLINSRCESLIIHSKGLSDDELTQFAKEVPGLVIINRHVPQIAHRCISLDNQLGSTLATEHLIENGHQQLAYINSNQQIDDSFDRKLGFTKALNKHGLPIDNSLISEGEPTDEGGEKAMTQLIETKQPFSGVVCYNDYMAAGAIASLEKAGISVPDQVSIVGFDNGLIAKYVHPKLTTIDYPISEMATQAALLSLVLAKDEKPEIEKEVYAPTLIKRNSVHTQ
>YP_206319 472_GalRS_0 GalRS
MATIKDVAKEAGVSVATVSRVVNKSPKASKAAIKSVNAAMTKLGYRPNANARALVSKSTNTIGVLVADVSDPFFGSLIKAVDGVARANNKHLLIGNGYHNAEVEKEAIELLIHNRCESLIIHSKGLSDEELIQFSQEVPGLVIINRHIPQIAHKCIYLDNQLGSRLATEHLIESGHQHLAYINSNQQIDDCIDRKHGFAQALEKHGLIINSSLLSEGEPTDEGGENAMNELIKNKQSFTGVVCYNDYMAAGAIAALEKAGISVPEQVSIIGFDNGLIAKYLHPKLTTIDYPISEMASQAALLSLLLAKDEKPETEKKVYTPTLVKRNSVHTL
>EEX35980 5012_GalRS_999 GalRS
MAQPTILENLMTTIKDVAKAAGVSIATASRVINNSPQTSEKAVKAVQQAMKALGYRPNANARALVSKSSNTIGVLVNDVSSPFFGSMVKAIDTVASEQGKQLLIGSGYHDADKERNAINLLINSQCESLVVHSKGMSDEELRLLANEIPGMVLINRSIPGIESRCVALDNYKGSYIATEYLIKNGHRDIGYICSSHDIADAHDRLRGYYDALRDNHITIKESYIEFEEPDEKGGELAMVNLLAKNIPLSAIATYNDYMAAGCMALLQENEIRIPQDVSIVGFDDGHIARYIYPRLTTIRYPIQVMAAEAVKLSTQLINKEAIQSHTQRLFLPILVRRSTVAVINQNIP
>WP_006071589 129_GalRS_2 GalRS
MATIKEVAKEAGVSIATTSRVINNAPHTSEAAIVAVQAAMKKLGYRPNANARALVSKSSNTVGILVHDVSAPFFGAMVKAIDTIAAEQGKQILIGSGYHDPVKERNAINLLISSRCESLVIHSKGLSDEELTELADEIPGMMLINRSVPAIADRCIALDNFKGSYLATEFLIKNGHEKIGYIASSHDIDDAHDRRDGYLAALKDHNIEPNEEFIEYGEPDEIGGEQAMVNLLAKNLSITAVATYNDDMAAGCLALIQENGIRIPEDMSVIGFDDGLIARFIYPRLTTIRYPIQVMAKQAVLEALQRASGKDVERAQNLFAPILVKRSSVSRR
>NP_763221 459_GalRS_2 GalRS
MATIKDVAKLAGVSIATASRVINNAPHTSEAAIVAVKEAMQSLGYRPNANARALVSKSSNTIGVLVNDVSAPFFGTMVKAIDTVACEQGKQLLIGSGYHDANKERNAIELLINSRCESLVVHSKGMSDQELVSLADEIPAMVVINRVVKGIESRCIALDNHRGSYLATEFLIRSGHKHIGYICSSHNIDDAKDRLAGYQDALRDNGIEIRDEYIEYGEPDETGGEQAMISIMAKNLPITALATYNDYMAAGCLSLLLENGIRIPEEMSLIGFDDGHVARYIYPRLTTVRYPIQVMANEAVKMSLQLANGEVPERKEHKLFLPMLIRRASVGAPAK
>WP_006644691 133_GalRS_2 GalRS
MATIKDVAKEAGVSIATTSRVINNSPHTSETAIIAVKAAMEKLDYRPNANARALVNKSSNTVGVLVGDVSAPFFGTMVKAIDDIASQQSKQLLIGCGYHDPVKEKNAINLLINSRCESLVIHSKGMSDAELIKLASEIPGMVFINRNVEEIASRCIALDNRKGAYIATEHLIKNGHTHIGYLASNHDIDDAYDRRDGYLDALRDNGIEIRDEYIEYVEPDEAGGEQAIINLIAKNTPITAIATYNDYMAAGCMTLLQENGVKIPEDMSVIGFDDGHIARHIYPRLTTIRYPINVMANEALKLSLQLVNNENTEYSGKKLFMPVLVKRASVGIKKTLE
>EEZ87626 5032_GalRS_999 GalRS
MKQISDPEFPMATIKDVAKEAGVSIATASRVINNAPHTSESAIVAVKEAMKKLGYRPNANARALVSKSSNAIGVLVNDVSAPFFGTMVKAIDTIASEQEKQLLIGSGYHDAVKERNAINLLINSRCESLVVHSKGMTDAELTTLAHEIPGMVLINRIVPDIASRCIALDNRKGSYIATEHLIRNGHEHIGYICSGHDIEDARDRRDGYLDALRDNGIKIREEYIEYGEPDETGGEQAMVNLMAKNTPITAVATYNDYMAAGCMTLLQENGIRIPEDMSVIGFDDGHIARYIYPRLTTIRYPIQVMANEAVKLSLQLVNNEETERTEHKLFMPILVRRSSVGSIK
>AGH81516 433_GalRS_0 GalRS
MTENKIATIKDVAREAGVSIATVSRVINKSPKAGKASIQSVQSAMKLLGYRPNANARALVNKNSHTIGVLVNDIADPFFGSLIKAVDQVARENNKHLLIGNGYHNATDEREAIELLINSCRKSLIIHAKALTSEELIGFAKEVPGLVLINRYIPEIADRCIAFDNFKGAYMATEFLIQNGHKHIAFINSNHQIDDSFERKAGYLQALKDHNYPSPDNYIVAVDVNDEGGKAGMIELLSKNIPISAVLAYNDFIAAGVLFALEENNIAVPEQISLIGFDNGLISRYVHPKLTTINYPIEIMAKQATLLSLKLAKNEEYTPDTRIFSPTLVKRMSVGKCNLKD
>WP_006034368 471_GalRS_0 GalRS
MATIKDVAREAGVSIATVSRVVNKSPKAGKASIQSVQAAMKKLSYRPNANARALVSKNTNTIGVLVGDVSDPFFGSIIKAVDQVARENNKHLLIGNGYHDANAERDAIELLINSGSESLVIHSKALSDQELIDFTKEAPGLVLINRYIPEIAERCIAFDNFKGAYMATEFLINNGHKHIAYINSNHKIDDAEQRKAGYLSALQDYNLPSPDSYTLEAEPSDEGGKQAMVALLSKNMPITAVQTYNDIIAAGVLAALEEHNIAVPAKMSLVGFDNGLISRYVHPKLTTINYPIEIMAKQAILLSIKLAKKEECEPENIMFSPTLVQRLSVSKHNLD
>WP_004724699 5011_GalRS_999 GalRS
MTTIKDVAKSAGVSVATVSRVINKSPKASQASIHAVTQAMQALGYRPNAAARALVSQSTNTMGVLVSDVSDPFFGTLVKAVDTVARHNGKHLLVGNGYHNEEDERRSIELLINNRCDALVIHAKALSDEELIAFSKEAKSMVVINRHIPGLEDRCISLDNHKGAFMATEYLIRQGHKKIACIVSNHAIADAVERETGYQDALEAHHITLPDTYIAYGEPSSEGGEQAMLSLLTKGIDITAIVAYNDNMAAGALSVMEENGIESPGQISIIGFDDGLIARYVKPHLTTVRYPIQMMAETAAQLALDLSKDDTLNDGSPKRYSPTMVKRDSVKSLND
>YP_002151670 1530_GalRS_3 GalRS
MATIKDVAKEAGVSVATVSRVINNSPKASRASIEIVNSAMQKLGYRPNAAARALVSQSTQTLGVLVHDVSDPFFGTLVKAVDNIARKAGKHILVCNGYHDAQDERQSIELLINSRCDGLVIHSKALSDEELLAYANEVNSMVLINRFIPEIAERCVALDNYKGAWIATEHLIRQGHTQIAYISSTHHIEDTSQRLAGYKAALAAYNISLPESYVEYGEPEGEGGEQAMMRLLTKSIDFTAVVTYNDFMAAGALSVLDENEIPVPEKISVIGFDDVLIARYIHPRLTTVRYPIHMMAEQAATLALKLSQGEVLTQKQRIYSPTLVQRNSVYNLSHLS
>WP_006813665 1527_GalRS_3 GalRS
MATIKDVAREAGVSVATVSRVLNLSPKASQASIASVQQAMNKLGYRPNAAARALVNQSSNTIGVLVNDVSDPFFGVMVKAVDAVAHKNGKHILICNGYHNAKEERQSIELLINNRCDALIIHSKALEDEELIAYAKEVPSMVLINRRIEKIANRCISLNNYKGAYLATEHLIRQGHKKIAYISSNHQIEDAAQRLLGYRDALKNHGVELPESYVEYGEPSGEGGELAMTKLLIKSLDITAVVGYNDFMAAGAIAVLDENDISSPEQVSVIGFDDVLIARYIHPRLTTIRYPIQMMAERATQLALALAREETIPDENLVYSPTLVQRNSVRPL
>WP_004261677 1528_GalRS_3 GalRS
MATIKDVAKEAGVSVATVSRVINQSPKASQASIASVKSAMNKLGYRPNAAARALVNQSSNTIGVLVNDVSDPFFGVMVKAVDAVAHKNGKHILICNGYHNAKEERQSIELLINNRCDALVIHSKALDDAELLQYAKEVPSMVLINRHIDEIATRCISLNNYKGAYLATEHLIRHGHTKIAYISSNHQIEDAVQRLQGYRDALKNNGIQLSDSYIEYGAPYGEGGEQAMTNLLIKSLEITAVVGYNDFMAAGAIAVLDENEIHSPEQVSVIGFDDVLIARYIHPRLTTIRYPIQMMAEKATQLALSLARGEKTTGESLIYSPTLVQRNSVRPLHA
>YP_130282 125_GalRS_3 GalRS
MATIKDVAKEAGVSVATVSRVINKSPKASKSAIDAVSTAMRKLGYRPNANARALVSRSTNTLGVLVGDVSDPFFGSMVKSIDGVARNNGKHILIGNGYHDADTERDAIELLINSRCESLVIHSKGLSNEELIAYAKEVPGLVLINRYIPEIAEKCIALDNHKGSYLATEYLIRHGHQHIGYVCSNHQIEDAEQRKAGYQEALKAHGLHQPESYIEYGSPDEQGGEQAMTNLLAKNLPITAIAAYNDYMAAGSLSILEENGIQAPENMSLIGFDDGLIAKYLHPKLTTIRYPIQMMAEHAAQLSLKLANKNQPIEPEKTDTDTHMFIPTLVRRLSVDKVKS
>WP_006232097 466_GalRS_3 GalRS
MATIKDVAKEAGVSVATVSRVINKSPKASKSAIDAVSIAMRKLGYRPNANARALVSQSTNTLGVLVGDVSDPFFGSMVKSIDGVARNNGKHILIGNGYHDADTERDAIELLINSRCESLVIHSKGLSNEELIAYAKEVSGFVLINRYIPEIAEKCIALDNHKGSYLATEYLIRHGHQHIAYVCSNHQIEDAEQRKAGYQEALKAHGLHHPESYIEYGSPDEQGGEQAMTNLLAKNLPITAVAAYNDYMAAGSLSILEENGIQAPENMSLIGFDDGLIAKYLHPKLTTIRYPIQMMAEHAAQLSLKLANKNQPIEPEKVDTDTHMFMPTLVRRLSVDKVKS
>WP_006071916 430_GalRS_3 GalRS
MATIKDVAKEAGVSVATVSRVINKSPKASAASIESVTSAMKKLGYRPNANARALVSQSTNTVGVLVSDVSDPFFGTMVKAVDKVAHQHGKHILVGNGYHDAEEERKAIELLINSRCDALVIHSKALSDEELIQYAEEVKGLVYINRDIPQLPGRCISLDNYKGAYIATEHLIRNGHTNIACVASSHNIEDVDQRLEGYRDALKANNIKLSASYIEYGSPDSDGGEIAMTNLLTKSLPITAVVAYNDNMAAGSLSVLEENQYALPNQMSIIGFDDGLIAKYLHPKLTTIRYPIQMMAEKAAQIALALSKSESVETDPMIYSPTLVQRASVARKN
>WP_000201013 5028_GalRS_999 GalRS
MATIKDVAREASVSVATVSRVINKSPKASQASIDAVTSAMHKLGYRPNAAARALVNQSTNTIGVLVSDVSDPFFGTLVKAVDTVAHREGKHLLIGNGYHRAEEERRALELLINSRCDALVIHSKALPDEELIEYANEVKTLVLINRHIPQIADRCISLDNQKGAYLATDFLIRQGHRNIACISSSHQIEDADQRIAGYQQALKEHGITLSSSYIETASPDNEGGEQAMTNLLVKSLPFTAVVAYNDNMAAGALLVLEENGHSVPEHVSVIGFDDSLISRYLRPRLTTVRYPIQLMAEKATQLALALATDAPRENDPMIFSPTIVRRDSVAQKREP
>YP_001217840 1776_GalRS_3 GalRS
MATIKDVAREAGVSVATVSRVINKSPKASQASIDTVTSAMHKLGYRPNAAARALVNQSTNTIGVLVSDVSDPFFGTLVKAVDTVAHREGKHLLIGNGYHRAEEERRALELLINSRCDALVIHSKALPNEELIEYANEVKTLVLINRHIPQLADRCISLDNQKGAYLATDFLIRQGHRNIACISSSHQIEDADQRIAGYQQALNEHGIPLSSSYIEKASPDSEGGEQAMTNLLVKSLPFTAVVAYNDNMAAGALLVLEENGHSVPEHVSVIGFDDALISRYLRPRLTTVRYPIQLMAEKATQLALALATDAPRENDPMIFSPTIVRRDSVAQKREP
>WP_000201008 5018_GalRS_999 GalRS
MATIKDVAREAGVSVATVSRVINKSPKASQASIDSVSIAMHKLGYRPNAAARALVNQSTNTIGVLVSDVSDPFFGTLVKAVDTVAHREGKHLLIGNGYHRAEEERRALELLINSRCDALVIHSKALPDEELIEYANEVKTLVLINRHIPQLADRCISLDNQKGAYLATDFLIRQGHRNIACISSSHQIEDADQRIAGYQQALDEHGITLSSSYIEKASPDSEGGEQAMTNLLVKSLPFSAVVTYNDNMAAGALLVLEENGHSVPEQVSVIGFDDALISRYLRPRLTTVRYPIQLMAEKATQLALALATDAPRENDPMIFSPTIVRRDSVAQKREP
>WP_000191000 5024_GalRS_999 GalRS
MATIKDVAREAGVSVATVSRVINKSPKASQASIDAVSLAMHKLGYRPDAAARALVNQSTNTIGVLVSDVSDPFFGTLVKAVDTVAHREGKHLLIGNGYHRAEEERRALELLINSRCDALVIHSKALPDEELIEYANEVKTLVLINRHIPQLADRCISLDNQKGAYLATDFLIRQGHRNIACISSSHQIEDADQRIAGYQQALDEHRISLSSSYIEKASPDSEGGEQAMTNLLVKSLPFTAVVAYNDNMAAGALLVLEENGHSVPEQVSVIGFDDALISRYLRPRLTTVRYPIQLMAEKATQLALALATDAPRENDPMIFSPTIVRRDSVAQKREP
>WP_000201012 5025_GalRS_999 GalRS
MATIKDVAREASVSVATVSRVINKSPKASQASIDAVSLAMRKLGYRPNAAARALVNQSTNTIGVLVSDVSDPFFGTLVKAVDTVAHREGKHLLIGNGYHRAEEERRALELLINSRCDALVIHSKALSDEELIEYANEVKTLVLINRHIPQLADRCISLDNQKGAYLATDFLIRQGHRNIACISSSHQIEDADQRIAGYQQALDEHGISLSRSYIEKASPDSEGGEQAMTNLLVKSLPFTAVVAYNDNMAAGALLVLEENGHSVPEQVSVIGFDDALISRYLRPRLTTVRYPIQLMAEKATQLALALATDAPRENDPMIFSPTIVRRDSVAQKREP
>WP_006644429 139_GalRS_3 GalRS
MATIKDVAREAGVSIATVSRVINKSPKASKQSIEAVTNAMKQLGYRPNAAAKALVRQNTDTIGVLVGDVSDPFFGTLVKAVDVVAHQHGKHILIGNGYHNADDERHAIEHLINSRCDALVIHAKALTDEELINYANELKGLVIINRHIPAIAERCISLDNHKGAYLATEYLIRHGHSHIGCIASNHDIEDASERVQGYLDALADNNISLSASYIEKATPDSEGGETAMINLITKSLPMTALVAYNDYMAAGALAVLQENGITSPQKMSLVGFDDGLIARYTTPGLTTVRYPIQMMAEKAANLALALADEQDVDTEAMRFSPTLVRRGSVERLTSEL
>WP_008988678 5083_GalRS_999 GalRS
MATIKDVAREAGVSIATVSRVINKSPKASKQSIEAVTNAMKQLGYRPNAAAKALVRQNTDTIGVLVGDVSDPFFGTLVKAVDVVAHQHGKHILIGNGYHNADDERRAIEHLINSRCDALVIHAKALTDEELINYANEVKGLVIINRHIPAIAERCISLDNHKGAYLATEYLIRHGHSHIACIASNHDIEDANERVQGYLDALADNNISLSASYIEKATPDSDGGETAMINLITKSLPMTALVAYNDYMAAGALAVLQENGIQSPQKMSLVGFDDGLIARYTTPGLTTVRYPIQMMAEKAANLALVLADEQGVDTEAMRFSPTLVRRGSVERLASE
>WP_005366485 428_GalRS_3 GalRS
MATIKDVAREAGVSIATVSRVINKSPKASKQSIEAVTNAMKKLGYRPNAAAKALVRQNTDTIGVLVGDVSDPFFGTLVKAVDVVAHQHGKHILIGNGYHNADDERRAIEHLINSRCDALVIHAKALTDEELINYANEVKGLVIINRHISAIAERCISLDNHKGAYLATEYLIRHGHSHIACIASNHDIEDASERVQGYLDALADNNISLSASYIEKATPDSEGGETAMINLITKSLPMTALVAYNDYMAAGALAVLQENGIQSPQKMSLVGFDDGLIARYTTPGLTTVRYPIQMMAEKAANLALALADEQDVDNEAMRFSPTLVRRGSVERLVSE
>WP_004734421 132_GalRS_3 GalRS
MATIKDVAREAGVSVATVSRVVNKSPKASANSIESVTKAMSKLGYRPNANARALVSQSTNTVGVLVGDISDPFFGTLVKAVDNVARENGKHILVGNGSHDREEERQAIELLINSRCDALVIHSKGLTDEELIAYAKEVKGLVLINRYIAEIANRCIFLDNKKGAYLATEYLIRHGHKNIACIASSHSIEDADERVQGYLSALSDYKIALSDSYIEYSAPTSEGGEYAMTNLLTKSLPITGIVAYNDYMAAGALSVLDENGIQSPDKMSIIGFDDGLIARYVHPKLTTIRYPIQMMAEKATRLALHLAKGENTSTEPMMFSPTLVRRNSVEKI
>WP_008218678 138_GalRS_3 GalRS
MATIKDVAKEAGVSVATVSRVINKSPKASASSIESVTKAMSKLGYRPNANARALVSQSTNTVGVLVGDISDPFFGTLVKSVDNVARENGKHILVGNGSHNREEEQQAIELLINSRCDALIIHSKGLTDEELIAYSKEVKGLVLINRYIEEIAERCIFLDNKKGAFLATEYLIRHGHKNIACIASSSSIEDANERVEGYQAALKEYGIDLSESYIEHAQPTSDGGEYAMTNLLTKSLPITGIVTYNDYMAAGALSVLDENGIQAPDNMSIIGFDDGLIARYVHPKLTTIRYPIQMMAEKATRLALSLAKEETTSAEPMMFSPTLVRRNSVEKA
>NP_760659 1770_GalRS_3 GalRS
MATIKDVAREAGVSIATVSRVINKSPKASKASIESVTQAMAKLGYRPNAAAKALVSQSTNTMGVLVGDVSDPFFGTLIKAVDEVAHENGKHLLIGNGYHNAEEERRAIELLINSRCDALVIHSKGLSDEELLSYAQEVPSLVIINRHIPKIAQRCISLDNYKGAYLATEYLIRHGHQHIACISSSHKIEDADARIAGYLAALRDNHIELSSAYIEQGEPNSDGGETAMTNLLTKSLPITGVVAYNDYMAAGALSVLDENGLKVPEQVSMIGFDDGLIARYVSPRLTTVRYPIQMMAEKAARLAIDLARQQEADHSTMIFSPTLVRRDSVAKLS
>WP_005505088 5027_GalRS_999 GalRS
MATIKDVAKEAGVSVATVSRVLNKSPKASQASIDSVTKAMSKLGYRPNAAARALVSQSTNTMGVLVGDVSDPFFGTMIKSVDRIAHKQGKHLLIGNGYHNADDERRALELLIHSRCDAMVIHAKALSDEELVGYANEVKGMVLINRHIPQLAGRCISLDNEKGAFIATEYLIRHGHKNIAHIASSHDIEDTHQRLQGYQAALNAHGIELPKSYIEYGEPNSDGGEIAMTRLLTKSLAFTGVFAYNDYMAAGALAVLEENGINVPKDMVLVGFDDGLIARFVRPGLTTIRYPIEMMAERAAKLALALASGENIEAEPAIFSPTLVRRNSV
>WP_005304310 5029_GalRS_999 GalRS
MATIKDVAKEAGVSVATVSRVINKSPKASQASIDSVTQAMKKLGYRPNAAARALVSQSTNTMGVVVGDVSDPFFGSLIKSIDHVAHENGKHILIGNGYHNAGDERQAIELMIDNRCEAMVVHAKGLTDKELIAYANEVPGMVFINRNIPELSHRCISLDNHRGAYLATEFLIRHGHTKIACIASSHEIEDTDQRLQGYLDALKDNHIELSKRYIECGEPNSDGGEHAMTNLLTKSLDITAIVAYNDYMAAGAMAVLDQNGIDVPEKASIIGFDDGLIARFVSPSLTTIRYPIEMMADRAAQLALALSRGEQPEDETIVFSPTLVRRNSVDKH
>WP_004396547 5013_GalRS_999 GalRS
MATIKDVAKAAGVSVATVSRVLNKSPKASQASIHAVTEAMNALGYRPNAAARALVSQSTKTMGVLVSDVSDPFFGILVKAVDTIARANGKHILIGNGYHNPNDERQALELLINNRCDALVVHAKGLSDEELIGYAKEVKGMVLINRYIPELAERCISLDNRKGAFLATEYLLRHGHRKIACIASSQDIEDTDERLQGYQAALSDYGIELPKSYIEYGHPNSDGGELAMTNLLAKSLEITGVVAYNDYMAAGALVTLEQNGIEVPNQISIIGFDDGLIARFVHPSLTTIRYPIEMMAERAAHLALALSRDDVIEEETAIFTPTLVRRNSVERC
>YP_003285294 1718_GalRS_3 GalRS
MATIKDVAKEAGVSVATVSRVINKSPKASQSSVESVTKAMSKLGYRPNAAARALVSQSTNTMGVLVSDVSDPFFGTLVKSVDNIARENGKHILIGNGYHNPDDERQALELLINSRCDAIVIHSKGLSDEDLIGYAQEVKGMVLINRHIPELAERCISLDNRKGAFLATEYLIRHGHRKIACIASSHDIEDTDERLQGYQAALKEHGIELSKSYIEYGEPNSDGGEVAMTNLLTKSLEITGVVAYNDYMAAGALAALNQNGIDVPSKVSMVGFDDGLIARFVHPSLTTIRYPIEMMAERAARLALALSRDEKIEDETIIFSPTLVRRNSVERC
>NP_798772 1772_GalRS_3 GalRS
MATIKDVAKEAGVSVATVSRVINKSPKASQSSVESVTKAMRKLGYRPNAAARALVSQSTNTMGVLVSDVSDPFFGTLVKSVDNVARENGKHILIGNGYHNPEDERQALELLINSRCDAIVIHSKGLSDEELIGYAQEVKGMVLINRHIPELAERCISLDNRKGAFLATEYLIRHGHRKIACIASSHDIEDTDERLQGYQAALKEHGIELSKSYIEYGEPNSDGGEVAMTNLLTKSLEITGVVAYNDYMAAGALAALDQNGIDVPSKVSMVGFDDGLIARFVHPSLTTIRYPIEMMAERAARLALALSRDEKVEDETIIFSPTLVRRNSVERC
>WP_009843021 137_GalRS_3 GalRS
MATIKDVAKEAGLSVATVSRVINKSPKASQSSVDAVTKAMSKLGYRPNAAARALVSQSTNTMGVLVGDVSDPFFGTLVKSVDNVARENGKHILIGNGYHNPEDERQALELLINSRCEAIVIHSKGLSDEELIDYAKEVKGMVLINRHIPELAERCISLNNRKGAYLATEYLIRHGHSKIACIASSHGIEDTDERLQGYQTALKDHDIELSKSYIEHGEPNSDGGETAMTNLLTKSLAITGVVAYNDYMAAGALAALDQNGIDVPEKVSMVGFDDGLIARFVNPSLTTIRYPIEMMAERAARLALALSRDEQVEDDTIIFSPTLVRRNSVDRL
>YP_001446500 134_GalRS_3 GalRS
MATIKDVAKEAGVSVATVSRVINKSPKASQSSIDAVTQAMSKLGYRPNAAARALVSQSTNTMGVLVGDVSDPFFGTLVKSVDNVARENGKHILIGNGYHNPEDERQALELLINSRCEAIVIHSKGLSDEELIGYAKEVKGMVLINRHIPELAERCISLDNRKGAYLATEYLIRHGHTKIACIASSHDIEDTDERLQGYQAALKDHDIELSKSYVEYGEPNSDGGETAMTNLLTKSLAITGVVAYNDYMAAGALAALDQNGIDVPEKVSMVGFDDGLIARFVNPSLTTIRYPIEMMAERAARLALALSRDEQVEDDTIIFSPTLVRRNSVDRL
>WP_006959777 5014_GalRS_999 GalRS
MATIKDVAKEAGVSIATVSRVINKSPKASQSSVDSVTKAMDKLGYRPNAAARSLVSQSTNTMGVLVSDVSDPFFGTLVKAVDTVAHEHGKHILIGNGYHDAEQERKAIELLINNRCDALVIHAKGLSDEELIGYAKEVKGMVIINRHIPQLAERCISLDNHKGAYLATEYLIRHGHTKIACVASNHGIEDSQQRVEGYLAALRDHNIELPSSYIEYGEPNNDGGEIAMTNLLTKSLEITGVVAYNDYMAAGALSVLDENGIQVPQQVSMMGFDDGLIARYVHPRLSTVRYPIQMMADKAARLALSYARQEPADNDTIIFSPTVVRRNSVERL
>WP_004413038 5019_GalRS_999 GalRS
MATIKDVAREAGVSIATVSRVINKSPKASKASVESVTKAMTQLGYRPNAAAKALVSQSSNTIGVLVSDVSDPFFGTLVKSVDSVAHEHGKHILIGNGYHDPEQERQAIELLINNRCEALVIHSKGLSDAELLGYAKEVKGLVIINRHIAEIAERCISLDNYKGAYLATEYLIRHGHKKIACVASSHNIEDSNQRVEGYLAALRENNISLPDNYIEYGEPDSDGGEVAMTNLLTKSVDITAVVAYNDYMAAGALSVLDENGLKVPEQISMMGFDDGLIARYVSPRLTTIRYPIAMMAERAAHLALNLAKAEQTSSDAMVFTPTLVRRNSVEKVSN
>WP_008081302 5079_GalRS_999 GalRS
MATIKDVAREAGVSIATVSRVINHSPKASKASIQSVTQAMAKLGYRPNAAAQALVSQNSNTVGVLVGDVSDPFFGTLVKAVDNVAHEHGKHILIGNGYHRAEEERKAIELLINNRCDALVIHSKGLTDEELIKYANEVKGMVLINRHIPELSERCISLDNRQGAYLATEYLIRHGHRKIACIASSHDIEDARDRVEGYLAALKEHDIDLPKSYIEYGEPNSDGGEVAMTNLLTKSLTITGAVAYNDYMAAGALAVLDENGIVVPDQVSMLGFDDGLIARYVHPRLTTIRYPIEMMAERAARLALKLAKSEPAEDEAIVFTPTLVRRNSVDKI
>WP_006877865 5078_GalRS_999 GalRS
MATIKDVAKEAGVSIATVSRVINKSPKASKASIESVTKAMAKLGYRPNAAAKALVSQSSNTVGVLVGDVSDPFFGTLVKAVDNVAHEHGKHILIGNGYHAPEEERKAIELLINNRCDALVIHSKGLSDQELIGYAKEVKGLVIINRYIEEIAERCIALDNFKGAYLATEYLIRHGHSKIACVASAHQIEDSTQRIEGYLAALKDNDIQLPASYIERGEPNNDGGEVAMTNLLTKSLEITGVVAYNDYMAAGALSVLDENGIKVPDQISMMGFDDGLIARYISPRLTTIRYPIAMMAERAARLALKLAKQETPNDEAMMFTPTLVRRNSVDKIAK
>GAL50135	Citrobacter_farmeri_gtc_1319	galR	transcriptional repressor GalR
MATIKDVARLAGVSVATVSRVINDSPKASEASRLAVTSAMESLSYHPNANARALAQQSTETIGLVVGDVSDPFFGAMVKAVEQVSYNTGNFLLIGNGYHNEQKERQAIEQLIRHRCAALVVHAKMIPDADLASLMKQIPGMVLINRILPGFEQRCVALDDRYGAWLATRHLIQQGHTRIGYLCSNHSISDAEDRLKGYYDALEESHLPVNDRLVTFGEPDESGGEQAMTELLGRGRNFTAVACYNDSMAAGAMGVLNDNGVEVPAEISLIGFDDVLVSRYVRPRLTTVRYPIVTMATQAAELALALAKKHPLPDVTHVFSPTLVRRHSVTTPVDPGNASSNE
>EWG69639	Enterobacter_sp_dc1	galR	Galactose operon repressor
MATIKDVARLAGVSVATVSRVINDSPKASDASRQAVQTAMESLNYHPNANARALAQQSTETIGLVVGDVSDPFFGAMVKAVEQVSYQTGNFLLIGNGYHNEQKERQAIEQLIRHRCAALVVHAKMIPDAELIHLMKQMPGMVIINRIIPGFEKRCVALDDRYGAWLATRHLIQQGHTRIGYLCSNHPISDAEDRLQGYYDALRENGLPCNDRLVAYGEPDESGGEQAMTELLGRGRNFTAVASYNDSMAAGAMGVLNDNGIEVPAEISLIGFDDVLVSRYVRPRLTTVRYPIITMATQAAELALALAEQRQPPDITHLFSPTLVRRHSVASPAEAQSE
>EGT77757	Haemophilus_haemolyticus_m19107	galR	HTH-type transcriptional regulator galR
MSTIHDVAELAHVSIATVSRVVNQHPSVSEDTRLAVKQAIEQLNYQPDANAKALAIQNTDTIGVVVTDVTDSFFAILVKAVDKVAEAHHKTILIGIGYHHAEKEREAIDTLLRKRCSCLVVHSKALSDDELSHYLKTVPGMVIINRVIQGYENRCVSLDNKKGTYLATEMLIRCSHKHIAYIGSNHAIFDEIERRDGYLTALKDHNYPIVEHAITHNSPDFEGGEKAMIDLLSYNKDLTAVVAYNDSMAAGAISVLNENNISVPSQFSIIGFDDMPIARYLIPKLTTIRYPIDLMATYAANLALSLVDNEVRTPSTIQFNPTLVRRFSVESI
>BAK13703	Pantoea_ananatis_aj13355	galR	HTH-type transcriptional regulator GalR
MCARFSVTLVRCVNVSPKSGNRMATIKDVARLAGVSVATVSRVINNSPKASDSSRQAVSQAMESLQYHPNANARALAQQSTETLGLVVGDVSDPFFGAMVKAVDEVAGQTGNFLLIGNGYHNEQKERQAIEQLMRHRCAALVVHAKKIPDSELEVLMKQMPGMVLLNRLLKGFEKRCIALDDRYGAWLATRHLIQLGHQNIAFICSTHTISDAEDRLQGYYDALQEHGLPCNDRLVAWGEPDEVGGEQAMTELLGRGKNFSAVACYNDSMAAGALAVLSDNGVQVPEEMSLIGFDDVLVSRYVRPRLTTVRYPIVTMAQQAAELALALAHQQPLPEVTNMFSPTLVRRHSVGGPATSS
>CCC31667	Salmonella_bongori_nctc_12419	galR	galactose operon repressor
MATIKDVARLAGVSVATVSRVINDSPKASEASRLAVTSAMESLSYHPNANARALAQQATETLGLVVGDVSDPFFGAMVKAVEQVAYHTGNFLLIGNGYHNEQKERQAIEQLIRHRCAALVVHAKMIPDADLASLMKQIPGMVLINRILPEFEHRCVALDDRYGAWLATRHLIQQGHTRIGYICSNHTISDAEDRLKGYYDALAESHIPANDRLVTFGEPDESGGEQAMTELLGRGRNFTAVACYNDSMAAGAMGVLNDNGVGVPGEVSLIGFDDVLVSRYVRPRLTTIRYPIVTMATQAAELALALAGKCPTPEITHVFSPTLVRRHSVSPLTDTGHLSTTD
>AHM72347	Yersinia_enterocolitica_lc20	galR	Galactose operon repressor
MATIKDVAKLAGVSVATVSRVINNSPKASETSRKAVGDAMEQLQYHPNANARALAQQSTETVGMIVSDVSDPFFGSMVKAVEQVAYATGNFLLIGNGYHDEEKERQAIEQLIRHRCAALVVHAKKLSDEELTSLMEQIPGMVLINRTLPGFETRCVALDDRYGAWLATRHLIQQGHKRIAIICSNHQISDAIDRLQGYLDALEEFGLPVDDRLISYGTPDEIGGEQAMTDLLGRGKHFTAVTCYNDSMAAGALSVLSDNSIDVPQEISLIGFDDVLISRYLRPRLTTIRYPVVAMATQAAQLALALANNTPLPEITNMFSPTLVRRHSVASPQAPTDD
>CCN62084	Vibrio_nigripulchritudo_mada3029	galR	HTH-type transcriptional regulator galR (Galactose operon repressor)
MATIKDVAKAAGVSVATVSRVINRSPKASQKAIESVSQAMAQLGYRPNANARALVSQSTNTMGVLVSDVSDPFFGTLIKAVDDVAHTRGKHLLIGNGYHNADEEREAIELLVNSRCESLIIHAKGLTDEELLSYTKEVPGMVLINRHIPAIAHRCIALDNYKGAYLATEYLIRHGHKNIACISSSHHIEDVDARVSGYLAALRDHNIELSDRYIVHRNPDSEGGEDAMTHLLTQSLPISAVFAYNDYMAAGAMSILEENGLDVPENVSMIGFDDGPIAKYLSPKLTTIRYPIQMMAEQAARLSLALADGEKIDSESVVLSPTLVRRNSVDKVRD
>GAL56612	Escherichia_vulneris_nbrc_102420	galR	gal operon transcriptional repressor
MATIKDVAKLAGVSVATVSRVINSSPKASDASRQAVQSAMASLNYHPNANARALAQQSTETLGLVVGDVSDPFFGAMVKAVEQVAYHTGNFLLIGNGYHNEQKERRAIEQLMRHRCAALVVHAKSIPNEELAALMDQMPGMVLINRILPGYEQRCVALDDRYGAWLATRHLIQQGHTKIGYLCSNHAISDAEDRLQGYYDALRENGLPCNDRLVTWGEPDESGGEQAMTELLGRGRHFTAVACYNDSMAAGAMGVLNDNGIEVPGEISLIGFDDVLISRYVRPRLTTVRYPIITMATQAAELALALAKEQPLPEITHLFSPTLVRRHSVGTPQES
>AGE19740	Serratia_marcescens_ww4	galR	DNA-binding transcriptional repressor
MATIKDVARLAGVSVATVSRVINNSPKASEGSRTAVQAAMEQLQYHPNANARALAQQSTETLGLIVSDVSDPFFGAMVKAVEQVAYATHNFLLIGNGYHDAEKERQAIEQLVRHRCEALVVHAKRLSDQELCGWMQQIPGMVLINRTLPGFETRCVALDDRYGAWLATRHLIQQGHQRIAIICSTHQISDATDRLQGYLDALREHGIAVDEKLIAYGEPDEIGGEQAMTELLGRGRSFSAITCYNDPMAAGALSVLSDNSVDVPGEISLIGFDDVLISRYLRPRLTTIRYPIVAMATQAAELALALANRQPLPEITNMFSPTLVRRHSVATLNNAHEQP
>GAB51419	Escherichia_hermannii_nbrc_105704	galR	gal operon transcriptional repressor
MATIKDVARLAGVSVATVSRVINASPKASEASRAAVQSAMEQLNYHPNANARALAQQTTETVGLVVGDVSDPFFGAMVKAVEQVAYHTGNFLLIGNGYHNEQKERQAIEQLIRHRCAALVVHAKMLPDSELIPLLKQIPGMVLINRIVPGFEQRCIALDDRYGAWLATRHLIQQGHSRIGYICSTHAISDAEDRLQGYYDALKEHGLPINDRLVTFAEPDESGGEQAMTELLGRGKHFTAVACYNDSMAAGAMGVLNDNGIDVPNEISLIGFDDILISRYIRPRLTTVRYPIVTMATQAAELALALAQNQTPSEVTHLFSPTLVRRHSVAAISES
>GAB81673	Shimwellia_blattae_dsm_4481_nbrc_105725_gca_000327265_1	galR	gal operon transcriptional repressor
MATIKDVARLAGVSVATVSRVINSSPKASEASRIAVSSAMEQLNYHPNANARALAQQNTETIGLVVSDVSDPFFGAMAKAVEQVAYRTGNFLLIGNGYHNEQKERQAIEQLMRHRCSALVVHTKMIPDADLIPLLKQIPGMVLINRIVPGYEQRCVALDDRYGGWLATRHLIQQGHRQIGFVCSNHPISDAEDRLQGYYDALEEHGLPRNQRLVTFGEPDETGGEQAMTELLGRGIPVTAVACYNDSMAAGVMGVLSDNGIDVPGKISLIGFDDILVSRYVRPRLTTIRYPIVTMATQAAELALALAEHLPEPPTTHLFSPTLVRRHSVMPPLEG
>AHF75926	Sodalis_sp_hs1	galR	DNA-binding transcriptional regulator
MATIKDVARLAGVSVATVSRVINHSPKTSDGSRQAVMQAMEQLQYHPNANARALAQQSTETLGLIVADVSDPFFGAMVKAVEQVAYQTGNFLLIGNGYHILDKERQAIEQLIRHRCAALVVHAQMIPADELNTLMAHMPGMVLINRILPDYADRCVALDDRYGAWLATRHLIQMGHQRIAFICSSHSIPDSVDRLRGYRDALEEFHIELDEKLIAYGEPDEVGGEQAMTELLGRGRNFTAIACYNDSTAAGAMAVLSDNGIEVPQDMSLVGFDDVLISRYLRPRLTTIRYPVVAMATQAAQLALALANGEPLPEVTNMFSPTLVRRHSVAPPAA
>EST58187	Proteus_hauseri_zmd44	galR	galactose operon repressor
MATIKDVAKEAGVSVATVSRVINNSPKASQASIETVNAAMQKLGYRPNAAARALVSQSTQTLGVLVHDVSDPFFGTLVKAVDNVARQSGKHILVCNGYHDAQDERQSIELLINSRCDGLVIHSKALSDEELLAYAHEVKSMVLINRFIPDIAERCVALDNYKGAWMATEHLIRQGHTKIAYISSTHHIEDTTQRLAGYKAALEANNISLPESYIEYGEPEGEGGEKAMMHLLTKSIDFTAVVTYNDFMAAGALSVLDENEIPVPEKISVIGFDDVLIARYIHPRLTTVRYPVQMMAEQAATLAIRLSKGEVLEQKQRIFSPTLVQRNSVFNLSHLS
>KFL99200	Haemophilus_parainfluenzae_atcc_33392_gca_000746485_1	galR	HTH-type transcriptional regulator GalR
MKVTAFNFIQIYYDNYHEKMNESPVMPTIRDVAELACVSVATVSRVINHSPSVSEKTRYSVQRAMEVLNYQPNANAQALAVQNTDTIGVVVTDVTDPFFAILVKSVDKVAEEHQKTILIGIGYHHAEKEREAIDTLLRKRCSCLVVHSKALSDEELRHYLENVPGMVVINRVIAGYENRCVSLDNRQGTYLATEMLIRYGHKHIAYIGSNHGILDETERKEGYLEALEAHNFPIVEQAIVHNSPDFEGGEKAMIDLLSYNSNLTAVVAYNDTMAAGAISVLNENNIKVPKQFSIVGFDDMPIARYLIPKLTTIRYPIDLMANYAAKLALSLVDSSIITPTVVQFNPTLVRRFSVENTMKP
>EGV05471	Haemophilus_pittmaniae_hk_85	galR	HTH-type transcriptional regulator GalR
MATIRDVAQLANVSVATVSRVLNNYHSVSDKTRLTVQAAMAQLNYQPNANAQALAVQNTDTIGVVVTDVTDAFFAILVKAVDKVAEEHQKTILIGIGYHQAEKEREAIDTLLRKRCSCLVVHAKALSDEELSEYLRSQPGMVIINRVIRGFESRCVSLDNRQGTYLATEMLIRLGHRKIAYIGSNHEILDESERCQGYLDALKANHLPVTEQAIVHHSPDFEGGEQAMIDLLSYNKALTAVVAYNDSMAAGAISVLNENNINVPKQFSIVGFDDMPIARYLIPKLTTIRYPIDLMASYAARLALSLVNEEIKTPSVVQFNPTLVRRFSVGNAPEL
>AGE17350	Serratia_marcescens_ww4	galS	DNA-binding transcriptional repressor
MPPVHPITIRDVAKRAGVSVATVSRVLNHSALTSKETREQVLQAVADLGYRPNANAQALATQSSDTLGVVVMDVSDPFFGALVKAVDTVAQKHHKYLLIGNSYHQADKERHAIEVLIRQRCNALIVHAKALSDAELIGFLEQVPGMVLINRIIPGYEPRCVGLDNVCGAEMAMRLLLSQGHRRIGYLGSNHPIEDGPLRQQGYAQAMAAAGLATPDNWRAYGSPDLQGGEAAMVELLGRNLQLSAVFAYNDAMAAGAMAVLKENGITVPQHFSLIGFDDIPIARYTSPKLTTVRYPIVSMATLATELALQGAAGLAEPQAAHLFMPTLVRRHSVAPWQSEATVTL
>CCC31065	Salmonella_bongori_nctc_12419	galS	mgl repressor and galactose ultrainduction factor
MITIRDVARQAGVSVATVSRVLNNSALVSPDTRDSVMQAVTLLGYRPNANAQALATQVSDTIGVVVMDVSDAFFGALVKAVDQVAQHHQKYVLIGNSYHEAEKERHAIEVLIRQRCNALIVHSKALTDRELGDFMDQIPGMVLINRIVPGYAHRCVCLDNVSGARMATRMLLNNGHQRIGYLASSHRIEDDAMRREGWLNALHEQGISASESWIGTGTPDMQGGESAMVELLGRNLQLTAVFAYNDNMAAGALTALKDNGIAIPLHLSIIGFDDIPIARYTDPQLTTVRYPIASMAKIATELALQGAAGTLDITATHCFMPTLVRRHSVALRQNAVLITN
>EHU00227	Pantoea_stewartii_subsp_stewartii_dc283	galS	DNA-binding transcriptional repressor
MITIRDVARQAGVSVATVSRVLNNSSAVTAETRDVVLQAVDALGYRPNANAQALATQVSDTIGVVVMDVSDPFFGALVKAVDTVAQRVQKHVLISNSWHQEEKERHAIEVLIRQRCNALVVHAKTLSDAELAGFMSQVPGMVVINRSIPGYEARCVSLDNVTGALMASRMLLQQGHSRIGYLCSSHPIEDVDQRREGWLQAMAEQGIRPQESWIASAEPHMQGGEAAMVELLGRNLNLSAIFAYNDGMAAGALTALKDNGIQVPHHFSVVGFDDIPVSRYTDPQLTTVRYPIVSMAKLATELALQGAAGCLDTTAKHIFMPTLVRRHSVAQKQSVESVTNSGDSAM
>GAB50589	Escherichia_hermannii_nbrc_105704	galS	LacI family transcriptional regulator GalS
MITIRDVARQAGVSVATVSRVLNNSALVSPETRELVLQAVSQLGYRPNANAQALASQVSDTIGVVVMDVSDPFFGALVKAVDTVAQQHQKYVLIGNSYHEAEKERHAIEVLIRHRCNALIVHAKELPDDELAQFMDQIPGMVLINRIVPGYEHRCVGLDNITGAMMATRMLQSNGHQRIGYLASSHAIEDNDHRREGWLRALAEQGVTAPESWVGTGSPDMQGGEAAMVELLGRNLQLTAVFAYNDGMAAGALTALKDNGIAVPQHLSLIGFDDIPMARYTDPQLTTVRYPIVSMARLATELALQGAQGQLDHSANHCFMPTLVRRHSVTARQIVAPITSL
>GAL57403	Escherichia_vulneris_nbrc_102420	galS	LacI family transcriptional regulator GalS
MITIRDVARRAGVSVATVSRVLNNSAMVSPDTREAVMKAVAQLGYRPNANAQALATQVSDTIGVVVMDVSDAFFGALVKAVDTVAQQHQKYLLIGNSYHEAEKERHAIEILIRQRCNALIVHSKALSDEELAGFMEQIPGMVLINRVVPGYAHRCVALDNVSGAVMATRMLLAQGHQRVGYLGSSHQIEDNDLRQQGWRQALAERDIHAPEGWVGVGAPDMQGGEAAMVELLGRNLHLTAVFAYNDSMAAGALTALKDNGIAVPQHLSLIGFDDIPIARYTDPQLTTVRYPIASMARLATELALQGAAGAQDLAATHCFMPTLVRRHSVAQRQTVAPITNL
>EIJ73835	Haemophilus_haemolyticus_hk386	galS	HTH-type transcriptional regulator GalS
MSTIHDVAELAHVSIATVSRVVNQHPSVSEDTRLAVKQAIEQLNYQPNANAKALAIQNTDTIGVVVTDVTDSFFAILVKAVDKVAEAHRKTILIGIGYHHAEKEREAIDTLLRKRCSCLVVHSKALSDDELSHYLKTVPGMVIINRVIQGYENRCVSLNNKKGTYLATEMLIRCGHKHIAYIGSNHAIFDEIERRDGYLTALKDHNYPIIEHAITHNSPDFEGGEKAMIDLLSYNKDLTAVVAYNDSMAAGAISVLNENNISVPSQFSIIGFDDMPIARYLIPKLTTIRYPIDLMATYAANLALSLVDNEVRTPSTIQFNPTLVRRFSVESI
>GAL47908	Citrobacter_farmeri_gtc_1319	galS	transcriptional regulator GalS
MITIRDVARQAGVSVATVSRVLNNSALVSPDTREAVMKAVTLLGYRPNANAQALATQVSETIGVVVMDVSDAFFGALVKAVDMVAQQHQKYVLIGNSYHEAEKERHAIEVLIRQRCNALIVHSKALSDRELGEFMDQIPGMVLINRIVPGYAHRCVCLDNISGAKMATRMLLNNGHQRIGYLASSHRIEDDVMRREGWSSALKEQGIVPPESWIGTGSPDMQGGEAAMVELLGRNLQLTAVFAYNDNMAAGALTALKDNGISIPLHLSIIGFDDIPIARYTDPQLTTVRYPIASMAKLATELALQGAAGTLDLSATHCFMPTLVRRHSVAVRQNAAAITN
>AHF74354	Candidatus_sodalis_pierantonius_str_sope	galS	DNA-binding transcriptional regulator GalS
MTTIRDVARLAGVSVATVSRVLNDSASASKQARERVLSAVFQLGYRPNANAQALANQSSDTIGVVVMDVSDPFFGALVKAVDDVAQRHRKNVLISNSYHQADKERHAIEVLIRQRCSALVVHAKMLSDEELIAFMQSEPGMVLVNRIVPGYEHRCVGLDNVAGALMATRMLLKQGHRNIGYIGSNHDIEDQHQRRQGYLLAMNEAGIKPQQSWQVRADPYLHGGEQAMVELLGRNQQLSAVFVYNDSMAVGALATLKENVITVPAHFSVIGFDDLPMSRYTSPHLTTVRYPVCMMAVAATELALKGTAGQLDQSQTHLYMPTLVRRHSVAPRQTVTAIAASSQDEI
>EIJ31819	Haemophilus_parainfluenzae_hk2019	galS	HTH-type transcriptional regulator GalS
MKVTAFNFIQIYYDNYHEKMNESPVMPTIRDVAELACVSVATVSRVINHSPSVSEKTRYSVQRAMEVLNYQPNANAQALAVQNTDTIGVVVTDVTDPFFAILVKSVDKVAEEHQKTILIGIGYHHAEKEREAIDTLLRKRCSCLVVHSKALSDEELRHYLENVPGMVVINRVIAGYENRCVSLDNRQGTYLATEMLIRYGHKHIAYIGSNHGILDETERKEGYLEALEAHNFPIVEQAIVHNSPDFEGGEKAMIDLLSYNSNLTAVVAYNDTMAAGAISVLNENNIKVPKQFSIVGFDDMPIARYLIPKLTTIRYPIDLMANYAAKLALSLVDSSIITPTVVQFNPTLVRRFSVENTMKP
>EJP28475	Haemophilus_sputorum_hk_2154	galS	HTH-type transcriptional regulator GalS
MTTIRDVAELAQVSVATVSRVLNHHSAVSNKARVAVESAMAQLNYQPNANAQALAVQSTDTIGVVVTDVTDPFFAILVKAVDHVAEEYNKTILIGIGYHHADKERKAIDTLLRKRCGSMVVHSKALSDDELRQYLSQHEGMVIINRVIKGFEHRCVSLDNRQGTYLATEMLIQHGHQNIAYIGSNHKILDEFERESGYLQALKAHNLPVLDQSMVHHTPDFEGGEKAMIDLLSYNKNLTAIVAYNDSMAAGAISVLHENNIAVPSQCSIIGFDDMPIARYLIPKLTTIRYPIDLMANYAAKLALSLAHKEIKPPPFIQFNPTLVRRFSVEAYR
>EIF41341	Haemophilus_parainfluenzae_hk262	galS	HTH-type transcriptional regulator GalS
MPTIRDVAELACVSVATVSRVINHSPSVSEKTRYSVQRAMEVLNYQPNANAQALAVQNTDTIGVVVTDVTDPFFAILVKSVDKVAEEHQKTILIGIGYHHAEKEREAIDTLLRKRCSCLVVHSKALSDEELRHYLENVPGMVVINRVIAGYENRCVSLDNRQGTYLATEMLIRYGHKHIAYIGSNHGILDETERKEGYLEALEAHNFPIVEQAIVHNSPDFEGGEKAMIDLLSYNSNLTAVVAYNDTMAAGAISVLNENNIKVPKQFSIVGFDDMPIARYLIPKLTTIRYPIDLMANYAAKLALSLVDSSIITPTVVQFNPTLVRRFSVENTMKP
>AFJ45893	Shimwellia_blattae_dsm_4481_nbrc_105725_gca_000262305_1	galS	transcriptional regulator protein GalS
MPTMKDVAALAGVSTATVSRVINQNAWVEPATRERVEKAMRELNYRRNAAAMALATRSGAMLGLLTGNLADPFFARLARGVEEVARSQGVRLMVSSGGHQASMEKAGLDFLINQGCEAIVVHASRLADDELLRYAAHTPAMVVVNRYIAALSHRCVWLDNRNAAYKATRHLLDRGHRCIACVTADLPIDDRQQRLAGYQQALREAGVTPQPGWVISVPFNEEGGERAARQLLESPSPFSAVFTFNDVMAAGIMRVLHQHGVQLPQQLSLVGFDDVVLARYLYPALTTVHYPVERMARRATQLALQLADNGTPKPGHNGFCAELVLRDSVVTLAHGNRK
>GAL39257	Citrobacter_freundii_nbrc_12681	galS	transcriptional regulator GalS
MVTIRDVARQSGVSVATVSRVLNNSALVSPDTREAVMKAVTQLGYRPNANAQALATQVSDTIGVVVMDVSDAFFGALVKAVDMVAQQHQKYVLIGNSYHEAEKERHAIEVLIRQRCNALIVHSKALSDRELAEFMDQIPGMVLINRLVPGYAHRCVCLDNISGAKMATRMLLNNGHQRIGYLASSHRIEDDTMRKEGWLTALKEQGIVAAESWVGTGSPDMQGGESAMVELLGRNLQLTAVFAYNDNMAAGALTALKDNGIAIPLHLSIIGFDDIPIARYTDPQLTTVRYPIASMAKMATELALQGAAGTLDPQATHCFMPTLVRRHSVALRQNAAPITNL
>AEW74493	Enterobacter_cloacae_ecwsu1	galS	HTH-type transcriptional regulator galS
MVNMITIRDVARQAGVSVATVSRVLNNSALVSPDTREIVMKAVTQLGYRPNANAQALATQVSDTIGVVVMDVSDAFFGALVKAVDVVAQQHQKYVLIGNSYHEAEKERHAIEVLIRQRCNALIVHSKALSDDEISGFMEQIPGMVLINRIVPGYAHRCVGLDNVSGAMMATKMLINNGHQRIGFLASSHHIEDDELRREGWQNALKEQGITPSESWVGTGTPDMQGGEAAMVELLGRNLQLSAVFAYNDNMAAGALTALKDNGIAVPQHLSLIGFDDIPIARYTDPQLTTVRYPIASMAKLATELALQGAAGLLDPGATHCFMPTLVRRHSVAARQIVVPITN
>AAZ88857	Shigella_sonnei_ss046	galS	mgl repressor
MSELDYRPNANAQALATQVSDTIGVVVMDVSDAFFGALVKAVDLVAQQHQKYVLIGNSYHEAEKERHAIEVLIRQRCNALIVHSKALSDDELAQFMDNIPGMVLINRVVPGYAHRCVCLDNLSGARMATRMLLNNGHQRIGYLSSSHGIEDDAMRKAGWMSALKEQDIIPPESWIGTGTPDMPGGEAAMVELLGRNLQLTAIFAYNDNMAAGALTALKDNGIAIPLHLSIIGFDDIPIARYTDPQLTTVRYPIASMAKLATELALQGAAGNIDPRASHCFMPTLVRRHSVATRQNAAAITNSTNQAM
>WP_004728476 5099_GntR_999 GntR
MQRKTRPTLQDIADQVGITKMTVSRYLRDPNSVAQKTQEKIAAVIEELGYIQNRVPAILSKSSSRAIGIILPSLSNQVFAHLVQGIEAVTKAAGYDTLIAHTGYSAKEEEEKIAALLSYRVDGLILTETNHTDRTLQMLNSAGIPVVETMEIPERPIDMAVGLDHEQTSYEVVQTMIARGKTHIVYLGARLDTRTRLRMKGYERAMYDAGLTPLQVSTGEHSSFTLGGALLEKALRDEPQLDAIFCTNDDVAIGAMMYCAHKGIAVPEQIGVVGYNALDIGQAIIPKLTSVETPRYDIGKKSAELLLAALAGDVVEQKVFDLGYRLTEGDSL
>WP_004394393 5100_GntR_999 GntR
MHKKNRPTLQDIADQVGITKMTVSRYMRDPNSVAQVTQQKIAAVVEQLGYIHNRVPAIMSKSSSRAIGIILPSLSNQVFAHLVQGIEEVTQAAGYDTLIAHTGYNPQVEEDKIAAFLSYRVDGLILTETNHTERSRQMLKSAGIPVVETMEIPTQPIDMAVGLDHEQISYQVVQQMIARGRQQVIYLGARLDTRTQLRRQGYERAMREAGLQPMQVSTGEHSSFTLGGILLQQALQQYPALDGIFCTNDDLAVGAMMYCHHHRIAVPQQIAVVGYNALDIGQAMVPRLTSVETPRLAIGKKSAELLLAALSGQAVEPKVYDLGYRLTHGESW
>WP_005501520 5109_GntR_999 GntR
MSNPKKNRTTLQDIADRVGITKMTVSRYLRNPDAVAEKTRDKIAAAIEALGYIENKAPAMLSKSSSRAIGVLLPSLSNQIFAAFVQGIEAVTNAHGYEILLAHFGYDENEEEQKIASLLSYHVDGLILTESHHTPRTLQMIQTAGLPVVETMEIPAQPIDMAVGLDHVAASYDVVKRMLDSGKRNIAYFGARLDTRTRLRMQGYDNAMQEAGLAPIHMLTEEHSSFSLAETLLARALDAHPDLDGVFCTNDDIATGTLLSALQRGIKVPEQLAVVGYNALDIGQSVRPTLTSVDTPRYEIGKKSAELLLARLKGEPIKEKVIDLGYRITHGESL
>WP_000163089 5110_GntR_999 GntR
MTKKQRATLQDVADQVGVTKMTVSRYLRSPDSVAAATREKIALAVEALGYIENRAPAMLSKSSSKAIGILLPSLSNQIFASFVQGIEAVTKANGYETLLAHFGYDEEEEERKVASLLAYQVDGLILTESHHTKRTLQMIANSGVPVVETMELPVNPIDMAVGMDHVEASYQAVKKIIAAGKRSIAYFGARLDTRTKLRMQGYDRAMQEAGLPIKHVLTGSHSSFSLAAQLLDEAFTRYPDLDGVFCTNDDIAIGTLLVAQQRGIRVPGQLSVVGYNALDIGRTITPKLTSVDTPRYAIGEKSAELLIAALKGERTEESVVDMGYRFTQGDSI
>WP_000163082 1634_GntR_3 GntR
MTKKQRATLQDVADQVGVTKMTVSRYLRSPDSVAAATREKIALAVEALGYIENRAPAMLSKSSSKAIGILLPSLSNQIFASFVQGIEAVTKANGYETLLAHFGYDEEEEERKIASLLAYQVDGLILTESHHTQRTLQMIASSGVPVVETMELPANPIDMAVGMDHVEASYQAVKKIIAAGKRSIAYFGARLDTRTKLRMQGYDQAMQEAGLPIKHVLTGSHSSFSLAAQLLDEALARYPDLDGVFCTNDDIAIGTLLVAQQRGIRVPEQLSVIGYNALDIGRTITPKLTSVDSPRYAIGEKSAELLIAALKDERAEEHIVDMGYRFTAGESV
>WP_000197231 5108_GntR_999 GntR
MTRKQRATLQDVADQVGVTKMTVSRYLRNPDSVAAATREKIALVVEALGYIENRAPAMLSKSSSKAIGILLPSLSNQIFASFVQGIEAVTKANGYETLLAHFGYDEEEEERKIASLLAYQVDGLILTESHHTKRTLQMIANSGVPVVETMELPANPIDMAVGMDHVEASYQAVKKIIAAGKRSIAYFGARLDTRTKLRMQGYDRAMQEAGLPIKHVLTGSHSSFSLAAQLLDEAFARYPDLDGVFCTNDDIAIGTLLVAQQRGIRVPEQLSVVGYNALDIGRTITPKLTSVDTPRYAIGERSAQLLLAALKGERAEEHIVDMGYRFTAGESV
>WP_000163088 5096_GntR_999 GntR
MTKKQRATLQDVADQVGVTKMTVSRYLRSPDSVAAATREKIALAVEALGYIENRAPAMLSKSSSKAIGILLPSLSNQIFASFVQGIEAVTKANGYETLLAHFGYDEEEEERKVASLLAYQVDGLILTESHHTKRTLQMIANSGVPVVETMELPANPIDMAVGMDHVEASYQAVKKIIAAGKRSIAYFGARLDTRTKLRMQGYDRAMQEAGLPIKHVLTGSHSSFSLAAQLLDEAFARYPDLDGVFCTNDDIAIGTLLVAQQRGIRVPEQLSVVGYNALDIGRTITPKLTSVDTPRYAIGERSAQLLLAALKGERAEEHIVDMGYRFTAGESV
>WP_008216016 1124_GntR_3 GntR
MTEQHKKTRTTLQDVADKVGVTKMTVSRYMRNPDSVAAKTRVKIAAVIEEMGYIENKAPAMLSKSSSKAIGILLPSLSNQIFAAFVQGIETVTKENGYETLLAHFSYDAVEEEEKIASLLSYQVDGLILTESHHTPRTLQMIKNSGVSVVETMELPSNPIDMVVGLDHIDASYHVVKRMIEAGKRSIAYFGARLDARTKLRLQGYDKAMHEAGLEPKHVLTEQHSNFSLAEDLLERALADSPDLDGVFCTNDDIAIGTLLIAQQRGIQVPQQLSVVGYNALDIGQTIRPKLTSVDTPRYEIGKKSAELLLTRLKGEPVVETVVDMGYRITDGESV
>NP_932850 1117_GntR_3 GntR
MCEDRIGHNVTSNINDKNLFMAQHNKKPRTTLQDVADQVGVTKMTVSRYMRNPDSVAEKTREKIATAIEQMGYIENRAPAMLSKSSSRAIGILLPSLSNQIFASFVQGIETVTKAHGYETLLAHFSYDELEEERKIASLLSYQVDGLILTESHHTERTLQMIKNAGIPVVETMELPAQPIDMAVGLNHEDASYSVVKRMLASGKRTIVYFGARLDTRTKLRMQGYDRAMREAGLEPKHVLTGEHSSFSLADELLERALVTYPEMDGVFCTNDDIAIGTLLCAQQRGIEVPKQLAIVGYNALDIGQTIRPKLTSVDTPRFQIGEKSAELLLARLRGETLEQNVVDMGYRITAGESV
>NP_760049 1116_GntR_3 GntR
MAQHNKKPRTTLQDVADQVGVTKMTVSRYMRNPDSVAEKTREKIATAIEQMGYIENRAPAMLSKSSSRAIGILLPSLSNQIFASFVQGIETVTKAHGYETLLAHFSYDELEEERKIASLLSYQVDGLILTESHHTERTMQMIKNAGIPVVETMELPAQPIDMAVGLDHEDASYSVVKRMLASGKRTIVYFGARLDTRTKLRMQGYDRAMREAGLEPKHVLTGEHSSFSLADELLERALATYPEMDGVFCTNDDIAIGTLLCAQQRGIEVPKQLAIVGYNALDIGQTIRPKLTSVDTPRFQIGEKSAELLLARLRGETLEQNVVDMGYRITAGESV
>WP_005434608 5112_GntR_999 GntR
MAQQNKKARTTLQDVADKVGVTKMTVSRYMRNPDSVAEKTRVKIAAVIEEMGYIENRAPAMLSKSSSKAIGILLPSLSNQIFASFVQGIETVTKANGYETLLAHFSYDELEEERKIASLLSYQVDGLILTESHHTQRTLQMIKNAGIPVVETMELPEQPIDMAVGMDHEDASYSVVKRMLESGKRTIVYFGARLDTRTKLRMQGYDRAMTEAGLEPKHVLTGDHSSFSLAHDLLERALATYPELDGVFCTNDDIAIGTLLSAQQRGIKVPEQLAVVGYNALDIGQTISPKLTSVDTPRFEIGEKSAELLIARLKGEEQAETKVDMGYQITAGESV
>WP_005430046 1118_GntR_3 GntR
MAQQNKKARTTLQDVADKVGVTKMTVSRYMRNPDSVAEKTRVKIAAVIEEMGYIENRAPAMLSKSSSKAIGILLPSLSNQIFASFVQGIETVTKANGYETLLAHFSYDELEEERKIASLLSYQVDGLILTESHHTQRTLQMIKNAGVPVVETMELPEQPIDMAVGMDHEDASYSVVKRMLESGKRTIVYFGARLDTRTKLRMQGYDRAMIEAGLEPKHVLTGDHSSFSLAHDLLERALATYPELDGVFCTNDDIAIGTLLSAQQRGIKVPDQLAVVGYNALDIGQTISPKLTSVDTPRFEIGEKSAELLIARLKGEEQAETVVNMGYQITAGESVYSL
>YP_001443737 1119_GntR_3 GntR
MAQQNKKARTTLQDVADKVGVTKMTVSRYMRNPESVAEKTRVKIAAVIEEMGYIENRAPAMLSKSSSKAIGILLPSLSNQIFASFVQGIETVTKANGYETLLAHFSYDELEEERKIASLLSYQVDGLILTESHHTQRTLQMIKNAGVPVVETMELPEQPIDMAVGMDHEDASYSVVKRMLESGKRTIVYFGARLDTRTKLRMQGYDRAMIEAGLEPKHVLTGDHSSFSLAHDLLERALATYPELDGVFCTNDDIAIGTLLSAQQRGINVPDQLAVVGYNALDIGQTISPKLTSVDTPRFEIGEKSAELLIARLKGEEQAETVVNMGYQITAGESV
>NP_796437 1121_GntR_3 GntR
MILLWILCLAFGGLSASCVFVIMLHVTLLINHIFMAQQNKKTRTTLQDVADQVGVTKMTVSRYMRNPESVAEKTRVKIAAAIEEMGYIENRAPAMLSKSSSKAIGILLPSLSNQIFASFVQGIETVTKANGYETLLAHFSYDELEEERKIASLLSYQVDGLILTESHHTPRTLQMIKNAGVPVVETMELPPQPIDMAVGLDHEDASYNAVKRMLDAGKRTIVYFGARLDTRTKLRMQGYDRAMNEAGLEPKHVLTGVHSSFSLAHDLLERALKTYPTLDGVFCTNDDIAIGTMLSAQQRGIQVPQQLAVVGYNALDIGQTISPKLTSVDTPRFQIGVKSAELLIARLKGEAQEEKVFDMGYQITSGESV
>WP_005455221 1122_GntR_3 GntR
MAQQNKKTRTTLQDVADQVGVTKMTVSRYMRNPESVAEKTRVKIAAAIEEMGYIENRAPAMLSKSSSKAIGILLPSLSNQIFASFVQGIETVTKANGYETLLAHFSYDELEEERKIASLLSYQVDGLILTESHHTPRTLQMIKNAGVPVVETMELPPQPIDMAVGLDHEDASYNAVKRMLDAGKRTIVYFGARLDTRTKLRMQGYDRAMNEAGLEPKHVLTGVHSSFSLAHDLLERALETYPTLDGVFCTNDDIAIGAMLSAQQRGIQVPQQLAVVGYNALDIGQTISPKLTSVDTPRFQIGVKSAELLIARLKGEAQEEKVFDMGYQITSGESV
>YP_003284592 1120_GntR_3 GntR
MLLVTLLINHIFMAQQNKKTRTTLQDVADQVGVTKMTVSRYMRNPESVAEKTRAKIATAIEEMGYIENRAPAMLSKSSSKAIGILLPSLSNQIFASFVQGIEMVTKANGYETLLAHFSYDELEEERKIASLLSYQVDGLILTESHHTPRTLQMIKNAGIPVVETMELPPEPIDMAVGLDHEDASYTAVKQMLDSGKRTIVYFGARLDTRTKLRMQGYDRAMTEAGLEPKHVLTGDHSSFSLAHDLLERALETHPTLDGVFCTNDDIAIGTMLSAQQRGIQVPQQLAVVGYNALDIGQTISPKLTSVDTPRFKIGEKSAELLIARLKGEAQEEKVVDMGYQITSGESV
>WP_005379123 1123_GntR_3 GntR
MAQQNKKTRTTLQDVADQVGVTKMTVSRYMRNPESVAEKTRAKIATAIEEMGYIENRAPAMLSKSSSKAIGILLPSLSNQIFASFVQGIEMVTKANGYETLLAHFSYDELEEERKIASLLSYQVDGLILTESHHTPRTLQMIKNAGIPVVETMELPSEPIDMAVGLDHEDASYTVVKQMLDTGKRTIVYFGARLDTRTKLRMQGYDRAMTEAGLEPKHVLTGDHSSFSLAHDLLERALEMHPTLDGVFCTNDDIAIGTMLSAQQRGIQVPQQLAVAGYNALDIGQTISPKLTSVDTPRFQIGVKSAELLIARLKGETQEEKVFDMGYQITSGESV
>EEZ84052 5113_GntR_999 GntR
MLLVTLLINHIFMAQQNKKTRTTLQDVADQVGVTKMTVSRYMRNPESVAEKTRAKIATAIEEMGYIENRAPAMLSKSSSKAIGILLPSLSNQIFASFVQGIEMVTKANGYETLLAHFSYDELEEERKIASLLSYQVDGLILTESHHTPRTLQMIKNAGIPVVETMELPSEPIDMAVGLDHEDASYAVVKQMLDTGKRTIVYFGARLDTRTKLRMQGYDRAMTEAGLEPKHVLTGDHSSFSLAHDLLERALEMHPTLDGVFCTNDDIAIGTMLSAQQRGIQVPQQLAVAGYNALDIGQTISPKLTSVDTPRFQIGVKSAELLIARLKGETQEEKVFDMGYQITSGESV
>WP_006069682 1125_GntR_0 GntR
MTMEAKRSRPTLQDIADRVGITKMTVSRYMRNPDSVAQATRDKIAQVVEELGYIHNRTPAMLSKSSSKAIGILLPSLSNQVFSSFAQGVEHVTNLNGYDTLIAHYSYDRDVEEKKIESFLSYQVDGLILTDTNHTERTLQMIKTAGIPVVEAMDLPVNPIDMAVGLDHMQAAYEVVTQMIAKGKRNIAYFGARLDTRTQLRMHGYDKAVTEAGLEPLHVLTKEHSSFALGSTLLDKALLIQPELDGVFCTNDDIAIGTIMACRAKQQRVPEDISVVGFNALDMGKVISPTLASIDTPRFEIGKKSAELLLSALSGAPSEQKVFDMGFTITEGESL
>WP_006228882 1126_GntR_0 GntR
MSTENRKSRPTLQDIADRIGITKMTVSRYMRNPESVAVATREKIAKIVEELGYIQNRAPAMLSKSSSKAIGVLLPSLSNQVFANFAQGIETVTKANGYETLIAHFSYSEEEEESKIAALLSYQVDGLILTSTNHTTRTLQMIKTAGIPIIEAMELPDNPIDMAVGLNHELAAYTVVKEMIEADKYNTVYFGARLDTRTQLRMNGYDRAMQEANLEPVHILTEEHSSFTLGRHLLDRALTEQPNLNGVFCTNDDIAIGTIMACQARGISVPNQISVVGYNALDIGQAMSPKLTSIDTPRFEIGEKSAQLLLSALAGDVIEQKVFDMGFTVTEGESL
>YP_002158627 1128_GntR_0 GntR
MTTDTRKSRPTLQDIADKIGITKMTVSRYMRDPNSVAESTRVKIQAVVEELGYIQNRAPAMLSKASSKAIGVLLPSLSNQVFANFTQGIEAVTNARGYETLIAHFSYSKNIEENKIAALLSYQVDGLILTSSEHTPRTLQMIKTAGIPIIEAMELPENPIDIAVGLNHELAAYTVVNAMLSKGKKHIVYFGARLDTRTQLRMNGYNKAMKEAGLKPVHILTEAHSSFTLGQKLLEQTLNEYPNVDGIFCTNDDIAIGSIMACQEKKIAVPEQISVVGYNSLDIGQAMKPKLTSVDTPLHAIGEKSAQLLLDALAGKSPEQKIFDLGFTITQGESL
>YP_004390816 5146_GntR_999 GntR
MSPTRKRRPTLQDIADQTGVTKMTVSRYLRDPQTVAEGTRERIAAVVEELGYIPNRAPDILSNATSKAIGILIPSLSNQVFSAVIHGIESVTRPAGYQTLLAHYGYSPEREEEQVASLLSYHVDGLILSDSQHTERTRKMIATAGIPVVETMDLPQTPIDMVVGMDHRAAARAMVTEMLHRGRRKVVYLGARLDVRTQLRMEGYYQAMTDFGLTGQHLLTEQSSSFTLGGELLDQALVRYPDLDGLFCTNDDLAVGALLQCQAKWIPVPQQIAIAGCNALDIGHAMTPKLASIATPREAIGREAATMLLARLNGQSQPDTRKDIGFSLYVGESLG
>YP_854819 1129_GntR_0 GntR
MNDTRKRRPTLQDIADLTGVTKMTVSRYLRDPQAVAEGTRERIAAAVEELGYIPNRAPDILSNATSKAIGILIPSLSNQVFSAVVHGIESVTRPAGYQTLLAHYGYSPEREEEQVASLLSYHVDGLILSDSQHTERTRKMIATAGIPVVETMDLPQSPIDMVVGMDHRAAARAMVTEMLHRGRRKLVYLGARLDVRTQLRMEGYYQAMQDFGLSGQHLLTEQSSSFTLGGQLLEQALVRYPDLDGLFCTNDDLAVGALLQCQAKWIPVPQQIAIAGSNALDIGHAMTPKLASIVTPRKEIGRAAATMLLARLNGQPLADTRLDMGFSLYEGDSLG
>YP_001143796 1130_GntR_0 GntR
MNDTRKRRPTLQDIADLTGVTKMTVSRYLRDPHAVAEGTRERIAAAVEELGYIPNRAPDILSNATSKAIGILIPSLSNQVFSAVVHGIESVTRPAGYQTLLAHYGYSPEREEEQVASLLSYHVDGLILSDSQHTERTRKMIATAGIPVVETMDLPQAPIDMVVGMDHRAAARAMVTEMLRRGRRKLVYLGARLDVRTQLRMEGYYQAMADFGLTGQHLLTEQSSSFTLGGQLLDQALVRYPDLDGLFCTNDDLAVGALLQCQAKWIPVPQQIAIAGSNALDIGHAMTPKLASIVTPRKEIGSEAATMLLARLSGQPLPDTRKDMGFSLYVGESLG
>WP_008987798 5145_GntR_999 GntR
MTAKPKHRPTLNDVAKKVGVTKMTVSRYLRDPNSVAEATREKIAVVVDELGYVASRAPDILSNRNSKAIGILLPSLSNQVFASLLQGIESVTKAEGYQTLITHYGYSAEEEEEKIASLLSYHVDGLILTESIHSERSHKMINAAAIPVVETIDLPENPIDMAVGLDHKQAAFDLVSKMIEYGRRHIVYFAARLDRRTQLRSEGYLQAMEANGLTPQIVSTQEHSSFTQGRELMRQALEQFPELDGVFCTNDDLAIGAMMHCQEHNIDIPNRVAIAGYNALDIGKAISPTLASVNTPREEIGAAAATLLLKKLSGKKVTKPIQDIGYSLYLGESLGKPA
>WP_006646274 1131_GntR_0 GntR
MTTKPKHRPTLNDVAKQVGVTKMTVSRYLRDPSSVAESTREKIAVVVEELGYVASRAPDILSNRNSKAIGILLPSLSNQVFASLLQGIESVTQKEGYQTLITHYGYSAEEEEEKIASLLSYHVDGLILTESIHSERSYKMINAAAIPVVETIDLPENPIDMAVGLDHKQAAFDLVSKMIEYGRCNIVYFAARLDRRTQLRCDGYIQAMEAKGLTPRIVSTEEHSSFTQGRELMRQALAQHPELDAVFCTNDDLAIGAMMHCQEHNVAIPNQVAIAGYNALDIGKAISPTLASVNTPREEIGAAAATLLLKKLAGKKVANPIQDIGYSLYLGESLGKPEVESK
>WP_005369398 1132_GntR_0 GntR
MTTKPKHRPTLNDVAKQVGVTKMTVSRYLRDPSSVAESTREKIAVVVEELGYVASRAPDILSNRNSKAIGILLPSLSNQVFASLLQGIESVTKKEGYQTLITHYGYSAEEEEEKIASLLSYHVDGLILTESIHSERSYKMINAAAIPVVETIDLPEHPIDMAVGLDHKQAAFDLVSKMIEYGRCNIVYFAARLDRRTQLRCDGYIQAVEVKGLTPRIVSTEEHSSFTQGRELMRQALAQHPELDAVFCTNDDLAIGAMMHCQEHNVAIPSQVAIAGYNALDIGKAISPTLASVNTPREEIGAAAATLLLKKLAGKKVANPIQDIGYSLYLGESLGKPKVESK
>WP_007153734 1108_GntR_0 GntR
MVKNKRPTLQDIADRVGATKMTVSRCLRGADNVSKPMRERIFAEAEALGYIPNRAPDLLSKSTSHAIGVLLPSLTNQVFADVIKGVESVTEPAGYHLMLSHYGYSAEIEERSLSSLLSYNVDGVILSESQHTDRTLRMLQTAGVPTVEIMDTHSAPFQQAVGFDNVSAARDMVREMIRLGRKRVVYLAVRLDARTLQRQEGYSRAMEEEGLAPVTLRSEQRSSFSVGATLMARILEENPDVDGIFCTNDDVAIGAFFECQRRGIPVPERIAIAGFHGHDVGRVMVPPLASVITPREAVGQRAARELLARLGGAGISEPRIDLGYRIERGGTL
>YP_434711 1070_GntR_0 GntR
MKKRRPTLQDIADQVGATKMTVSRCLRQPELVSEPLRHKIQTAVRELGYIPNRAPDILSKSRSHAIGVLIPSLTNQVFSDVIRGIEQVTESRGYHLMFTHYGYSPELEEQNLANLLAYNVDGVIMSESRHTERALQMIRTAGTPTVEIMDTRSPALDQAIGFDNVQAAYDMTRTLIQRGYRRTAYLSVRLDTRTLQRQEGYQQAMRDAGLAPRTMQYAARSSFSVGAHLMTRILDEMPETDAIFCTNDDVAIGAYFECLRRGIKVPQEMAIAGFHGHDVGQVMTPQLASVLTPRHEMGALAAEALLARLEGQPDFESVIDLGYVISPGGTI
>WP_008044050 1102_GntR_0 GntR
MTGKQKQLRPSLQHVADEVGTTKMTISRYLKDPELVSEALGKKISAALDKVGYIPNKAPGILSKNQSHSIGVLVPSLTNQVFSEVIREIEQVLEQHGYQPMLAHYGYSKDREEDRITTLLSYNVDGLILSESHHTEKVRKMIKVAGIPVVEIMDSVSPPMQQAIGYDNAEASKAMTRRMIDKGYRCIVYLAARMDERTKLKISGYEAAMQGADLEPRVYTTEAASSFSLGGQLLNSAREQYPQMDGIICTNDDLAIGALFECQRQGLRVPEDMAIAGFHNHNFAREVVPRIATVDTPREAVGRIAAEQLIDRLNGKRMSKRIYSLDFTVVDGETI
>YP_001344990 1106_GntR_2 GntR
MTKAKRPTLQDIANHLGITKMTVSRYLRNPDTVAPETQIRIAQAIENFSYIPNKAPNMLSNAKSGAIGVLVPSLTNAVFANVIRGIEQVTDRAGYQTMLAHFGYSIEKEEKRLESLLSYNVDGVILSENIHTERTLKMLEVADIPVIQIMDTSEMSKHQVVGFDNFSAAQSMVETMILRGHENIVYFAVRMDKRTKLKQAGYEKAMEKHGLTPHTISTQAHSSFSLGGELLQQAVKQYPSMDGIFCTNDDLAIGALFECQRLGIGVPEQIGIAGFHGHDVGQSISPQLATVITPRFEIGQIAAQELLNRINGIPYRSAVINLGYDVHLGETL
>YP_001783523 1107_GntR_2 GntR
MPDKRKRPTLQDIASHLGITKMTISRYLRDPRLVAPKTGVRIAEAIEHFGYIPNRAPEILSNAKSKAIGVLVPSLTNHVFADVIKGIENITDQAGYQTMLAHYGYCQEKEEKRIESLLSYNIDGLILSETEHSARTLKMLDVANIPVVEIMDTSEFGLQQVVGFNNIAAAQSMVETMIKRGYKNIVYFSARMDKRTRLKMQGYEQAMKKHQLTPHSLLTEEPSSFTLGAEQLKLALKKHPQIDGIFCTNDDLAIGALFECQRQGIDVPKEIGIAGFHGLNVGLSLTTQIATVRTPRLNIGEVAAKELLNRIEGIVPENYMINLGYNIHLGESI
>WP_013746582 5148_GntR_999 GntR
MNTSHKRPTLQHIADHLGLTKMTISRYLRNPDAVAEETRKKIAAAIEQFGYIPNRAPSMLSNAKSRAIGVLVPSLTNQVFADVIKGIETITDKAGYQTMLAHYGYSLEKEEQRVESLLSYNVDGLILSENHHSEKTLKMIEVANIPVIEIMDSHQLGIQQVIGFDNSVASQAMVETMIQRGHQHIVYFTARMDKRTQLKMQGYETAMKNHKLPAHSLITEQPSSFSLGAELLHQALAQYPQLDGIVCTNDDLAVGALFECQRLGIKVPEQIGIAGFHGHDVGQSMTPQLATVITPRLEIGKRAAEELLNRINGIPQQSSIIDLGYHIHIGESI
>EEF16194 1624_GntR_2 GntR
MMNNKKRPTLQDVADHLGITKMTVSRYLRNPQLVAENTRQKIAQAIELFGYIPNRVPDILSNSKSRAIGVLLPSFTNHVFADVLKGIESVTDAAGYQTMLAHYGYSEHKEEQRIESLLSYNVDGLILSENHHTPRTLKMLEVANIPVIEIMDTHELGLQQTIGFDNVVAAQTMTDTMIARGCQNIVYFSARMDKRTTLKMKGYELAMKKHRLKPRFIATEESSSFTLGGQQLRLALDKYPQMDGIFCTNDDLAIGALFECQRLGIQVPEQIAIAGFHGHDVGRSITPRLASVITPRFEIGKVAAEQLLHRLMQQPPQSHLIDLGYQIYIGESI
>WP_005620979 5140_GntR_999 GntR
MSKHKRPTLQDIAEHLGITKMTISRYLRNPASVAEETGKRIAVAIEQFGYIPNRAPDILSNAKSKALGVLLPSLTNQVFADVLKGIENVTDAAGYQTMLAHYGYSEQKEEQRIESLLSYHVDGLILSENHHSERTLKMLSIAKIPVIEIMDTSEKGQQQAVGFDNIFAAQAMVETMIKRGCRQVVYFSARMDKRTRLKMRGYELGMQKHKLTPYTIATEESSSFTLGARQLHIALEKYPNIDGIFCTNDDLAIGALFECQRLGIKVPQQIAIAGFHGHDIGQSITPQLASVITPRFEIGKVAAEQLLSRLNGGNIQDEVINLGYKIHIGETI
>WP_009874979 1100_GntR_2 GntR
MSKHKRPTLQDIAEHLGITKMTISRYLRNPSSVAEETGKRIAVAIGQFGYIPNRAPDILSNAKSKAIGVLLPSLTNQVFADVLKGIESVTDAAGYQTMLAHYGYSEQKEEQRIESLLSYHVDGLILSENHHSERTLKMLSVAKIPVIEIMDTSEKGLQQAVGFDNIFAAQAMVETMIKRGCRQVVYFSARMDKRTRLKMQGYELAMQKHKLTPYTIATEESSSFTLGARQLHIALEKYPNIDGIFCTNDDLAIGALFECQRLGIKVPQQIAIAGFHGHDVGQSITPQLASVITPRFEIGKVDAQQLLNRINPQTPQDEMINLGYKIHTG
>YP_001969521 1097_GntR_2 GntR
MSKHKRPTLQDIAEHLGITKMTISRYLRNPASVAEETGKRIAVAIEQFGYIPNRAPDILSNAKSKAIGVLLPSLTNQVFADVLKGIESVTDAAGYQTMLAHYGYSEQKEEQRIESLLSYHVDGLILSENHHSERTLKMLSVAKIPVIEIMDTSEKGLQQAVGFDNIFAAQAMVETMIKRGCRQVVYFSARMDKRTRLKMQGYELAMQKHKLTPYTIATEESSSFTLGARQLHIALEKYPNIDGIFCTNDDLAIGALFECQRLGIKVPQQIAIAGFHGHDVGQSITPQLASVITPRFEIGKVAAQQLLNRINHQTPQDEMINLGYKIHTGETI
>EFM89118 5133_GntR_999 GntR
MQNFAKILPLVILQIKHKIILSVKIATYFTKFNPMSKHKRPTLQDIAEHLGITKMTISRYLRNPSSVAEETGKRIAVAIEQFGYIPNRVPDILSNAKSKAIGVLLPSLTNQVFADVLKGIESVTDAAGYQTMLAHYGYSEQKEEQRIESLLSYHVDGLILSENHHSERTLKMLSVAKIPVIEIMDTSEKGLQQAVGFDNIFAAQAMVETMIKRGCRQVVYFSARMDKRTRLKMRGYELAMQKHRLTPYTIATEESSSFTLGARQLHIALEKYPNIDGIFCTNDDLAIGALFECQRLGIKVPQQIAIAGFHGHDVGQSITPQLASVITPRFEIGKVAAQQLLHRLNGGNIQDEVINLGYKIHIGETI
>WP_005616064 5127_GntR_999 GntR
MSKHKRPTLQDIAEHLGITKMTISRYLRNPASVAEETGKRIAVAIEQFGYIPNRVPDILSNAKSKAIGVLLPSLTNQVFADVLKGIESVTDAAGYQTMLAHYGYSEQKEEQRIESLLSYHVDGLILSENHHSERTLKMLSVAKIPVIEIMDTSEQGQQQAVGFDNIFAAQAMVETMIKRGCRQVVYFSARMDKRTRLKMQGYELAMQKHKLTPYTITTKESSSFTLGARQLHIALEKYPNIDGIFCTNDDLAIGALFECQRLGIKVPQQIAIAGFHGHDVGQSVTPQLASVITPRFEIGKVAAQQLLNRLNGNNIQDEVINLGYKIHIGETI
>EFM84696 5132_GntR_999 GntR
MQNFAKILPLVILQIKHKIILSVKIATYFTKFNPMSKHKRPTLQDIAEHLGITKMTISRYLRNPSSVAEETGKRIAVAIGQFGYIPNRAPDILSNAKSKAIGVLLPSLTNQVFADVLKGIESVTDAAGYQTMLAHSGYSEQKEEQRIESLLSYHVDGLILSENHHSERTLKMLSVAKIPVIEIMDTSEQGLQQAVGFDNIFAAQAMVETMIKRGCRQVVYFSARMDKRTRLKMQGYELAMQKHKLTPYTIATEESSSFTLGARQLHISLEKYPNIDGIFCTNDDLAIGALFECQRLGIKVPQQIAIAGFHGHDVGQSVTPQLASVITPRFEIGKVAAQQLLSRLNGDDIQDEVINLGYKIHIGETI
>WP_005619815 5128_GntR_999 GntR
MSKHKRPTLQDIAEHLGITKMTISRYLRNPSSVAEETGKRIAVAIGQFGYIPNRAPDILSNAKSKAIGVLLPSLTNQVFADVLKGIESVTDAAGYQTMLAHYGYSEQKEEQRIESLLSYHVDGLILSENHHSERTLKMLSVAKIPVIEIMDTSEQGLQQAVGFDNIFAAQAMVETMLKRGCRQVVYFSARMDKRTRLKMQGYELAMQKHKLTPYTIATEESSSFTLGARQLHIALEKYPNIDGIFCTNDDLAIGALFECQRLGIKVPQQIAIAGFHGHDVGQSITPQLASVITPRFEIGKVAAQQLLNRLNGNNIQDEVINLGYKIHIGETI
>EFM95579 5134_GntR_999 GntR
MQNFAKILPLVILQIKHKIILSVKIATYFTKFNPMSKHKRPTLQDIAEHLGITKMTISRYLRNPSSVAEETGKRIAVAIEQFGYIPNRAPDILSNAKSKAIGVLLPSLTNQVFADVLKGIESVTDAAGYQTMLAHYGYSEQKEEQRIESLLSYHVDGLILSENHHSERTLKMLSVAKIPVIEIMDTSEQGLQQAVGFDNIFAAQAMVETMIKRGCRQVVYFSARMDKRTRLKMQGYELAIQKHKLTPYTIATEESSSFTLGARQLHIALEKYPNIDGIFCTNDDLAIGALFECQRLGIKVPQQIAIAGFHGHDVGQSVTPQLASVITPRFEIGKVAAQQLLNRLNGNNIQDEVINLGYKIHIGETI
>YP_088434 1103_GntR_2 GntR
MTKHKRPTLQDIANHLGITKMTISRYLRNPASVAEETGKRIAKAIEEFGYIPNRAPDILSNAKSRAIGVLVPSLTNQVFADVIKGIEEITDEAGYQTMLAHYGYSEKKEEQRIESLLSYNVDGIILSENSHSERTKKMLQVANIPVIEIMDTSEIGIQQVIGFDNIAAAQAMVETMIKRGYKKIVYFSARLDKRTQLKMQGYQQAMKKYQLSPRIIATKEHSSFTHGAELLHQALKQYPDIDGIFCTNDDLAIGALFECQRLGIKVPKQIAIAGFHGHDVGQSITPQLATVITPRLQIGRIAAQELLARLQNIPAQSSIINLGYQIHLGESI
>YP_003007543 5093_GntR_999 GntR
MTKNKRPTLQDIADYLGITKMTISRYLRNPDSVASGTQARIAEAIERFGYIPNRAPDILSNAKSRAIGVLVPSLTNQVFANVIRGIEQITDKAGYQTMLAHYGYSEKKEERRIESLLSYNVDGIILSESQHSEKTKKMLKVANIPVIEIMDTTEVGIQQVVGFDNIAAAQAMVETMINRGHRNVVYFAARQDKRTRLRQQGYENAMAKHQLTSHVIATKEHSSFTLGGELLHQALETFPQIDGIFCTNDDIAIGAIFECQRLGIQVPKQIAVAGFHGHDVGQSITPQLATVITPRLDIGRIAAQELLARIDNIPAQSAIINLGYQIHLGESI
>WP_005542214 5120_GntR_999 GntR
MNKNKRPTLQDIADYLGITKMTISRYLRNPDSVANGTQARIAEAIERFGYIPNRAPDILSNAKSRAIGVLVPSLTNQVFANVIRGIEQVTDKAGYQTMLAHYGYSEEKEEQRIESLLSYNVDGIILSESHHSERTKKMLKIANIPVIEIMDTTEVGIQQVVGFDNIAAAQAMVETMINRGHLNVAYFAARQDKRTRLRQQGYENAMTKHQLTPQVIATKAHSSFTLGGELLHQALAKFPPLDGIFCTNDDIAIGAIFECRRLGIKVPAQIAVAGFHGHDVGQSITPQLATVITPRLEIGRIAAQELLARINDIPAQSAIINLGYQIHLGESI
>WP_005762637 5102_GntR_999 GntR
MEKRKRPTLQDIANHLGITKMTISRYLRNPNSVAPDTQQKIAAAIEEFGYIPNRAPDILSNAKSRAIGVLVPSLTNHVFADVIKGIEQITDTAGYQTMLAHYGYSEKKEEQRIESLLSYNVDGLILSESQHSPRTLKMLEVANIPVIEIMECSEIGAYQSVGFNNIMAAQSMVETMIKRGRKHIVYFAARLDKRTQLKMQGYEQAMHKYGLRPYSLITQEPSSFSLGAQQLHQALQDVPTLDGIFCTNDDLAIGAIFECQRLNIKVPTQIAVAGFHGHNMGQAMTPQLATVITPRLEVGRVAAQELLNRLNGQTPQSPIINLGYQIHIGESI
>NP_245728 1099_GntR_2 GntR
MIKRKRPTLQDIATHLGITKMTISRYLRHPDSVAPETQAKIAQAIEHFGYIPNRAPDILSNAKSRAIGVLVPSLTNQVFADVIKGIELVSDKAGYQTMLAHYGYSMEKEEQRIESLLSYHVDGLILSENQHSERTLKMLEVANIPVVEIMECSEVGIQQAIGFDNIAAAQAMVETMIHRGHKNVVYFSARMDKRTCLKMQGYEQAMKKHGLQPYSLTTEQPSSFSLGAQQLHDALQQRPNLDGIFCTNDDLAIGALFECQRRGIKVPKQIAIAGFHGHDVGQSMTPQLATVITPRLEIGKIATQELLNRIHGMPQQSAIINLGYQIHLGESI
>WP_006250013 1105_GntR_2 GntR
MRKPKRPTLQDIATHLGITKMTVSRFLRDPNTVAKETGERIAQAIELFGYIPNRAPDILSNAKSRAIGVLVPSLTNQVFADVIKGIEQITDQASYQTMLAHYGYSEQKEEQRIESLLSYNIDGIILSENHHSPRTLKMLEVANIPVIEIMESGECGIQQAVGFDNISAAQAMVETMIHRGCRQVVYFGARMDKRSQLKMQGYEQAMLKHGLSPHSITTAEHSSFTLGASQLKQALQHIPQLDGIFCTNDDLAIGALFECQRLGIHVPQQIKIAGFHGHDVGQSLTPQLASVITPRLEIGRVAAQELLNRIHGVPQQSSIINLGYQIHLGESV
>WP_006251507 5105_GntR_999 GntR
MSKPKRPTLQDIASHLGITKMTVSRFLRDPNTVAKETGERIAQAIELFGYIPNRAPDILSNAKSRAIGVLVPSLTNQVFADVIKGIEQITDQAGYQTMLAHYGYSEQKEEQRIESLLSYNIDGIILSENHHSPRTLKMLEVANIPVIEIMESGECGIQQAVGFDNISAAQAMVETMIHRGCRQVVYFGARMDKRSQLKMQGYEQAMLKHGLSPHSITTAEHSSFTLGASQLKQALEQIPQLDGIFCTNDDLAIGALFECQRLGINVPQQIKIAGFHGHDVGQSLTPQLASVMTPRLEMGRVAAQELLDRIHGVPQQSPIINLGYHIHLGESV
>YP_002152375 1067_GntR_4 GntR
MKKKRPSLQDVADRVGVTKMTVSRFLRNPEQVSEALRVKIARELDSLNYIPNRAPDILSNATSHAIGVLLPSLTNQVFAQVIRGIESVTDKYGYQTMLAHYGYQAEKEEERLISLLSYNIDGLILAERTHTPKTVKMLETAGIPVVEIMDSVSPCFDSAVGLDNIEASRKMVSEMIHRGCKRIIYLGARQDERTLMRLQGYEQAMQEAGLPIGHVMTPKSSSYSLGTELLHEARKQYPDLDGLYCTNDDIAIGAIFECQRMGIAVPEQIAISGFHGHDVGQVMTPRLASIFTPRDEMGQQAADLLLKRMKGKIARGQVIDVGFRIITGESI
>EFB70876 1627_GntR_4 GntR
MGYMKNKRPSLQDVADLVGITKMTVSRFLRNPDQVSESLRGKIANAVEDLGYIPNKAPDILSNATSHAIGVLLPSLTNQVFAEVIRGIEAVTDRHGYQTMLAHYGYRAEKEEERLTSLLSYNIDGVILAERTHTERTLRMLKTAGIPVVEIMDSISPCLDMAVGINNYEASRQMTEAMIARGCRKVIYLGARQDERTIIRLKGYEQAMLDAKLTPRNLMTQESSSYSLGAQLLQECREKYPDADGLFCTNDDLAIGAIFECQRLGIKVPTDLAISGFHGHDVGQVMTPKLASILTPRDQMGRKAAEVLLARMRGEKLAHKQFDVGFKLLTGESI
>EEB46312 1628_GntR_4 GntR
MGYMKNKRPSLQDVADRVGITKMTVSRFLRNPEQVSESLRGKIANAVEELGYIPNKAPDILSNATSHAIGVLLPSLTNQVFAEVIRGIETVTDRYGYQTMLAHYGYRAEKEEERLTSLLSYNIDGVILAERTHTARTQRMLKTAGIPVVEIMDSISPCFDIAVGIDNFEASRQMTEAMIARGCRKVVYLGARQDERTIIRLQGYEKAMLDAKLTPRNLMTQESSSYSLGAQLLQECRVKYPDADGLFCTNDDLAIGAIFECQRLGINVPTDLAISGFHGHDVGQVMTPKLASILTPRDLMGRKAAEVLLSRMRGEKLPQKKFDVGFKLLTGESI
>WP_004926113 1066_GntR_4 GntR
MKKKRPSLQDVADRVGVTKMTVSRFLRNPEQVSEVLRGKIAQAVEALGYIPNKAPDLLSNATSHAIGVLLPSLTNQVFAEVIRGIETVTDHYGYQTMLAHYGYLPEKEEERLTFLLSYNIDGVILAERTHTDRTLRMLKTAGIPVVEIMDSVSPCLDVAVGIDNFEASRQMTAAMLARGCQHVVYLGARYDERTFIRLQGYEQAMRDAGLEPRNVMTQASSSYSLGAQLLHECKEKYPEADGLFCTNDDLAIGAIFECQRLGIKVPEDLAISGFHGHDVGQVMTPKLASVLTPRDSMGRKAAEVLLARINGKKLPQTLFDVGFELLPGESI
>WP_004261240 1623_GntR_4 GntR
MKKKRPSLQDVADQVGVTKMTVSRFLRNPDQVSEALREKIAQAVEASGYIPNKAPDILSNSTSHAIGVLLPSLTNQVFAEVIRGIEAVTDRHGYQTMLAHYGYLPEKEEERLTSLLSYNIDGVILAERTHTERTLRMLKTAGIPVVEIMDSVSPCLDIAVGIDNFEASRQMTRAMIERGCRKVVYLGARHDERTFIRLKGYEQAMIDANLEPRNVMTQASSSYSLGAQLLHDCRAKYPDTDGLFCTNDDLAIGAIFECQRLGIQIPQDLAISGFHGHDVGQVMTPKLASILTPRDQMGRKAAEVLLARMSGKKLTDTHFDVGFCVLTGESI
>NP_927849 1616_GntR_4 GntR
MKKKRPILQDVADRVGITKMTVSRFLRNPDQVSEQLRKKIADALDELGYIPNKVPDILSNSTSHAIGILLPSLTNQVFAEVIRGIEYVTDSYGYQTMLAHYGYRSEKEEERLISLLSYNIDGLILSERTHTPRTLKMLGTAGIPVVELMDCVSPCFDMAVGIDNFEAARQMVIAMIERGCQRVIYLGARQDERTIIRLEGYEAAMKSAGLKPGKIMTPDSSSYTLGGQLLNEARTKYPDVDGLFCTNDDLAIGAIFECQRQGIAVPHDIAIAGFHGHDVGQVMTPKLASVLTSRDLLGRRAAELLMARLKGEHLPQKIIDIGFQLSLGESI
>YP_003042697 5095_GntR_999 GntR
MKKKRPILQDVADRVGVTKMTVSRFLRNPDQVSEQLRKKIANALDELGYIPNRVPDILSNSTSYAIGILLPSLTNQVFAEVIRGIEYVTDRNGYQTMLAHYGYLSEKEEERLISLLSYNIDGLILSERTHTPRTLRMLETAGIPVVELMDCVSPCFDTAVGIDNFEAARQMTMAMIERGCQQVIYLGARQDERTIIRLGGYEVAMKSAGLKPGKVMTPNSSSYTLGGQLLNEARTKYPDVDGLFCTNDDLAIGAIFECQRQGIAVPHDIAIAGFHGHDVGQVMTPKLASVLTPRDLMGRRAAELLMARLKGEHLPQKMVDIGFEISPGESI
>YP_004114157 5137_GntR_999 GntR
MKKKRPVLQDVADRVGITKMTVSRYLRNPEQVSAALRDKIAIALDELGYIPNRAPDMLSNATSRAIGVLLPSLTNQVFADVLRGIETVTDEAGYQTLVAHFGYNAQKEELQLRSLLGWNIDGVILTERTHTPGTLRMLEVAGIPVIEMMDSVSPCLDMAVGFNNVEAARQMTHAILKKGHRHTVYLGARLDERTLQKQQGYEQAMREAGLTPHSVMMEDASSFSAGALLLREAQRCYPQTDSLFCTNDDLAVGAMFECQRQGLRVPDQMAIAGFHGHDITQVVNPRLATVLTPRERMGRESAAMLLARIGGDRSVTVPLDVGFEIAEGGSI
>WP_010615890 5144_GntR_999 GntR
MKKKRPVLQDVADRVGITKMTVSRYLRNPDQVSAALRDKIAVALDELGYIPNRAPDMLSNATSRAIGVLLPSLTNQVFADVLRGIETMTDEAGYQTLVAHFGYNPHKEELQLRSLLGWNIDGVILTERSHTPGTLRMLEVAGIPVIEMMDCVTPCLDMAVGFDNVEAARQMTHAILRKGHRHIVYLGARLDERTLQKQQGYEQAMREVGLTPHSVMMEDASSFSAGAQLLREAQKRYPHTDSLFCTNDDLAVGAMFECQRQGLRVPEQMAIAGFHGHDITQVVNPRLATVLTPRERMGRESAAMLLARISGDRSVTVPLDVGFEIAEGGSI
>YP_003522001 5118_GntR_999 GntR
MKKKRPVLQDVADRIGITKMTVSRYLRNPEQVSVALGKKIAVALDELGYIPNRAPDMLSNATSRAIGVLLPSLTNQVFADVLRGIEAVTDEAGYQTLVAHFGYNPEKEERQLRSLLGWNIDGVILTERTHTPGTLRMLEVAGIPVIEMMDSVTPCLDMAVGFDNVEAARQMTLAIINKGHRHTVYLGARLDERTLQKQRGYEAAMREAGLTPRSVMMEEASSFSAGGDLLREAQRRYPQTDSLFCTNDDLAVGAMFECQRQGLKVPSQMAIAGFHGHDISQVVTPQLATVLTPRDRMGRESAALLLARIAGEHSVTPPLDIGFEILEGGSI
>WP_003853061 5129_GntR_999 GntR
MKKKRPVLQDVADRVGITKMTVSRYLRNPEQVSVALRDKIAVALDELGYIPNRAPDMLSNATSRAIGVLLPSLTNQVFADVLRGIEAVTDEANYQTLVAHFGYNPQKEERQLRSLLGWNIDGVILTERTHTPGTLRMLEVAGIPVIEMMDSVTPCLDMAVGFDNVEAARQMTRTILSKGHRHTVYLGARLDERTLQKQQGYEIAMREAGLTPRSVMMEEASSFSAGGDLLREAQRLYPETDSLFCTNDDLAVGAMFECQRQGLQVPSQMAIAGFHGHDISQVVTPQLATVLTPRDRMGREAATRLLARIAGESSDNRLLDVGFEISEGGSI
>YP_003932589 5135_GntR_999 GntR
MKKKRPVLQDVADRVGITKMTVSRYLRNPEQVSVALRDKIAVALDELGYIPNRAPDMLSNATSRAIGVLLPSLTNQVFADVLRGIEAVTDEANYQTLVAHFGYNPQKEELQLRSLLGWNIDGVILTERTHTPGTLRMLEVAGIPVIEVMDSVTPCLDMAVGFDNVEAARQMTQAILSKGHRHTVYLGARLDERTLQKQRGYEIAMREAGLTPHSVMMEDASSFSAGGDLLREAQRLYPETDSLFCTNDDLAVGAMFECQRQGLQVPTQMAIAGFHGHDISQVVTPQLATVLTPRDRMGREAAAMLLARIAGESSDDPLRDIGFEISEGGSI
>YP_003743606 5124_GntR_999 GntR
MKKKRPVLQDVADRVGITKMTVSRYLRNPDQVSVALQSRIAEALDELGYIPNKAPDILSNSTSRAIGVLLPSLTNQVFADVLRGIEAVTDAAGYQTMLGHFGYSAEKEELQIRSLLAWNIDGLILTERTHTAASLRMLETAGIPVLEMMDSVSPCLDMAVGFDNVEAARQMTHAILQKGHRRTVYLGARLDERTLLKQQGYEKAMREAGLEPRSIMMEEASSFSMGATLLKEAQRRYPDTDSLFCTNDDLAVGAMFECQRQGLRVPQEMAIAGFHGHDITQVVTPELATVVTPREKMGRESAALLLSSIRGELRDAKQVNVGFTISEGGSI
>YP_003532828 5119_GntR_999 GntR
MKKKRLGLQDVADRIGITKMTVSRYLRHPDRVSAALQSRIAIALDELGYIPNRAPEMLSNATSRAIGVLLPSLTNQVFADVLRGIEAVTDATGYQTLLGHFGYSAEKEELQLRSLLTWNIDGLILTERTHTAASLRMIETSGIPVVETMDCTSPCLDMAVGIDNVEAARQMTRAILQKGHRNTVYLGARLDERTLQKEQGYRLAMLEAGLEPKSVMMEAASSYSAGAMLLCEAQKRYPQTDSLFCTNDDLAVGAMFECQRQGLRVPQQMAIAGFHGHDIAQVVTPRLATVQTPRERIGNQAARLLLARIRGERITHQSVDVGFTISPGESI
>YP_001909161 1091_GntR_0 GntR
MKKKRPGLQDVADRIGITKMTVSRYLRHPDQVSAALQSRIAAALDELGYIPNRAPDMLSNATSRAIGVLLPSLTNQVFADVLRGIETVTDRAGYQTMLGHFGYSAEKEELQLRSLLAWNIDGLILTERTHTAASLRMIETAGIPVVETMDCTSPCLDMAVGIDNVEAARQMTQAILKKGYRHTVYLGARLDERTLQKEQGYRLAMLEAGLEPKSVMMEAASSFSAGAMLLCEAQKRYPQTDSLFCTNDDLAVGAMFECQRQGLRVPQQMAIAGFHGHDIARVVAPRLATVQTPRERIGHQAAELLLARIRGERVTQQPVDVGFTIFPGESI
>YP_002650446 5098_GntR_999 GntR
MKKKRPGLQDVADRVGITKMTVSRYLRNPERVSAALQSKIAAALDALGYIPNRAPDMLSNATSRAIGVLLPSLTNQVFADVLRGIEAVTDAAGYQTLLGHFGYSAEKEELQLRSLLAWNIDGLILTERNHTAASLRMIETAGIPVVETMDCISPCLDMAVGIDNVEAARQMTQAILQKGHRHTVYLGARLDERTLQKEQGYRLAMLDAGLEPKSVMMEAASSFSAGAMLLCEAQKRYPQTDSLFCTNDDLAVGAMFECQRQGLRVPQQMAIAGFHGHDIAQVVTPRLATVQTPRERIGCQAARLLLARIRGEHVTHQPVDVGFTISPGESI
>YP_002985904 5091_GntR_999 GntR
MKKKRPVLQDVADRVGVTKMTVSRYLRDPALVSAALQGKIAAALDELGYIPNRAPHILANDTSRAIGILLPSLTNQVFAEVLRGIERVTEARGYQTMLAHYGYLPEMEEKRLMSLLSFHIDGLILAERRHTARTRQMIAVAGIPVVELMDSVSPCLDMAVGFDNVAAARHMTEHMIASGRRHVVYLGARLDERTLMKQQGYEQAMQAAGLRCHSVMIENPSSYTIGGDLFRRARVEYPAMDSVFCTNDDLAIGAMFECQRQGIRVPEEIGIAGFHGHDIGQVTVPRLTSILTPRERIGETGATQLLARLNGETVEHPIVDVGFSIQQGESL
>YP_003002587 5092_GntR_999 GntR
MIKKKRPGLQDVADRVGVTKMTVSRYLRNPEQVSEALRGKIGAVLDELGYIPNRTPHILANATSRAIGVLLPSLTNQVFAEVLRGIEKVAESQGYQTMLAHYGYQPEVEERRLMSLLAYNIDGLILAERNHTARTRQMIAVAGIPVVELMDSVSPCLDMAVGFDNVDAARQMTRYMIARGRRRVVYLGARQDERTLLKRQGYEQAMAEAGLASYSVMSDSPSSYTLGGELLRQAQAEYPQVDSLFCTNDDLAIGAMFECQRQGLRVPEHIAIAGFHGHDIGQTTVPRLTSVLTPRKRIGEIGAAQLLARLHGESLPTTSVDVGFTLQVGESV
>YP_003335386 5115_GntR_999 GntR
MIKKKRPVLQDVADRVGVTKMTVSRYLRNPEQVSEALRGKIAAVLDELGYIPNRTPHILANSTSRAIGVLLPSLTNQVFAEVLRGIEKVAESQGYQTMLAHYGYQPEVEERRLMSLLAYNIDGLILAERNHTARTRQMIAVAGIPVVELMDSVSPCLDMAVGFDNVDAARQMTRYMIARGRRRVVYLGARQDERTLLKQRGYEQAMAEAGLASYSVMSESPSSYTLGGELLRRAQAEYPQLDSLFCTNDDLAIGAMFECQRQGLRVPEQMGIAGFHGHDIGQTTVPRLTSILTPRKRIGEIGAAQLLARLHGETLPTPRVDVGFTVQVGESV
>YP_003884961 5131_GntR_999 GntR
MIKKKRPVLQDVADRVGVTKMTVSRYLRNPEQVSAALRGKIAAVLDELGYIPNRTPHILANSTSRAIGVLLPSLTNQVFAEVLRGIEKVAEAQGYQTMLAHYGYQPEMEERRLMSLLAYNIDGLILAERNHTARTRQMIAVAGIPVVELMDSVSPCLDMAVGFDNVDAAHQMTRYMIARGRRHVVYLGARQDERTLMKQQGYAQAMAEAGLASYSVMSESPSSYTLGGELLRRAQAEYPQVDSLFCTNDDLAIGAMFECQRQGLRVPEQMGIAGFHGHDIGQTTVPRLTSVLTPRKRIGEVGAAQLLARLHGDTLPTASVDVGFTLQVGESV
>CAJ00427 1065_GntR_1 GntR
MIKKKRPVLQDVADRVGVTKMTVSRYLRHPSQVSPALQKKIAIVLDELGYIPNRAPHILASATSRAIGVLLPSLTNQVFAEVLRGIERVADAHGYQTMLAHYGYDPEKEEQRLMSLLSYNIDGLILAERTHTVRTRQMIEVAGIPVVELMDSVSPCLDLAVGFDNVEAARQMTHYMIDRGYRHAVYLGARLDERTLMKREGYEQAMQAAGLVSHCVMSEIASSYSLGGELLRQAQAEYPQVDSVFCTNDDLAVGAMFECVRQGLRIPQDMGIAGFHGHDIGQAMVPRLSSVLTPRERMGEIGAERLLARLRGEQITPAVEDVGFTLLAGESL
>YP_003019495 5094_GntR_999 GntR
MMKKKRPVLQDVADRVGITKMTVSRYLRNPAQVSAALQEKIAIALDELGYIPNLAPNMLASSTSRAIGVLLPSLTNQVFAEVLRGIERTAEAHGYQTMLAHYGYHPDREEQRLTSLLSYHIDGLILAERTHTPRTRQMLDVAGIPVVELMDSVSPCLDMAVGFDNVEAGRQMTLRMVALGHRHIVYLGARQDERTIMRCRGYEQAMWESDLKSYCVMSEQASSYSLGGELLRQTQAEYPQVDSVFCTNDDLAVGAMFECQRQGLRVPEDIGVAGFHGHDIGQAMVPKLASVLTPREHMGRVGTERLLARLRGEPVAQGMVDVGFTVLDGESL
>WP_010277894 1620_GntR_0 GntR
MKKKRPVLQDVADRVGITKMTVSRYLRNPAQVSAALQEKIAIALDELGYIPNLAPNMLASSTSRAIGVLLPSLTNQVFAEVLRGIERTAEAHGYQTMLAHYGYHPDREEQRLTSLLSYHIDGLILAERTHTPRTRQMLDVAGIPVVELMDSVSPCLDMAVGFDNVEAARQMTLRMVALGHRHIVYLGARQDERTIMRSQGYEQAMWESGLKSYCVMSERASSYSLGGELLRQTQVEYPQVDSVFCTNDDLAVGAMFECQRQGLRVPDDIGIAGFHGHDIGQAMVPKLASVLTPREHMGRVGTEQLLARLRGEPVAQERVDVGFTVLDGESL
>WP_010294506 1621_GntR_0 GntR
MKKKRPVLQDVADRVGITKMTVSRYLRNPAQVSAALQEKIAIALDELGYIPNLAPNMLASSTSRAIGVLLPSLTNQVFAEVLRGIERTAEAHGYQTMLAHYGYHPDREEQRLTSLLSYHIDGLILAERTHTPRTRQMLDVAGIPVVELMDSVSPCLDMAVGFDNVEAARQMTLRMVALGHRHIVYLGARQDERTIMRCRGYEQAMWESELKSYCVMSERASSYSLGGELLRQTQAEYPQVDSVFCTNDDLAVGAMFECQRQGLRVPDDIGVAGFHGHDIGQAMVPKLASVLTPREHMGRVGTEQLLARLRGEPVAQDRIDVGFTVLDGESL
>YP_456013 1090_GntR_1 GntR
MKKKRPGLQDVADQVGVTKMTVSRYLRDPDRVSQALQAKIAAALDSLGYIPNRAPDILSNATSRAIGVLLPSLTNQVFAEVLRGIEQVTDANGYQTMLAHYGYSPELEELRLTSLLSYNIDGLILSERHHSPRTLKMIEVAGIPVVEIMDCVSPCLDMAVGFDNFEAARQMTRLIVERGHHQVVYFGARQDERTLIKQQGYEQGMRDAGLPAYSVMMADSSNYSAGVELLCQTQREYPGINGIISTNDDLAIGALFECQRQGITVPDRMAIAGFHGHDFSRVAHPRLASVLTPREEMGRLSADCLLARLRGEPRADGQIDVGFTLLTGESI
>YP_049935 1087_GntR_1 GntR
MKKKRPGLQDVANCVGVTKMTISRYLRDPQKVSATLRDKIAAALDELGYIPNRAPEILSNATSRAIGVLLPSLTNQVFAEVLRGIERVTDAHGYQTMLAHYGYHAEREEMRLTSLLSYNIDGLILSERSHTERTRKMIEVAGIPVIEIMDSESPCIDLAVGFNNFEAAYQMTQVLLARGHRFPVYLGSRLDERTLIKMQGYEQAMREAGLMPRDVSTDRPSSYSLGGELMKEALERYPETDSLFCTNDDIAIGAAFECQRQGLHIPDQMAIAGFHGHDIGQSMEPKLASVLTPREIMGQVAAERLLARLRGEVVTPQRLDLGFTILHGGSI
>YP_003260130 5106_GntR_999 GntR
MKKKRPGLQDVANCVGVTKMTISRYLRDPQKVSATLRDRIAAALDELGYIPNRAPEILSNATSRAIGVLLPSLTNQVFAEVLRGIERVTDAHGYQTMLAHYGYHAEREEMRLTSLLSYNIDGLILSERSHTERTRKMIEVAGIPVIEIMDSESPCIDLAVGFNNFEAAYQMTQVLLARGHRFPVYLGSRLDERTLIKMQGYEQAMREAGLVPRDVSTDRPSSYSLGGELMKEALERYPETDSLFCTNDDIAIGAAFECQRQGLHIPDKMAIAGFHGHDIGQSMEPKLASVLTPRERMGQVAAERLLSRLRGEIVTPQRLDLGFTILHGGSI
>WP_004089340 5138_GntR_999 GntR
MKKKRPVLQDVADKVGVTKMTVSRYLRNPEQVSAALQTKIAVALDELGYIPNRAPDILSNSTSRAIGVLLPSLTNQVFADVIRGIESVTDAHGYQTMLAHYGYRQEKEEERLLSLLSYNVDGLILSERSHTARTRKMIEVSGVPVVEMMDCVTPCIDIAVGFDNFEAARQMTQAIIDRGHRKVVYFGARQDERTVIKQHGYEAAMNHAGLEPRSVMIPRGSSYSVGSELLREALERYPDMDSIFCTNDDLAAGAAFECQRLGLRIPQDMAIAGFHGHDIGQVMTPKLASVLTPRQRMGQIAAERMLARLRGETISSQMVDVGFTLLYGGSI
>GAC65878 5122_GntR_999 GntR
MKKKRPVLQDIADRVGVTKMTVSRYLRNPDLVSAPLRGKIAAALDELGYIPNRAPDILSNATSRAIGVLLPSLTNQVFAEVLRGIESVTDQHHYQTMLAHYGYRKEKEEERLTSLLSYNIDGLILAERDHTPRTLKMIEVAGIPVVELMDSVSPCLDMAVGFDNVAAARAMTQAIIDRGHRHTVYFGARLDERTVMKQQGYEQAMRAAGLEPHSVMIPRSSSYSVGGELLREALKRYPQMDSIFCTNDDLAVGAAFECQRLGLRIPQDMAIAGFHGHDIGQVMEPQIASVLTPRQQMGQLAAECLLARLRGEAGHDGSQIDLGFTLLHGGSI
>YP_002931616 1604_GntR_1 GntR
MKMKKKRPVLQDIADRVGVTKMTVSRYLRNPELVSLPLRGKIAAALDELGYIPNRAPDILSNATSRAIGVLLPSLTNQVFAEVLRGIESVTDQHHYQTMLAHYGYHKEKEEERLTSLLSYNIDGLILAERDHTPRTLKMIEVAGIPVVELMDSISPCLDMAVGFDNVEAARAMTQVIIARGHRRTVYFGARLDERTVMKQQGYEAAMYAAGLTPRSVMIPRSSSYSVGGELLREALKRYPDMDSIFCTNDDLAVGAAFECQRLGLRIPQDMAIAGFHGHDIGQVMEPQLASVLTPRQRMGQLAAERLLARLRGERRAESAAIDVGFTLLYGGSI
>YP_003294194 5111_GntR_999 GntR
MKMKKKRPVLQDIADRVGVTKMTVSRYLRNPELVSLPLRGKIAAALDELGYIPNRAPDILSNATSRAIGVLLPSLTNQVFAEVLRGIESVTDQHHYQTMLAHYGYRKEKEEERLTSLLSYNIDGLILAERDHTPRTLKMIEVAGIPVVELMDSVSPCLDMAVGFDNVEAARAMTQAIIARGHRRTVYFGARLDERTVMKQRGYEAAMRAADLTPRSVMIPRSSSYSVGGELLREALKRYPDMDSIFCTNDDLAVGAAFECQRLGLRIPQDMAIAGFHGHDIGQVMEPQLASVLTPRQRMGQLAAERLLARLRGERSVEAAAIDVGFTLLHGGSI
>YP_003212311 1060_GntR_1 GntR
MKKRRPVLQDVADRVGVTKMTISRYLRNPEQVSLALRSKIAAALDELGYIPNRAPDILSNATSRAIGVLLPSLTNQVFAEVLRGIESVIDAHGYQTMLAHYGYKPELEEERLESMLSWNIDGLILTERNHTPRTLKMIEVAGIPVVELMDSVSPCLDIAVGFDNFDAARQMTAAIIARGHRHVAYLGARLDERTIMKQKGYEQAMLDAGLTPYSVMVEHSSSFSTGSELLRQARREYPQLDSIFCTNDDLAIGAAFECQRLGLRIPDDMAIAGFHGHDIGQVMEPQLASVLTPRERMGRIGAERLLARIRGETVTPQMLDLGFTLSPGGSI
>YP_003939865 5136_GntR_999 GntR
MKKKRPVLQDVADRVGVTKMTVSRFLRNPEQVSVALRGKIAAALDELGYIPNRAPDILSNATSRAIGVLLPSLTNQVFAEVLKGIESVTDAYGYQAMLAHYGYKPEMEEDRLESMLSWNIDGLILSERTHTARTRKMIEVAGIPVVELMDSRSPCLDIAVGFDNFEAARQMTAAIIARGHRHIAYLGARLDERTIMKQQGYEQAMRDSGLVPYSVMVEQSSSYSSGIELMRQARREYPQLDGIFCTNDDLAVGAAFECQRLGLSIPGDMAIAGFHGHDIGQVMEPRLASVLTPRERMGRIGAERLLARIRGETVTPKMLDLGFTLSPGGSI
>YP_002236193 1058_GntR_1 GntR
MKKKRPVLQDVADLVGVTKMTVSRYLRNPEQVSEALRGKIAVALDELGYIPNRAPDILSNATSRAIGVLLPSLTNQVFSEVLRGIESVTDAFGYQTMLAHYGYKPEMEEKRLESMLSWNIDGLILTERTHTPRTLKMIEVAGIPVVELMDSRSPCLDIAVGFDNFEAARQMTAAIIARGHRHVAYLGARLDERTIIKQKGYEQAMLDAGMTPYSVMVEQSSSYSSGIELMRQARREYPQLDGIFCTNDDLAVGAAFECQRLGLKIPDDMAIAGFHGHDIGQVMEPRLASVLTPRERMGRIGAERLLARIRGEAITPKMLDLGFTLSPGGSI
>WP_006687442 1617_GntR_1 GntR
MKKKRPVLQDVADRVGVTKMTVSRFLRNPEQVSVALRGKIAAALDELGYIPNRAPDILSNATSRAIGVLLPSLTNQVFAEVLRGIEAVTDAHGYQTMLAHYGYKPEMEQERLESMLSWNIDGLILTERSHTPRTLKMIEVAGIPVVELMDSQTPCLDIAVGFDNFEAARQMTAAIIARGHRHVAYLGARLDERTIIKQRGYEQAMRDANLVPYSVMVEQSSSYSSGIELIRQARREYPQLDGVFCTNDDLAVGAAFECQRLGLKIPDDMAIAGFHGHDIGQVMEPRLASVLTPRERMGSIGAERLLARIRGEAVTPKMLDLGFTLSPGGSI
>YP_001456338 1046_GntR_1 GntR
MHVRGKLGKSIPFMPFRTMKKKRPVLQDVADRVGVTKMTVSRFLRNPEQVSVALRGKIAAALDELGYIPNRAPDILSNATSRAVGVLLPSLTNQVFAEVLRGIETVTDAHGYQTMLAHYGYKPEMEQERLESMLSWNIDGLILTERTHTPRTLKMIEVAGIPVVELMDSKSPCLDIAVGFDNFEAARQMTAAIIARGHRHIAYLGARLDERTIIKQKGYEQAMLDAGLVPYSVMVEQSSSYSSGIELIRQARREYPQLDGIFCTNDDLAVGAAFECQRLGLKIPDDMAIAGFHGHDIGQVMEPRLASVLTPRERMGSIGAERLLARIRGEAVTPKMLDLGFTLSPGGSI
>WP_000730266 1047_GntR_1 GntR
MKKKRPVLQDVADRVGVTKMTVSRFLRNPEQVSVALRGKIAAALDELGYIPNRAPDILSNATSRAIGVLLPSLTNQVFAEVLRGIESVTDAHGYQTMLAHYGYKPEMEQERLESMLSWNIDGLILTERTHTPRTLKMIEVAGIPVVELMDSQSPCLDIAVGFNNFEAARQMTTAIIARGHRHVAYLGARLDERTIIKQKGYEQAMLDAGLVPYSVMVEQSSSYSSGIELIRQARREYPQLDGVFCTNDDLAVGAAFECQRLGLKIPDDIAIAGFHGHDIGQVMEPRLASVLTPRERMGSIGAERLLARIRGETVTPKMLDLGFTLSPGGSI
>YP_002393415 1084_GntR_1 GntR
MKKKRPVLQDVADRVGVTKMTVSRFLRNPEQVSVALRGKIAAALDELGYIPNRAPDILSNATSRAIGVLLPSLTNQVFAEVLRGIESVTDAHGYQTMLAHYGYKPEMEQERLESMLSWNIDGLILTERTHTPRTLKMIEVAGIPVVELMDSKSPCLDIAVGFDNFEAARQMTTAIIARGHRHIAYLGARLDERTIIKQKGYEQAMLDAGLVPYSVMVEQSSSYSSGIELIRQARREYPQLDGVFCTNDDLAVGAAFECQRLGLKVPDDMAIAGFHGHDIGQVMEPRLASVLTPRERMGSIGAERLLARIRGESVIPKMLDLGFTLSPGGSI
>YP_002294981 1088_GntR_1 GntR
MADRVGVTKMTVSRFLRNPEQVSVALRGKIAAALDELGYIPNRAPDILSNATSRAIGVLLPSLTNQVFAEVLRGIESVTDAHGYQTMLAHYGYKPEMEQERLESMLSWNIDGLILTERTHTPRTLKMIEVAGIPVVELMDSQSPCLDIAVGFDNFEAARQMTTAIIARGHRHIAYLGARLDERTIIKQKGYEQAMLDAGLVPYSVMVEQSSSYSSGIELIRQARREYPQLDGVFCTNDDLAVGAAFECQRLGLKVPDDMAIAGFHGHDIGQVMEPRLASVLTPRERMGSIGAERLLARIRGESVTPKMLDLGFTLSPGGSI
>YP_409750 1048_GntR_1 GntR
MKKKRPVLQDVADRVGVTKMTVSRFLRNPEQVSVALRGKIAAALDELGYIPNRAPDILSNATSRAIGVLLPSLTNQVFAEVLRGIESVTDAHGYQTMLAHYGYKPEMEQERLESMLSWNIDGLILTERTHTPRTLKMIEVAGIPVVELMDSQSPCLDIAVGFDNFEAARQMTTAIIARGHCHIAYLGARLDERTIIKQKGYEQAMLDAGLVSYSVMVEQSSSYSSGIELIRQARREYPQLDGVFCTNDDLAVGAAFECQRLGLKVPDDMAIAGFHGHDIGQVMEPRLASVLTPRERMGSIGAERLLARIRGESVTPKMLDLGFTLSPGGSI
>YP_003367795 5116_GntR_999 GntR
MKKKRPVLQDVADRVGVTKMTVSRFLRNPEQVSVALRGKIAAALDELGYIPNRAPDILSNATSRAIGVLLPSLTNQVFAEVLRGIEAVTDAHGYQTMLAHYGYKPEMEQERLESMLSWNIDGLILTERTHTPRTLKMIEVAGIPVVELMDSQSPCLDIAVGFDNFEAARQMTAAIIARGHRHIAYLGARLDERTIIKQKGYEQAMLDAGLVPYSVMVEQSSSYSSGIELIRQARREYPQLDGIFCTNDDLAVGAAFECQRLGLSIPRDMAIAGFHGHDIGQVMEPRLASVLTPRERMGSIGAERLLARIRGESVTPKMLDLGFTLSPGGSI
>YP_001573018 1055_GntR_1 GntR
MILCISHNNELFFSLRRFTHVRGKLEKSIPFIPFRTMKKKRPVLQDVADRVGVTKMTVSRFLRNPEQVSVALRGKIAAVLDELGYIPNRAPDILSNATSRAIGVLLPSLTNQVFAEVLRGIESVTDAHGYQTMLAHYGYKPEMEQERLESMLSWNIDGLILTERTHTPRTLKMIEVAGIPVVELMDSQSPCLDIAVGFDNFDAARQMTAAIIARGHRHIAYLGARLDERTIIKQKGYEQAMRDAGLVPYSVMMEQSSSYSSGIELMRQARREYPQLDGIFCTNDDLAVGAAFECQRLGLKIPDDIAIAGFHGHDIGQVMEPRLASVLTPRERMGSIGAERLLARIRGETVMPKMLDLGFTLSPGGSI
>YP_218460 1052_GntR_1 GntR
MSLIPHVRGKLGKSIPFIPFRTMKKKRPVLQDVADRVGVTKMTVSRFLRNPEQVSVALRGKIAAALDELGYIPNRAPDILSNATSRAIGVLLPSLTNQVFAEVLRGIEAVTDAHGYQTMLAHYGYKPEMEQERLESMLSWNIDGLILTERTHTPRTLKMIEVAGIPVVELMDSQSPCLDIAVGFDNFEAARQMTAAIIARGHRHIAYLGARLDERTIIKQKGYEQAMRDAGLVPYSVMMEQSSSYSSGIELMRQARREYPQLDGIFCTNDDLAVGAAFECQRLGLKIPDDMAIAGFHGHDIGQVMEPRLASVLTPRERMGSIGAERLLARIRGEMVTPKMLDLGFTLSPGGSI
>WP_000730242 1053_GntR_1 GntR
MKKKRPVLQDVADRVGVTKMTVSRFLRNPEQVSVALRGKIAAALDELGYIPNRAPDILSNATSRAIGVLLPSLTNQVFAEVLRGIEAVTDAHGYQTMLAHYGYKPEMEQERLESMLSWNIDGLILTERTHTPRTLKMIEVAGIPVVELMDSQSPCLDIAVGFDNFEAARQMTAAIIARGHRHIAYLGARLDERTIIKQKGYEQAMRDAGLVPYSVMMEQSSSYSSGIELMRQARREYPQLDGIFCTNDDLAVGAAFECQRLGLKIPGDMAIAGFHGHDIGQVMEPRLASVLTPRERMGSIGAERLLARIRGETVTPKMLDLGFTLSPGGSI
>WP_006177920 1056_GntR_1 GntR
MKKKRPVLQDVADRVGVTKMTVSRFLRNPEQVSVALRGKIAAALDELGYIPNRAPDILSNATSRAVGVLLPSLTNQVFAEVLRGIESVTDAFGYQTMLAHYGYKPELEEERLESMLSWNIDGLILTERTHTPRTLKMIEVAGIPVVELMDSQSPCLDIAVGFDNFEAARQMTAAIIARGHRHVAYLGARLDERTIIKQKGYEQAMLDAGLTPYSVMVEQSSSYTSGIELMRQARREYPQLDGIFCTNDDLAVGAAFECQRLGLSIPRDMAIAGFHGHDIGQVMEPRLASVLTPRERMGRIGAERLLARIRGEVVTPKMLDLGFTLSPGGSI
>YP_003615277 5123_GntR_999 GntR
MGFVRDKLSKSLSSRFLRTMKKKRPVLQDVADRVGVTKMTVSRFLRNPEQVSVALRGKIAAALDELGYIPNRAPDILSNATSRAVGVLLPSLTNQVFAEVLRGIESVTDAFGYQTMLAHYGYKPELEEERLESMLSWNIDGLILTERTHTPRTLKMIEVAGIPVVELMDSQSPCLDIAVGFDNFEAARQMTAAIIARGHRHIAYLGARLDERTIIKQKGYEQAMLDANLTPYSVMVEQSSSYTSGIELMRQARREYPQLDGIFCTNDDLAVGAAFECQRLGLKIPDDMAIAGFHGHDIGQVMEPRLASVLTPRERMGRIGAERLLARIRGEAVTPKMLDLGFTLSPGGSI
>YP_001178552 1057_GntR_1 GntR
MKKKRPVLQDVADRVGVTKMTVSRFLRNPEQVSLALRGKIAAALDELGYIPNRAPDILSNSTSRAVGVLLPSLTNQVFAEVLRGIESVTDAYGYQTMLAHYGYKPELEEERLESMLSWNIDGLILTERTHTPRTLKMIEVAGIPVVELMDSQSPCLDIAVGFDNFEAARQMTAAILARGHRHVAYLGARLDERTIIKQKGYEQAMIDANLTPYSVMVEQSSSYSSGIELMRQARREYPQLDGIFCTNDDLAVGAAFECQRLGLKIPDDIAIAGFHGHDIGQVMEPRLASVLTPRERMGRIGAERLLARIRGEVVTPKMLDLGFTLSPGGSI
>WP_004956386 5121_GntR_999 GntR
MKKKRPVLQDVANKVGVTKMTVSRYLRNPDQVSAALQQKIAVALDELGYIPNRAPDILSNATSRAIGVLLPSLTNQVFAEVLRGIESVTDAHNYQTMLAHYGYLPEREEERLTSLLSFNIDGLILSERNHTPRTLKMIEVAGIPVVELMDCVTPCLDLAVGFDNFEAARQMTQQIIAHGHRHVVYLGARLDERTLIKQQGYEQAMLDAGLQPHCIMTDRASSYSSGGELLRLAQKEYPQVDSIFCTNDDLAVGAMLECQRQGLSIPQDMAIAGFHGHDIGQVMVPKLASVLTLRERMGQVAAQSLLAKLRGEAVNPRMIDTGFTLLLGGSL
>YP_004210952 5141_GntR_999 GntR
MNMKKKRPVLQDVADKVGVTKMTVSRYLRNPEQVSGALQEKISAALDELGYIPNRAPDILSNAKSRAIGVLLPSLTNQVFAEVLRGIESVTDIHGYQTMLAHYGYSQEREEQRLTSLLSYNIDGLILSERHHTARTLKMIEVAGIPVVEMMDCVSPCVDLAVGFNNFEAARQMTQQIIARGHRHVVYFGARQDERTIIKQQGYEQAMRESGLEPYSVMTSRSSSYSGGAELLRQAQKDWPQIDSIFCTNDDLAAGAFFECQRQGLKIPSQMAIAGFHGHNMGQAMEPPLASVLTPRERMGQISAERLLARLRGEEVVPRMVDVGFTISAGGSI
>YP_001480873 1081_GntR_1 GntR
MSAHSRLASSLIMKKKRPVLQDVADKVGVTKMTVSRYLRNPDQVSAVLQQKIAVALDELGYIPNRAPDILSNSTSRAIGVLLPSLTNQVFAEVLRGIESVTDAHNYQTMLAHYGYLPEREEQRLTSLLSYNIDGLILSERHHTPRTMKMIEVAGIPVVELMDCVSPCIDLAVGFNNFEAARQMTQQIIAHGHRHVVYFGARQDERTIIKQQGYEQAMRESGLQPYSVMTARSSSYSAGGELLRQAQRDYPQIDSIFCTNDDLAIGATFECQRQGLSIPNDMAIAGFHGHDIGQVMVPKLASVLTPRERMGQIGAERLLARLRGETVSPRMVDVGFTVIPGGSI
>AGO57393 5114_GntR_999 GntR
MNALSRLASSLIMKKKRPVLQDVADKVGVTKMTVSRYLRNPDQVSVALQQKIAVALDELGYIPNRAPDILSNSTSRAIGVLLPSLTNQVFAEVLRGIESVTDAHNYQTMLAHYGYLPEREEQRLTSLLSYNIDGLILSERHHTPRTLKMIEVAGIPVVELMDCVSPCIDLAVGFNNFEAARQMTQQIIARGHRHVVYFGARQDERTIIKQQGYEQAMRESGLEPYSVMTARSSSYSAGGELLRQAQRDYPQIDSIFCTNDDLAIGATFECQRQGLSIPDQMAIAGFHGHDIGQVMVPKLASVLTPRERMGQIGAERLLARLRGETVCPRMVDVGFTVIPGGSI
>WP_004723334 1609_GntR_1 GntR
MKKKRPVLQDVADMVGVTKMTVSRYLRNPQQVSAVLQGKIALALDELGYIPNRAPDILSNATSMAIGVLLPSLTNQVFAEVLRGIESVTDAHGYQTMLAHYGYQKALEEQRLTSLLSYNIDGLILSERDHTPRTLQMIQIAGIPVIELMDCISPCIDLAVGFNNFEAARQMTQQIIARGHRHVVYFGARQDERTVIKQQGYEQAMRESGLEPVSVMTRRSSSYSAGGELLREAQISYPQIDSIFCTNDDLAIGAFFECQRQGLSIPQDMAIAGFHGHDIGQSMVPRLASVLTPRERMGQIGAERLIAKLRGESVHPKMVDVGFTILPGGSI
>WP_004699632 1610_GntR_1 GntR
MKKKRPVLQDVADMVGVTKMTVSRYLRNPEQVSAALQVKIALALDELGYIPNRAPDILSNATSHAIGVLLPSLTNQVFAEVLRGIESVTDAHGYQTMLAHYGYQKEREEQRLTSLLSYNIDGLILSERHHTVRTLKMIEVAGIPVIELMDCISPCIDLAVGFNNFEAARQMTQQIIAKGHRHVVYFGARQDERTVIKQQGYEQAMYESGLLPISVMTSRSSSYSAGAELLREAQASYPQIDSIFCTNDDLAIGAVFECQRQGLSIPHDMAIAGFHGHDIGQSMVPKLASVLTPRERMGQIGAERLLARLCGEAVTPKMIDVGFTILPGGSI
>WP_004714751 1608_GntR_1 GntR
MKKKRPVLQDVANMVGVTKMTVSRYLRNPEQVSAVLQKKIALALDELGYIPNRAPDILSNATSHAIGVLLPSLTNQVFAEVLRGIESVTDAHGYQTMLAHYGYRKEREEQRLTSLLSYNIDGLILSERHHTPRTLKMIEVAGIPVIELMDCISPCIDLAVGFNNFEAARQMTQQIIAKGHRYVVYFGARQDERTVIKQQGYEQAMRESGLEPMSVMTGRSSSYSAGAELLREAQASYPQIDSIFCTNDDLAIGAVFECQRQGLSIPHDMAIAGFHGHDIGQSMVPKLASVLTPRERMGQIGAERLLARLRGEVVTPRMVDVGFTLLLGGSI
>WP_005186007 1075_GntR_1 GntR
MKKKRPVLQDVADMVGVTKMTVSRYLRNPEQVSAILQKKIALALDELGYIPNRAPDILSNATSHAIGVLLPSLTNQVFAEVLRGIESVTDVHGYQTMLAHYGYQKEREEQRLTSLLSYNIDGLILSERHHTARTLKMIEVAGIPVIELMDCISPCIDLAVGFNNFEAARQMTQQIIAKGHRHVVYFGARQDERTVIKQQGYEQAMRESGLVPMSVMTSRSSSYSAGAELLREAQASYPLIDSIFCTNDDLAIGAVFECQRQGLSIPHDMAIAGFHGHDIGQSMVPKLASVLTPRERMGQIGAERLLAKLRGEAVAPRMVDVGFTILPGGSI
>EEQ10883 1607_GntR_1 GntR
MTSRLLCLSSLIMKKKRPVLQDVADMVGVTKMTVSRYLRNPEQVSALLQKKIALALDELGYIPNRAPDILSNATSHAIGVLLPSLTNQVFAEVLRGIESVTDAHGYQTMLAHYGYQKEREEQRLTSLLSYNIDGLILSERHHTARTLKMIEVAGIPVIELMDCSSPCIDLAVGFNNFEAARQMTQQIIAKGHRYVVYFGARQDERTVIKQQGYEQAMRESGLVPMSVMTSRSSSYSAGAELLLEAQASYPQIDSIFCTNDDLAIGAVFECQRQGLSIPHDMAIAGFHGHDIGQSMVPKLASVLTPRERMGQIGAERLLARLRGEVVTPKMVDVGFTLLPGGSI
>EEQ07183 1605_GntR_1 GntR
MTSRLLCLSSLIMKKKRPVLQDVADMVGVTKMTVSRYLRNPEQVSALLQEKIALALDELGYIPNRAPDILSNATSHAIGVLLPSLTNQVFAEVLRGIESVTDAHGYQTMLAHYGYQKEREEQRLTSLLSYNIDGLILSERHHTARTLKMIEVAGIPVIELMDCSSPCIDLAVGFNNFEAARQMTQQIIAKGHQYVVYFGARQDERTVIKQQGYEQAMRESGLVPMSVMTSRSSSYSAGAELLIEAQASYPQIDSIFCTNDDLAIGAVFECQRQGLSIPRDMAIAGFHGHDIGQSMVPKLASVLTPRERMGQIGAERLLARLRGEVVTPKMVDVGFTILPGGSI
>YP_001402968 1073_GntR_1 GntR
MKKKRPVLQDVADMVGVTKMTVSRYLRNPEQVSAVLQEKIALALDELGYIPNRAPDILSNATSHAIGVLLPSLTNQVFAEVLRGIESVTDAHGYQTMLAHYGYQKEREEQRLTSLLSYNIDGLILSERHHTARTLKMIEVAGIPVIELMDCTSPCLDLAVGFNNFEAARQMTQQIIAKGHRYVVYFGARQDERTVIKQQGYEQAMRESGLVPMSVMTSRSSSYSAGAELLREAQVSYPQIDSIFCTNDDLAIGAVFECQRQGLSIPHDMAIAGFHGHDIGQSMVPKLASVLTPRERMGQIGAERLLARLRGEVVTPQMVDVGFTILPGGSI
>WP_004388964 1611_GntR_1 GntR
MKKKRPVLQDVADMVGVTKMTVSRYLRNPEQVSAMLQEKIALALDELGYIPNRAPDILSNSTSHAIGVLLPSLTNQVFAEVLRGIESVTDAHGYQTMLAHYGYQKEREEQRLTSLLSYNIDGLILSERHHTARTLKMIEVAGIPVIELMDCSSPCIDLAVGFNNFEAARQMTQQIIAKGHRYVVYFGARQDERTVIKQQGYEQAMRESGLEPMSVMTSRSSSYSAGAELLREAQVNYPQIDSIFCTNDDLAIGAVFECQRQGLVIPDDMAIAGFHGHDIGQSMVPKLASVLTPRERMGQIGAERLLARLRGEAVTPKMVDVGFTILPGGSI
>YP_001008166 1074_GntR_1 GntR
MKKKRPVLQDVADMVGVTKMTVSRYLRNPEQVSAVLREKIALALDELGYIPNRAPDILSNATSHAIGVLLPSLTNQVFAEVLRGIESVTDAHGYQTMLAHYGYQKEREEQRLTSLLSYNIDGLILSERHHTARTLKMIEVAGIPVIELMDCSSPCIDLAVGFNNFEAARQMTQQIIAKGHRFVVYFGARQDERTVIKQQGYEQAMRESGLEPMSVMTSRSSSYSAGAELLREAQVNYPQIDSIFCTNDDLAIGAVFECQRQGLSIPHDMAIAGFHGHDIGQSMVPKLASVLTPRERMGQIGAERLLARLRGEVVTPKMVDVGFTILPGGSI
>ADZ44235 5147_GntR_999 GntR
MAPRLLCLSSLIMKKKRPVLQDVADMVGVTKMTVSRYLRNPEQVSAVLREKIALALDELGYIPNRAPDILSNATSHAIGVLLPSLTNQVFAEVLRGIESVTDAHGYQTMLAHYGYQKEREEQRLTSLLSYNIDGLILSERHHTARTLKMIEVAGIPVIELMDCSSPCIDLAVGFNNFEAARQMTQQIIAKGHRFVVYFGARQDERTVIKQQGYEQAMRESGLEPMSVMTSRSSSYSAGAELLREAQVNYPQIDSIFCTNDDLAIGAVFECQRQGLSIPHDMAIAGFHGHDIGQSMVPKLASVLTPRERMGQIGAERLLARLRGEIVTPKMVDVGFTILPGGSI
>EAP92053 1068_GntR_0 GntR
MSNKKKRPTLQDVANLVGVTKMTVSRCLRDSSQVSEALRDKISAAVDELGYIPNRAPDILSNAKSNAIGVLVPSLTNQVFAEVIRGIEQITAPAGYQTMIAHYGYSAELEEQSIASLLSYNVDAIILSENVHTDRARKMLQTVSIPVIEIMDSVSPRIEQAVGFDNFEAARAMTKTMLDRGRTNIAYLAARMDERTRLKMAGYEHAMQEADKTPVTLQTEDASSFTLGAKLIGELLEKHPQVNGIFCTNDDLAIGAFYECVRRGIQVPEQMAIAGFHGHDITVAMTPRLATVVTPREQIGKVAAEQVVARLQGNNEWVAKLDLGYEIEVGESI
>EAQ55386 1069_GntR_0 GntR
MFSSSKVVEIRYYVTSNINRNHDAVSMLSKKKRPTLQDVANLVGVTKMTVSRCLRDSSQVSEALRDKISAAVDELGYIPNRAPDILSNAKSNAIGVLVPSLTNQVFAEVIRGIEQVTAPAGYQTMIAHYGYSAELEERSIASLLSYNVDAIILSENVHTDRARKMLQTVSIPVIEIMDSVSPRIEQAVGFDNFEAARAMTKTMLDRGRTNIAYLAARMDERTRLKMAGYEHAMQEADKTPVTLQTEDASSFTLGAKLIGELLDKHPEVNGIFCTNDDLAIGAFYECVRRGIQVPEKMAIAGFHGHDITVAMTPRLATVVTPREQIGKVAAQQVVARLQGNKEWVAKLDLGYEIEVGESI
>YP_002395008 1615_GntR_0 GntR
MLSKKKRPTLQDVANLVGVTKMTVSRCLRDSSLVSEALRDKISAAVDELGYIPNRAPDILSNAKSNAIGVLVPSLTNQVFAEVIRGIEQVTAPAGYQTMIAHYGYSAELEEQSIASLLSYNVDAIILSENVHTDRARKMLQTVSIPVIEIMDSVSPRIEQAVGFDNFEAARAMTKTMLDRGRTNIAYLAARMDERTRLKMAGYEHAMQEADKTPVTLQTEDASSFTLGAKLIGELLDKHPEVNGIFCTNDDLAIGAFYECVRRGIQVPEKMAIAGFHGHDITVAMTPRLATVVTPREQIGKVAAQQVVARLQGNKEWVAKLDLGYEIEVGESI
>EEX94429 5104_GntR_999 GntR
MANKKKRPTLQDIADRVGVTKMTVSRCLRDPSQVSESLKDKINQAVEDLGYIPNRAPDILSNAKSNAIGVLVPSLTNQVFAEVIRGIESVTTPAGYQTMIAHYGYSAELEEKSIASLLSYNVDAIILSENVHTEKARKMLQTASIPVVEIMDSYSNKIEQAVGFDNADASKAMTEAIIAKGRNNIAYFAARMDERTRLKMDGYHQAMNSAGNTPVSLQTEEASSFTLGAKLLAQLVEQYPNVDGIVCTNDDLAIGAVYECQRRGIKVPEQIAIAGFHGHDISQTMIPKLATVITPREEIGRVAAEQLIQRLKGGVDWPATIDLGYEIELGESI
>WP_006878488 5142_GntR_999 GntR
MTVSRCLRDPSQVSKTLKDKINQAVEELGYIPNRAPDILSNAKSNAIGVLVPSLTNQVFAEVIRGIESVTTPAGYQTMIAHYGYSAELEERSIASLLSYNVDAIILSENIHTEKARKMLQTASIPIIEIMDSYSPRIEQAVGFDNAKASKSMTEAILAKGRNNIAYFAARMDERTRLKMAGYQQAMSEAGLETVSLQTEDASSFTLGAKLLGQLVEQHPDVNGIVCTNDDLAIGALYECQRRGIRVPEQMAIAGFHGHDISQAMIPKLATVMTPREQIGHVAATQLIERLKGATDWQPSIDLGYRIELGESI
>WP_008072879 5143_GntR_999 GntR
MTVSRCLRDPSQVSESIREKVEQAVEDLGYIPNRAPDILSNAKSNVIGVLVPSLTNQVFAEVMRGIESVTTPDGYQTMIAHYGYSAELEEKSIASLLSYNVDAIILSENVHTEKARKMLETASIPVVEIMDTFSSRIEQAVGFDNSKAAQQMTEAMLAKGCHNVAYFAARMDERTRLKMAGYRQAMEDHAKPIVTLQTEEASSFTLGAKLMGELLEKHPEVDGVFCTNDDLAIGAVFECQRRGISIPAQMAIAGFHGHDISQAMIPKLATVITPREKIGQVAAEQLISRLKGNKKWQSCIDLGYQIEVGESL
>EEX33176 5101_GntR_999 GntR
MANKKKRPTLQDIADKVGVTKMTVSRCLRDPSLVSQAIQEKVNQAVDELGYIPNRAPDILSNAKSNAIGVLVPSLTNQVFAEVIRGIESVTTPAGYQTMIAHYGYSEELEEKSIASLLSYNVDAIILSENVHTDRARKMLETASIPVVEIMDSFSPRIEQAVGFDNRLAARDMTKAMLAQGRENIAYFAARMDERTRLKMDGYQLALQEQGKAPVTLQTEEASSFTLGAKLLGELLQKHPEVDGIFCTNDDLAIGALFECQRRGIKIPEQMAIVGFHGHDISQAMTPKLATVITPREEIGQVAAQQLIQRLKGVESWKASIDLGYQIELGESL
>YP_001339563 1095_GntR_0 GntR
MIMLLVTKHGYVTGMKSPNMKNKRPTLQDVADLVGVTKMTVSRFLRNPDQVSAPLQTKIAEALEDLGYIPNRAPDILSKSKSHAIGVLLPSLTNQVFAEVIRGIESVVEPAGYQTMLAHYGYSKEAEEARIATLLSYSVDGLIISESYHTERVRKMLAVAGIPVIEIMDSVSPPIEQAIGIDNEAAAYAMTEFMIKKGRRKIVYFAARMDQRTLFKIKGYETAMLDNGLTPLCLKTNSASSFTLGATFLKDALQQQPDTDGIFCTNDDLAIGALYACQKAGINVPQDIGIAGFHGHDISRAMVPLLTTVITPREEMGRLAAEHLLSRLQGNPVSQRIIDLPFKIEAGESI
>YP_944230 1092_GntR_0 GntR
MDNIMSKKKRPTLQDVANIVGVTKMTVSRYLRDPSLVSSAIQAKIAVALEELGYIPNRAPDLLSHAKSHAIGILVPSLTNQVFSEVIRGIEKVTKAAGYQTMLAHYGYSAELEEERISFLLSYHIDGLILSDSYHTARTLKMIKTAGIPVIEMMDAASPAIEQAVGVDNLEAGYQMVSAMIGRGYKNIVYLGARLDARTQFRQQGYEKAMQEHGLVAKSVMTEAPSSFTLGAELLTRAMAEHPQTDGLFCTNDDLAVGAIFEAQRCGIKIPDQIAVAGFHGHNVGQSMVPKLATVITPREKIGQVTAEQLIARLNGQAIKHKVIDLGFKIQLGESI
>YP_002891989 1612_GntR_0 GntR
MSQKHRRPTLQDVADRVGITKMTVSRYLKDPALVSAAAQEKIAAALDELGYIPNRAPDLLSNAKSKAIGVLLPSLTNQVFAEVIRGVEAITEPAGYQTMLAHYGYSSEVEQERIASLLSYHVDGLILSESYHSERTLRMIQTAGIPVVEIMDSRSPVIEQAVGFDNAAASYAMTELMLQKGYRRIVYFGARMDVRTRLKMEGYAAAMQAHGLEPLSMATDAASSFSLGARLLLDARARYPDMDGIICTNDDLAVGAIFECQRQGIAIPEEIGIAGFHGHDIGQAMVPKLASVITPREAMGRVAAEQLLARINGAELTEPVIDLGFELSAGQSI
>YP_001368239 1096_GntR_0 GntR
MNKKRRPTLQDVADQVGITKMTVSRYLKNPTRVAQSTQEKIAIALETLGYIPNRAPEILAQATSRAIGVLVPSLTNQVFAEVLRGIENVTGKRGYQTMLAHYGYQAELEEERVASLLSYNIDGLLLSESYHTPRTVRMIETAGIPVIEMMDSVSPSIQQCVGFDNTAAACEMVKAMIEKGYRHIAYLGARMDIRTQLKMRGYELAMQQAKLTPLTMTTNEASSFSLGASLLQQTLAKYPYVDSFFCTNDDLAAGVIFECQRQGIKIPEQIGVAGFHGHDIGQSMTPKLASIITPRKEIGRMAATELLDRLNGKERAESVLDLGYRIDLGETL
>WP_006083519 5130_GntR_999 GntR
MTVSRYLKNPTRVAQSTQEKIAIALETLGYIPNRAPEILAQATSRAIGVLVPSLTNQVFAEVLRGIENVTGKRGYQTMLAHYGYQAELEEERVASLLSYNIDGLLLSESYHTPRTVRMIETAGIPVIEMMDSVSPSIQQCVGFDNTAAAYEMVKAMIAQGYRHIAYLGARMDIRTQLKMRGYEFAMQEAKLTPLTMTTNEASSFSLGASLLQQTLAKYPYVDSFFCTNDDLAAGVIFECQRQGIKIPEQIGVAGFHGHDIGQSMTPKLASIITPRKEIGRIAATELLDRLNGKEIAESVIDLGYRIDLGETL
>YP_001556595 1094_GntR_0 GntR
MNKKRRPTLQDVADQVGITKMTVSRYLKNPTRVAQSTQEKIAIALETLGYIPNRAPEILAQATSRAIGVLVPSLTNQVFAEVLRGIENVTGKRGYQTMLAHYGYQAELEEERVASLLSYNIDGLLLSESYHTPRTVRMIETAGIPVIEMMDSVSPSIQQCVGFDNTAAAYEMVKAMIAQGYRHIAYLGARMDIRTQLKMRGYELAMQEAKLTPLAMTTNEASSFSLGASLLQQTLAKYPYVDSFFCTNDDLAAGVIFECQRQGIKIPEQIGVAGFHGHDIGQSMTPKLASIITPRKEIGRIAATELLDRLNGKEIAESVIDLGYRIDLGETL
>KGA44052	Yersinia_ruckeri_atcc_29473_gca_000754815_1	gntR	HTH-type transcriptional regulator gntR
MKKKRPVLQDVADMVGVTKMTVSRYLRNPQQVSAVLQGKIALALDELGYIPNRAPDILSNATSMAIGVLLPSLTNQVFAEVLRGIESVTDAHGYQTMLAHYGYQKALEEQRLTSLLSYNIDGLILSERDHTPRTLQMIQIAGIPVIELMDCISPCIDLAVGFNNFEAARQMTQQIIARGHRHVVYFGARQDERTVIKQQGYEQAMRESGLEPVSVMTRRSSSYSAGGELLREAQISYPQIDSIFCTNDDLAIGAFFECQRQGLSIPQDMAIAGFHGHDIGQSMVPRLASVLTPRERMGQIGAERLIAKLRGESVHPKMVDVGFTILPGGSI
>GAJ47791	Aeromonas_salmonicida_subsp_masoucida_nbrc_13784	gntR	gluconate utilization system transcriptional repressor GntR
MLRVTFLPDPQMNDTRKRRPTLQDIADLTGVTKMTVSRYLRDPHAVAEGTRERIAAAVEELGYIPNRAPDILSNATSKAIGILIPSLSNQVFSAVVHGIESVTRPAGYQTLLAHYGYSPEREEEQVASLLSYHVDGLILSDSQHTERTRKMIATAGIPVVETMDLPQAPIDMVVGMDHRAAARAMVTEMLRRGRRKLVYLGARLDVRTQLRMEGYYQAMADFGLTGQHLLTEQSSSFTLGGQLLDQALVRYPDLDGLFCTNDDLAVGALLQCQAKWIPVPQQIAIAGSNALDIGHAMTPKLASIVTPRKEIGSEAATMLLARLSGQPLPDTRKDMGFSLYVGESLG
>AGE20390	Serratia_marcescens_ww4	gntR	DNA-binding transcriptional repressor
MKKKRPVLQDVADKVGVTKMTVSRYLRNPDQVSAALQQKIAVALDELGYIPNRAPDILSNATSRAIGVLLPSLTNQVFAEVLRGIESVTDAHNYQTMLAHYGYLPEREEERLTSLLSYNIDGLILSERHHTPRTLKMIEVAGIPVVELMDCVSPCIDLAVGFNNFEAARQMTQQIIAHGHRHVVYFGARQDERTIIKQQGYEQAMRESGLEPYSIMTARSSSYSAGGELLRQAQRDYPQIDSIFCTNDDLAIGAAFECQRQGLSIPQDMAIAGFHGHDIGQVMVPKLASVLTPRERMGQIGAERLLARLRGETVCPRMVDVGFTVIPGGSI
>AIK14552	Pectobacterium_atrosepticum_gca_000740965_1	gntR_1	gluconate utilization system Gnt-I transcriptional repressor
MTISRYLRDPQKVSATLRDRIAAALDELGYIPNRAPEILSNATSRAIGVLLPSLTNQVFAEVLRGIERVTDAHGYQTMLAHYGYHAEREEMRLTSLLSYNIDGLILSERSHTERTRKMIEVAGIPVIEIMDSESPCIDLAVGFNNFEAAYQMTQVLLARGHRFPVYLGSRLDERTLIKMQGYEQAMREAGLMPRDVSTDRPSSYSLGGELMKEALERYPETDSLFCTNDDIAIGAAFECQRQGLHIPDQMAIAGFHGHDIGQSMEPKLASVLTPREVMGQVAAERLLARLRGEVVTPQRLDLGFTILHGGSI
>EZK16302	Escherichia_coli_1_176_05_s1_c2	gntR	HTH-type transcriptional regulator gntR
MKKKRPVLQDVADRVGVTKMTVSRFLRNPEQVSVALRGKIAAALDELGYIPNRAPDILSNATSRAIGVLLPSLTNQVFAEVLRGIESVTDAHGYQTMLAHYGYKPEMEQERLESMLSWNIDGLILTERTHTPRTLKMIEVAGVPVGELMESKSPCLDIAVGFDNFEAARQMTAAIIARGHCHIAYLGARLDERTIIKQKGYEQAMMDAGLVPYSVMVEQSSSYSSGIELIRQARREYPQLDGVFCTNDDLAVGAAFECQRLGLKVPDDMAIAGFHGHDIGQVMEPRLASVLTPRERMGSIGAERLLARIRGESVTPKMLDLGFTLSPGGSI
>CAI89515	Pseudoalteromonas_haloplanktis_tac125	gntR	putative transcriptional repressor for gluconate/idonate utilization (GalR/LacI familiy)
MTVSRYLRNPEKVSATTQIKIKAAIDSLGYIANKAPDLLSNAKSYSIGVLVPSLTNQVFSQVIRGIEDITEPAGYQTMLAHYGYSPEIEEKRVEYLLSYHVDGLILSETTHTDRTRKMIAMAGIPVVEIMDIHHTPIHQAVGFDNAKAAFEMTNALLNKGYRNIVYLGARLDMRTQLKFQGYSDAMLLRGLTPKSVMTNEASSFSLGAKLLQKTRTEHPDTDCIFCTNDDLAIGAIFECQRNNISVPQHMGVVGFHGHDIGQSMVPQLASVITPRYQIGNLAGAKLLSRISSTADIEIPDEQICDTGYVIHLGESV
>ACL33299	Haemophilus_parasuis_sh0165	gntR	HTH-type transcriptional regulator
MTISRYLRNPEAVAHQTGLRIAEAITEFGYIPNRAPDILSNAKSRAIGVLVPSLTNQVFADVIKGIELVTDKAGYQTMLAHYGYSQEKEEQRIESLLSYNVDGIILSENHHSKRTLKMLEVANIPVIEIMDSSEIGIQQAVGFDNISAAQSMVETMISRGHKNIVYFTARMDKRTKLKMQGYEQAMRKYHLEPHSLITDEPSSFTLGAKQLQQALAQYPDIDGIFCTNDDLAIGALFECQRLGIKVPKEMAIAGFHGHDVGQSLTPQLATVITPRLEIGKVAAQELLNRLKGEPQQSSIINLGYQIHLGESI
>KGA57339	Proteus_vulgaris	gntR	HTH-type transcriptional regulator gntR
MKKKRPSLQDVASRVGVTKMTVSRFLRNPEQVSEALREKIARELDSLNYIPNRAPDILSNSTSHAIGVLLPSLTNQVFAEVIRGIESVTDKFGYQTMLAHYGYRAEKEEERLLSLLSYNIDGLILAERTHTPKTMKMLETAGIPVVEIMDSVSPCFDSAVGLDNVEASQQMVSEMIKRGCKRVIYLGARQDERTLMRLNGYEKAMQNAGLPTGSVMTPKSSSYSLGAELLHAARKQYPDLDGLYCTNDDIAIGAIFECQRLGISVPNDIAISGFHGHDVGQVMTPRLASILTPRDEMGQQAADLLLKRMKGKIARGQVIDVGFRIIKGESI
>EGV05600	Haemophilus_pittmaniae_hk_85	gntR	HTH-type transcriptional regulator GntR
MKHRRPTLQDIANHLGITKMTVSRYLRNPTAVAPETREKIAAAIEHFGYIPNRAPDILSNAKSKAIGVLLPSLTNHVFADVLKGIELVTDQAGYQTMLGHYGYSAKKEEERIESLLSYNIDGLILSENFHSLRTLKMLQIANIPVIEIMDSSQPGIQQVIGFDNVAAAQEIVETMIMRGHQHVVYFTARMDKRTQLKMQGYEQAMKKHGLEPYSLITEQPSSFTLGAQQLRKILQRRPQTDGIFCTNDDLAIGALFECQRLGIKVPEQVAIAGFHGHDVGYSVSPQLATVVTPRLEMGRLAAQELLARLEGQPIEQKIMDLGYQIHLGESI
>CCP04760	Erwinia_amylovora_ea644	gntR	HTH-type transcriptional repressor gntR
MKKKRPGLQDVADRIGITKMTVSRYLRHPDRVSAALQSRIAIALDELGYIPNRAPEMLSNATSRAIGVLLPSLTNQVFADVLRGIEAVTDVAGYQTMLGHFGYSADKEELQLRSLLAWNIDGLILTERTHTAASLRMIETAGIPVVETMDCTSPCIDMAVGIDNVEAARQMTQAILQKGHRHTVYLGARLDERTLQKEQGYRLAMLEAGLEPKSVMMEAASSFSAGAMLLCEAQKRYPQTDSLFCTNDDLAVGAMFECQRQGLRVPQQMAIAGFHGHDIARVVTPRLATVQTPRERIGYESARLLLARIGGERVTQQPVDVGFTLSLGESI
>CDL81494	Xenorhabdus_szentirmaii_dsm_16338	gntR	HTH-type transcriptional regulator gntR
MTVSRFLRKPEQVSEALGKRIAEAVEQLGYIPNRVPDILSNSTSRAIGVLLPSLTNQVFAEVIRGIEHITDRNGYQTMLAHYGYSAQKEEERLLSLLSYNIDGLILAERTHTPKTLKVLQTTGIPVVELMDSISPCIDIAVGIDNFEAARQMTMAMIERGHKQVVYLGARQDERTLIRLQGFEAAMRSSGLRPRKIMTPSSSSYSLGAQLLQETRQKYPDVDGLFCTNDDIAIGAIFECQRQGINVPEDIAVAGFHGHNIGQVMTPKLASILTPRDVMGRRAAESLLSRMKGEKLQQTMIDVGFTLSLGESV
>CDL79357	Xenorhabdus_cabanillasii_jm26	gntR	HTH-type transcriptional regulator gntR
MKKKRPVLQDVADLVGVTKMTVSRFLRNPNQVSQALGERIAAALDQLGYIPNRVPDILSNSTSRTIGVLLPSLTNQVFAEVIRGIEHVTDRHGYQTMLAHYGYSAQKEEERLLSLLSYNIDGLILAERTHSPKTLKVLETTGIPVVELMDSVSPCLDVAVGIDNFEAARQMTESMLGRGCQNIVYLGARQDERTLIRLEGYETAMRSAGLQPRKVMTPASSSYSLGVRLLQETYQKYPDVDGLFCTNDDITIGAIFECQRQGIKVPGDIAVAGFHGHDVGQVMTPKLASVLTPRDQIGRKAAEALLARLKGEKLEQTLIDVGFTLSLGESV
>AIN15612	Yersinia_pseudotuberculosis_gca_000750315_1	gntR	HTH-type transcriptional regulator gntR
MTVSRYLRNPEQVSAVLQEKIALALDELGYIPNRAPDILSNATSHAIGVLLPSLTNQVFAEVLRGIESVTDAHGYQTMLAHYGYQKEREEQRLTSLLSYNIDGLILSERHHTARTLKMIEVAGIPVIELMDCTSPCLDLAVGFNNFEAARQMTQQIIAKGHRYVVYFGARQDERTVIKQQGYEQAMRESGLVPMSVMTSRSSSYSAGAELLREAQVSYPQIDSIFCTNDDLAIGAVFECQRQGLSIPHDMAIAGFHGHDIGQSMVPKLASVLTPRERMGQIGAERLLARLRGEVVTPQMVDVGFTILPGGSI
>EIJ71598	Pasteurella_bettyae_ccug_2042	gntR	HTH-type transcriptional regulator GntR
MWIMIKNKRPTLQDIASHLGITKMTVSRYLRNPSSVAEATGKKIALAIEEFGYFPNRAPDILSNAKSHSIGVLVPSLTNHVFADVIKGIEEITDKAGYQTMLAHYGYSEKKEEQRIESLLSYNIDGLILSESHHSERTNKMLQVANIPVIQIMDTTEIGCHQVIGYDNIAAAQAMVETMIKRNHQHIAYFSVRQDKRTKLRQQGYEMALKKHNLSSIVINTKEHSSFTLGGKLLHQALQEHPELDGIFCTNDDIAIGAIFECQRLGIKVPTQIAIAGFHGHNVGQSITPQLATVITPRLEIGRVAARELIHRLQDIPAQSTMINLGYQIHLGESI
>EIQ60440	Escherichia_coli_epeca12	gntR	HTH-type transcriptional regulator gntR
MLAHYGYKPEMEQERLESMLSWNIDGLILTERTHTPRTLKMIEVAGIPVVELMDSQSPCLDIAVGFDNFEAARQMTTAIIARGHRHIAYLGARLDERTIIKQKGYEQAMLDAGLVPYSVMVEQSSSYSSGIELIRQARREYPQLDGVFCTNDDLAVGAAFECQRLGLKVPDDMAIAGFHGHDIGQVMEPRLASVLTPRERMGSIGAERLLARIRGESVTPKMLDLGFTLSPGGSI
>EHT99003	Pantoea_stewartii_subsp_stewartii_dc283	gntR	DNA-binding transcriptional repressor
MKKKRPVLQDVADRIGITKMTVSRYLRNPEQVSVALGEKIAVALDELGYIPNRAPDMLSNATSRAIGVLLPSLTNQVFADVLRGIEAVTDEAGYQTLVAHFGYNPEKEERQLRSLLGWNIDGVILTERTHTAGTLRMLEVAGIPVIEMMDSVTPCLDMAVGFDNVEAARQMTLAILKKGHRHTVYLGARLDERTLQKQRGYESAMREAGLTPRSVMMEEASSFSAGGELLREAQRRYPQTDSLFCTNDDLAVGAMFECQRQGLQVPSQMAIAGFHGHDISQVVTPALATVLTPRDQIGRESAALLLARIAGENRASQPLDMGFAIVEGGSI
>EQA14368	Haemophilus_parasuis_h465	gntR	HTH-type transcriptional regulator gntR
MAPKRKRPTLQHIADHLGITKMTISRYLRNPEAVAHETGLRIAEAITEFGYIPNRAPDILSNAKSRAIGVLVPSLTNQVFADVIKGIELVTDKAGYQTMLAHYGYSQEKEEQRIESLLSYNVDGIILSENHHSKRTLKMLEVANIPVIEIMDSSEIGIQQAVGFDNISAAQSMVETMISRGHKNIVYFTARMDKRTKLKMQGYEQAMRKYHLEPHSLITDEPSSFTLGAKQLQQALAQYPDIDGIFCTNDDLAIGALFECQRLGIKVPKEMAIAGFHGHDVGQSLTPQLATVITPRLEIGKVAAQELLNRLNGIPQQSSIINLGYQIHLGESI
>EUC99298	Providencia_alcalifaciens_pal_1	gntR	HTH-type transcriptional regulator GntR
MKNKRPSLQDVADRVGITKMTVSRFLRNPEQVSESLRGKIASAVEELGYIPNKAPDILSNATSHAIGVLLPSLTNQVFAEVIRGIEAVTDKHGYQTMLAHYGYRAEKEEERLTSLLSYNIDGVILAERTHTERTLRMLKTAGIPVVEIMDSISPCFDAAVGIDNFEASRQMTQAMIDRGCRKVVYLGARQDERTIIRLEGYEKAMLDAKLTPRNLMTQESSSYSLGAQLLQECRVKYPDTDGLFCTNDDLAIGAIFECQRLGINVPNDLAISGFHGHDVGQVMTPKLASILTPRDLMGRKAAEVLLARMRGEKLAQKKFDVGFKLLTGESI
>CCN78793	Vibrio_nigripulchritudo_so65	gntR	HTH-type transcriptional regulator gntR
MKKKRPTLQDVADLVGVTKMTVSRCLRDPSQVSEKLSVKIQQAVEELGYIPNRAPDILSNAKSKAIGVLVPSLTNQVFAEVIRGIEQITAPAGYQTMIAHYGYSAEVEEQNIASLLSYNVDAMILSENEHTPKAKKMLEVASIPVIEIMDSVSERLQQAVGFNNHQAAKSMTKAMIDSGRKNIAYFAARMDRRTQLKMAGYREAMQEAGLEPLELQTESASSFTLGAELLKQTLKSNSDTDGIFCTNDDLAIGAFYECIRQGISVPDQIGIAGFHGHDISQAMTPKLATVITPREEIGIQAATHLLKRLAGEPISEPVIDLSYQINMGESL
>CDH28619	Xenorhabdus_bovienii_str_jollieti	gntR	transcriptional repressor for gluconate utilization (GalR/LacI familiy)
MKKKRPVLQDVADLVGVTKMTVSRFLRNPDQVSEALGKRIAETLDQLGYIPNRVPDILSNSTSRTIGVLLPSLTNQVFAEVIRGIEQVTDCNGYQTMLTHYGYSAQKEEERLLSLLSYNIDGLILAERTHTPKTLKVLETAGIPVVELMDSVSPCLDIAVGIDNFEAARQMTVAMIEHGCQNVIYLGARQDERTLIRLDGYEMAMRSAGLQPRNVMTPASSSYSLGAQLLRETWQKYPDVDGLFCTNDDIAIGAIFECQRQGINVPEQIAVAGFHGHDVGQVMMPKLASVLTPRDLIGRRAAEALFARLQGQKLEQTLIDVGFTLSLGESV
>KDX09684	Escherichia_coli_2_156_04_s1_c2	gntR	HTH-type transcriptional regulator gntR
MKKKRPVLQDVADLVGVTKMTVSRFLRNPEQVSEALRGKIAAALDELGYIPNRAPDILSNATSRAIGVLLPSLTNQVFSEVLRGIESVTDAFGYQTMLAHYGYKPEMEEKRLESMLSWNIDGLILTERTHTPRTLKMIEVAGIPVVELMDSQSPCLDIAVGFDNFDAARQMTAAIIARGHRHVAYLGARLDERTIIKQKGYEQAMRDAGMTPYSVMVEQSSSYSSGIELMRQARREYPQLDGIFCTNDDLAVGAAFECQRLGLKIPDDMAIAGFHGHDIGQVMEPRLASVLTPRERMGRIGAERLLARIRGEVVTPKMLDLGFTLSPGGSI
>KFC77042	Buttiauxella_agrestis_atcc_33320	gntR	gluconate utilization system transcriptional repressor
MKKKRPVLQDVADRVGITKMTVSRFLRNPDQVSAALQVKIAAALDELGYIPNRAPDILSNSTSRAIGVLLPSLTNQVFAEVLRGIENVIDAYGYQTMLAHYGYKPELEEERLESMLSWNIDGLILTERTHTPRTLKMIEVAGIPVVELMDSISPCLDIAVGFDNFEAARQMTAAIIARGHRHVAYLGARLDERTVIKKKGYEQAMLDAGLVPYSVMVEQSSSYSTGIELFRQARREYPQLDSIFCTNDDLAIGAAFECQRQGLSIPKDMAIAGFHGHDIGQVMEPRLASVLTPRERMGRIGAERLLARIRGEEVTPQMLDLGFTLSPGGSI
>GAB52523	Escherichia_hermannii_nbrc_105704	gntR	gluconate utilization system transcriptional repressor GntR
MKKKRPVLQDVADRVGVTKMTVSRFLRNPEQVSEALRGKIAAALDELGYIPNRAPDILSNATSRAIGVLLPSLTNQVFAEVLRGIESVIDAHGYQTMLAHYGYKPELEEERLESMLSWNIDGLVLTERTHTPRTLKMIEVAGIPVVELMDSVSPCLDIAVGFNNFEAARQMTAEIILRGHTHVAYLGARLDERTIQKQRGYEQAMRDAGLTPYSVMVEQSSSYSTGIELLRQARREFPQLDSIFCTNDDLAIGAAFECQRLGLRIPEDMAIAGFHGHDIGQVMEPRLASVLTPRERMGRIGAERLLARIRGEIVTPRMLDLGFTLSPGGSI
>ESS56051	Enterobacter_cloacae_s611	gntR	HTH-type transcriptional regulator gntR
MKKKRPVLQDVADRVGVTKMTVSRFLRNPEQVSIALRGKIAAALDELGYIPNRAPDILSNATSRAIGVLLPSLTNQVFAEVLRGIESVTDAHGYQTMLAHYGYKAEMEEERLESMLSWNIDGLVLTERTHTPRTLKMIEVAGIPVVELMDSKSPCLDIAVGFDNFEAARQITAAILARGHRRVAYLGARLDERTIIKQKGYEQAMLDAGLTPYSVMVEQSSSYTAGIELMRQARREYPQLDGIFCTNDDLAVGAAFECQRLGLKIPQDMAIAGFHGHDIGQVMEPRLASVLTPRERMGRIGAERLLARIRGEAVTPKMLDLGFTLSPGGSI
>GAB80554	Shimwellia_blattae_dsm_4481_nbrc_105725_gca_000327265_1	gntR	gluconate utilization system transcriptional repressor GntR
MKKKRPVLQDVADRVGVTKMTVSRFLRNPEQVSAALRVKIAAALDELGYIPNRAPDILSNATSRAIGVLLPSLTNQVFAEVLRGIESVTDAFGYQTMLAHYGYKPEMEEERLVSMLSWNIDGLILTERSHTPRALKMIEVAGIPVVELMDSVSPCLDIAVGFDNFEAARQMTSAILQRGHRHIAYLGARLDERTIMKQKGYEQAMRDMGLTPYSVMAEQSSSYSSGIELFRQARREYPQLDGIFCTNDDLAVGAAFECQRVGLRIPDDMAIAGFHGHDIGQVMEPRLASVLTPRERMGRIGAERLLARIRGEIVTPKMLDLGFTLSPGGSI
>AHF73001	Candidatus_sodalis_pierantonius_str_sope	gntR	Gluconate utilization system Gnt-I transcriptional repressor
MKKKRPGLQDVADQVGVTKMTVSRYLRDPDRVSQALQAKIAAALDRLGYIPNRAPDILFNATSRAIGVLLSSLTNQVFAEVLRGIEQVTDANGYQTMLAHYGYSPELEELRLTSLLSYNIDGLILFERHHTPRTLKMIEVAGIPVVEIMDYVSPCLDMAVGFDNFEAARQMTRLIIERGHRQVVYFGARQDERTIIKQQGYEQGMRDAGLPAYSVMIADSSNYTAGVELLRQAQREYPGINGIISTNDDLAIGALFECQRQGIAVPDKMAIAGFHGHDFARVVHPRLASVLTPREEMGRLSADCLLARLRGEPRGDGQIDVGFTLLAGESI
>CCO60743	Vibrio_nigripulchritudo	gntR	HTH-type transcriptional regulator gntR
MTVSRCLRDPSQVSEKLSVKIQQAVEELGYIPNRAPDILSNAKSKAIGVLVPSLTNQVFAEVIRGIEQITAPAGYQTMIAHYGYSAEVEEQNIASLLSYNVDAMILSENEHTPKAKKMLEVASIPVIEIMDSVSERLQQAVGFNNHQAAKSMTKAMIDSGRKNIAYFAARMDRRTQLKMAGYREAMQEAGLEPLELQTESASSFTLGAELLKQTLKSNSDTDGIFCTNDDLAIGAFYECIRQGISVPDQIGIAGFHGHDISQAMTPKLATVITPREEIGIQAATHLLKRLAGEPISEPVIDLSYQINMGESL
>AET56268	Salmonella_enterica_subsp_enterica_serovar_gallinarum_pullorum_str_rks5078	gntR	gluconate utilization operon repressor
MGVTKMTVSRFLRNPEQVSVALRGKIAAALDELGYIPNRAPDILSNATSRAIGVLLPSLTNQVFAEVLRGIEAVTDAHGYQTMLAHYGYKPEMEQERLESMLSWNIDGLILTERTHTPRTLKMIEVAGIPVVELMDSQSPCLDIAVGFDNFEAARQMTAAIIARGHRHIAYLGARLDERTIIKQKGYEQAMRDSGLVPYSVMMEQSSSYSSGIELMRQARREYPQLDGIFCTNDDLAVGAAFECQRLGLKIPDDMAIAGFHGHDIGQVMEPRLASVLTPRERMGSIGAERLLARIRGETVTPKMLDLGFTLSPGGSI
>YP_002218344 1149 IdnR-A
MRNHRISLQDIATLAGVTKMTVSRYIRSPKKVARETGERIAQIMEEINYIPNRAPAMLLNAQSYTLGVLIPSFQNQLFADILAGIESVTSGHNYQTLIANYNYNRDSEEESVINLLSYNIDGIILSEKYHTLRTVKFLRSATLPIVELMDIRGDRLDMEVGFDNRQAAFDMVSTMLDKRQRRKILYLGSKDDIRDEQRYHGYCDAMTRRGLAPLRINPRAISSIHLGIQLMRDALTAHPDVDGVFCTNDDIAMGALLWCRERQLAVPEQISIAGFHGLEMGRQMIPSLASVITPRFEIGRRAAQMLLNKIKNNDLNHNTIDLGYQIYHGSTL
>WP_001527553 1146 IdnR-A
MRNHRISLQDIATLAGVTKMTVSRYIRSPKKVARETGERIAQIMEEINYIPNRAPAMLLNAQSYTLGVLIPSFQNQLFADILAGIESVTSGHNYQTLIANYNYNRDSEEESVINLLSYNIDGIILSEKYHTLRTVKFLRSATLPIVELMDIQGNRLDMEVGFDNRQAAFDMVSTMLDKRQRRKILYLGSKDDIRDEQRYHGYCDAMTRRGLAPLRINPRAISSIHLGIQLMRDALAAHPDVDGVFCTNDDIAMGALLWCRERQLAVPEQISIAGFHGLEMGRQMIPSLASVITPRFEIGRRAAQMLLNKIKNNDLNHNTIDLGYQIYHGNTL
>YP_543806 1140 IdnR-A
MKIPPTLGEVMRNHRISLQDIATLAGVTKMTVSRYIRSPKKVAKETGERIAKIMEEINYIPNRAPGMLLNAQSYTLGILIPSFQNQLFADILAGIESVTSVHNYQTIIANYNYDRDSEEESVINLLSYNIDGIILSEKYHTIRTVKFLRSATIPVVELMDVQGERLDMEVGFDNRQAAFDMVCTMLDKRVRRKILYLGSKDDTRDEQRYQGYCDAMMLHNLSPLRMNPRAISSIHLGMQLMRDALSANPDLDGVFCTNDDIAMGALLLCRERNLAVPEQISIAGFHGLEIGRQMIPSLASVITPRFDIGRMAAQMLLSKIKNNDHNHNTVDLGYQIYHGNTL
>YP_313162 1142 IdnR-A
MRNHRISLQDIATLAGVTKMTVSRYIRSPKKVAKETGERIAKIMEEINYIPNRAPGMLLNAQSYTLGILIPSFQNQLFADILAGIESVTSVHNYQTLIANYNYDRDSEEESVINLLSYNIDGIILSEKYHTIRTVKFLRSATIPVVELMDVQGERLDMEVGFDNRQAAFDMVCTMLDKRVRRKILYLGSKDDTRDEQRYQGYCAPLRMNPRAISSIHLGMQLMRDALSANPDLDGVFCTNDDIAMGALLLCRERNLAVPEQISIAGFHGLEIGRQMIPSLASVITPRFDIGRMAAQMLLSKIKNNDHNHNTVDLGYQIYHGNTL
>YP_859931 1139 IdnR-A
MRNHRISLQDIATLAGVTKMTVSRYIRSPKKVAKETGERIAKIMEEINYIPNRAPGMLLNAQSYTLGILIPSFQNQLFADILAGIESVTSVHNYQTIIANYNYDRDSEEESVINLLSYNIDGIILSEKYHTIRTVKFLRSATIPVVELMDVQGERLDMEVGFDNRQAAFDMVCTMLDKRVRRKILYLGSKDDTRDEQRYQGYCDAMMLHNLSPLRMNPRAISSIHLGMQLMRDALSANPDLDGVFCTNDDIAMGALLLCRERNLAVPEQISIAGFHGLEIGRQMIPSLASVITPRFDIGRMAAQMLLSKIKNNDHNHNTVDLGYQIYHGNTL
>YP_672353 1141 IdnR-A
MRNHRISLQDIATLAGVTKMTVSRYIRSPKKVAKETGERIAKIMEEINYIPNRAPGMLLNAQSYTLGILIPSFQNQLFADILAGIESVTSVHNYQTIIANYNYDRDSEEESVINLLSYNIDGIILSEKYHTIRTVKFLRSATIPVVELMDVQGERLDMEVGFDNRQAAFDMVCTMLEKRVRHKILYLGSKDDTRDEQRYQGYCDAMMLHNLSPLRMNPRAISSIHLGMQLMRDALSANPDLDGVFCTNDDIAMGALLLCRERKLAVPEQISIAGFHGLEIGRQMIPSLASVITPRFDIGRTAAQMLLSKIKNNDHKHNTVDLGYQIYHGNTL
>KFC06551	Trabulsiella_guamensis_atcc_49490	idnR	positive regulator of L-idonate catabolism
MRNHRISLQDIATLAGVTKMTVSRYLRSPKKVSKETRERIARIMEEINYVPNRAPGILLNAQSYTIGVLIPSFQNQLFADILAGIESVTSGHNYQTLIANYNYDRESEEESVINLLSYNIDGIILSEKFHTLRTVKFLRSAKIPIVELMDLQGERLDMEVGFDNRQAAFDMVTTMLDKRQRRKIIYLGSKDDIRDELRFRGYCDAMTGRGLEAHRINPRASSSINLGMQLMNEALTRFPDTDGVFCTNDDIAMGALLLCFERGMAIPEQISIAGFHGLEMGKQMIPSLASVITPRFDIGRMAAQMLLDKLKNDDFNHDTVDLGYQIYHGNTL
>KEL79149	Escherichia_coli_5_172_05_s1_c1	idnR	HTH-type transcriptional regulator idnR
MKNNRMTLQDIANLAGLNKMTVSRYLRDPNQVSQRSRELISKIMEENNYIPNRAPEILLNARSKTIGVLIPSFRNQIFADVLAGIESVTSACQYQTLIANYEYDAEREEREVLNLLSYNIDGLILTGKLHTERMIQYVRASGVPVAELMDISGQYLDIQVGFDNEKAAFEMTQAFIDSGKRHIAFFGSMDDPRDLSRYRGTENALAAQGLEAYHLAPKTISSVALGRKMFQQAMAEKPDIDAIFCTNDDLAVGVLLECQAQQYDVPGKMAIAGFHGLEIGRARLQKIASVITPRYEIGKTAADILIKRLNGKDAPGSVNLGYQIYYGDTL
>EIQ53060	Shigella_flexneri_1235_66	idnR	HTH-type transcriptional regulator idnR
MQDIATLAGVTKMTVSRYIRSPKKVAKETGERIAQIMEEINYIPNRAPAMLLNAQSYTLGVLIPSFQNQLFADILAGIESVTSDHNYQTLIANYNYDRESEEESVINLLSYNIDGIILSEKYHTLRTVKFLRSANIPVVELMDIQGDRLDMEVGFDNRQAAFDMVSTMLDKRQRRKILYLGSKDDVRDEQRYRGYCDAMTRRGLVPLRVNPRAISSIHLGTQMMRDALAAHPDLDGVFCTNDDIAMGALLLCRERELAVPEQISIAGFHGLEMGRQMIPSLASVITPRFDIGRMAAQMLLSKIKNNDHNHNTVDLGYQIYHGNTL
>GAL38666	Citrobacter_freundii_nbrc_12681	idnR	transcriptional regulator IdnR
MQSLTGCDKVLCEHNGMLVVENLMKNNRMTLQDIANLAGLNKMTVSRYLRNPNQVSQRSRELISKVMEENNYIPNRAPEILLNARSKTIGVLIPSFRNQIFADVLAGIESVTSACQYQTLIANYEYDAEREEREVLNLLSYNIDGLILTGKLHTERMIQYVRASGVPVAELMDISGQYLDIQVGFDNEKAAFEMTQAFIDSGKRSIAFFGSMDDPRDLSRFRGTGKALAAQGLEAYHLAPKTISSVALGRKMFQQAMAEKPDIDAIFCTNDDLAVGVLLECQAQQYDVPGKMAIAGFHGLEIGRARLQKIASVITPRYEIGKTAADILIKRLNGKDAPGSVNLGYQIYYGDTL
>ACN48662	Salmonella_enterica_subsp_enterica_serovar_paratyphi_c_str_rks4594	idnR	regulatory protein
MQDIATLAGVTKMTVSRYIRSPKKVARETGERIAQIMEEINYIPNRAPAMLLNAQSYTLGVLIPSFQNQLFADILAGIESVTSGHNYQTLIANYNYNRDSEEESVINLLSYNIDGIILSEKYHTLRTVKFLRSATLPIVELMDIQGDRLDMEVGFDNRQAAFDMVSTMLDKRQRRKILYLGSKDDIRDEQRYHGYCDAMTRRGLAPLRINPRAISSIHLGIQLMRDALAAHPDVDGVFCTNDDIAMGALLWCRERQLAVPEQISIAGFHGLEMGRQMIPSLASVITPRFEIGRRAAQMLLNKIKNNDLNHNTIDLGYQIYHGSTL
>KFD02434	Raoultella_planticola_atcc_33531	idnR	positive regulator of L-idonate catabolism
MKNNRMTLQDIANLAGLNKMTVSRYLRDPGQVSQRSRELIAKVMEENNYIPNRAPEILLNARSKTIGVLIPSFRNQIFADVLAGIESVTSAHQYQTLIANYGYDPQREEREVLNLLSYNIDGLILTGKQHTDRMIQYVRASGIPVAELMDIGGQPLDIQVGFDNEKAGWDMAHAFLESGKRKIAFFGSMDDPRDLSRFRGTEQAVAACGLKAYHITPRTISSVALGRQMFLQMQQSHPDIDAIFCTNDDLAVGVLLECQAQGIAVPQEIAIAGFHGLEIGRARLQKIASVITPRYDIGKTASEILIARLAGKDAPDSVNLAYQIYYGDTL
>GAL49854	Citrobacter_farmeri_gtc_1319	idnR	transcriptional regulator IdnR
MRNHRISLQDIATLAGVTKMTVSRYIRSPKKVAKETGERIAQIMEEINYIPNRAPAMLLNAQSYTLGVLIPSFQNQLFADILAGIESVTSDHNYQTLIANYNYDRESEEESVINLLSYNIDGIILSEKYHTLRTVKFLRSAAIPIIELMDIQGDRLDMEVGFDNRQAAFDMVSTMLDKRQRRKILYLGSKDDIRDEQRFCGYCDAMTQRNLTPLRVNPRAISSIHLGTQLMRDALVAHPDLDGVFCTNDDIAMGALLFCRERELSVPEQISIAGFHGLEMGRQMIPSLASVITPRFDIGRMAAQMLLSKIKNNDHNHNTIDLGYQIYHGNTL
>KFD17024	Tatumella_ptyseos_atcc_33301	idnR	positive regulator of L-idonate catabolism
MKRNRMSLQDIATLAGLTKMTVSRYMRDPSKVSERSRCAIDEVMRQHNYIPNRLPEMLSGAGSKTLGVIIPSFRNQIFSDVLEGIQQVAEKHGYQTIIASDNYDPLTGQEKIITLLSYHIDGLLLTGTQHTQTARDYLKTSGIPVAELMEITSDPLDIQVGFDNRQAAFDMTGEFVRRGKKQMAFIGAMDDPRDVSRYQGMTQALQEYGLSGHHYVPGAISSMVLGRRLFQQIIAQHPQTDAIFCTNDDLAMGVLLECQARLIRVPEDIAIAGFHGLDIGSANQQKLASVITPRLEAGQVATGLLIAQLEGRRTAGSETVDLGYRLFTGDTL
>YP_001479515 1159 IdnR-B
MKNQRVTLQDIALLAGVTKMTVSRYLRTPDKVAAETAAKIAQVMKEVNFTDSDEARSSQKPRIGVLIPSFNNQIFADLLAGIESITLEHGYQTLVVNYDYSRQREEEQIIQLLAYPIAGLILTDSEHTLRAEKYLAATKIPVAQVMSLEGPEGRIAVGFDNYQAGFDMTEALLASGKRQVVYFGAMSDARDTKRFQGYCRAMENQGLTPRQITPHRVSSVSVGSDMLAMARQLYPSLDGILCTNDDLAVGVLQACLRLGLKVPQDIALSGFHGLDIGKATTPGIASVITPRFDMGKVATEILLKRIKGVPCIERVDLHYRISLGGTI
>YP_001720324 1151 IdnR-B
MKNQRVTLQDIALLAGVTKMTVSRYLRMPEKVAPETGERIAQVMAEVNYSADPESETSLNQKSPRIGILVPSFNNQIFSDLLAGIESITVANGYQTLVVNYNYNKAREEEQIINLLSCQISGLILTDSEHTLRADKYLNAAEIPIAQVMELEPQENRITVGFNNYQAAYDMTTTLLASGKQHIVYFGSMSDARDRKRYQGYSQAVTDAGFTPLHITPNKVSSVSIGAGMLALARQMYPDVDAIFCTNDDMAVGVLQECLKLGVAIPAEMAISGFHGLDIGQATTPILASVTTPRFEMGKVAAEILIKKIKKIPTIEQVDLHYRLSLGGTI
>EEQ02726 1647 IdnR-B
MFQVYAMKNQRVTLQDIALLAGVTKMTVSRYLRTPEKVAPETGERIAQVMVEVNYSADPDGENSINQKIPRIGILIPSFNNQIFSDLLAGIESVTAASGYQTLVVNYNYSKEREEEQIVNLLSCQISGLILTDSEHTLRADKYLNAAELPVAQVMDLEPQFNRITVGFNNYQAAYDMTATLLASGKQNIVYFGSMSDARDRKRYQGYSQAISDAGFVPLHITPNKVSSVSIGAGMLALARQMYPQLDAIFCTNDDMAVGVLQECLKLGIGVPADMAISGFHGLDIGQATTPVLASVTTPRFEMGKVAAEILIKKIKKIPTIEQVDLHYRISLGGTI
>WP_032907629 1158 IdnR-B
MKNQRVTLQDIALLAGVTKMTVSRYLRTPEKVAPETAERIAQVMAEVNYAPDSEGENGLNQKIPRIGILIPSFNNQIFSDLLAGIESVTAASGYQTLVVNYNYDKEREEEQIVNLLSCQISGLILTDSEHTLRADKYLNAAEIPVAQVMDLEPQFNRITVGFNNYQAAYDMTNTLLASGKQNIVYFGSMSDVRDRKRYQGYSQAMVDAGFTPLHITPNKVSSVSIGAGMLALARQMYPQVDAIFCTNDDMAVGVLQECLKIGMAIPAEMAISGFHGLDIGQATTPVLASVTTPRFEMGKVAAEILIKKIKKIPTIEQVDLHYRISLGGTI
>EEQ17621 1645 IdnR-B
MHNHLTHCALLFQVFAMKNQRVTLQDIALLAGVTKMTVSRYLRTPEKVAPETAERIAQVMAEVNYAPDSEGENGLNQKIPRIGILIPSFNNQIFSDLLAGIESVTAASGYQTLVVNYNYDKEREEEQIVNLLSCQISGLILTDSEHTLRADKYLNAAEIPVAQVMDLEPQFNRITVGFNNYQAAYDMTNTLLASGKQNIVYFGSMSDVRDRKRYQGYSQAMVDAGFTPLHITPNKVSSVSIGAGMLALARQMYPQVDAIFCTNDDMAVGVLQECLKIGMAIPAEMAISGFHGLDIGQATTPVLASVTTPRFEMGKVAAEILIKKIKKIPTIEQVDLHYRISLGGTI
>WP_004708747 1154 IdnR-B
MKNQRVTLQDIALLAGVTKMTVSRYLRTPEKVAPETGERIAQVMAEVNYSVDSDGESSLNQKSPRIGILVPSFNNQIFSDLLAGIESVTAASGYQTLVVNYNYNKEREEEQIINLLSCQISGLILTDSEHTLRADKYLNALELPVAQVMDLEPQSNRITVGFNNYQAAYDMTATLLASGKQNIVYFGSMSDVRDRKRYQGYSQAMNDAGFSPLHITPNKVSSVSIGAGMLALARQMYPQVDAIFCTNDDMAVGVLQECLKLGIAVPAEMAISGFHGLDIGQATTPVLASVTTPRFEMGKVAAEILIKKIKNIPTIEQVDLHYRISLGGTI
>WP_004389408 1648 IdnR-B
MKNQRVTLQDIALLAGVTKMTVSRYLRTPEKVAPETGERIAQVMAEVNYSVDSEGETSLNQKSPRIGILVPSFNNQIFSDLLAGIESVTAASSYQTLVVNYNYNKEREEEQIVNLLSCQISGLILTDSEHTLRADKYLNASELPVAQVMDLEPQFNRITVGFNNYQAAYDMTSTLLASGKQHVVYFGSMSDVRDRKRYQGYSQAMIDAGFAPLHITPNKVSSVSIGAGMLALARQMYPQVDAIFCTNDDMAVGVLQECLKLGMAVPAEIAISGFHGLDIGQATTPVLASVTTPRFEMGKVAAEILIKKIKKIPTIEQVDLHYRISLGGTI
>YP_001005679 1156 IdnR-B
MKNQRVTLQDIALLAGVTKMTVSRYLRTPEKVAPETGERIAQVMAEVNYSADSEGETSLNQKSPRIGILVPSFNNQIFSDLLAGIESVTATSGYQTLVVNYNYNKEREEEQIVNLLSCQISGLILTDSEHTLRADKYLNASELPVAQVMDLEPQFNRITVGFNNYQAAYDMTATLLASGKQNVVYFGSMSDVRDRKRYQGYSQAMTDAGLAPLHITPNKVSSVSIGAGMLALARQMYPQVDAIFCTNDDMAVGVLQECLKLGMAVPAEIAISGFHGLDIGQATTPVLASVTTPRFEMGKVAAEILIKKIKKIPTIEQVDLHYRISLGGTI
>WP_005276369 1157 IdnR-B
[truncated: 263,368 more chars]
