# Supplementary material for: ASPEN, a methodology for reconstructing protein evolution with improved accuracy using ensemble models
Source: eLife. 2019 Oct 17;8:e47676. doi: 10.7554/eLife.47676 (PMC6797483; doi:10.7554/eLife.47676)
Supplement: Supplementary file 1. [file elife-47676-supp1.zip › LacI_sequences_by_orthoset/ascG.fasta]

>YP_052521 223_AscG_1_1 AscG
MATMLDVAKKAGVSKATVSRVLTGNNYVSKTTRDRVFQAIEEIGYRPNLLARQLATSKSQIIGLVVTNTLYSGPYFSELLFQTATMTEKYGRQLIMADGKHSAEEEREAIQFLLDLRCDAVIIYPRFLSIEALESIIEQHEQPIMVVNRTLHQHSDNGICADHQQHCHDAVNYLITQGHRDIAFICGSSNSPTGTSRLAGYRQALVDNGIPCDDRLIAQGDWTHDSGYTAAKSLLQRTLTFSALVASNDDMAIGAAKALREHGLAIPQDVSLLGFDDLPMASWFYPPLTTVHVPVAEMINYTLEKLLCRLEGETVIPAPAFKGTLIIRDSVSKGPQSGILSRDTV
>YP_003257483 6296_AscG_1_1 AscG
MVTMLDVAKKAGVSKATVSRVLTGNNYVSKTTRDRVFQAIEEIGYRPNLLARQLATSKSQIIGLVVTNTLYSGPYFSELLFQTATMTEKYGRQLIMADGKHSAEEEREAIQFLLDLRCDAVIIYPRFLSIDALESIIEQYEQPIMVVNRTLHQHSDNGICTNHQQHSHDAVNYLIAQGHRDIAFICGSSNSPTGTSRLAGYRQALVDNGIPCDDRLVAPGDWTHDSGYAAAKALLQRTAAFSALVASNDDMAIGAAKALREHGLAIPQDVSLLGFDDLPMASWFYPALTTVHVPVAEMINYTLEKLLCRLEGETVVPAPAFKGTLIIRDSVRKGPAA
>YP_003015607 6297_AscG_1_1 AscG
MVTMLDVAKKAGVSKATVSRVLTGNNYVSKTTRDRVFRAIEDIGYRPNLLARQLATSKSQIIGLVVTNTLYSGPYFSELLFQTATMTEKYGRQLIMADGKHSAEEEREAIQFLLDLRCDAVIIYPRFLSIDALESIIEQHEQPIMVVNRTLHRHGDNGICADHQQHCHDAVNYLITQGHRDIAFICGSPNSPTGTSRLAGYRQALEENGIPYSDSLVAPGDWTHDSGYSAAKTLLQRSTTFSALVASNDDMAIGAAKALREHGLAIPQDVSLLGFDDLPMASWFYPPLTTVHVPVAEMINYTLEKLLCRLEGETVEPAPDFKGELIIRDSVSKGPAT
>WP_010281204 3015_AscG_1_1 AscG
MVTMLDVAKKAGVSKATVSRVLTGNNYVSKTTRDRVFQAIEEIGYRPNLLARQLATSKSQIIGLVVTNTLYSGPYFSELLFQTATMTEKYGRQLIMADGKHSAEEEREAIQFLLDLRCDAVIIYPRFLSTNELEEIIEQHDQPIMVVNRTLHQHGDNGICANHQLHCHDAVNYLIAQGHRDIAFVCGSANSPTGTSRLAGYRQALEENGVPYNDGLVASGDWTHDSGYTAAQTLLQRSATFSALVASNDDMAIGAAKALREHGLAIPQDVSLLGFDDLPMASWFYPPLTTVHVPVAEMISYTLEKLLCRLEGETIAPTPAFKGELIIRDSVSKGPAA
>WP_010296939 3018_AscG_1_1 AscG
MVTMLDVAKKAGVSKATVSRVLTGNNYVSKTTRDRVFRAIEEIGYRPNLLARQLATSKSQIIGLVVTNTLYSGPYFSELLFQTATMTEKYGRQLIMADGKHSAEEEREAIQFLLDLRCDAVIIYPRFLSTDEMEEIIEQHNQPIMVVNRTLHQHGDNGICADHQQHCHDAVNYLIEQGHRDIAFICGSANSPTGTSRLAGYRQALEENGVPYNDRLVASGDWTHDSGYTAAKTLLQRSATFSALVASNDDMAIGAAKALREHGLAIPQDVSLLGFDDLPMASWFYPPLTTVHVPVAEMISYTLEKLLCRLEGETVAPAPTFKGELIIRDSVSKGPAA
>YP_001906434 3005_AscG_1_1 AscG
MITMLDVAKKAGVSKATVSRVLAGNNYVSKTTHERVLKAIEETGYRPNLLARNLATSKSQNIGLVVTNTLYNGPYFNELLFQAATVTEQHGRQLILADGKHDARQERQAIEFLLDLRCDAIIIYPRFLNADELDDIIEQTHRPIIVVNRLLKKHPAHCVIAAHQKNSVEAVNYLVAQGHREIAFIHGASGSPTGLSRFKGYRQALRAHHIHLDEQRIVQGEWTLQSGFNAAQELMARGVSFTALMASNDDMAMGAARALYAAGKRIPQDVSLLSFDDIPMASFFVPPLTTVHVPVGEMIRHTLEKLVLMLGGDSSEPLPAIAGRLMVRDSVAPGPWLAGR
>YP_002650096 6298_AscG_1_1 AscG
MITMLDVAKKAGVSKATVSRVLAGNNYVSKTTHDRVFKAIEETGYRPNLLARNLATSKSQHIGLVVTNTLYNGPYFSELLFQAATVTEQHGRQLLLADGKHDARQERQAIEFLLDLRCDAIIIYPRFLNTAELDDIIAQTRKPIIVVNRQLEKHPAHCVIAAHEKNSFEAVNYLVARGHRDIAFISGASGSPTGLSRFNGYLQALRAHHIVPDEQLVVQGEWTLQSGYAAAKELLAYGAQFTALVASNDDMAMGAVRALRRAGKRIPQDVSLLSFDDIPMASFFEPPLTTVHVPVGEMIKHTLEKLVLMLDGQSSEPLSAIDGHLMVRDSVAPGPWRVGK
>YP_003529857 6299_AscG_1_1 AscG
MMITMLDVAKKAGVSKATVSRVLAGNNYVSKTTQERVFKAIKETGYRPNLLARNLATSKSQNIGLVVTNTLYNGPYFSELLFQAATMTEQHGRQLLLADGKHDARQERQAIEFLLDLRCDAIIIYPRFLNTAELDDIIARTSKPIIVVNRQLEKHPAHCVIAAHEKNSFEAVNHLVAQGHRDIAFIRGASGSPTGLSRFNGYLKALRAHHIVPDEQRVTKGEWTLQSGYAAAQELLARGAQFTALVASNDDMAIGAARALHRAGKRIPQDVSLLSFDDIPMASFFEPPLTTVHVPVGEMIQHTLDKLVLMLDGQSSEPLSAIEGRLMIRDSVAPGPWRDRE
>YP_001439463 215_AscG_1_2 AscG
MQEVAKKAGVSKATVSRVLSGKGYVSEETRKQVFEAIDATGYRPNLLARNLATNTSQCIGMVVTNTLYSGSYFSEILSRAAKKLEENGRQLILVDGKHSAREEREAIEFLLDLRCDAIILYPRFLGVDEIDEIISQTRQPVMVVNRKLRKHQSHCVCCDHKTASFNATRALLERGHREIAFITGSPDSPTALERLAGYKEALRQHGITPAASLIVEGKWTPASGAQAVKTLLESGASFSGLIASNDDMAVGALKALTDAGIPVPQQVSLIGFDNSPTAPFLSPALASVKDPVTDMVHETINRLIAMLDGGYLSRDNLFVSELILRDSVGNGPYCARS
>YP_003208920 6300_AscG_1_2 AscG
MSTMQEVAKKAGVSKATVSRVLSGKGYVSEETRKQVFEAIDATGYRPNLLARNLATNTSQCIGMVVTNTLYSGSYFSEILSRAAKKLEENGRQLILVDGKHSAREEREAIEFLLDLRCDAIILYPRFLGVDDIDDIISQTRQPVMVVNRKLRKHQSHCVCCDHKGASFNATRALLERGHREIAFITGSPDSPTALERLAGYKEALRQHGITPAPSLIVEGKWTPASGAQAVNTLLESGVAFSGLIASNDDMAVGALKALTDAGVQVPQQVSLIGFDNSPTAPFLSPALASVKDPVTDMVHETINRLIAMLDGGYLSRDNLFVSELILRDSVGNGPYCARS
>EFE97494 6301_AscG_1_2 AscG
MPRNNLRDALLRRGGMCRIWGKSASQENAMSTMQEVANKAGVSKATVSRVLSGKGYVSEATRDQVYKAIEAAGYRPNLLARNLATNKSQCIGLVVTNTLYNGSYFSELLSQAAQKLEDNGRQLILVDGKHSAEEEQEAIQFLLDLQCDAVILYPRFLTIDVIDEIIEQVKQPIMVANRRLRKNQSHCICCDHKGASFNATAYLIEQGHRDIAFITGSLDSPTAIERLSGYKEALTRFNIPVQERRIIKGKWTPACGAAAVASLLHDNIPFSALLASNDDMAIGAIKQLTDRGIAVPAQVSVIGFDNIPTAPYLTPALTSVKDPVSDMINEVINRLIAMLDGGYLSKDTLFSSQLIVRDSVAHGPFWGGDRRGLGEE
>EDU58662 6302_AscG_1_2 AscG
MILISICQDKDMSTMQEVAKRANVSKATVSRVLSGKGYTSEETKVRVYQAIEETGYRPNLLARHLSTSKSACIGLVVTNNLYQGSYFNEILSQAAKKLEDNGRQLLLVDGKHSAEEEHAAIQFLLGLRCDAIIVYSRFLSISQIDEIIDQHTQPIMVVNRKLRKNHSHCVVCDHRGASFNATQYLISRGHKEIAFITGSMDSPTAIERLSGYKYALSANGIDINESLIISGHWTPSCGTQAVIKLQQQATPFTAILASNDDMAIGAIKALDDTGITVPHHVSVIGFDDIPLAPFLKPALSSIKDPISAMINEAIHRTISMLDGGYFSKENIFTSELKIRDSVADGPYL
>AAT45373 219_AscG_1_2 AscG
MGRVFERSQRTCNLKYDGYKVCKMIQVFNVSGCPMSTMQEVAKKAGVSKATVSRVLSGKGYTSEETKALVYQAIEETGYRPNLLARNLATSKSACIGLVVTNTLYNGSYFNELLSQAAKKLEDNGRQLILVDGKHSADEERAAIQFLLGLRCDAIIIYPRFLSVDEMDDIIEKHKQPIMVVNRKLRKHQSHCICCDHKGSSYNATQHLIARGHREIAFITGSLDSPTAIERLSGYKEALTAANITVRDELIVKGKWTPRCGSLAITTLRDNRISFSAVLASNDDMAIGAIKALDDAGIAVPHDVSVVGFDDIPTAPFLKPSLSSVKDPVSDMINEVINRLIAMLDGGYFSKDNLFLSELRVRDSIQNGPYNNQPA
>YP_003017717 6303_AscG_1_2 AscG
MSTMQEVAKKAGVSKATVSRVLSGKGYTSEETKALVYQAIEETGYRPNLLARNLATSKSACIGLVVTNTLYNGSYFNELLSQAAKKLEDNGRQLILVDGKHSADEERAAIQFLLGLRCDAIIIYPRFLSVDEMDDIIEKHKQPIMVVNRKLRKHQSHCICCDHKGSSYNATQHLIARGHREIAFITGSLDSPTAIERLSGYKEALTAANITVRDELIVKGKWTPRCGSLAITTLRDNRVSFSAVLASNDDMAIGAIKALDDAGIAVPHDVSVVGFDDIPTAPFLKPSLSSVKDPVSDMINEVINRLIAMLDGGYFSKDNLFLSELRVRDSIQNGPYCNQPA
>WP_039319522 3016_AscG_1_2 AscG
MQEVAKKAGVSKATVSRVLSGKGYTSEETKTLVYRAIEETGYRPNLLARNLATSKSACIGLVVTNTLYNGSYFNELLSQAAKKLEDNGRQLILVDGKHSADEERAAIQFLLGLRCDAIIIYPRFLTVDEMDDIIEKHKQPIMVVNRKLRKHQSHCICCDHKGSSYNATQHLIARGHRDIAFITGSLDSPTAIERLSGYKDALTAANIAVRDELIVKGKWTPRSGSLAINALRDNRVSFSAVLASNDDMAIGAIKALDDAGVAVPHDVSVVGFDDIPTAPFLKPSLSSVKDPVSDMINEVINRLIAMLDGGYFSKDNLFLSELQVRDSIQNGPYGNQPV
>WP_029367499 3017_AscG_1_2 AscG
MQEVAKKAGVSKATVSRVLSGKGYTSEETKTLVYQAIEETGYRPNLLARNLATSKSACIGLVVTNTLYNGSYFNELLSQAAKKLEDNGRQLILVDGKHSADEERAAIQFLLGLRCDAIIIYPRFLNVDEMDDIIEKHKQPIMVVNRKLRKHQSHCICCDHKGSSYNATQHLIARGHRDIAFITGSLDSPTAIERLSGYKDALTAANIAVRDELIVRGKWTPRSGSLAITTLRDNRVSFSAVLASNDDMAIGAIKALDEAGVAVPHDVSVVGFDDIPTAPFLKPSLSSVKDPVSDMINEVINRLIAMLDGGYFSKENLFLSELQVRDSIQNGPYGNPPV
>YP_050259 216_AscG_1_2 AscG
MEVLNVSGCPMSTMQEVAKKAGVSKATVSRVLSGKGYTSEETKTLVYQAIEETGYQPNLLARNLATSKSACIGLVVTNTLYHGSYFNELLSQAAKKLEDNGRQLILVDGKHSAAEERDAIQFLLGLRCDAIIIYPRFLNVDEMDDIIEKHKQPIMVVNRKLRKHQSHCICCDHKGSSYNATQHLIARGHKDIAFITGSLDSPTAIERLSGYKDALKAANIAVRDELIVRGKWTPRCGSLAITTLRDSQVSFSAVLASNDDMAIGAIKALDEAGVAVPNDVSVVGFDDIPTAPFLKPSLSSVKDPVSDMINEVINRLIAMLDGGYFSKENLFLSELRVRDSIQDGPYG
>YP_003259851 6304_AscG_1_2 AscG
MSTMQEVAKKAGVSKATVSRVLSGKGYTSEETKALVYQAIEETGYQPNLLARNLATSKSACIGLVVTNTLYHGSYFNELLSQAAKKLEDNGRQLILVDGKHSADEERAAIQFLLGLRCDAIIIYPRFLNVDQMDDIIGQHKQPIMVVNRKLRKHQSHCICCDHKGSSYNATQHLIARGHKDIAFITGSLDSPTAIERLSGYKDALTAANIAVRDELIVRGKWTPRCGSLAIAALRDSQVSFSAVLASNDDMAIGAMKALDEAGVAVPSDVSVVGFDDIPTAPFLKPSLSSVKDPVSDMINEVIHRLIAMLDGGYFSKENLFLSELRVRDSIQDGPYGNQPA
>WP_032898122 218_AscG_1_2 AscG
MSTMQEVAKKAGVSKATVSRVLSGKGYVSEATKEQVYKAIEEAGYRPNLLARNLATNKSECIGFVVTNTLYNGNYFNEILSQAAKKLEDSGRQLVLVDGKHSAEEEQAAIQFLLDLRCDAIIIYPRFLTVDAMDLIIDKHKQPIMVVNRKLRKNHSHSIFCDHKGSSYNATNYLIEQGHRDIAFITGSLDSPTAIERLSGYKAALMANSLIVRETLIAPGRWTPQSGFAAVESLLASQLPFSAIIASNDDMAIGAMKKLTEVGIRVPEEISIIGFDNIPLAPFLSPSLSSIKDPVSSMINEVINRLISMLDGGYLSNENRFQSDLMLRDSVSYGPFFSPKTS
>WP_032813983 6306_AscG_1_2 AscG
MQEVAKKAGVSKATVSRVLSGKGYVSEATKKQVYTAIEEAGYRPNLLARNLATNKSECIGFVVTNTLYNGNYFNEILSQAAKKLESSGRQLVLVDGKHSAEEEQAAIQFLLDLRCDAIIIYPRFLTVDAMDLIIDKHKQPIMVVNRKLRKNHSHSIFCDHKGSSYHATKYLIEQGHRDIAFITGSLDSPTAIERLSGYKEALIAHSLPVRDTLIAQGKWTPHSGSAAVESLLAHQLPLSAILASNDDMAIGAIKKLNEVGIRVPDEISIIGFDNIPLAPFLSPALSSIKDPVSSMVNEVINRLISMLDGGYLSNENLFQSDLILRESVSHGPFFSQKTI
>WP_032905949 217_AscG_1_2 AscG
MQEVAKKAGVSKATVSRVLSGKGYVSEVTKAQVYKAIEESGYRPNLLARNLATNKSQCIGLVVTNTLYNGNYFNEILSQAAKKLENNGRQLVLVDGKHSAEEEQEAIQFLLDLRCDAIIIYPRFLTVDDMDVIIDKYKQPIMVVNRKLRKNHSHCIFCDHKGSSYNATKYLIERGHQDIAFITGSLDSPTAIERLSGYKEALRACSLPLRDSLIIQGKWTPLSGATAVESLLASQQPFSAIIASNDDMAIGAMKRLNEMGINIPEAVSLIGFDNIPIAPFLSPSLSSIKDPVSGMINDVINRLISMLDGGYLSTENIFQSELIVRDSVGDGPYLGQSALNHQ
>WP_032817405 6307_AscG_1_2 AscG
MQEVAKKAGVSKATVSRVLSGKGYVSPATKDQVFKAIDETGYRPNLLARNLATNKSECIGFVVTNTLYSGSYFNEILSQAAQKLESNGRQLVLVDGKHSAQEEQEAIQFLLDLRCDAIIIYPRFLTVDALDLIIDKYKQPIMVVNRKLRKNHSHCISCDHKGSSYSATQYLIEHGHQDIAFITGSLDSPTAIERLSGYKAALIDFSLPVRDELIVQGKWTPTSGAAAVELLLTHKSPFSAIIASNDDMAIGAMKKLNESGINVPEEISIIGFDNILIAPFLLPPLSSIKDPVSDMINEVINRLISMLDGGYLSNENTFQSDLIIRDSVANGPFYQIKAK
>EEQ13562 222_AscG_1_2 AscG
MQEVAKKAGVSKATVSRVLSGKGYVSETTKEQVFKAIEETGYRPNLLARNLATNKSECIGLVVTNTLYNGSYFNEILSQAAQKLEQNGRQLVLVDGKHSAEEEQEAIQFLLDLRCDAIIIYPRFLTVDDIDLIIDKYKQPIMVVNRKLRKNHSHCIFCDHKGSSYTATQYLIERGHQDIAFITGSLDSPTAIERLSGYKAALEASSLPVRDKLIAQGKWTPASGAAAIEYLLSSKLPFSAVIASNDDMAIGAMKRLNEVGMKIPEDISIIGFDNIPLAPFLLPPLSSIKDPVSGMINEVIHRLISMLDGGYLSQENIFQSDLIIRDSVGDGPFLTR
>WP_032820525 6308_AscG_1_2 AscG
MQEVAKKAGVSKATVSRVLSGKGYVSDATKNQVFKAIEETGYRPNLLARNLATNKSECIGLVVTNTLYNGSYFNEILSQAAQKLENNGRQLVLVDGKHSAEEEQEAIQFLLDLRCDAIIIYPRFLTVDAMDLIIDKYKQPIMVVNRKLRKNYSHCIFCDHKGSSYNATKYLIDQGHQDIAFITGSLDSPTAIERLSGYKAALTEFSLPVQDKLIVQGKWTPASGATAIESLLTSQLPFSAIIASNDDMAIGAMKKLNEAGLKIPEDISIIGFDNIPIAPFLLPPLSSIKDPVSGMINEVINRLISMLDGGYLSNENIFQSELLIRDSVSKGPFFNSLKAK
>YP_001005578 214_AscG_1_2 AscG
MSTMQEVAKKAGVSKATVSRVLSGKGYVSDATKESVFKAIEETGYRPNLLARNLATNKSECIGLVVTNTLYNGSYFNEILSQAAQKLEKNGRQLVLVDGKHSAEEEQEAIQFLLDLRCDAIIIYPRFLTVDAMDLIIDQYKQPIMVVNRKLRKNHSHCIFCDHKGSSYNATKYLIDQGHRDIAFITGSLDSPTAIERLSGYKTALAAFSLPIPDKLIAQGKWTPASGATAVESLLASQLPFSAIIASNDDMAIGAMKKLNEAGLKVPEDVSIIGFDNIPIAPFLLPPLSSIKDPVSGMINEVINRLISMLDGGYLSNENIFQSELFIRDSVGKGPFFTENKVK
>WP_005158669 6309_AscG_1_2 AscG
MQEVAKKAGVSKATVSRVLSGKGYVSDATKESVFKAIEETGYRPNLLARNLATNKSECIGLVVTNTLYNGSYFNEILSQAAQKLEKNGRQLVLVDGKHSAEEEQEAIQFLLDLRCDAIIIYPRFLTVDAMDLIIDQYKQPIMVVNRKLRKNHSHCIFCDHKGSSYNATKYLIDQGHRDIAFITGSLDSPTAIERLSGYKAALAAFSLPVQDKLIAQGRWTPASGATAAEFLLASQLPFSAIIASNDDMAIGAMKKLNEAGLKVPEDVSIIGFDNIPIAPFLLPPLSSIKDPVSGMINEVINRLISMLDGGYLSNENIFQSELFIRDSVGKGPFFTENKVK
>YP_003741115 6310_AscG_1_2 AscG
MSTMQEVAAKAGVSKATVSRVLSGKGYVSQQTKDQVYKAIEEAGYRPNLLARNLATSKSMCIGLVVTNTLYNGPYFNELISQAAKKLDANGRQLLLVDGKNSAQEELEAIDFLHDLRCDAIIIYPRFLSVDALDRLIDKDNKPLMVVNRKLRQHQSHCICCDHKGASFNATRYLIERGHRQIAFITGSLDSPTALERLSGYKQALADHALPISDELIVSGKWSPASGAAAVETLLKNETDFSALLASNDEMAIGAMKKLNQAGLAVPAQVSVMGFDDIPTAAYLIPALSSVKDPVKEMVNEVIGQIISMLDGGYLAKQNTFVSEMIVRDSVADGPFR
>YP_004213134 6311_AscG_1_2 AscG
MSTMQEVANKAGVSKATVSRVLSGKGYVSQETKDQVFKAIEEAGYRPNLLARNLATSKSMCIGLVVTNTLYNGNYFSELISQAAKKLDANGRQLILVDGKHSAEEEREAIQFLHDLRCDGIIIYPRFLSVDEMDEIIDKYKKPVMVVNRKLRKHQSHCIYCDHKGSGFNATQTLIEHGHHNIAFITGSLDSPTAIERLSGYKEALAAAGLPVRESLIAQGKWSPASGAAAVETLLMTGQTFSAILASNDEMAIGAMKKLNEAGIAVPAQVSVIGFDNIPTAPFLIPALSSVKDPVSDMVSEVISQIISMLDGGYLSQQNKFVSELILRDSVINGPCASISFP
>YP_004118598 6312_AscG_1_3 AscG
MTTILEVAKKAGVSKATVSRVLSGNGYVGEEKRERVLRAIAETDYRPNLLARNLAVKSTQTIGLVITNTLYSGSYFSELMSHSARLMEQQGRQLILADGKHSAAEERAAIQFLLDLRCDGIIIYPRFLSIDEMDEIISQHKQPILVINRRLRQHQSFCIYSDQKANSALAVNQLIALGHRDIAFITGSLDSPTGVERLAGYQAALAQHHIALQDALIVEGRWHAQSGMAAVETLLARGCHFSAIVASNDDMAIGAMKQLAAAGLAVPEQVSVVGFDDIPLAPFTIPALSSMKIPVTEMVQQTIEQLVSMLDGGEMAQGKNFTARLVMRESIGPGPYG
>YP_003522519 6313_AscG_1_3 AscG
MTTISQVAKRAGVSKATVSRVLSGKGYVGQEKRERVLLAIAETGYRPNLLARNLANKSTQTIGLVVTNTLYSGNIFSELMSHSARIMEQQNRQLILADGKHTAEQERAAIQFLLDLRCDGVIIYPRFLSIDELDAIISQHKQPVLVINRRLRINDSFCIYSDQQATSQRAVSYLIEQGHRNIAFITGSLDSPTSQERLAGYKTALHTQGIAANQQLIVQGKWTAQSGMLAVKTLLASGQPFSAIVASNDEMAIGAIKQLTENNIAVPGTVSVIGFDDIPLAPYITPALSSVKFPVTDMINDTINRLVFMLDGGELTPFTPYQGSLVVRDSITGIT
>YP_003730176 6314_AscG_1_3 AscG
MATIQEVADRAGVSKATVSRVLSGNGYVGQEKRERVLKAIAETGYRPNLLARNLATKTSQTIGLVITNTLYSGSYFTELMAHSARIMEQQGRQLILADGKHTAEQEEAAIQFLLDLRCDGIIIYPRFLSIDALDAIISRHKQPILVINRRLRVNQSYCIYSDQHASSATAVTHLLNQGHRDIAFITGSLDSPTGVERLSGYHAALAAKGLEADDRRVVAGKWTAQSGMAAVDQLLERNASFTALVASNDEMAIGAIKRLTECGIAVPARVSVIGFDDIPLAPYITPSLSSMKLPVTEMIDETINRLLTMLDGGDWHSQAPFTASLMLRDSVTQGPWSA
>WP_003854958 6315_AscG_1_3 AscG
MTTIQEVAIKAGVSKATVSRVLSGNGYVGQEKRERVLKAIAETGYRPNLLARNLATKTSQTIGLVITNTLYSGSYFTELMAHSARMMEQQGRQLILADGKHTARQEEAAIQFLLDLRCDGIIIYPRFLSIDALDAIISSHKQPILVINRRLRVNHSYCIYSDQHASSATAVGYLLNQGHRDIAFITGSQDSPTGVERLNGYRAALAAKGLNADDRHIVAGKWTAQSGMAAVDTLLERNVSFTALVASNDEMAIGAIKRLTECNIAVPDQVSVIGFDDIPLAPYITPSLSSMKLPVTEMIDETINRLVTMLDGGDWQTQAPFTASLMMRDSVTKGPWSA
>YP_001476811 221_AscG_1_3 AscG
MATILEVANRAGVSKATVSRVLSGSGYVSPEKRERVDKAIAETGYRPNLLARNLATKTTQTIGLVVTNTLYSGNYFSELMFQSARIMEEHGRQLILADGKHTAAEEKAAIEYLLDMRCDGVIIYPRFLSISEMDEIISRHKQPILVINRRLRLNDSYCIFSDQHAASVTAVQQLIERGHRDIAFITGSLDSPTGLERLSGYKSALAEHDIGVKDALIVEGKWNAQSGMAAVDKLLAGGHAFSAIVASNDEMAIGAIKRLTECQIPVPSAVSVIGFDDIPLAPYTIPSLSSVKMPVSEMIKETIHRLVSMLDGGELSKRPSFPASLMLRDSVAAGPYWLAEKARG
>WP_004953080 6316_AscG_1_3 AscG
MDFDGAQMATILEVAKKAGVSKATVSRVLSGSGYVSPEKRELVDKAIAETGYRPNLLARNLATKTTQTIGLVVTNTLYSGNYFSELMSQSARIMEENGRQLILADGKHTAEEEMAAIQFLLDLRCDGVIIYPRFLSIAQMDEIISQHQQPILVINRRLRLNDSYCIFSDQHATSAAAVAHLIQLGHRDIAFITGSLDSPTGLERLSGYKAALAEQGIAVNSALIVEGKWNAQSGMAAVDVLLAGGHAFSAIVASNDEMAIGAMKRLAECQIPVPSAVSVIGFDDIPLAPYTIPSLSSMKMPVTEMIKETINRLVSMLDGGELSKRPTFPASLILRDSVAAGPHLSAEKTCR
>YP_002987441 6317_AscG_1_3 AscG
MTTILEVAKRAGVAKSTVSRVLSGNGYVSQETRDKVFKAIAESGFRPNLLARNLATQKSQTIGLVITNALYHGTYFSELLFHAARMTEAQGRQLILADGKHSAEEERAAIQFLLDLRCDALITHPRFLSIDDMDAIINQHKQPIMVINRRLRENDSYCIYSDQRASSFDAVTQLIELGHRDIAFVTGSQDSPTGVERLSGYKAALEQYRIPVRDALIVEGKWTPPCGVNAVNTLLERQAVFTALVASNDDMAIGALKRLFERGVAVPGQVSVVGFDDIPMAPFTIPSLSSVKVPITEMIQETINTLIFMLDGGTLQQRKTFPARLILRDSVTAGPHYGR
>AAA16428 210_AscG_1_4 AscG
MMTTMLEVAKRAGVSKATVSRVLSGNGYVSQETKDRVFQAVEESGYRPNLLARNLSAKSTQTLGLVVTNTLYHGIYFSELLFHAARMAEEKGRQLLLADGKHSAEEERQAIQYLLDLRCDAIMIYPRFLSVDEIDDIIDAHSQPIMVLNRRLRKNSSHSVWCDHKQTSFNAVAELINAGHQEIAFLTGSMDSPTSIERLAGYKDALASMVLRSMKNLSLTVNGRLPAGRRVEMLLERGAKFSALVASNDDMAIGAMKALHERGVAVPEQVSVIGFDDIAIAPYTVPALSSVKIPVTEMIQEIIGRLIFMLDGGDFSPKTFSGKLIRRDSLIAPSR
>YP_002381569 6318_AscG_1_4 AscG
MMTTMLEVAKRAGVSKATVSRVLSGNGYVSQETKDRVFQAVEESGYRPNLLARNLSAKSTQTLGLVVTNTLYHGIYFSELLFHTARMAEEKGRQLLLADGKHSAEEERQAIQYLLDLRCDAIMIYPRFLNVDEIDDIIDAQSQPIMVLNRRLRKNSSHSVWCDHKQTSFNAVAELINAGHQEIAFLTGSMDSPTSIERLAGYKDALAQHGIALNEKLIANGKWTPASGAEGVETLLERGAKFSALVASNDDMAIGAMKALHDRGVAVPGQVSVIGFDDIAIAPYTVPALSSVKIPVTEMIQEIIGRLIFMLDGGAYTPPKTFSGKLIRRDSLIDLSR
>EGI49148 6319_AscG_1_4 AscG
MMTTMLEVAKRAGVSKATVSRVLSGNGYVSQETKDRVFQAVEESGYRPNLLARNLSAKSTQTLGLVVTNTLYHGIYFSELLFHAARMAEEKGRQLLLADGKHSAEEERQAIQYLLDLRCDAIMIYPRFLSVDEIDDIIDAHSQPIMVLNRRLRKNSSHSVWCDHKQTSFNAVAELITAGHQEIAFLTGSMDSPTSIERLAGYKDALAQHGIAFNEKLIANGKWTPASGAEGVETLLERGAKFSALVASNDDMAIGAMKALHERGVAVPEQVSVIGFDDIAIAPYTVPALSSVKIPVTEMIQEIIGRLIFMLDGGAYTPPKTFSGKLIRRDSLIALSR
>YP_001459478 203_AscG_1_4 AscG
MMTTMLEVAKRAGVSKATVSRVLSGNGYVSQETKDRVFQAVEESGYRPNLLARNLSAKSTQTLGLVVTNTLYHGIYFSELLFHAARMAEEKGRQLLLADGKHSAEEERQAIQYLLDLRCDAIMIYPRFLSVDEIDDIIDAHSQPIMVLNRRLRKNSSHSVWCDHKQTSFNAVAELINAGHQEIAFLTGSMDSPTSIERLAGYKDALAQHGIALNEQLIANGKWTPASGAEGVETLLERGAKFSALVASNDDMAIGAMKALHERGVAVPEQVSVIGFDDIAIAPYIVPALSSVKIPVTEMIQEIIGRLIFMLDGGAYTPPKTFSGKLIRRDSLIALSR
>YP_003045753 6321_AscG_1_4 AscG
PKFFPRRLRKDNRQTVQYTALIACKGMKMMTTMLEVAKRAGVSKATVSRVLSGNGYVSQETKDRVFQAVEESGYRPNLLARNLSAKSTQTLGLVVTNTLYHGIYFSELLFHAARMAEEKGRQLLLADGKHSAEEERQAIQYLLDLRCDAIMIYPRFLSVDEIDDIIDAHSQPIMVLNRRLRKNSSHSVWCDHKQTSFNAVAELINAGHQEIAFLTGSMDSPTSVERLAGYKDALAQHGIALNEKLIANGKWTPASGAEGVETLLERGAKFSALVASNDDMAIGAMKALHERGVAVPEQVSVIGFDDIAIAPYIVPALSSVKIPVTEMIQEIIGRLIFMLDGGAYTPPKTFSGKLIRRDSLIALSR
>YP_542059 207_AscG_1_4 AscG
MQYTALIACKGMKMMTTMLEVAKRAGVSKATVSRVLSGNGYVSQETKDRVFQAVEESGYRPNLLARNLSAKSTQTLGLVVTNTLYHGIYFSELLFHAARMAEEKGRQLLLADGKHSAEEERQAIQYLLDLRCDAIMIYPRFLSVDEIDDIIDAHSQPIMVLNRRLRKNSSHSVWCDHKQTSFNAVAELITAGHQEIAFLTGSMDSPTSIERLAGYKDALAQHGIAFNEKLIANGKWTPASGAEGVETLLERGAKFSALVASNDDMAIGAIKALHERGVAVPEQVSVIGFDDIAIAPYIVPALSSVKIPVTEMIQEIIGRLIFMLDGGDFSPPKTFSGKLIRRGSLIALSR
>YP_690181 205_AscG_1_4 AscG
MMTTMLEVAKRAGVSKATVSRVLSGNGYVSQETKDRVFQAVEESSYRPNLLARNLSAKSTQTLGLVVTNTLYHGIYFSELLFHAARMAEEKGRQLLLADGKHSAEEERQAIQYLLDLRCDAIMIYPRFLSVDEIDDIIDAHSQPIMVLNRRLRNNSSHSVWCDHKQTSFNAVAELINAGHQEIAFLTGSMDSPTSIERLAGYKDALSQHGIALNEKLIANGKWTPASGAEGVETLLERGAKFSALVASNDDMAIGAIKALHERGVAVPEQVSVIGFDDIAIAPYIVPALSSVKIPVTEMIQEIIGRLIFMLDGGDFSPPKTFSGKLIRRDSLIALSR
>YP_002408833 6325_AscG_1_4 AscG
MMTTMLEVAKRAGVSKATVSRVLSGNGYVSQETKDRVFQAVEESGYRPNLLARNLSAKSTQTLGLVVTNTLYHGIYFSELLFHAARMAEEKGRQLLLADGKHSAEEERQAIQYLLDLRCDAIMIYPRFLSVDEIDDIIDAHSQPIMVLNRRLRKNTSHSVWCDHKQTSFNAVAELINAGHQEIAFLTGSMDSPTSVERLAGYKDALAQHGIALNEKLIANGKWTPASGAEGVETLLERGAKFSALVASNDDMAIGAMKALHERGVAVPEQVSVIGFDDIAIAPYTVPALSSVKIPVTEMIQEIIGRLIFMLDGGDFSPPKTFSGKLIRRGSLIALSQ
>EGI30178 6326_AscG_1_4 AscG
MQYTALIACKGMKMMTTMLEVAKRAGVSKATVSRVLSGNGYVSQETKDRVFQAVEESGYRPNLLARNLSAKSTQTLGLVVTNTLYHGIYFSELLFHAARMAEEKGRQLLLADGKHSAEEERQAIQYLLDLRCDAIMIYPRFLSVDEIDDIIDAHSQPIMVLNRRLRKNSSHSVWCDHKQTSFNAVAELINAGHQEIAFLTGSMDSPTSVERLAGYKDALAQHSIALNEKLIANGKWTPASGAEGVETLLERGAKFSALVASNDDMAIGAMKALHERGVAVPEQVSVIGFDDIAIAPYTVPALSSVKIPVTEMIQEIIGRLIFMLDGGDFSPPKTFSGKLIRRGSLIALSQ
>EFK17676 6327_AscG_1_4 AscG
PKFFPRRLRKDNRQTVQYTALIACKGMKMMTTMLEVAKRAGVSKATVSRVLSGNGYVSQETKDRVFQAVEESGYRPNLLARNLSAKSTQTLGLVVTNTLYHGIYFSELLFHAARMAEEKGRQLLLADGKHSAEEERQAIQYLLDLRCDAIMIYPRFLSVDEIDDIIDAHSQPIMVLNRRLRKNTSHSVWCDHKQTSFNAVAELINAGHQEIAFLTGSMDSPTSIERLAGYKDALSQHGIALNEKLIANGKWTPASGAEGVETLLERGAKFSALVASNDDMAIGAMKALHERGVAVPEQVSVIGFDDIAIAPYIVPALSSVKIPVTEMIQEIIGRLIFMLDGGDFSPPKTFSGKLIRRGSLIALSQ
>EFJ78744 6328_AscG_1_4 AscG
FPRRLRKDNRQTVQYTALIACKGMKMMTTMLEVAKRAGVSKATVSRVLSGNGYVSQETKDRVFQAVEESGYRPNLLARNLSAKSTQTLGLVVTNTLYHGIYFSELLFHAARMAEEKGRQLLLADGKHSAEEERQAIQYLLDLRCDAIMIYPRFLSVDEIDDIIDAHSQPIMVLNRRLRKNSSHSVWCDHKQTSFNAVAELINAGHQEIAFLTGSMDSPTSIERLAGYKDALAQHSIALNEKLIANGKWTPASGAEGVETLLERGAKFSALVASNDDMAIGAMKALHERGVAVPEQVSVIGFDDIAIAPYIVPALSSVKIPVTEMIQEIIGRLIFMLDGGDFSPPKTFSGKLIRRGSLIALSQ
>YP_001744862 3011_AscG_1_4 AscG
MQYTALIACKGMKMMTTMLEVAKRAGVSKATVSRVLSGNGYVSQETKDRVFQAVEESGYRPNLLARNLSAKSTQTLGLVVTNTLYHGIYFSELLFHAARMAEEKGRQLLLADGKHSAEEERQAIQYLLDLRCDAIMIYPRFLSVDEIDDIIDAHSQPIMVLNRRLRKNSSHSVWCDHKQTSFNAVAELINAGHQEIAFLTGSMDSPTSIERLAGYKDALSQHGIALNEKLIANGKWTPASGAEGVETLLERGAKFSVLVASNDDMAIGAMKALHERGVAVPEQVSVIGFDDIAIAPYTVPALSSVKIPVTEMIQEIIGRLIFMLDGGDFSPPKTFSGKLIRRGSLIALSQ
>YP_002413727 6331_AscG_1_4 AscG
NFFPRRLRKDNRQTVQYTALIACKGMKMMTTMLEVAKRAGVSKATVSRVLSGNGYVSQETKDRVFQAVEESGYRPNLLARNLSAKSTQTLGLVVTNTLYHGIYFSELLFHAARMAEEKGRQLLLADGKHSAEEERQAIQYLLDLRCDAIMIYPRFLSVDEIDDIIDAHSQPIMVLNRRLRKNSSHSVWCDHKQTSFNAVAELINAGHQEIAFLTGSMDSPTSIERLAGYKDALSQHGIALNEKLIAIGKWTPASGAEGVETLLERGAKFSALVASNDDMAIGAMKALHERGVAVPEQVSVIGFDDIAIAPYTVPALSSVKIPVTEMIQEIIGRLIFMLDGGDFSPPKTFSGKLIRRGSLIALSR
>YP_003230710 6329_AscG_1_4 AscG
MMTTMLEVAKRAGVSKATVSRVLSGNGYVSQETKDRVFQAVEESGYRPNLLARNLSAKSTQTLGLVVTNTLYHGIYFSELLFHAARMAEEKGRQLLLADGKHSAEEERQAIQYLLDLRCDAIMIYPRFLSVDEIDDIIDAHSQPIMVLNRRLRKNSSHSVWCDHKQTSFNAVAELINAGHQEIAFLTGSMDSPTSVERLAGYKDALAQHGIALNEKLIANGRWTPASGAEGVEMLLERGAKFSALVASNDDMAIGAMKALHERGVAVPEQVSVIGFDDIAIAPYIVPALSSVKIPVTEMIQEIIGRLIFMLDGGDFSPPKTFSGKLICRDSLIALSR
>EFW55787 196_AscG_1_4 AscG
MQYTALIACKGMKMMTTMLEVAKRAGVSKATVSRVLSGNGYVSQETKDRVFQAVEESGYRPNLLARNLSAKSTQTLGLVVTNTLYHGIYFSELLFHAARMAEEKGRQLLLADGKHSAEEERQAIQYLLDLRCDAIMIYPRFLSVDEIDDIIDAHSQPIMVLNRRLRKNSSHSVWCDHKQTSFNAVAELINAGHQEIAFLTGSMDSPTSVERLAGYKDALAQHGIALNEKLIANGKWTPASGAEGVEMLLERGAKFSALVASNDDMAIGAMKALHECGVAVPEQVSVIGFDDIAIAPYIVPALSSVKIPVTEMIQEIIGRLIFMLDGGDFSPPKTFSGKLIRRDSLIAPSR
>YP_001464023 6334_AscG_1_4 AscG
QTVQYTALIACKGMKMMTTMLEVAKRAGVSKATVSRVLSGNGYVSQETKDRVFQAVEESGYRPNLLARNLSAKSTQTLGLVVTNTLYHGIYFSELLFHAARMAEEKGRQLLLADGKHSAEEERQAIQYLLDLRCDAIMIYPRFLSVDEIDDIIDAHSQPIMVLNRRLRKNSSHSVWCDHKQTSFNAVAELINAGHQEIAFLTGSMDSPTSVERLAGYKDALSQHGIALNEKLIANGKWTPASGAEGVETLLERGAKFSALVASNDDMAIGAIKALHERGVAVPEQVSVIGFDDIAIAPYTVPALSSVKIPVTEMIQEIIGRLIFMLDGGDFSPPKTFSGKLIRRDSLIALSR
>EFF11332 6340_AscG_1_4 AscG
MKMMTTMLEVAKRAGVSKATVSRVLSGNGYVSQETKDRVFQAVEESGYRPNLLARNLSAKSTQTLGLVVTNTLYHGIYFSELLFHAARMAEEKGRQLLLADGKHSAEEERQAIQYLLDLRCDAIMIYPRFLSVDEIDDIIDAHSQPIMVLNRRLRKNSSHSVWCDHKQTSFNAVAELINAGHQEIAFLTGSMDSPTSIERLAGYKDALAQHSIALNEKLIANGKWTPASGAEGVETLLERGAKFSALVASNDDMAIGAMKALHERGVAVPEQVSVIGFDDIAIAPYTVPALSSVKIPVTEMIQEIIGRLIFMLDGGDFSPPKTFSGKLICRDSLIALSR
>YP_003223134 6342_AscG_1_4 AscG
MLEVAKRAGVSKATVSRVLSGNGYVSQETKDRVFQAVEESGYRPNLLARNLSAKSTQTLGLVVTNTLYHGIYFSELLFHAARMAEEKGRQLLLADGKHSAEEERQAIQYLLDLRCDAIMIYPRFLSVDEIDDIIDAHSQPIMVLNRRLRKNSSHSVWCDHKQTSFNAVAELINAGHQEIAFLTGSMDSPTSIERLAGYKDALAQHGIALNEKLIANGKWTPASGAEGVETLLERGAKFSALVASNDDMAIGAMKALHERGVAVPEQVSVIGFDDIAIAPYTVPALSSVKIPVTEMIQEIIGRLIFMLDGGDFSPPKTFSGKLIRRDSLIALSR
>YP_002294237 6354_AscG_1_4 AscG
MRKDNRQTVQYTALIACKGMKMMTTMLEVAKRAGVSKATVSRVLSGNGYVSQETKDRVFQAVEESGYRPNLLARNLSAKSTQTLGLVVTNTLYHGIYFSELLFHAARMAEEKGRQLLLADGKHSAEEERQAIQYLLDLRCDAIMIYPRFLSVDEIDDIIDAHSQPIMVLNRRLRKNSSHSVWCDHKQTSFNAVAELINAGHQEIAFLTGSMDSPTSIERLAGYKDALAQHGIALNEKLIANGKWTPASGAEGVETLLERGAKFSALVASNDDMAIGAMKALHERGVAVPEQVSVIGFDDIAIAPYIVPALSSVKIPVTEMIQEIIGRLIFMLDGGDFSPPKTFSGKLIRRDSLIALSR
>YP_311697 6355_AscG_1_4 AscG
NFFPRRLRKDNRQTVQYTALIACKGMKMMTTMLEVAKRAGVSKATVSRVLSGNGYVSQETKDRVFQAVEESGYRPNLLARNLSAKSTQTLGLVVTNTLYHGIYFSELLFHAARMAEEKGRQLLLADGKHSAEEERQAIQYLLDLRCDAIMIYPRFLSVDEIDDIIDAHSQPIMVLNRRLRKNSSHSVWCDHKQTSFNAVAELINAGHQEIAFLTGSMDSPTSIERLAGYKDALAQHGIALNEKLIANGKWTPASGAEGVETLLERGAKFSALVASNDDMAIGAMKALHERGVAVPEQVSVIGFDDIAIAPYIVPALSSVKIPVTEMIQEIIGRLIFMLDGGDFSPPKTFSGKLIRRDSLIALSR
>AP_003281 6349_AscG_1_4 AscG
KENRQTVQYTALIACKGMKMMTTMLEVAKRAGVSKATVSRVLSGNGYVSQETKDRVFQAVEESGYRPNLLARNLSAKSTQTLGLVVTNTLYHGIYFSELLFHAARMAEEKGRQLLLADGKHSAEEERQAIQYLLDLRCDAIMIYPRFLSVDEIDDIIDAHSQPIMVLNRRLRKNSSHSVWCDHKQTSFNAVAELINAGHQEIAFLTGSMDSPTSIERLAGYKDALAQHGIALNEKLIANGKWTPASGAEGVEMLLERGAKFSALVASNDDMAIGAMKALHERGVAVPEQVSVIGFDDIAIAPYTVPALSSVKIPVTEMIQEIIGRLIFMLDGGDFSPPKTFSGKLIRRDSLIAPSR
>YP_003366604 6356_AscG_1_4 AscG
MTTMLEVAKRAGVSKATVSRVLSGNGYVSQETKDRVFQAVAESGYRPNLLARSLAAKTTQTLGLVVTNTLYHGVYFSELLFHTARMAEDKGRQLLLADGKHSAQEERQAIQYLLDLRCDAIMIYPRFLSVDEIDKIIDSHPQPIMVLNRRLRKNSSHCVWCDHRQTSENAVSELIAAGHRQIAFITGSMDSPTGVERLSGYKDALTRHGIAIDENLIVRGKWTPACGAAGVETLLARGAAFSALVASNDDMAIGAIKQLHDRGVAVPSQVSVIGFDDIALAPYTVPALSSVRIPVTDMIKETIGRLIFMLDGGAFTPPKTFTGSLIRRASVAPLPSSL
>YP_001455571 211_AscG_1_4 AscG
MSNMTTMLEVAKRAGVSKATVSRVLSGNGYVSQETKDRVFQAIEESGYRPNLLARSLAAKKTQTLGLVVTNTLYHGVYFSELLFHTARMAEDKGRQLLLADGKHSAEEERQAIQYLLDLRCDAIMIYPRFLSVDEIDDIIDSHAQPIMVLNRRLRRNSSHCVYCDQKQTSFNAVEQLIAGGHREIAFITGSMDSPTGVERLSGYKDALTRHGIAINNELIVNGKWTPASGAEGVDTLLARKVSFTALVASNDDMAIGAIKQLHERGMSVPAQTSVIGFDDIAMAPYTIPALSSVKIPVTEMIQETIGRLIFMLDGGEFTPPKTFTGALILRDSAAPLPAR
>WP_008785627 6357_AscG_1_4 AscG
MTTMLEVAKRAGVSKATVSRVLSGNGYVSQETKDRVFQAIEESGYRPNLLARSLAAKTTQTLGLVVTNTLYHGVYFSELLFHTARMAEDKGRQLLLADGKHSAEEERQAIQYLLDLRCDAIMIYPRFLSVDEIDDIIDAHSQPIMVLNRRLRKNSSHSVWCDQKQTSFNAVTQLIAAGHKEIGFITGSMDSPTGVERLSGYKDALAHHGIALNNDLIVKGKWTPACGAAGVDTLFSRKVNFTALVASNDDMAIGAMKQLHEHGVSVPAQVSVIGFDDIALAPYTIPALSSVKIPVTEMIQETIGRLIFMLGDGAFTPSKTFTGELIARDSVAPPVSR
>YP_001177902 212_AscG_1_4 AscG
MTTMLEVAKRAGVSKATVSRVLSGNGYVSQETKDRVFQAIEESGYRPNLLARNLATKRTQTLGLVVTNTLYHGVYFSELLFHAARMTEEKGRQLILADGKHSADEEREAIQYLLDMRCDAIIIYPRFLSVEEMDDIIQKHEQPIMVLNRRLRKNSSHCVWSDHKASCQAAVSQLIDMGHRDIAFITGSLDSPTGIERLSGYKDALAQHHIPLNDALIVEGKWNPESGAAGVSTLLSRGETFTALVASNDDMAIGAVKQLHDSGIATPGQVSVIGFDDVAIAPYIIPSLSSVRIPVTEMIKETISRLIFMLDGGDFTLQQTFSGELILRDSVIAGPHV
>WP_006178178 6358_AscG_1_4 AscG
MTTMLEVAKRAGVSKATVSRVLSGNGYVSQETKDRVFQAIDESGYRPNLLARNLATRRTQTLGLVVTNTLYHGVYFSELLFHAARMTEEKGRQLILADGKHSAEEEREAIQYLLDMRCDAVIIYPRFLSVEEMDEIVEKCEQPIMVLNRRLRKNSSHSVWSDHKSSSQEAVSQLIAKGHREIAFITGSLDSPTGVERLSGYKAALAQHGIALREELIAEGKWTPASGSAAVAGLLSRGERFTALVASNDDMAIGALKQLHDSGIAAPEAVSVIGFDDVAIAPYTVPSLSSVRIPVTEMIKETISRLIFMLDGGEFTSQQTFSGELILRDSVTDGPHR
>YP_003614536 6359_AscG_1_4 AscG
MAITRRFKKRERVVATIVLQCSTLRAISMKGNNNMTTMLEVAKRAGVSKATVSRVLSGNGYVSQETKDRVFQAIEESGYRPNLLARNLATKRTQTLGLVVTNTLYHGVYFSELLFHAARMTEEKGRQLILADGKHSADEEREAIQYLLDMRCDAVIIYPRFLSVEEMDEIVEKYEQPIMVLNRRLRKNSSHSVWSDHKASCQEAVSQLIEKGHRDIAFITGSLDSPTGVERLSGYKDALAQHQIPLRPTLIAHGKWNPASGAAAVSELLSRGETFTALVASNDDMAIGAMKQLHDSGVATPDAVSVVGFDDVAIAPYIVPSLSSVRIPVTEMIKETISRLIFMLDGGEFKYQQTFSGELILRDSVIDGPHR
>YP_003940549 6360_AscG_1_4 AscG
MATMLEVAKRAGVSKATVSRVLSGNGYVSQETKDRVFEAIAESGYRPNLLARNLATSSTQTLGLVVTNTLYHGVYFSELLSHAARMTEDRGRQLILADGKHSADEERAAIQYLLDLRCDAIIIYPRFLSVEEMDEIVEQHQQPIMVLNRRLRRHASHCVWSDHKASSQAAVEKLIALGHRDIAFITGSLDSPTGVERLSGYRSALAQHDIALRDELIVEGKWTPETGARGVETLLARDASFSSLVASNDDMAIGAIRQLHLRGIRVPQQVSVIGFDDIALAPYTVPSLSSVKIPVTAMIQETINRLIFMLDGGEFNVQQTFPGELCLRESVTAGPRA
>YP_002920906 6361_AscG_1_4 AscG
MQYTACNFCNRKNHMATMLEVAKRAGVSKATVSRVLSGNGYVSQETKDRVFKAVAESGYRPNLLARNLATKTTQTLGLVVTNTLYHGVYFSELLYHVARMTEDKGRQLILADGKHSAQEEREAIQYLLDLRCDAIIIYPRFLTVDEMDEIVENHSQPIMVLNRRLRRHASHCVWSDQKASAMRVVERLIALGHRDIAFITGSLDSPTGVERLAGYKDALAGHGIALNEALIAEGRWTPETGAAGVESLRQRGVTYSALVASNDDMAIGAMKQLHQLGVKVPEQVSVVGFDDIALAPYMVPSLASVRVPVTEMIKESINRLIFMLDGGEFNFQQSFPGALIERESLVAGPCA
>YP_001336681 6363_AscG_1_4 AscG
MILIAKRRREQDRGDEQGSAVKAGNVQYTACNFCNRKNHMATMLEVAKRAGVSKATVSRVLSGNGYVSQETKDRVFKAVAESGYRPNLLARNLATKTTQTLGLVVTNTLYHGVYFSELLYHVARMTEDKGRQLILADGKHSAQEEREAIQYLLDLRCDAIIIYPRFLTVDEMDEIVENHSQPIMVLNRRLRRHASHCVWSDQKASAMRVVERLIALGHRDIAFITGSLDSPTGVERLAGYKDALAGHGIALNEALIAEGRWTPETGAAGVESLRQRGVTYSALVASNDDMAIGAMKQLHQLGVKVPEQVSVVGFDDIALAPYMVPSLASVRVPVTEMIKESINRLIFMLDGGEFNFQQSFPGALIERESLVAGPCA
>WP_008806175 6364_AscG_1_4 AscG
MATMLEVAKRAGVSKATVSRVLSGNGYVSQETKDRVFKAVAESGYRPNLLARNLATKTTQTLGLVVTNTLYHGVYFSELLYHVARMTEDKGRQLILADGKHSAQEEREAIQYLLDLRCDAIIIYPRFLTVDEMDEIVENHSQPIMVLNRRLRRHASHCVWSDQKASAMRVVERLIALGHRDIAFITGSLDSPTGVERLAGYKDALAGHGVALNEALIAQGRWTPETGAAAVEILRQRGVTYSALVASNDDMAIGAMKQLHQLGVKVPDQVSVVGFDDIVLAPYMVPSLASVRVPVTEMIKESINRLIFMLDGGEFNFQQSFPGALIERDSLVSGPCA
>YP_002236941 3012_AscG_1_4 AscG
MATMLEVAKRAGVSKATVSRVLSGNGYVSQETKDRVFKAVAESGYRPNLLARNLATKTTQTLGLVVTNTLYHGVYFSELLYHVARMTEDKGRQLILADGKHSAQEEREAIQYLLDLRCDAIIIYPRFLTVDEMDEIVENHSQPIMVLNRRLRRHASHCVWSDQKASAMRVVERLIALGHRDIAFITGSLDSPTGVERLAGYKDALAGHGIALNEALIAEGRWTPETGAAAVEILRQRGVTYSALVASNDDMAIGAMKQLHQLGVKVPEQVSVVGFDDIVLAPYMVPSLASVRVPVTEMIKESINRLIFMLDGGEFNFQQSFPGALIERDSLVAGPCA
>ETX32438	Salmonella_enterica_subsp_enterica_serovar_gallinarum_pullorum_str_fcav198	ascG	Cryptic asc operon repressor
MATMLDVSRHAGVSKATVSRVLNGTGQVKESTRQKVFTAMQALGYRPNLLARSLANRTSNSIGLVVSTFDGFYFGSLLRRASRQAEFHNKQLIVTDGHDTPEREQKAVQMLADRQCDAIILYTRYMDEPAILSLIDATEMPLVIINRNVTQARDRAIFFEQETAAFQAVEYLITQGHRDIACITLPVHTPTGTSRVAGYRKALEKYGIPWQPAKVKYGDYTLTRGYDACRELLEEGVTFSALFACNDDTALGAAKALRQAGLRIPQDVSLFGFDDAPGATWLEPGLSTVYLPIEDMIATAIDQAVRLANSEPVAPIPPFTGTLILRESVAAGPFFQRPA
>EHT98185	Pantoea_stewartii_subsp_stewartii_dc283	ascG	DNA-binding transcriptional repressor
MTTISEVAKRAGVSKATVSRVLSGNGYVGKEKREHVLQAIAETGYRPNLLARNLANKSTQTIGLVVTNTLYSGNIFSELMSHSARIMEQQNRQLILADGKHTAAEERAAIQFLLDLRCDGIIIYPRFLSIDELDAIISDHKQPILVINRRLRIHESFCVFSDQQAAGRLAVNHLLEQGHRDIAFITGSLDSPTSQERLSGYQAALSAAGIAPNPQLIVQGKWTAQSGMLAVKSLLAGGEFFSAIVASNDEMAIGAIKQLTENNIAVPARVSVIGFDDIPLAPYVIPSLSSMKFPVTDMINETINRLVAMLDGGELIQRKPFIASLVSRDSVSVAP
>KFD13912	Rahnella_aquatilis_cip_78_65_atcc_33071_gca_000735505_1	ascG	transcriptional regulator
MSTMQEVATKAGVSKATVSRVLSGKGYVSQETKDQVFKAIEEAGYRPNLLARNLATSKSMCIGLVVTNTLYNGNYFSEIISQAAKKLDANGRQLILVDGKHSAGEEREAIQFLHDLRCDGIIIYPRFLSVDEMDELIDKYKKPVMVVNRKLRKHQSHCIYCDHKGSGFNATQALIERGHHHIAFITGSLDSPTAIERLSGYKEALTAAGLPVKESLIAQGKWSAASGAAAADTLLARGEPFSAILASNDEMAIGAMKRLNDAGIAVPAQVSVIGFDNIPTAPFLIPALSSVKDPVSDMVSEVISQIISMLDGGYLSEQNKFVSELILRDSVVDGPYLKSRETC
>KFD09576	Raoultella_planticola_atcc_33531	ascG	transcriptional regulator
MATMLEVAKRAGVSKATVSRVLSGNGYVSQETKDRVFQAVAESGYRPNLLARNLATKKSQTLGLVVTNTLYHGVYFSELLFHVARMTEDKGRQLILADGKHSAEEEREAIQYLLDLRCDAIIIYPRFLSVDEMDEIVENQPQPIMVLNRRLRRNASHCVWSDQKASAFTAVEKLIARGHRDIAFITGSLDSPTGIERLSGYKDALTKHGISLHNDLIVEGKWTPESGAAGVETLRQRDARYSALVASNDDMAIGAMKQLHQQGVRIPQQVSVIGFDDIVLAPYMVPALSSVKIPVTEMIKESINRLIFMLDGGDLKYQQTFPGELLERDSIAPGPFA
>KGB12345	Enterobacter_cloacae_gca_000755525_1	ascG	HTH-type transcriptional regulator AscG
MTTMLEVAKRAGVSKATVSRVLSGNGYVSQETKDRVFQAIEESGYRPNLLARNLATKRTQTLGLVVTNTLYHGVYFSELLFHAARMTEEKGRQLILADGKHSADEEREAIQYLLDMRCDAVIIYPRFLSVEEMDEIVEKYEQPIMVLNRRLRKNSSHSVWSDHKASCQEAVSQLIEKGHRDIAFITGSLDSPTGVERLSGYKDALAQHQIPLRPTLIAHGKWNPASGAAAVSELLSRGETFTALVASNDDMAIGAMKQLHDSGVATPDAVSVVGFDDVAIAPYIVPSLSSVRIPVTEMIKETISRLIFMLDGGEFKYQQTFSGELILRDSVIDGPHR
>KEY59335	Serratia_sp_dd3	ascG	HTH-type transcriptional regulator AscG
MITMLDVAIRAGVSKATVSRVLNDTGLVKKSTRDAVFKAMDELGYRPNFLAQSLANNSSNSIGLVVSNFDGPYFGRLLRQAATLTEANGKHLIVTDGHNTPENELQAVHLLADRRCDAIILYTRFMSESTLMALVESLPVMVVNRNLPQAPERCVFFEQQQAAYQVVDYLIGQGHREIACITGPINTPTAQARLAGYRQALVQHNIAFNPALVANSDSSVPGGYHSCNTLLAHSSHFSALFANNDDMAIGAMKALQQAGKRLPEDVSLFGFDDEPSAAYLQPALSTVYLPIDIMIETAITQALRLINGQPLPPLTPFTGELKLRESVIPGPYATATLGS
>GAL40498	Citrobacter_freundii_nbrc_12681	ascG	putative asc operon transcriptional regulator AscG
MSNMTTMLEVAKRAGVSKATVSRVLSGNGYVSQETKDRVFQAIEESGYRPNLLARSLAAKTTQTLGLVVTNTLYHGVYFSELLFHTARMAEDKGRQLLLADGKHSAEEERQAIQYLLDLRCDAIMIYPRFLSVDEIDDIIDTHSQPIMVLNRRLRKNSSHSVWCDQKQTSFNAVTQLIAAGHKEIGFITGSMDSPTGLERLSGYKDALAHHGIALNNDLIVKGKWTPACGAAGVDTLLSRNVNFTALVASNDDMAIGAMKQLHEQGVSVPAQVSVIGFDDIALAPYTIPALSSVKIPVTEMIQETIGRLIFMLGDGAFRPPKTFTGELIQRDSVAPPASR
>KGB04540	Enterobacter_aerogenes_gca_000755545_1	ascG	HTH-type transcriptional regulator AscG
MATMLEVAKRAGVSKATVSRVLSGNGYVSQETKDRVFQAIAESGYRPNLLARNLATKKSQTIGLVVTNTLYHGVYFSELLFHVARLTEDQGRQLILADGKHSAQEEREAIQYLLDMRCDAIIIYPRFLSVDEMDEIIDNHEQPIVVLNRRLRRHASHCVWSDHKASARMAVEKLIASGHRDIAFITGSLDSPTGVERLSGYRDALAGLGLPVRQEMIVEGRWTPQTGAAAVEALCQRGVSFSALVASNDDMAIGAIKQLHQQGIAVPQQVSVIGFDDIALAPYVIPSLSSVKIPVTEMMKESINRLIFMLDGGEFKYQQTFPGELIERESLARGPHA
>KFL02528	Serratia_marcescens_gca_000743395_1	ascG	HTH-type transcriptional regulator AscG
MATILEVAKKAGVSKATVSRVLSGSGYVSEEKRALVDKAIAETGYRPNLLARSLATNTTQTLGLVVTNTLYSGNYFSELMAQSARIMEANGRQLILADGKHTAEEERAAIQFLLDLRCDGVIIYPRFLSIAEMDEIVSQHRQPILVINRRLRLNDSYCIFSDQHAAGAAAVAHLIARGHRDIAFITGSLDSPTGLERLSGYKSALAQQGIAVNEALIVEGKWHAQSGVAAVDALLAGGQPFSAIVAGNDEMAIGAMKRLTERGVAVPEAVSVIGFDDIPLAPYTVPSLSSMKMPVTEMIQETINRLLSMLDGGELSKRPSFPASLIERESVAAGPYERD
>GAL45405	Citrobacter_werkmanii_nbrc_105721	ascG	putative asc operon transcriptional regulator AscG
MTTMLEVAKRAGVSKATVSRVLSGNGYVSQETKDRVFQAIEESGYRPNLLARSLAAKTTQTLGLVVTNTLYHGVYFSELLFHTARMAEDKGRQLLLADGKHSAEEERQAIQYLLDLRCDAIMIYPRFLSVDEIDEIIDAHAQPIMVLNRRLRKNSSHSVWCDQKQTSFNAVAQLIAAGHQEIGFITGSMDSPTGVERLSGYKDALAAHGIPLNNDLIVKGKWTPACGAAGVDTLLARKVNFTALVASNDDMAIGAMKQLHEQGIRVPAQVSVIGFDDIAIAPYTIPALSSVKIPVTEMIQETIGRLIFMLGDGVFTPPKIFIGELIQRDSVAPYVSR
>GAL56460	Escherichia_vulneris_nbrc_102420	ascG	putative asc operon transcriptional regulator AscG
MTTMLEVAKRAGVSKATVSRVLSGNGYVGQETRERVFKAIEESGYRPNLLARNLAAKTTQTLGLVVTNTLYHGVYFSELLFHAARMTEDRGRQLILADGKHSADEERQAIQYLLDLRCDAIVIYPRFLSVDEIDTIIDGHTQPIMVLNRRLRKNSSHCVYCDQKSTSLAAVETLLAQGHRDIAFITGSLDSPTGNERLSGYREALERHGVAVRNELIVEGKWTPASGSAGVATLLERGVRFSALVASNDDMAIGAISQLHGSGIAVPEQVSVIGFDDIAIAPYTVPPLASVKIPVTEMIKETINRLIFMLDGGEFTTQPAFIGELILRGSVSHGPHI
>AHF79137	Sodalis_sp_hs1	ascG	HTH-type transcriptional repressor
MTTILEVANKAGVSKATVSRVLSGNGYVSQATRARVYSAIAETDYRPNLLARNLATKTTQTIGLVVTNTLYSGNYFSEILFHSARLMEQHGRQLILADGKHSAEEEKAAIDFLLDLRCDGIIIYPRFLSIDAMDEIITRHNQPIMVINRRLRKNHSYCLFSDQHASSRLAVSHLIARGHRQIAFVTGSLDSPTGVERLSGYKAALEEQGIPLRDDLIVAGKWTAQSGLEAVQHLLQKQARFTALVASNDDMAMGALKAFAAAGVAVPASVSVVGFDDMPLAPFTLPSLTSMKVPVTEMMEETFTRLIAMLDGGHWNAQKTFPASLVMRESIADGPFPPVVQA
>KFC77917	Buttiauxella_agrestis_atcc_33320	ascG	transcriptional regulator
MSTMLEVAKKAGVSKATVSRVLSGKGYVSDATKEQVYKAIEEAGYRPNLLARNLASNKSECIGLVVTNTLYNGSYFSEILSQAAKKLEDNGRQLILVDGKHSAQEEREAIQFLLDLRCDAVIIYPRFLSIDEMDEIIDQYKQPIMVVNRKLRKHQSHCICCDHKGSSYLATKHLIERGHRDIAFITGSMDSPTAIERLAGYKEALNQYDIGINDNLIVQGKWTPGSGVSAVESLYQRQDKISAIVASNDEMAIGAMKKLNDLGISVPGEISIIGFDNIPTAPYLSPALSSVKDPVSEMISEVINRLISMLDGGYLSKENIFTSDLLVRNSVIDGPYKSKKWVDKH
>EIG78724	Escherichia_coli_1_2741	ascG	HTH-type transcriptional regulator AscG
MQYTALIACKGMKMMTTMLEVAKRAGVSKATVSRVLSGNGYVSQETKDRVFQAVEESGYRPNLLARNLSAKSTQTLGLVVTNTLYHGIYFSELLFHTARMAEEKGRQLLLADGKHSAEEERQAIQYLLDLRCDAIMIYPRFLSVDEIDDIIDAHNQPIMVLNRRLRKNSSHSVWCDHKQTSFNAVAELINAGHQEIAFLTGSMDSPTSIERLAGYKDALAQHGIALNEKLIANGKWTPASGAEGVETLLERGAKFSALVASNDDMAIGAMKALHDRGVAVPGQVSVIGFDDIAIAPYTVPALSSVKIPVTEMIQEIIGRLIFMLDGGAYSPPKTFSGKLIRRDSLIALSR
>AHM75059	Yersinia_enterocolitica_lc20	ascG	Cryptic asc operon repressor
MSTMQEVAKKAGVSKATVSRVLSGKGYVSETTKEQVFKAIKETGYRPNLLARNLATNKSECIGLVVTNTLYNGSYFNEILSQAAQKLENNGRQLVLVDGKHSAQEEQEAIQFLLDLRCDAIIIYPRFLTVDAMDLIIDKYKQPIMVVNRKLRKNHSHCIFCDHKGSSYNATKYLIERGHRDIAFITGSLDSPTAIERLSGYKAAFAAFSLPVQERLIVQGKWTPASGTAAVESLLTHQVAFSAIIASNDDMAIGAMKKLNEAGLNVPGDISIIGFDNIPIAPFLLPSLSSIKDPVSGMINEVINRLVSMLDGGYLSNENIFQSELIIRDSVSHGPFLAHSQLKSDDLI
>CAY75745	Erwinia_pyrifoliae_dsm_12163	ascG	HTH-type transcriptional repressor purR
MARNLATSKSQHIGLVVTNTLYNGPYFSELLFQAATVTEQHGRQLLLADGKHDARQERQAIEFLLDLRCDAIIIYPRFLNTAELDDIIAQTRKPIIVVNRQLEKHPAHCVIAAHEKNSFEAVNYLVARGHRDIAFISGASGSPTGLSRFNGYLQALRAHHIVPDEQLVVQGEWTLQSGYAAAKELLAYGAQFTALVASNDDMAMGAVRALRRAGKRIPQDVSLLSFDDIPMASFFEPPLTTVHVPVGEMIKHTLEKLVLMLDGQSSEPLSAIDGHLMVRDSVAPGPWRVGK
>EJU36167	Klebsiella_sp_obrc7	ascG	HTH-type transcriptional regulator AscG
MATMLEVAKRAGVSKATVSRVLSGNGYVSQETKDRVFQAVAESGYRPNLLARNLATKKTQTLGLVVTNTLYHGVYFSELLYHVARMTEDKGRQLILADGKHSAEEEREAIQYLLDLRCDAIIIYPRFLSVDEMDEIIENHERPIMVLNRRLRRNASHCVWSDQKASAMMAVEKLIALGHRDIAFITGSLDSPTGVERLSGYKDALARGGIALNNDLIVEGRWTPETGAAGVATLRQRRVGYSALVASNDDMAVGAMKQLHQLGVKVPEQVSVVGFDDIALAPFMVPALSSVKVPVTEMIKESINRLIFMLDGGDFKFQQTFSGELIERDSMVPGPHA
>KFC06392	Trabulsiella_guamensis_atcc_49490	ascG	transcriptional regulator
MATMLEVAKRAGVSKATVSRVLSGNGYVSQETKDRVFHAIEESGYRPNLLARNLATQKTQTLGLVVTNTLYHGVYFSELLFHAARMTEDQGRQLILADGKHSAEEEREAIQYLLDMRCDAIVIYPRFLSVEEMDEIVESHSRPIVVLNRRLRHNSSHSVFCDHKATSQVAVEQLIALGHRDIAFVTGSLDSPTGVERLSGYKEALSRHNIPLRESLIVSGKWTPASGTEAVDTLLARQETFSAIVASNDDMAVGVLRQLHHHGIRIPQQVSVIGFDDIALAPYMIPSLASVRIPVTEMIKETIGRVIFMLDGGEFKIQQRFTGELIPRDSVANGPYA
>GAB52125	Escherichia_hermannii_nbrc_105704	ascG	putative asc operon transcriptional regulator AscG
MSTMQEVAKRAGVSKATVSRVLSGKGYTSDETKELVYKAIEETGYRPNLLARNLATSKSQCIGLVVTNTLYAGSYFSELLSQAAKKLEANGRQLILVDGKHSAEEEKAAIDFLLDLRCDAVIIYPRFMSVDEMDALVEKHKQPIMVMNRKLRKNQSHCICCDHHGASFTATRHLIERGHRDIAFITGSMDSPTALDRLAGYKAALTASGLPVRDALIAFGKWTPESGAQATAGLLAGDISFSALVASNDDMAVGAMKTLNASGLRVPADVSLIGFDNIPTASFLQPALTSIKDPVSDMINEVIERLISMLDGGYLSSKSLFSSRLVLRDSVQDGPHR
>AFK00954	Cronobacter_sakazakii_es15	ascG	HTH-type transcriptional regulator AscG
MSTMQEVAKKAGVSKATVSRVLSGKGYVSEETRKQVFEAIDATGYRPNLLARNLATNTSQCIGMVVTNTLYSGSYFSEILSRAAKKLEENGRQLILVDGKHSAREEREAIEFLLDLRCDAIILYPRFLGVDEIDEIISQTRQPVMVVNRKLRKHQSHCVCCDHKTASFNATLALLERGHRDIAFITGSPDSPTALERLAGYKEALRQHGITPAASLIVEGKWTPASGAQAVKTLLESGASFSGLIASNDDMAVGALKALTDAGIPVPQQVSLIGFDNSPTAPFLSPALASVKDPVTDMVHETINRLIAMLDGGYLSRDNLFVSELILRDSVGNGPYCAHS
>GAL50253	Citrobacter_farmeri_gtc_1319	ascG	putative transcriptional regulator AscG
MTTMLEVAQRAGVSKATVSRVLSGNGYVSQETKDRVFQAIEESGYRPNLLARSLAAKTSQTLGLVVTNTLYHGVYFSELLFHTARMAEDQGRQLLLADGKHSAQEERQAIQYLLDLRCDAIMIYPRFLSVDEIDTIIDSHSQPIMVLNRRLRKNSSHCVWCDQKQTSFNAVAELIAAGHQQIAFITGSMDSPTGVERLSGYKEALTRHGIAVNDELIVKGKWTPACGAAGVDVLLSRNVTFSALVASNDDMAIGAIKQLHDKGLAVPSQVSVIGFDDIAMAPYTIPALSSVKIPVTEMIQETIGRLIFMLDGGAFTPPKSFTGTLIRRDSVASIAAQ
>AIN64842	Providencia_stuartii_gca_000754345_1	ascG	HTH-type transcriptional regulator AscG
MSTMQEVAKRANVSKATVSRVLSGKGYTSEETKVRVYQAIEETGYRPNLLARHLSTSKSACIGLVVTNNLYQGSYFNEILSQAAKKLEDNGRQLLLVDGKHSAEEEHAAIQFLLGLRCDAIIVYSRFLSISQIDEIIDQHTQPIMVVNRKLRKNHSHCVVCDHRGASFNATQYLISRGHKEIAFITGSMDSPTAIERLSGYKDALSANGIDINESLIISGHWTPSCGTQAVIKLQQQATPFTAILASNDDMAIGAIKALDDTGITVPHHVSVIGFDDIPLAPFLKPALSSIKDPISAMINEAIHRTISMLDGGYFSKENIFTSELKIRDSVADGPYL
>ADM99913	Dickeya_dadantii_3937	ascG	AscBF operon repressor
MQTMMTMLDVARHAGVSKATVSRVLNGTGQVKQSTRDAVFKAMEELGYRPNFLARSLAQRSSNSLGLVVSNFDGPYFGRLLRRAAERTETSGKHLIVTDGHDTPEDEQQAVQLLTDRRCDAIVLYTRHMSDAALMGLLEQSTVPIVVINRHLPMAPDRCVWFEQQQAVFQLIDYLVQQGHREIACITGPINTPTARARLAGYRQALDHHRIPYDPLRVVNGDNLVPGGYQAVRELLAHDAGFSAIFASNDDMCIGAMKALLEAGKRLPQDVSLFGFDDIPSAPYLNPALSTVYLPIEEMISAAISQALKLSEGASVKPIAPFIGELKRRASVAQGPHTR
>AIJ07579	Edwardsiella_tarda_080813	galR	transcriptional regulator GalR
MITMLDVARRAGVSKATVSRVLNATGQVRQSTRSAVFRAMEELGYRPNLLAQALANQTSNTLGLVISHFDGPYFGRLLRQAAAQVEASGKQLIVTDGHDTPDGERQAVQMLSDRRCDAIVLYTRFMAEADLMKLVSQYPSLVVINRALPQAAQRCIFFEQRAAARQAVEYLIGRGHRRIACITLTIDTPTGQARLQGYRDALQAHGLCAPAQRVAHGDNSVEGGYHACLRLLEQRDAPFSALFCCNDDMAIGALRALRQAGLRVPQEVSLFGFDDQPIAAYLMPALSTVYLPIDAMIAAAIQQALRLSRGDPVDALPPFHGEMRLRESVADAPAAQ
