# Supplementary material for: ASPEN, a methodology for reconstructing protein evolution with improved accuracy using ensemble models
Source: eLife. 2019 Oct 17;8:e47676. doi: 10.7554/eLife.47676 (PMC6797483; doi:10.7554/eLife.47676)
Supplement: Supplementary file 1. [file elife-47676-supp1.zip › LacI_sequences_by_orthoset/ccpA.fasta]

>WP_004164532 1448_CcpA_7 CcpA
MQKKQTATIYNVASRVGVSLATVSRVVNGNSNVRESTKRKVLDAIEELGYHPNAVARGLASKKTTTIGVVMPDVTDMYYSELARGIDDVANMYHYDVLLTNTDEDPVRETMAINNLAGKQVDGIIFMGNELDREVLKIISSVDAPVVLAGSIDAEKVLPSVNIDYIAATKEAVEMVVKNGHERVALVTGPMEYAINKQHRLVGYQAGLEAAGQEFDENLLFASHQDYSAGYQIADKIFATNATAAIVHDDEVALGIMNYMRDQGKSVPEDFEIITSNDTKFAIVTRPALTSIGQPKYDIGAVAMRMLTKLMNNEVVDNMQVTLPHTFEKRGTTIN
>WP_025267853 620_CcpA_7 CcpA
MQKKQTATIYDVASRVGVSLATVSRVVNGNSNVRESTKRKVLDAIEELGYHPNAVARGLASKKTTTIGVVMPDVTDMYYSELARGIDDVANMYHYDVLLTNTDEDPVRETMAINNLASKQVDGIIFMGNELDREVLKTISSVDAPVVLAGSIDAEKVLPSVNIDYIVATKEAVEMVVKNGHERVALVTGPMEYAINKQHRLVGYQAGLEAAGQEFDEDLLFASHQDYSAGYQIADKIFATNATAAIVHDDEVALGIMNYMRDQGKSVPEDFEIITSNDTKFAIVTRPALTSIGQPKYDIGAVAMRMLTKLMNNEVVDNMQVTLPHTFEKRGTTIN
>YP_003621060 5443_CcpA_999 CcpA
MQKKSSATIYDVAHRVGVSLATVSRVVNGNNNVRESTKRKVLDAIEELGYHPNAVARGLASKKTTTIGVVMPDVTDMYYSELARGIDDVANMYHYDVLLTNTDEDPVRETMAVNNLASKQVDGIIFMGNELEREVLNTIAGVDAPVVLAGSVDGEGKLPSVNIDYVEAIKEATTTVIKNGHDRVAIVTGPVTHAINSLHRIFGYKAALEEMQIAFDDTLLFATHQDYSAGLQVAEKIVSAGATAVIAYDDEVAVGIMNYLRDNGKKVPEDFEIITSNDTKFTLVTRPEVTSIGQPKYDIGAVAMRMLTKLMNNEIIDDTQIKLPHTLERRGTTRN
>YP_003772815 5447_CcpA_999 CcpA
MQKKNSATIYDVAHRVGVSLATVSRVVNGNSNVRDSTKRKVLDAIEELGYHPNAVARGLASKKTTTIGVVMPDITDVYYSELARGIDDVANMYHYDVLLTNTDEDPVRETMAVNNLASKQVDGIIFMGNELDHEVVNTISGVNAPVVLAGSVDSEKKLPSVNIDYVEAIKEAMEAVIKNGHDRVAIVTGPVEHAINGMHRLVGYKKALEEAQIEFDDSLLFSTHQDYAAGLQVAEKILATGATAALTYDDEVAVGIMNYLRDHGKKVPEDFEIITSNDTKFTIITRPQITSIGQPKYDIGAVAMRMLTKLMNNETIELTQVKLPHTLERRGTTLN
>YP_001727734 1430_CcpA_7 CcpA
MQKKSSATIYDVANRVGVSLATVSRVVNGNSNVRESTKRKVLDAIEELGYHPNAVARGLASKKTTTIGVVMPDVTDMYYSELARGIDDVANMYHYDVLLTNTDEDPVRETMAVNNLASKQVDGIIFMGNELDREVLNTIAGADAPVVLAGSIDAEGQLPSVNIDYVKAVEEAVDTMVKNKHKRIALVTGPMTHAINKLHRLVGYQTALEKADIVFDDKLLFVAHQDYAAGLQIAEKILAAEADGVIAYDDEVALGIMNYMREHGKRIPEDFEIITSNDTKFTIVTRPELTSIGQPKYDIGAVAMRMLTKLMNNEIIDDTQVKLPHTLERRGTTIN
>WP_010002056 5490_CcpA_999 CcpA
MQKKSSATIYDVANRVGVSLATVSRVVNGNSNVRDSTKRKVLDAIEELGYHPNAVARGLASKKTTTIGVVMPDVTDMYYAELARGIDDVANMYHYDVLLTNTDEDPVRETMAVNNLSSKQVDGIIFMGNELDREVLNTIAAADAPVVLAGSVDSEGKLPSVNINYVAAIQEATETVINHGHRRVALVTGPMSHAINRLHRLVGYQAALEAAGIEFDEALLFTAHQDYAAGMQIAEKVLQAGANAVIAYDDEVALGIMNYVQEHGQRVPEDFEIITSNDTKFAIVTRPELTSIGQPKYDIGAVAMRMLTKLMNNEIIDDTQVQLPHTLERRGTTLD
>YP_002560816 5407_CcpA_999 CcpA
MTVTIYDVAREAKVSMATVSRVVNGNPNVKPATRDRVNEVIERLNYRPNAVARGLASKKTTTVGVIIPDISNMYYSELARGLEDIAKMYKYQTIISNSDNDAVKEQEIFNNLLSKQVDGIIFLGGTLSEKTADMIRKSSVPVVLSGTLDQDESLPSVNIDYVEASREITHKFIESGVQRFAFVGGGYSEKAQIDVLSGIKSLLEEHAMELPESAQYIGTEQYLDGEKAYRVIKETNPEVVLCISDEQAIGIVHAAQDDGRVIPDDLQVISFNNTRLVKMVRPKLSSVMQPLYDIGAVGMRLLTKYMNDEPIENQKVVLPYRIEYRGTTK
>YP_004149667 5477_CcpA_999 CcpA
MTVTIYDVAREARVSMATVSRVVNGNQNVKPETRDKVNEVIKRLNYRPNAVARGLASKKTTTVGVIIPDISNIYYSQLARGLEDIATMYKYHTIISNSDDDPEKEKEIFNNLLSKQVDGIIFLGGTLTDEIKEQISRASIPVVVSGTNGKDDGIASVNIDFVQASKEVTAQLVKTGSKKFAFVGGGYSKKAQEDVYEGLKEVLEQHQLAVDEHLLYVGNETYTDGLRAYEKLSHYQPDAVLSISDEQAIGIVHGALDHGLEVPKDIQVVSFNNTRLVEMVRPQLSSVIQPLYDIGAVGMRLLTKYMNNEDIENPNVILPHKIQYRGTTR
>WP_002455197 5467_CcpA_999 CcpA
MTVTIYDVAREARVSMATVSRVVNGNQNVKPETRKKVNDVIQRLNYRPNAVARGLASKRTTTVGVIIPDISNIYYSQLARGIEDIATMYKYHSIISNSDNDPEKEKEIFNNLLSKQVDGIIFLGGTISDEIKDLINHSSVPVVVSATNGKDDNIASVNIDFAKAAREVTEQLIKTGAKDFVLVSGDYSKKAQEDVLSGLKDALNKHQLKLNNTIELSGSESYKDGVNVFEKLKNNLPDAILSISDEQAIGILHSALDAGIKVPEELQIVSFNNTRLVEMVRPKLSSVIQPLYDIGAVGMRLLTKFMNEEDIAEPNVVLPHRIEYRNTTN
>YP_253101 628_CcpA_6 CcpA
MTVTIYDVAREARVSMATVSRVVNGNQNVKPETRKKVNEVIKRLNYRPNAVARGLASKRTTTVGVIIPDISNIYYSQLARGIEDIATMYKYHSIISNSDNDSEKEKEIFNNLLSKQVDGIIFLGGTISDEIKDLINQSSVPVVVSGTNGKDDNIASVNIDFKTAAMEITEQLIQSGAKEFALVSGDYSKKAQEDVFNGLKEVVDRHQLKLNETVQFSGSESYKDGIKVFEDLKGNLPDAILSISDEQAIGIMHSALDAGIRVPEDLQIVSFNNTRLVEMVRPKLSSVIQPLYDIGAVGMRLLTKYMNEEEIEEPNVILPHRIEYRGTTKD
>WP_000219063 5425_CcpA_999 CcpA
MTVTIYDVAREARVSMATVSRVVNGNQNVKAETKNKVNEVIKRLNYRPNAVARGLASKKTTTVGVIIPDISNIYYSQLARGLEDIATMYKYHSIISNSDNDPEKEKEIFNNLLSKQVDGIIFLGGTITEEMKELINQSSVPVVVSGTNGKDAHIASVNIDFTEAAKEITGELIEKGAKSFALVGGEHSKKAQEDVLAGLTEVLDKNGLQLGDALNCTGAESYKEGVKAFAKMKGNLPDAILCISDEEAIGIMHSAMDAGIKVPEELQIISFNNTRLVEMVRPQLSSVIQPLYDIGAVGMRLLTKYMNDEKIEEPNVVLPHRIEYRGTTK
>YP_186619 630_CcpA_6 CcpA
MTVTIYDVAREARVSMATVSRVVNGNQNVKAETKNKVNEVIKRLNYRPNAVARGLASKKTTTVGVIIPDISNIYYSQLARGLEDIATMYKYHSIISNSDNDPEKEKEIFNNLLSKQVDGIIFLGGTITEEMKELINQSSVPVVVSGTNGKDAHIASVNIDFTEAAKEITGELIEKGAKSFALVGGEHSKKAQEDVLEGLTEVLNKNGLQLGDTLNCSGAESYKEGVKAFAKMKGNLPDAILCISDEEAIGIMHSAMDAGIKVPEELQIISFNNTRLVEMVRPQLSSVIQPLYDIGAVGMRLLTKYMNDEKIEEPNVVLPHRIEYRGTTK
>YP_041200 631_CcpA_6 CcpA
MTVTIYDVAREARVSMATVSRVVNGNQNVKAETKNKVNEVIKRLNYRPNAVARGLASKKTTTVGVIIPDISNIYYSQLARGLEDIAIMYKYHSIISNSDNDPEKEKEIFNNLLSKQVDGIIFLGGTITEEMKELINQSSVPVVVSGTNGKDAHIASVNIDFTEAAKEITGKLIEKGAKSFALVGGEHSKKAQEDVLAGLTEVLNKNSLQLGDTLNCSGAESYKEGVKAFAKMKGNLPDAILCISDEEAIGIMHSAMDAGIKVPEELQIISFNNTRLVEMVRPQLSSVIQPLYDIGAVGMRLLTKYMNDEKIEEPNVVLPHRIEYRGTTK
>WP_029377027 625_CcpA_6 CcpA
MTVTIYDVAREARVSMATVSRVVNGNQNVKPETRDKVNEVIKKLNYRPNAVARGLASKRTTTVGVIIPDISNVYYSQLARGLEDIATMYKYHSIISNSDNDPSKEKEIFNNLLSKQVDGIIFLGGTISEEIKDLINKSSVPVVVSGTNGKDEGISSVNIDFESAAKEITEHLIEKGAKSFAFVGGDYSKKAQEDVLVGLKDVLVQHELELDEQLIFNGNETYKDGLRAFESLATAKPDAILSISDEQAIGLVHAAQDAGVNVPNDLQIVSFNNTRLVEMVRPQLSSVIQPLYDIGAVGMRLLTKYMNEEDIDEPNVILPHRIEYRGTTK
>YP_301117 626_CcpA_6 CcpA
MTVTIYDVAREARVSMATVSRVVNGNQNVKPETRDKVNDVIKKLNYRPNAVARGLASKRTTTVGVIIPDISNVYYSQLARGLEDIATMYKYHSIISNSDNDPNKEKEIFNNLLSKQVDGIIFLGGTISEEIKELINKSSVPVVVSGTNGKDEGISSVNIDFKTAAKEITTELIEKGAKTFAFVGGDYSKKAQEDVLTGLKEVLDSNHLELKNELIFNGNETYKDGLRAFESLKSGKPDAILSISDEQAIGLVHAAQDEGVNVPEDVQIISFNNTRLVEMVRPQLSSVIQPLYDIGAVGMRLLTKYMNEEEIDEPNVILPHRIEYRGTTK
>YP_003471412 5437_CcpA_999 CcpA
MTVTIYDVAREARVSMATVSRVVNGNQNVKPETRKKVNEVIKRLNYRPNAVARGLASKRTTTVGVIIPDISNIYYSQLARGIEDIATMYKYHSIISNSDNDPEKEKEIFNNLLSKQVDGIIFLGGTISDEIKDLISQSSVPVVVSGTNGKDDQIASVNIDFKSAAKEVTEQLIQNGATKFALVGGDYSKKAQDDVLDGLSEALREHQLKLDDALHLTGKESYKEGVHAFEQLQGHHPDAILVISDEQAIGILHSAQDKGVKVPQDLQIVSFNNTRLVEMVRPKLSSVIQPLYDIGAVGMRLLTKYMNDEPIDEPNVILPHRIEYRGTTK
>WP_002452175 5412_CcpA_999 CcpA
MTVTIYDVAREARVSMATVSRVVNGNQNVKPETRNKVNEVIKKLNYRPNAVARGLASKRTTTVGVIIPDISNVYYSQLARGLEDIATMYKYHSIISNSDNDSEKEKEIFNNLLSKQVDGIIFLGGTISEEIKELINQSSVPVVVSGTNGKDDHVASVNIDFEKAAEEVTQQLIEQGAKSFALVGGDYSKKAQEDVLSGLNKVLSKNQLQLDDSLHLSGAESYKEGMKVFDKIKDNLPDAVLSISDEQAIGILHGALDAGIKVPEELQIVSFNNTRLVEMVRPQLSSVIQPLYDIGAVGMRLLTKYMNEEEIDEPNVILPHRIEYRGTTK
>YP_188868 627_CcpA_6 CcpA
MTVTIYDVAREARVSMATVSRVVNGNQNVKPETRNKVNEVIKRLNYRPNAVARGLASKRTTTVGVIIPDISNVYYSQLARGLEDIATMYKYHSIISNSDNDPEKEKEIFNNLLSKQVDGIIFLGGTISEEIKSLINQSSVPVVVSGTDGKDDHIASVNIDFKQAAEEATQYLIEKGAKTFSLIGGEYSIKAQDDVLEGLKNVLSQHQLKLDDTLHLTGNESYKSGIKTFEQLQSNLPDAVLCISDEQAIGILHSAQDAGVKVPEDLQIISFNNTRLVEMVRPQLSSVIQPLYDIGAVGMRLLTKYMNDEEIENPNVILPHRIEYRGTTQ
>WP_002443428 5415_CcpA_999 CcpA
MTVTIYDVAREARVSMATVSRVVNGNQNVKPETRNKVNEVIKKLNYRPNAVARGLASKRTTTVGVIIPDISNVYYSQLARGLEDIATMYKYHSIISNSDNDPEKEKEIFNNLLSKQVDGIIFLGGTISEEIKELINQSSVPVVVSGTNGKDDHIASVNIDFKQAAEEAAQHMFEQGATKFALVGGDYSKKAQDDVLQGLTKVLDQHQLELDEALHFSGKESYKEGIKAFERLQDNMPDAILSISDEQAIGILHSALDAGVKVPEDLQIVSFNNTRLVEMVRPQLSSVIQPLYDIGAVGMRLLTKYMNEEDIEEPNVILPHRIEYRGTTK
>WP_002453466 5466_CcpA_999 CcpA
MTVTIYDVAREARVSMATVSRVVNGNQNVKPETRNKVNEVIKKLNYRPNAVARGLASKRTTTVGVIIPDISNVYYSQLARGLEDIATMYKYHSIISNSDNDPEKEKEIFNNLLSKQVDGIIFLGGTISEEIKDLINQSSVPVVVSGTNSKDDHIASVNIDFKQAAEEATQHMIEKGAKKFALVGGDYSKKAQDDVLQGLTKVLNQHHLELDEALHFSGKESYKEGIKAFEKLQNNMPDAILSISDEQAIGILHSALDAGVNVPEDLQILSFNNTRLVEMVRPQLSSVIQPLYDIGAVGMRLLTKYMNEEEIEEPNVILPHRIKYRGTTN
>YP_001032110 614_CcpA_4 CcpA
MVESTTTIYDVARVAGVSMATVSRVVNGNANVKEKTRQKVLEAIAELDYRPNAVARGLASKRTTTVGVILPTITSTYFAAITRGVDDIASMYKYNMILANSDNDVEKEEKVLETFLSKQVDGIVYMGSSLDEKIRTSLKNSRTPVVLVGTIDGDKEIPSVNIDYHLAAYQSTTKLIENGNKKIAYIMGSLKDVENTERMVGYQEALLEANIEFDENLVFEGNYSYEQGKSLAERLLERGATSAVVSHDTVAVGLLSAMMDKEVKVPEEFEIISGANSPITQYTYPTLTSVNQPLYDLGAVAMRLLTKLMLKEDVEQNQLVLDHEIISRRSTK
>AAK29739 618_CcpA_4 CcpA
MVESTTTIYDVARVAGVSMATVSRVVNGNANVKEKTRQKVLEAIAELDYRPNAVARGLSSKRTTTVGVILPTITSTYFAAITRGVDDIASMYKYNMILANSDNDVEKEEKVLETFLSKQVDGIVYMGSSLDEKIRTSLKNSRTLVVLVGTIDGDKEIPSVNIDYHLAAYQSTKKLIDSGNKKIAYIMGSLKDVENTERMVGYQEALLEANTEFDENLVFEGNYSYEQGKALAERLLERGATSAVVSHDTVAVGLLSAMMDKGVKVPEDFEIISGANSPITQYTYPTLTSVNQPLYDLGAVAMRLLTKLMLKEDVEQNQLVLDHEIFSRRSTK
>NP_267804 615_CcpA_4 CcpA
MVESTTTIYDVARVAGVSMATVSRVVNGNANVKEKTRQKVLEAIAELDYRPNAVARGLASKRTTTVGVILPTITSTYFAAITRGVDDIDSMYKYNMILANSDNDVEKEEKVLETFLSKQVDGIVYMGSSLDEKIRTSLKNSRTPVVLVGTIDGDKEIPSVNIDYHLAAYQSTKKLIDSGNKKIAYIMGSLKDVENTERMVGYQEALLEANIEFDENLVFEGNYSYEQGKALAERLLERGATSAVVSHDTVAVGLLSAMMDKGVKVPEDFEIISGANSPITQYTYPTLTSVNQPLYDLGAVAMRLLTKLMLKEDVEQNQLVLDHEIFSRRSTK
>AAC96330 617_CcpA_4 CcpA
MVESTTTIYDVARVAGVSMATVSRVVNGNANVKEKTRQKVLEAIAELDYRPNAVARGLASKRTTTVGVILPTITSTYFAAITRGVDDIASMYKYNMILANSDNDVEKEEKVLETFLSKQVDGIVYMGSSLDEKIRTSLKNSRTPVVLVGTIDGDKEIPSVNIDYHLAAYQSTKKLIDSGNKKIAYIMGSLKDVENTERMVGYQQALLEKANIEFDENLVFEGNYSYEQGKALAERLLERGATSAVVSHDTVAVGLLSAMMDKGVKVPEDFEIISGANSPITQYTYPTLTSVNQPLYDLGAVAMRLLTKLMLKEDVEQNQLVLDQEIFSRRSTK
>EFG49758 5442_CcpA_999 CcpA
MKMEKQTVTIYDVAREAQVSMATVSRVVNGNTNVKPSTRAKVLDVIKRLDYRPNAVARGLASKKTTTVGVLLPDITNNFFSALALGIDDIASMYKYNIILDNADNKKESQVLSNILAKQVDGVIYMGHQLSDSVREEINRTNTPFVLAGLNDHKGEIPSVNIDYTQAFYEAVSGLFAQGYKNIGYLAAKPYFTNNLDRYNGYLKALEEAGKELDESLLFEVQDSRFKNGEDIAQQILDSKADGIVVVGDELAVKVTNHMVDNGVKVPEEFAIVTSNNTALTEVVRPTLTSIEPPLYDIGAVSMRILTKLMNKEEEIENHVTLPHKFILRDSTKDA
>WP_002828405 5413_CcpA_999 CcpA
MDKQTVTIYDVAREAKVSMATVSRVVNGNANVKAETKEKVNAVIAKLGYRPNAVARGLASRRTTTIGVVIPDVTNHYFAELARGIDDVAAMYHYQIILANSDESNTKEIQVMENLLGKQVDGIVFMGNILNDDIRDEFKKADVPVVLAGLLDEYEEQPSVNIEYRSAMSDATTRLLQAGHTKIAFVTGDLDHYMNKAHKLLGYQDALAAYDVAYDEKLVFQGTYDYQSGYQLAQEIKDSEATAAIVANDEMAAGVINGLTDAGVNVPDDFEIITGNDSKVAVITRPQLSSITQPIYDIGAVAMRMLTKLMNHEELAVNNIVLPHGYVDRGSTKHDNM
>WP_006417421 5464_CcpA_999 CcpA
MDNKTTITIYDVAREAGVSMATVSRVVNGNPNVKPSTRKKVSDVIDRLNYRPNAVARGLASKKTTTVGVIIPSVTNLFFSSLARGIDDIATMYKYNIILANSDENPEKEIAVFQTLLAKQVDGIIFMGYDVNDQIRAEIERSYTPVVFAGTATGNKGDFYSVNIDDESAVKDVALKLLDMGAKPAILTGPDHLLSNAERIKGYKAAYKEAGKEVNESLIMPTSHNYKSAPALVDELLAEKADSVIVTHDDMAAAVLNEVIIRGLKVPEEFQVIASHNSVMTELVRPQLTSIELPLYDIGAVAMRLLTKIMNSEEVDEKKVILPHKIKERGTTRF
>WP_006916823 5419_CcpA_999 CcpA
MEKQTITIYTVANEAHVSMATVSRVVNGNPNVKPDTRKKVLEVIKKLNYRPNAVARGLASKKTTTVGVVIPDITNDYFAELALGIDDIATMYKYNMILTNSDADDKKALQVVRSMFAKQVDGIIFMGHDISDELREEFENSTVPVVVAGSVTNDEELPAVRIDYQKATEEAVTRLLKKNQKVALVVGSKSSTINAQQRIPGYQAALKAAGQKYDESLVFEAHDSYDEGYALAEKVMKSGVTAVFSSDDGIAAGLLNGLNDRGVTVPDDFEIITGNDTKLATVTRPMMTSVTLPLYDIGAVSMRLLTKLMSEDRETAEADAEQDENSNVILQHGFVDRQSTK
>WP_003682856 1445_CcpA_0 CcpA
MQKQSVTIYTVAREARVSMATVSRVVNGNPNVKPETRKKVLDVIKELNYRPNAVARGLASKKTTTVGVVIPDVTNDYFSKLALGIDDIASMYKYNMILTNSDADDHKALQVVRSMMAKQVDGIIFMGHDISEELRQEFSSSTIPVVVAGSAINDEDLPTVRINYQAATKEAVQYLLNHGNDKVALVIGSKASTINAQMRIPGYEAALKEAGQSLDEALIFEAHDSYREGYDLTEKVLESGAKAAFVSDDGIAAGLLNGLTDHGSKVPADFELIAANDTKLTEITRPKMTSVTQPLYDIGAVSMRLLTKLMGNNQATDGEDGDDEQNVILPHGFEERQTTR
>EEJ40672 5410_CcpA_999 CcpA
MKTDKDSKERAINMEKQAVTIYTVAREARVSMATVSRVVNGNPNVKPETRQKVLDVIKKLNYRPNAVARGLASKKTTTVGVIIPSVTNPYFAELALGIDDIATMYKYNIILTNSDFNDDKILKVAHGLLAKQVDGIIFMGHDMSAELQQEFAASNTPVVVAGSIVNDDKLATVRIDYQSAAKEATNYLLDHNDDRVAFVVSSLDYSINSKYRLAGYKEALAEHGIPFESKYVIETNGDYNRAYQQVDHLIEQGIKAAYVSDDDLAAGLLNGLTDNGVKVPDDFEIVTSNDTTYAKITRPTLTSITQPLYDIGAISMRLLTKMMDGEVSDTDDVILDHGIIERQSTRRG
>YP_001841532 612_CcpA_0 CcpA
MEKQSVTIYTVAREARVSMATVSRVVNGNPNVKPETRQKVLDVIKQLNYRPNAVARGLASKKTTTVGVVIPNITDPYFAELALGIDDVASMYKYNIILTNSDSDDEKILKVVRSLLAKQVDGLIFMGHDVSDDLRNEFESTNTPVVVAGSVVNDDTLPSVRINYQAAAKEATEFLLKHGDQQVAYITGSLRYSINGKDRLDGYKEALANNNVAFNDSLVIETDGSYQAGYAKAQEVIEKGLKAAYVTDDSLAAGLLNGLTDAGISVPADFELISSNDTNYTKVVRPTITSITQPLYDLGAISMRLLTKLMDGDDSNDDEKNVILDHGFVERQSTRK
>WP_003666707 610_CcpA_0 CcpA
MEKQSVTIYTVAREARVSMATVSRVVNGNPNVKPETRQKVLDVIKQLNYRPNAVARGLASKKTTTVGVVIPNITDPYFAELALGIDDVASMYKYNIILTNSDSDDEKILKVVRSLLAKQVDGLIFMGHDVSDDLRNEFESTNTPVVVAGSVVNDEVLPSVRINYQAAAKEATEFLLKHGDQQVAYITGPLRYSINGEDRLNGYKEALANNNVAFNESLVIETDGSYQAGYAKAQEVIEKGLKAAYVTDDSLAAGLLNGLTDAGISVPADFELISSNDTNYTKVVRPTITSITQPLYDLGAISMRLLTKLMDGDDSNDDEKNVILDHGFVERQSTRK
>WP_003671898 5411_CcpA_999 CcpA
MEKQSVTIYTVAREARVSMATVSRVVNGNPNVKPETRQKVLDVIKQLNYRPNAVARGLASKKTTTVGVVIPNITDPYFAELALGIDDVASMYKYNIILTNSDSDDEKILKVVRSLLAKQVDGLIFMGHDVSDDLRNEFESTNTPVVVAGSVVNDDALPSVRINYQAAAKEATEFLLKHGDQQVAYITGPLRYSINGEDRLNGYKEALANNNVPFNESLVIETDGSYQAGYAKAQEVIEKGLKATYVTDDSLAAGLLNGLTDAGISVPDDFELISSNDTNYTKVVRPTITSITQPLYDLGAISMRLLTKLMDGDDSNDDEKNVILDHGFVERQSTRK
>WP_007124740 5427_CcpA_999 CcpA
MEKQAVTIYTVAREARVSMATVSRVVNGNPNVKPATRQKVLDVIKRLNYRPNAVARGLASKRTTTVGVVIPNITNPYFAELALGIDDIASMYKYNIILANSDYDNDKILKVVRNLHAKQVDGIIFMGFDLSEELRAEFKSSSTPVVVAGSVVNDKELPAVRIDYRKAAKEAVARLLDHNHDHVALVTSSLGYSINGDDRLSGYQDALAEAGVQFDDQLVIETDGSYKQIYDQAKALADSGVKAAYVTNDHLAVGLLNGLTDNGIKVPTDFEIISSNDTTYTRLCRPMLTSISQPLYDIGAVSMRLLTKLMEDTDDRENDVILDHSIVSRQSTRLQ
>WP_003711614 5463_CcpA_999 CcpA
MEKQAVTIYTVAREARVSMATVSRVVNGNPNVKPATRQKVLDVIERLNYRPNAVARGLASKRTTTVGVVIPSITNPYFAELALGIDDIASMYKYNIILANSDYDNDKILKVVRNLHAKQVDGIIFMGFDLSPELRAEFKSSSTPVVVAGSVVNDKELPAVRIDYRKAAKEAVTRLLDHNHDHVALVTSSLGYSINADDRLSGYKDALADAGVDFDDQLVIETDGSYKQIYDQAKAIADSGVKAAYVTNDHLAVGLLNGLTDSGIKVPDDFEIISSNDTTYTRLCRPMLTSISQPLYDIGAVSMRLLTKLMEDKDDSESDVILEHSIIPRQSTRLQ
>AAC82367 549_CcpA_0 CcpA
MGKKKETITIYDVAHEAGVSMATVSRVVNGNPNVKPATRKKVLDVIRRLGYRPNAVARGLASKRTTTVGVVIPDISNAFYAELTRGIEDIATMYHYNIILSNSDLQKDRELQLIETLLEKQVDGLLFLGGEITEAHREIFSATPVPVVLAASRDEKKELPYVTIDRIQASKEATLILGHEGHKHVGFIGGPLTDSVNGYPRYLGYKEALKEMDIAFEEDLIRLGDYRYRSGYKAMRELLESRPEITAVFAASDEMAVGALHAALDMGRDVPNDLSVIGFENIPLASQVRPLLSTVGVPMYDIGAVAMRLLTKYMNEEQVETGQVYLPYHIQLRESTRLKEWEEEKE
>WP_008429056 5488_CcpA_999 CcpA
MTVTIYDVAREANVSMATVSRVVNANQNVKPATRKKVLKVIEELGYRPNAVARGLASKKTTTVGVIIPDISNSMYAELARGIEDIATMYRYNIILSNSDQNENKELQLLETMLGKQVDGIVFMSDVISAELLKEMERSPTPIVLAGSIDESAAIASVNIDYYGAAYEAVKKLIDNGHQKIAFIIGPLTSMINKEYKLKAYKEALADAGIAYDEKLIVECNNSYDEAMEAVQTLAPEEPTAYFVSNDEMSFGVIHAVEEQGKKIPMDVEVISYENSKLARMARPMLTSVAFPLYDIGAVSMRLLTKYMNNEEIEEKQVILPYRIEERQSTKND
>AAO43402 546_CcpA_0 CcpA
MTVTIYDVAREANVSMATVSRVVNGNQNVKPATRKKVLEVIERLEYRPNAVARGLASKKTTTVGVIIPDIANNVYAELARGVEDIATMYRYNIILANSDQHEDKELQLLDTMLGKQVDGIVMMSDEVTEKMQQTMDHSPVPIVLAGSVDESQTIATVNIDYFQAAYEAISLLIQNGHTRIGFVTGPLSYTINGKFNLAAYKKALQDAGLPLDEALIAAEESSYDMGLEAGRFTVLEQPPTAYFAGSDELAIGLIHGAQDAGKNVPEDTEVISFENSKLARMVRPQLTSVALPLYDIGAVAMRLLTKLMSKEPVEDEAVILPHRTEHRQSVKSK
>WP_004226110 5446_CcpA_999 CcpA
MTVTIYDVAREANVSMATVSRVVNGNQNVKPATRKKVLEVIERLEYRPNAVARGLASKKTTTVGVIIPDIANNVYAELARGVEDIATMYRYNIILANSDQHEDKELQLLDTMLGKQVDGIVMMSDEVTEKMQQTMDHSPVPIVLAGSVDESQTIATVNIDYFQAAYEAISLLIQNGHTRIGFVTGPLSYTINGKFKLAAYKKALQDAGLPIDEALIAAEESSYDMGLEAWEILSALEQPPTAYFAGSDELAIGLIHGAQDAGKNVPEDIEVISFENSKLARMVRPQLTSVALPLYDIGAVAMRLLTKLMSKETVEDEAVILPHRIEHRQSIKSK
>WP_003755513 1350_CcpA_2 CcpA
MNVTIYDVAREANVSMATVSRVVNGNPNVKPVTRKKVLDVINKLGYRPNAVARGLASKRTTTVGVIIPDISNVFYAELARGIEDIATMYKYNIILSNSDENEMKELQVLNTLLGKQVDGIIYMGERISEQLQEEFDRSPAPVVLAGSVDQANKLASVNIDYREATKAAVKRFIENGHDKIAFVIGSLNEPVNRDLKLGGYKDALEEAGIAYDETYVLEADYNYAAGVKAWEELSNLAHTPNAVIAADDELGVGILNAALDAGVSVPDDLEIITSNNTKLTLMTRPQLSTVVQPLYDIGAVAMRLLTKLMSSDEVDEKAVILPHSEKFRGTTKNKS
>NP_465124 541_CcpA_2 CcpA
MNVTIYDVAREANVSMATVSRVVNGNPNVKPVTRKKVLDVINQLGYRPNAVARGLASKRTTTVGVIIPDISNVFYAELARGIEDIATMYKYNIILSNSDENEDKELQVLNTLLGKQVDGIIYMGERISEQLQEEFDRSPAPVVLAGAVDMENKFASVNIDYKQATKEAVKRFVDNGHKQIAFVSGSLNEPVNREMKLAGYKEALEEAGISYQEDYIIEAKYNYNAGVKVWAELSALSKKPNAVVVADDELAIGILNAALDAGIKVPEDLEVMTSNNTKLTLMSRPQLSTIVQPLYDIGAVAMRLLTKLMTSEEVDEKTVILPHSENYVVRLKKKNKVDSIFNGML
>YP_003464751 5436_CcpA_999 CcpA
MNVTIYDVAREANVSMATVSRVVNGNPNVKPVTRKKVLDVINQLGYRPNAVARGLASKRTTTVGVIIPDISNVFYAELARGIEDIATMYKYNIILSNSDENEDKELQVLNTLLGKQVDGIIYMGERISEQLQEEFDRSPAPVVLAGAVDLENKLASVNIDYKQATKEAVKRFIDNGHKQIAFVSGSLNEPVNSEMKLAGYKEALEEAGIKYQEDYIIEAKYNYNAGVKVWAELSALTKKPNAVVVADDELAIGILNAALDAGINVPEDLEVMTSNNTKLTLMSRPQLSTIVQPLYDIGAVAMRLLTKLMTNEEVDEKTVILPHSEKLRGTTKEK
>YP_849810 540_CcpA_2 CcpA
MNVTIYDVAREANVSMATVSRVVNGNPNVKPVTRKKVLDVINQLGYRPNAVARGLASKRTTTVGVIIPDISNVFYAELARGIEDIATMYKYNIILSNSDENEDKELQVLNTLLGKQVDGIIYMGERISEQLQEEFDRSPAPVVLAGAVDMENKLASVNIDYKQATKEAVKRFVNNGHKQIAFVSGSLNEPVNREMKLAGYKEALEEAGIKYEEDYIIEAKYNYNAGVKVWAELSALTKKPNAVVVADDELAIGILNAALDAGIKVPEELEVMTSNNTKLTLMSRPQLSTIVQPLYDIGAVAMRLLTKLMTNEEVDEKTVILPHSEKLRGTTKEKK
>NP_470976 539_CcpA_2 CcpA
MNVTIYDVAREANVSMATVSRVVNGNPNVKPVTRKKVLDVINQLGYRPNAVARGLASKRTTTVGVIIPDISNVFYAELARGIEDIATMYKYNIILSNSDENEDKELQVLNTLLGKQVDGIIYMGERISEQLQEEFDRSPAPVVLAGAVDMENKLASVNIDYKEATKEAVKRFVDNGHKQIAFVSGSLNEPVNREMKLAGYKEALEEAGITYQEDYIIEAKYNYNAGVKVWEELSALSKKPNAVVVADDELAIGILNAALDAGIKVPEELEVMTSNNTKLTLMSRPQLSTIVQPLYDIGAVAMRLLTKLMTNEEVDEKTVILPHSEKLRGTTKEKK
>EFR87572 5470_CcpA_999 CcpA
MNVTIYDVAREANVSMATVSRVVNGNPNVKPVTRKKVLDVINQLGYRPNAVARGLASKRTTTVGVIIPDISNVFYAELARGIEDIATMYKYNIILSNSDENEDKELQVLNTLLGKQVDGIIYMGERISEQLQEEFDRSPAPVVLAGAVDMENKLASVNIDYKQATKEAVQRFVANGHKQIAFVSGSLNEPVNREMKLAGYKEALEEAGIAYQEDYIIEAKYNYNAGVKVWAELSALAKKPNAVVVADDELAIGILNAALDAGIKVPEDLEVMTSNNTKLTLMSRPQLSTIVQPLYDIGAVAMRLLTKLMTSEEVDEKTVILPHSEKLRGTTKEK
>WP_003729638 5439_CcpA_999 CcpA
MNVTIYDVAREANVSMATVSRVVNGNPNVKPVTRKKVLDVINQLGYRPNAVARGLASKRTTTVGVIIPDISNVFYAELARGIEDIATMYKYNIILSNSDENEDKELQVLNTLLGKQVDGIIYMGERISEQLQEEFDRSPAPVVLAGAVDMENKFASVNIDYKQATKEAVKRFVDNGHKQIAFVSGSLNEPVNREMKLAGYKEALEEAGIAYQEDYIIEAKYNYNAGVKVWEELSALAKKPNAVVVADDELAIGILNAALDAGIKVPEDLEVMTSNNTKLTLMSRPQLSTIVQPLYDIGAVAMRLLTKLMTNEEVDEKTVILPHSEKLRGTTKRKKIS
>WP_006036437 5449_CcpA_999 CcpA
MTVTIYDVAREAGVSMATVSRVVNNNPNVKPQTRKKVYEAIERLGYRPNAVARGLASKKTTTVGVVIPDISNAIFAEVARGIEDIANMYHYNIILCNADKRKEKEIRVINTLLEKQVDGLLFMGGAVTEEHLQAFKTANVPVVLCATSDENGQIPAVDINHEEAAFDAVKTLIANGHRKIAMISGTLQDPSNGYARFHGYKRALEAEGIAYDEDLVRIGNYRYESGVEAAKYFLELSERPTAIFAATDEMAIGAIHSIQDAGLKVPDHVSVISVDNSRMASMVRPQLTTVAQPMYDIGAVSMRLLTKLMKKEAVDQAKVILPHEVITRNSVGGLA
>YP_003871318 5455_CcpA_999 CcpA
MERRNVTVTIYDVAREAGVSMATVSRVVNNNPNVKPQTRKKVYEAIEQLGYRPNAVARGLASKKTTTVGVVIPDISNSIFAEIARGIEDIANMYHYNIILCNADKRKEKEIRVINTLLEKQVDGLLFMGGTVTDEHIQAFHTAAVPIVLCATSDEKGSYPSVDIDHEAAAFDAVNTLIRHGHRQIAMISGTLQDPANGYARFQGYKRALEAAGIDYQEDLVRIGNYRYESGVEAMKYFLGLKKKPSAIFAATDEMAIGAIHSIQDEGLKVPDDFSVISVDNIRMASMVRPQLTTVAQPMYDLGAVAMRLLTKLMKKENVENPRVILPHETILRLSVNYLD
>YP_003947535 5457_CcpA_999 CcpA
MTVTIYDVAREAGVSMATVSRVVNNNPNVKPQTRKKVYEAIEQLGYRPNAVARGLASKKTTTVGVVIPDISNSIFAEIARGIEDIANMYHYNIILCNADKRKEKEIRVINTLLEKQVDGLLFMGGTVTDEHIQAFHTAAVPIVLCATSDEKGSYPSVDIDHEAAAFDAVNTLIRHGHRQIAMISGTLQDPANGYARFQGYKRALETAGIDYQEDLVRIGNYRYESGVEAMKYFLGLKKKPSAIFAATDEMAIGAIHSIQDEGLKVPDDFSVISVDNIRMASMVRPQLTTVAQPMYDLGAVAMRLLTKLMKKENVENSRVILPHETILRLSVNYLD
>WP_006209191 5474_CcpA_999 CcpA
MTVTIYDVAREAGVSMATVSRVVNNNPNVKPQTRKKVYEAIERLGYRPNAVARGLASKKTTTVGVVIPDISNSIFAEIARGIEDIANMYHYNIILCNADKRKEKEIRVINTLLEKQVDGLLFMGGTVTDEHIQAFQTSAVPIVLCATSDERGSYPSVDIDHEQAAFDAVSTLVRHGHREIAMISGTLQDPANGYARFQGYKKALEAAGIEYQEDLVRIGNYRYESGVEAMKYFLGLKKKPTAIFAATDEMAIGAIHSIQDEGYKVPDDFSIISVDNIRMASMVRPQLTTVAQPMYDLGAVAMRLLTKLMKKENVENPRVILPHETILRLSVSHVNE
>EGG38327 5493_CcpA_999 CcpA
MERRNLTVTIYDVAREAGVSMATVSRVVNNNPNVKPQTRKKVYEAIERLGYRPNAVARGLASKKTTTVGVVIPDISNSIFAEIARGIEDIANMYHYNIILCNADKRKEKEIRVINTLLEKQVDGLLFMGGTVTDEHIQAFQTSAVPIVLCATSDERGSYPSVDIDHEQAAFDAVNTLIRHGHREIAMISGTLQDPANGYARFQGYKKALEAAGIEYQEDLVRIGNYRYESGVEAMKYFLGLKKKPTAIFAATDEMAIGAIHSIQDEGYKVPDDFSIISVDNIRMASMVRPQLTTVAQPMYDLGAVAMRLLTKLMKKENVENPRVILPHETILRLSVSHVNE
>AAS01602 545_CcpA_0 CcpA
MTVTIYDVAREAGVSMATVSRVVNNNPNVKPQTRKKVYEAIERLGYRPNAVARGLASKKTTTVGVVIPDISNSIFAEIARGIEDIANMYHYNIILCNADKRKEKEIRVINTLLEKQVDGLLFMGGTVTEEHIQAFQTSAVPIVLCATSDENGQYPSVDIDHEAAAFDAVSTLVRHGHREIAMISGTFQDPANGYARFQGYKRALETAGIQYQEDLVRIGNYRYESGVEAMKYFLGLKKRPTAIFAATAEMAIGAIHSIQDEGLKVPDDFSIISVDGIRMASMVRPQLTTVAQPMYDLGAVAMRLLTNLMKKETVENPRVVLPHETILRVSVSHL
>WP_009225204 5417_CcpA_999 CcpA
MTVTIYDVAREAGVSMATVSRVVNNNPNVKPQTRKKVYEAIERLGYRPNAVARGLASKKTTTVGVVIPDISNSIFAEIARGIEDIANMYHYNIILCNADKRKEKEIRVINTLLEKQVDGLLFMGGTVTEEHIQAFQTSAVPIVLCATSDENGQYPSVDIDHEAAAFDAVSTLIRHGHREIAMISGTLQDPANGYARFQGYKRALETAGIRYQEDLVRIGNYRYESGVEAMKYFLGLKKRPTAIFAATDEMAIGAIHSIQDEGLKVPDDFSIISVDNIRMASMVRPQLTTVAQPMYDLGAVAMRLLTKLMKKETVENPRVILPHETILRLSVSHL
>NP_693147 563_CcpA_0 CcpA
MNVTIYDVAREANVSMATVSRVVNGNPNVKPTTRKKVLATIEQLGYRPNAVARGLASKKTTTVGAIIPDISNIFFSELARGIEDIATMYKYNIILSSSDQNKDKELELINTMLEKQVDGILFMGGNISEEHIHQFQTSSVPVVLASTYDPTDTIPSVNIDYELAAYEATKQLIQKGNKQPALVGSKADTSVNNLKTSGYLRALKEANIEVNEDYIYKDEYAYQTGIEAVEYLIGLDDQPNAVFVMYDEIALGVIHGAQDKGLDVPNDLEVFGFDNIRLSTMVRPTLTTIVQPTYDIGAVGMRLLTKYMNKEQVDEKNVVLPHRIEFRNSTIQ
>YP_001814711 536_CcpA_0 CcpA
MNSNITIYDVAREAAVSMATVSRVVNGNPNVKPSTRKKVQDAIDQLGYRPNAVARGLASKKTTTVGVIVPDISNIFFADLARGIEDVATMYKYNIILCNSDQNPEKEIHLLNTLLGKQVDGIIFMGGRLHEDLVREFKTSPVPIVLAATLNQDYDLPAVNIDYESAAHDAVKSLIDNGHKRIGFITGPLEQQINGEKKFAGYRSALEEANLPFDEQNVVLGNYTYDSGMKAMNQLLELGDACPRAIFAGTDEMALGVIHALQDAGHQVPEDFEVIGHDNTRLATMIRPKLTTVVQPMYDIGAVSMRLLTKILNKEEIETNNVTLPHRIEQRDSTRS
>NP_244107 533_CcpA_1 CcpA
MNTTIYDVAREAGVSMATVSRVVNGNPNVKPATRKKVLEAIERLGYRPNAVARGLASKRTTTVGVVIPDISSIFFAELARGIEDIATMYKYNIILCNSDQNKEKEIHLINTLLEKQVDGIVFMGGEITNEHAEEFKRAHVPVVLAATLDAEKEIPSVNIDYKQAAFDAVTYLIEKGHTSIGMVSGSLEDPVNGYQKYAGYREALEERGVAFDESMVVIGDYTYDSGIDAMNVFTKLEKRPTAIFVATDEMALGVIHGAQDHGLNIPDDIEVIGFDNTRLATMVRPTLSTVVQPIYDIGAVSMRLLTKYMNKEEVSEHIVELPHRIEFRQSTRP
>YP_176259 562_CcpA_1 CcpA
MNTTIYDVAREAGVSMATVSRVVNGNPNVKPTTRKKVLEAIERLNYRPNAVARGLASKRTTTVGVIIPDISSIFFSELARGIEDIATMYKYNIILCNSDQNKDKEIHLINTLLEKQVDGIVFMGGEITEEHAEQFKRAPVPIVLAATLDDEKSFPSVNIDYTQAAEDAIQFLIEKGHKRIGMLSGSLEDPINGYQKFAGYRQALQKNNIEFDENLIVIGDYTYDSGMEAMDAFLALDEKPTALFASNDEMALGVIHGIQDRGYDVPGDIEVLGFDNTRLATMVRPTLTTVVQPLYDIGAVSMRLLTKLMNKEEVDNYTVTLPHRIESRGSTK
>YP_003699352 1365_CcpA_1 CcpA
MNVTIYDVAREAGVSMATVSRVVNGNPNVKPATRKRVHEAIERLGYRPNAVARGLASKKTTTVGVIIPDISSIFFSELARGIEDIATMYKYNIILCNSDHNKDKEIHLINTLLEKQVDGIVFMGSEITAEHEEAFKMSPVPVVLSATIDNHKKLPSVNINYEQASYDAVKALIEEGHEKISMLSGTLEDPINGYMKFSGYKKALLEAGREVDDEYVFIGDYTYDSGLEAMNQILKLEEPPTAIFASTDEMALGLIHGAQDNGKRVPGDFDIIGFDNTRLATMVRPTLTTVVQPMYDIGAVSMRLLTKYMNKEKVDESVVLLPHRLEYRQSTGFQR
>YP_004096246 5475_CcpA_999 CcpA
MNITIYDVAREASVSMATVSRVVNGNPNVKPTTRKRVLEAIERLGYRPNAVARGLASKKTTTVGVIIPDISSIFFAELARGIEDIATMYKYNIILCNSDQNIDKEIHLVNTLLEKQVDGIVFMGGEITKEHEEAFKTSPVPIVLSATIDQNRLFPSVNIDYEQAAFDAVTSFIKRGHKKIAILSGSLEDPINGYLKFAGYKRALEEGNLPLDDDLIVIGDYTYDSGLEAMETLLALEDKPTAIFAGTDEMALGVIHGAQDAGYDVPNDFEIFGFNNTRLATMVRPTLSTVVQPMYDIGAVSMRLLTKYMKKEEVSENVVILPHRLEFRHSTIEAQ
>WP_014097696 1384_CcpA_1 CcpA
MNITIYDVAREANVSMATVSRVVNGNPNVKPTTRKKVLEVIDRLGYRPNAVARGLASKKTTTVGVIIPDVSNMLYAELARGIEDIATMYKYNIILSNSDQNKEKELRLLNTMLGKQVDGIVFMSGNITEEHIEEFEKSSVPIVLAGSIEPTGKIPSVNIDYKKATIEVISEFVKKGHKEIALVIGPLHDAVNRELRLEGYKEALRNAGIEFNEDYVLEGDYTYDSGIEAWQRLQELDKTPTAVFVGNDEMALGVIHGALDAGVNIPEQLEVVSSDNTRLAEMVRPQLTSVVQPLYDIGAVSMRLLTKYMNKETVTENQVILPHRVEYRNSTK
>WP_006836104 530_CcpA_1 CcpA
MNVTIYDVAREANVSMATVSRVVNGNPNVKPATRKKVVEVIDRLGYRPNAVARGLASKKTTTVGVIIPDISNIFFAELARGIEDIATMYKYNIILSNSDQNTEKELHLLNTMLGKQVDGIVFMGGNITEEHVREFELSPVPIVLAGTVEDSKKVPSVNIDYQAAAYDAVKELIGKGHKRIAYVSGPFHDKVNNEAKLPGYKQALEEAGIEFSEELVIEGDYTYDSGLEAWQRLQELNDKPTAVFVGNDEMALGVVHGAQDAGVNIPEEAEVISFDNTRLALMVRPQLTSIVQPLYDIGAVAMRLLTKFMNKEQVDEQIVVLPHRIEERDSTK
>WP_009795364 558_CcpA_1 CcpA
MNVTIYDVAREANVSMATVSRVVNGNPNVKPATRKKVLEVIERLGYRPNAVARGLASKKTTTVGVIIPDISSTFFAELARGIEDIATMYKYNIILSNSDQNKDKELHLLNTMLGKQVDGIVFMGGNITAEHVDEFEKSPVPIVLAGSIEESEKIPSVNINYEQAAYDAVQTFIEKGHKEIGIAIGPLHEPINEAKKLAGYKRALSEAGIEYREELVAEGDYTYDSGIEAFEKLMEASVKPTAIFAGSDEMALGVVHGAEDKGFSVPNDVEVISSDNTRLALMVRPQLTSVVQPLYDIGAVAMRLLTKYMNKEKVTENIVVLPHRIEYRDSTK
>WP_009333326 5476_CcpA_999 CcpA
MNVTIYDVAREANVSMATVSRVVNGNPNVKPATRKKVMEVIDRLGYRPNAVARGLASKKTTTVGVIIPDISSTFFAELARGIEDIATMYKYNIILSNSDQNIEKELHLLNTMLGKQVDGIVFMGGNITSEHVEEFEKSPVPIVLAGSIEETGKIPSVNINYEQAAFDVTKSFIEKGHKDAAIVVGPLREPINQEKKLAGYKRALEEAEVAFRDELVVEGDYTYDSGIEAFEKLLEADPRPTAIFAGSDEMALGIVHGAEDKGYNIPKDFEVISSDNTRLALMVRPQLTSVVQPLYDIGAVAMRLLTKLMNKESVDEQIVVLPHRIEERSSTK
>WP_003217727 1364_CcpA_1 CcpA
MNNVTIYDVAREANVSMATVSRVVNGNPNVKPTTRKKVLEAIDRLGYRPNAVARGLASKKTTTVGVIIPDISSIFYSELARGIEDIATMYKYNIILSNSDQNTDKELHLLNTMLGKQVDGIVFMGGNITDVLVEEFKRSPVPIVLAASVEEQAQTPSVNINYEQAIYDSVQLLVEKGHKRIAFVSGPMSEPINSMRKLAGYKRALEEAGIAFDDALVAEGDYSYDSGIESLAHLLEQSDKPTAVIAATDEMALGVIHGAQDRGVSIPDDLEVIGFDNTRLSLMVRPQLTTVVQPTYDIGAVAMRLLTKLMNKEQVDDQIVELPHRIEERQSTK
>YP_080265 512_CcpA_1 CcpA
MSNVTIYDVAREANVSMATVSRVVNGNPNVKPTTRKKVLEAIERLGYRPNAVARGLASKKTTTVGVIIPDISSIFYSELARGIEDIATMYKYNIILSNSDQNMDKELHLLNTMLGKQVDGIVFMSGNVTEEHVEEFKRSPVPIVLAASVEEKGETPSVAIDYEQAIYDAATMLIEKGHKRLAFVSGPMAEPVNQAKKLQGFKRALGDKGLQFKEEYVVEGDYTYDSGMEALEALMKLDEKPTAVLSATDEMALGVIHAAQDKGLAVPDDLEVIGFDNTRLSLMVRPQLSTVVQPTYDIGAVAMRLLTKLMNKEEVEEHIVQLPHRIELRQSTK
>YP_003974396 5459_CcpA_999 CcpA
MSNITIYDVAREANVSMATVSRVVNGNPNVKPTTRKKVLEAIDRLGYRPNAVARGLASKKTTTVGVIIPDISSIFYAELARGIEDIATMYKYNIILSNSDQNLEKELHLLNTMLGKQVDGIVFMGGNITDEHVEEFKRSPVPIVLAASVEEQGQTPSVAIDYEQAVYDAIKLLIDKGHKDIAFVSGPLAEPINRSKKLQGYKRALQEADLPFQEQFVAEGDYTYDSGLEALDALMSLEKKPTAVLSATDEMALGVIHAAQDRGLSIPEDLEIIGFDNTRLSLMVRPQLSTVVQPTYDIGAVAMRLLTKLMNKEQVEEHIVELPHRIELRQSTKS
>YP_004204800 510_CcpA_1 CcpA
MSNITIYDVAREANVSMATVSRVVNGNPNVKPTTRKKVLEAIERLGYRPNAVARGLASKKTTTVGVIIPDISSIFYSELARGIEDIATMYKYNIILSNSDQNMEKELHLLNTMLGKQVDGIVFMGGNITDEHVAEFKRSPVPIVLAASVEEQEETPSVAIDYEQAIYDAVKLLVDKGHTDIAFVSGPMAEPINRSKKLQGYKRALEEANLPFNEQFVAEGDYTYDSGLEALQHLMSLDKKPTAILSATDEMALGIIHAAQDQGLSIPEDLDIIGFDNTRLSLMVRPQLSTVVQPTYDIGAVAMRLLTKLMNKEPVEEHIVELPHRIELRKSTKS
>YP_003867229 5444_CcpA_999 CcpA
MSNITIYDVAREANVSMATVSRVVNGNPNVKPTTRKKVLEAIDRLGYRPNAVARGLASKKTTTVGVIIPDISSIFYSELARGIEDIATMYKYNIILSNSDQNMEKELHLLNTMLGKQVDGIVFMGGNITDEHVAEFKRSPVPIVLAASVEEQEETPSVAIDYEQAIYDAVKLLVDKGHTDIAFVSGPMTEPINRSKKLQGYKRALEESNLPFNEQFVAEGDYTYDSGLEALQHLMSLDKKPTAILSATDEMALGIIHAAQDQGLSIPEDLEIIGFDNTRLSLMVRPQLSTVVQPTYDIGAVAMRLLTKLMNKEPVEEHIVELPHRIELRKSTKS
>YP_001422275 511_CcpA_1 CcpA
MSNITIYDVAREANVSMATVSRVVNGNPNVKPTTRKKVLEAIDRLGYRPNAVARGLASKKTTTVGVIIPDISSIFYSELARGIEDIATMYKYNIILSNSDQNLEKELHLLNTMLGKQVDGIVFMGGNITDEHVEEFKRSPVPIVLAASVEEQGETPSVAIDYEQAIYDAVKLFIDKGHRDIAFVSGPMQEPINRSKKLQGYKRALEEAAIPFNEQFVAEGDYTYDSGMEALQSLMGLDRKPTAILSATDEMALGIIHAAQDQGLSIPDDLDIIGFDNTRLSLMVRPQLSTVVQPTYDIGAVAMRLLTKLMNKEPVEEQIVELPHRIELRQSTKS
>YP_003921370 5456_CcpA_999 CcpA
MSNITIYDVAREANVSMATVSRVVNGNPNVKPTTRKKVLEAIDRLGYRPNAVARGLASKKTTTVGVIIPDISSIFYAELARGIEDIATMYKYNIILSNSDQNLEKELHLLNTMLGKQVDGIVFMGGNITDEHVEEFKRSPVPIVLAASVEEQGETPSVAIDYEQAIYDAVKLFIDKGHRDIAFVSGPMAEPINRSKKLQGYKRALEEAGIAFNEQFVAEGDYTYDSGMEALQSLMGLDRKPTAILSATDEMALGIIHAAQDQGMSIPDDLDIIGFDNTRLSLMVRPQLSTVVQPTYDIGAVAMRLLTKLMNKEPVEEHIVELPHRIELRQSTKS
>WP_001103315 1345_CcpA_1 CcpA
MNVTIYDVAREANVSMATVSRVVNGNPNVKPTTRKKVLEAIDRLGYRPNAVARGLASKKTTTVGVIIPDISNTFYAELARGIEDIATMYKYNIILSNSDQNREKEFHLLNTMLGKQVDGIVFMGEDITDTHVEEFKKSPVPIVLAASFDEENETSSVNIDYTQAAYDAMKHFLEQGHKRIGFVSGPYIDKAASAKKLQGYKKALEEVGIAYDENLVIDGDYTYDSGLEAFEKLWELDQKPTAIFVSSDEMALGVIHAAQDAGLNVPEDIEVLGFDNTRLALMVRPQLSTVVQPMYDIGAVAMRLLTKYMNKEKVEDHTVILPHRIQFRDSTK
>WP_003201117 1407_CcpA_1 CcpA
MNVTIYDVAREANVSMATVSRVVNGNPNVKPTTRKKVLEAIDRLGYRPNAVARGLASKKTTTVGVIIPDISNTFYAELARGIEDIATMYKYNIILSNSDQNKEKEFHLLNTMLGKQVDGIVFMGEDITDAHVEEFKKSPVPIVLAASFDENNETSSVNIDYTQAAYDAMKHFLAQGHKRIGFVSGPYIDKAGSAKKLQGYKKALEEAGIAYDENLVIDGDYTYDSGLEAFEKLWELDQKPTAIFVSSDEMALGVIHAAQDAGLNVPENVEVLGFDNTRLALMVRPQLSTVVQPMYDIGAVAMRLLTKYMNKENVEDHTVILPHRIQFRDSTK
>YP_001376552 514_CcpA_1 CcpA
MNVTIYDVAREANVSMATVSRVVNGNPNVKPTTRKKVLEAIDRLGYRPNAVARGLASKKTTTVGVIIPDISNTFYAELARGIEDIATMYKYNIILSNSDQNKEKEFHLLNTMLGKQVDGIVFMGEDITDIHVEEFKKSPVPIVLAASFDEKNETPSVNIDYTQAAYDAIKYFLEKGHKRIGFVSGPFVDKAGSAKKLQGYKKALEETGISYDEKLVIDGDYTYDSGLEAFEKLWALDQKPTAIFVSSDEMALGVIHAAQDAGLRVPEDVEVLGFDNTRLALMVRPQLSTVVQPMYDIGAVAMRLLTKYMNKEKVEDHTVILPHRIQFRNSTK
>YP_001647291 1408_CcpA_1 CcpA
MCEEMNVTIYDVAREANVSMATVSRVVNGNPNVKPTTRKKVLEAIDRLGYRPNAVARGLASKKTTTVGVIIPDISNTFYAELARGIEDIATMYKYNIILSNSDQNKEKEFHLLNTMLGKQVDGIVFMGEDITDIHVEEFKKSPVPIVLAASFDEQNETSSVNIDYTQAAYDAMKHFIEQGHKRIGFVSGPFINKAGSAKKLQGYKKALEEAGISYDENLIIDGDYTYDSGIEAFERLWGMDEKPTAIFVSSDEMALGVIHAAQDAGLNVPTDIEVLGFDNTRLALMVRPQLSTVVQPMYDIGAVAMRLLTKYMNKEKVEDHSVILPHRIQFRDSTK
>WP_001103310 1396_CcpA_1 CcpA
MNVTIYDVAREANVSMATVSRVVNGNPNVKPTTRKKVLEAIDRLGYRPNAVARGLASKKTTTVGVIIPDISNTFYAELARGIEDIATMYKYNIILSNSDQNKEKEFHLLNTMLGKQVDGIVFMGEDITDIHIEEFKKSPVPIVLAASFDEQNETPSVNIDYTQAAYDAMKHFIEQGHTRIGFVSGPFINKAGSAKKLQGYKKALEEASISYDENLIIDGDYTYDSGIEAFEKLWSSDEKPTAIFVSSDEMALGVIHAAQDAGLNVPTDVEVLGFDNTRLALMVRPQLSTVVQPMYDIGAVAMRLLTKYMNKEKVEDHTVILPHRIQFRDSTK
>WP_001103287 1409_CcpA_1 CcpA
MNVTIYDVAREANVSMATVSRVVNGNPNVKPTTRKKVLEAIDRLGYRPNAVARGLASKKTTTVGVIIPDISNTFYAELARGIEDIATMYKYNIILSNSDQNKEKEFHLLNTMLGKQVDGIVFMGEDITDIHIEEFKKSPVPIVLAASFDDQNETPSVNIDYTQAAYDAMKHFIEQGHKRIGFVSGPFIDKAGSAKKLQGYKKALEEASISYDENLVIDGDYTYDSGIEAFEKLWSSDEKPTAIFVSSDEMALGVIHAAQDAGLNVPTDVEVLGFDNTRLALMVRPQLSTVVQPMYDIGAVAMRLLTKYMNKEKVEDHTVILPHRIQFRDSTK
>WP_001103289 1394_CcpA_1 CcpA
MNVTIYDVAREANVSMATVSRVVNGNPNVKPTTRKKVLEAIDRLGYRPNAVARGLASKKTTTVGVIIPDISNTFYAELARGIEDIATMYKYNIILSNSDQNKEKEFHLLNTMLGKQVDGIVFMGEDITDIHIEEFKKSPVPIVLAASFDEQNETPSVNIDYIQAAYDAMKHFIEQGHKRIGFVSGPFIDKAGSAKKLQGYKKALEEAGISYDENLVIDGDYTYDSGIEAFEKLWSNDEKPTAIFVSSDEMALGVIHAAQDAGLNVPTDVEVLGFDNTRLALMVRPQLSTVVQPMYDIGAVAMRLLTKYMNKEKVENHTVILPHRIQFRDSTK
>WP_003257811 528_CcpA_1 CcpA
MCDEMNVTIYDVAREANVSMATVSRVVNGNPNVKPTTRKKVLEAIDRLGYRPNAVARGLASKKTTTVGVIIPDISNTFYAELARGIEDIATMYKYNIILSNSDQNKEKEFHLLNTMLGKQVDGIVFMGEDITDIHIEEFKKSPVPIVLAASFDEQNETPSVNIDYTQAAYDAMKHFIEQGHKRIGFVSGPFIDKAGSAKKLQGYKKALEEEGISYDENLVIDGDYTYDSGIEAFEKLWSNDEKPTAIFVSSDEMALGVIHAAQDAGLNVPTDVEVLGFDNTRLALMVRPQLSTVVQPMYDFGAVAMRLLTKYMNKEKVEDHTVILPHRIQFRDSTK
>WP_001103313 1402_CcpA_1 CcpA
MNVTIYDVAREANVSMATVSRVVNGNPNVKPTTRKKVLEAIDRLGYRPNAVARGLASKKTTTVGVIIPDISNTFYAELARGIEDIATMYKYNIILSNSDQNKEKEFHLLNTMLGKQVDGIVFMGEDITDLHIEEFKKSPVPIVLAASFDEQNETPSVNIDYTQAAYDAMKHFIEQGHKRIGFVSGPFIDKAGSAKKLQGYKKALEEEGISYDENLVIDGDYTYDSGIEAFEKLWSNDEKPTAIFVSSDEMALGVIHAAQDAGLNVPTDVEVLGFDNTRLALMVRPQLSTVVQPMYDIGAVAMRLLTKYMNKEKVEDHTVILPHRIQFRDSTK
>YP_896969 520_CcpA_1 CcpA
MCDEMNVTIYDVAREANVSMATVSRVVNGNPNVKPTTRKKVLEAIDRLGYRPNAVARGLASKKTTTVGVIIPDISNTFYAELARGIEDIATMYKYNIILSNSDQNKEKEFHLLNTMLGKQVDGIVFMGEDITDIHAEEFKKSPVPIVLAASFDEQNETPSVNIDYTQAAYDAMKHFIEQGHKRIGFVSGPFIDKAGSAKKLQGYRKALEEAGISYDENLVIDGDYTYDSGIEAFEKLWSLDEKPTAIFVSSDEMALGVIHAAQDAGLNVPTDVEVLGFDNTRLALMVRPQLSTVVQPMYDIGAVAMRLLTKYMNKEKVEDHTVILPHRIQFRDSTK
>YP_086004 525_CcpA_1 CcpA
MNVTIYDVAREANVSMATVSRVVNGNPNVKPTTRKKVLEAIDRLGYRPNAVARGLASKKTTTVGVIIPDISNTFYAELARGIEDIATMYKYNIILSNSDQNKEKEFHLLNTMLGKQVDGIVFMGEDITDIHIEEFKKSPVPIVLAASFDEQNETPSVNIDYTQAAYDAMKHFIEQGHKRIGFVSGPFIDKAGSAKKLQGYRKALEEAGISYDENLVIDGDYTYDSGIEAFEKLWSLDEKPSAIFVSSDEMALGVIHAAQDAGLHVPTDVEVLGFDNTRLALMVRPQLSTVVQPMYDIGAVAMRLLTKYMNKEKVEDHTVILPHRIQFRDSTK
>YP_002314827 1410_CcpA_1 CcpA
MIFLHKIAMYDSFRYIECKKGVYVMNVTIYDVAREANVSMATVSRVVNGNPNVKPSTRKKVLEVIERLGYRPNAVARGLASKKTTTVGVIIPDISSIFFAEMARGIEDIATMYKYNIILSNSDQNKEKELHLLNTMLAKQVDGILFMGGDVTEEHVEQFKKSDVPIVLAATIEKNNIIPSVNIDYEQAAYDAVHMLIEKGHKRIAYVTGPLNDPINGLKKLAGYRRALEEANIAYDEALVVEGDYTYDSGMEAYEKLAELAQQPTAIFVGTDEMALGVIHGAQDRGIRIPDELEVVGFDNTRLATMVRPKLTTVVQPMYDIGAVAMRLLTKYMNKEHVDNHIVVLPHRIEYRDSTK
>YP_002950689 1372_CcpA_1 CcpA
MNVTIYDVAREANVSMATVSRVVNGNPNVKPSTRKKVLEAIERLGYRPNAVARGLASKKTTTVGVIIPDISSIFFAELARGIEDIATMYKYNIILSNSDQNKEKELHLLNTMLAKQVDGILFMGGNITEEHVNEFQKSPVPIVLAATIEPNNTIPSVNIDYEQASFEAVAYLVEKGNKRVAYVTGPTDDPINQKKLAGYRRALETHGIAYDEELVIEGDNSYDSGIEAYEKIAELAEKPTAVFAGTDEMALGIIHSAQDHGVRIPDQLEVVGFDNTRLATMVRPRLTTVVQPMYDIGAVAMRLLTKYMNKENVENHIVVLPHRIEYRDSTK
>YP_003988210 5460_CcpA_999 CcpA
MNVTIYDVAREANVSMATVSRVVNGNPNVKPSTRKKVLEAIERLGYRPNAVARGLASKKTTTVGVIIPDISSIFFAELARGIEDIATMYKYNIILSNSDQNKEKELHLLNTMLAKQVDGILFMGGNITEEHVNEFQKSPVPIVLAATIEPNNTIPSVNIDYEQAAFEAVAYLLEKGNKRVAYVTGPKDDPINQKKLAGYRRALETHGLTYDEELVIEGDNSYDSGIEAYEKIAELAEKPTAIFAGTDEMALGVIHSAQDHGVRIPDQLEVIGFDNTRLATMVRPRLTTVMQPMYDIGAVAMRLLTKYMNKENVENHIVVLPHRIEYRESTK
>YP_001126805 560_CcpA_1 CcpA
MTVTIYDVAREANVSMATVSRVVNGNPNVKPSTRKKVLEAIERLGYRPNAVARGLASKKTTTVGVIIPDISSIFFAELARGIEDIATMYKYNIILSNSDQNKDKELHLLNTMLAKQVDGILFMGGTITEEHVAEFQKSSVPIVLAATIEPNETIPSVNIDYEQAAFEAVTYLLERGNRRVAYVTGPTDDPINQRKLAGYRRALEEHGVPYDEELVVEGDNSYDSGLEAYEKIAELAERPTAVFAGTDEMALGIIHSAQDQGVRVPDELEVVGFDNTRLATMVRPRLTTVVQPMYDIGAVAMRLLTKYMNKEHVDNHIVVLPHRLEVRESTK
>YP_148663 534_CcpA_1 CcpA
MTVTIYDVAREANVSMATVSRVVNGNPNVKPSTRKKVLEAIERLGYRPNAVARGLASKKTTTVGVIIPDISSIFFAELARGIEDIATMYKYNIILSNSDQNKEKELHLLNTMLAKQVDGLLFMGGTITDEHVAEFQKSSVPIVLAATMGPNEIPSVNIDYEQAAFEAVTYLLEKGNRRIVYVTGPTDDPINQRKLAGYRRALEEHGAPYEEELVIEGDNSYDSGLEAYEKITELAERPTAVFAGTDEMALGIIHSAQDHGGRVPDELEVVGFDNTRLATMVRPRLTTVVQPMYDIGAVAMRLLTKYMNKEPVDHHIVVLPHRLEVRESTK
>YP_003670306 5445_CcpA_999 CcpA
MTVTIYDVAREANVSMATVSRVVNGNPNVKPSTRKKVLEAIERLGYRPNAVARGLASKKTTTVGVIIPDISSIFFAELARGIEDIATMYKYNIILSNSDQNKEKELHLLNTMLAKQVDGLLFMGGTITEEHVAEFQKSSVPIVLAATIGPEEIPSVNIDYEQAAFEAVTYLLEKGNRRIVYVTGPTDDPINQRKLAGYRRALEEHGAPYEEELVIEGDNSYDSGLEAYEKMTELAERPTAVFAGTDEMALGIIHSAQDHGVRVPDELEVVGFDNTRLATMVRPRLTTVVQPMYDIGAVAMRLLTKYMNKEPVDHHIVVLPHRLEVRESTK
>WP_010195440 5458_CcpA_999 CcpA
MNVTIYDVAREANVSMATVSRVVNGNPNVKPTTRKKVLEAIERLGYRPNAVARGLASKKTTTVGVIIPDISNIFYAELARGIEDIATMYKYNIILSNSDQNVDKELHLLNTMLGKQVDGIVFMSGNITEELAAEFERSPVPIVLAASIEKDNKVPSVTIDYVQASFDAVTALIEKGHKRVGYVSGLFEEPINGEKKLTGYKRALEEAGLSYDKEIVIEGDYSYDSGIEAVEKLIGMKDRPTAIFVGTDEMALGVIHGAQDNGLNIPEDIEVIGFDNTRLATMVRPQLSTVVQPMYDIGAVAMRLLTKFMNKEKVEDQTVVLPHRIEFRRSTK
>YP_003565254 5441_CcpA_999 CcpA
MNVTIYDVAREASVSMATVSRVVNGNPNVKPSTRKKVLETIERLGYRPNAVARGLASKKTTTVGVIIPDISNIFYAELARGIEDIATMYKYNIILSNSDQNQDKELHLLNNMLGKQVDGIIFMSGNVTEEHVEELKKSPVPVVLAASIESTNQIPSVTIDYEQAAFDAVQSLIDSGHKNIAFVSGTLEEPINHAKKVKGYKRALTESGLPVRDSYIVEGDYTYDSGIEAVEKLLEEDEKPTAIFVGTDEMALGVIHGAQDRGLNVPNDLEVIGFDNTRLSTMVRPQLTSVVQPMYDIGAVAMRLLTKYMNKETVDSSIVQLPHRIEFRQSTK
>YP_804733 611_CcpA_5 CcpA
MAKQTITIYDVAREAGVSMATVSRVVNGNPNVKPVTRKKVNEVIERLDYHPNAVARGLASKRSTTIGVILPDITQMFFASLARGIDDIASMYKYNIILENSDEDVDKKVEVLENLQAKQVDGIIYMGNAVDDRLREAFKAARTPVVFAGSVDDKNTLPSVSIDNKAAVYEAVNKLIDNKNKKIAFISGPLSEPVNGKFRLEGYRLALSEAKVDYDENLVFETSNTYEDGVKLASEIASTTGVTAAFVANDSLAVGLLNGLQDLGVKVPEDFEIISSNNTSLTKMVRPQISSIGHPMYDTGAVAMRLLTKLMNKEEVEERNITLPFDMVFRQSTK
>WP_002832047 5432_CcpA_999 CcpA
MSKQTITIYDVAREAGVSMATVSRVVNGNPNVKPDTRKKVNEVIERLDYHPNAVARGLASKKSTTIGVILPDITEMFFAALARGIDDIASMYKYNIILENSDEDVDKKVEVLENLLAKQVDGVIYMGNAIDDRLREALKSARTPVVFAGSVDDKHALPSVSIDNEAAVYESVRKLIENKNKKVAFVSGPLSQPVNGKFRIEGYKRALAESNIDFDESLVFETTNTYEDGIKLASQIASSDITAAFVANDRLAVGLLNGLQDLNVKVPEEFEIMTSNNTNLTKMVRPQISSIGHPMYDTGAVAMRLLTKLMNKEEVEERNITLPFDMVFRQSTK
>WP_002997053 5462_CcpA_999 CcpA
MNTDDTITIYDVAREAGVSMATVSRVVNGNKNVKENTRKRVLEVIDRLDYRPNAVARGLASKKTTTVGVVIPNIANSYFSILAKGIDDIASMYKYNIVLASSDENDDNEINVINTLFAKQVDGIIFMGHHLTDRVRLEFSRSRTPVVLAGTVDLDKQFPSVNIDEEQAANDAVADLAQRHKKIAFVSGPLIDDINGKLRLTGYKTGLKNAGMKFQESLVFESNYSYEEGFALAKRVLNSGATAAYVGEDELAAGLLNGLFEAGKSVPDDFEIITSNDSPIVKYTRPNLSSISQPIYDLGAVSMRMLTKIMNKEELDEHDIILNHGISKRQSSL
>WP_003094772 5461_CcpA_999 CcpA
MNTDETITIYDVAREAGVSMATVSRVVNGNKNVKENTRKKVLEVIDRLDYRPNAVARGLASKKTTTVGVVIPNITNSYFATLAKGIDDIATMYKYNIVLASSDENDDHEVTVINSLFAKQVDGIIFMGHHLTEKIRAEFSRTRTPIVLAGTVDLEHQLPSVNIDYKAAVEDCVTKLAKNNEKVAFVSGPLIDDINGKLRLAGYKSGLEKNNLSYNEGLVFEAKYSYKDGFDLAQRVLNSGATAAYVGEDELAVGLLNGLFAAGKSVPEDFEIITSNDSPITSYTRPNLSSINHPLYDLGAVSMRMLTKIMHKEELEDKNVILNHGLTLRQSTK
>YP_820134 587_CcpA_3 CcpA
MNTDETITIYDVAREAGVSMATVSRVVNGNKNVKENTRKKVLEVIDRLDYRPNAVARGLASKKTTTVGVVIPNIVNSYFATLAKGIDDIATMYKYNIVLASSDDNEDHEVTVIHSLISKQVDGIIFMGHHLTEKIRAEFSRTRTPIVLAGTVDLEHQLPSVNIDYKAAVEDCVTQLAKNNEKVAFVSGPLIDDINGKLRLAGYKSGLEKNNLSYNEGLVFEAKYSYKDGFELAQRVLNSGATAAYVGEDELAAGLLNGLFAAGKSVPEDFEIITSNDSPVTSYTRPNLSSINHPLYDLGAVSMRMLTKIMHKEELEDKDVILNHGLTLRQSTK
>YP_139151 589_CcpA_3 CcpA
MCIKFRKEVFLMNTDETITIYDVAREAGVSMATVSRVVNGNKNVKENTRKKVLEVIDRLDYRPNAVARGLASKKTTTVGVVIPNIVNSYFATLAKGIDDIATMYKYNIVLASSDDNEDHEVTVIHSLISKQVDGIIFMGHHLTEKIRAEFSRTRTPIVLAGTVDLEHQLPSVNIDYKAAVEDCVTQLAKNNEKVAFVSGPLIDDINGKLRLAGYKSGLEKNNLSYNEGLVFEAKYSYKDGFDLAQRVLNSGATAAYVGEDELAAGLLNGLFAAGKSVPEDFEIITSNDSPVTSYTRPNLSSINHPLYDLGAVSMRMLTKIMHKEELEDKDVILNHGLTLRQSTK
>WP_002886078 1428_CcpA_3 CcpA
MNTDETITIYDVAREAGVSMATVSRVVNGNKNVKENTRKKVLEVIDRLDYRPNAVARGLASKKTTTVGVVIPNIANSYFATLARGIDDIATMYKYNIVLASSDENDDHEVTVINSLFAKQVDGIIFMGYHLTEKIRAEFSRTRTPIVLAGTVDLEHQLPSVNIDYKAAVEDSITQLAKNNEKVAFVSGPLIDDINGKLRLAGYKAGLEKNNLRYNEGLVFEAKYSYKDGFDLAQRVLNSGATAAYVGEDELAAGLLNGLFAAGKSVPEDFEIITSNDSPITSYTRPNLSSINHPLYDLGAVSMRMLTKIMNKEELEEKDVILNHGITLRQSTK
>WP_008534115 5481_CcpA_999 CcpA
MNTDETITIYDVAREAGVSMATVSRVVNGNKNVKENTRKKVLEVIDRLDYRPNAVARGLASKKTTTVGVVIPNIANSYFATLARGIDDIATMYKYNIVLASSDENDDHEVAVINSLFAKQVDGIIFMGHHLTEKIRAEFSRTRAPIVLAGTVDLENQLPSVNIDYKASVEDAITQLAKNNEKVAFVSGPLIDDINGKLRLVGYKAGLEKNNMRYNEGLVFEAKYSYKDGFDLAQRVLNSGATAAYVGEDELAAGLLNGLFAAGKSVPEDFEIITSNDSPITSYTRPNLTSISLPLYDLGAVSMRMLTKIMNKEELEEKDVILNHGLTLRQSTK
>NP_721928 575_CcpA_3 CcpA
MNTDDTITIYDVAREAGVSMATVSRVVNGNKNVKENTRKKVLEVIDRLDYRPNAVARGLASKKTTTVGVVIPNIANAYFSILAKGIDDIATMYKYNIVLASSDEDDDKEVNVINTLFAKQVDGIIFMGHHLTEKIRAEFSRARTPVVLSGTVDLEHQLPSVNIDHSKAAQDAVALLAKHHDKIAFVSGPLIDDINGKVRLAGYKEGLKKKGLPFKEGLVFEAQYKYQEGYQLAQRVINSGATAAYVAEDELAAGLLNGLFAAGKKVPEDFEIITSNDSTIALYTRPNMTSISQPIYDLGAVAMRMLTKIMNKEELEEKEIVLNHGIRERGTTK
>YP_600039 592_CcpA_3 CcpA
MIPLQFMMLPVKLVFQWQPLVVLLMANKNVKENTRKKVLEVIDRLDYRPNAVARGLASKKTTTVGVVIPNIANSYFSILAKGIDDIAAMYKYNIVLASSDEDDDKEVNVVNTLFAKQVDGIIFMGHHLTEKIRAEFSRSRTPVVLAGTVDLDHQLPSVNIDYRAAVSNVVDILAENHKCIAFVSGPLIDDINGKVRLAGYKEGLKHNKLDFKEGLVFEANYSYKEGFELAQRVINSGATAAYVAEDELAAGLLNGLFEAGKRVPEDFEIITSNDSPVVQYTRPNLSSISQPVYDLGAVSMRMLTKIMNKEELEEKEILLNHGIKKRGTTK
>YP_329455 578_CcpA_3 CcpA
MNTDDTITIYDVAREAGVSMATVSRVVNGNKNVKENTRKKVLEVIDRLDYRPNAVARGLASKKTTTVGVVIPNIANSYFSILARGIDDIAAMYKYNIVLASSDEDDDKEVNVVNTLFAKQVDGIIFMGHHLTEKIRAEFSRSRTPIVLAGTVDLEHQLPSVNTDYKAAAVDVIDILAGNHKDIAFVSGPLIDDINGKVRLAGYKEGLKKNGLNFKEGLVFEANYRYAEGFALAQRVINAGATAAYVAEDELAAGLLNGLFEAGKRVPEDFEIITSNDSPIAQYTRPNLTSISQPVYDLGAVSMRMLTKIMHKEELEEKEIVLNHGIVKRGTTNN
>AAG49584 585_CcpA_3 CcpA
MNTDDTVTIYDVAREAGVSMATVSRVVNGNKNVKENTRKKVLEVIDRLDYRPNAVARGLASKKTTTVGVVIPSITNSYFSTLAKGIDDIAEMYKYNIVLANSDEDDDKEVSVVNTLFSKQVDGIIFMGYHLTEKIRSEFSRSRTPVVLAGTIDVEHQLPSVNIDYKAAVADVVDILAKNNKDIAFVSGPLIDDINGKVRLAGYKEGLEKNNLSFKEGLVFEANYNYKDGYELAQRVMNSGATAAYVAEDELAAGLLNGLFAAGKKVPEDFEILTSNDSPITSYTRPNLSSISQPVYDLGAVSMRMLTKIMNKEELEEKEIILNHGLKLRGTTRQ
>YP_004288526 5434_CcpA_999 CcpA
MNTDDTITIYDVAREAGVSMATVSRVVNGNKNVKENTRKKVLEVIDRLDYRPNAVARGLASKKTTTVGVVIPNIANSYFSILAKGIDDIAAMYKYNIVLASSDEDDDKEVNVVNTLFAKQVDGIIFMGHHLTEKIRAEFSRSRTPVVLAGTVDLEHQLPSVNIDYKAAVADVVDILAKNNKEIAFVSGPLIDDINGKVRLAGYKEGLEKNGLSFKEGLVFEANYNYKDGFELAQRVINSGATAAFVAEDELAAGLLNGLFEAGKKVPEDFEIITSNDSPITSYTRPNLSSISQPVYDLGAVSMRMLTKIMNKEELEEKEILLNHGLTTRGTTR
>WP_003065802 5452_CcpA_999 CcpA
MNTDDTITIYDVAREAGVSMATVSRVVNGNKNVKENTRKKVLEVIDRLDYRPNAVARGLASKKTTTVGVVIPNIANSYFSILAKGIDDIAAMYKYNIVLASSDEDDDKEVNVVNTLFAKQVDGIIFMGHHLTEKIRAEFSRSRTPVVLAGTVDLEHQLPSVNIDYKAAVVDVVDILAKSNKEIAFVSGPLIDDINGKVRLAGYKEGLEKNGLSFKEGLIFEANYNYKEGFELAQRVINSGATAAFVAEDELAAGLLNGLFEAGKKVPEDFEIITSNDSPITSYTHPNLSSISQPVYDLGAVSMRMLTKIMNKEELEEKEILLNHGLITRGTTR
>WP_004232834 5480_CcpA_999 CcpA
MNTDDTITIYDVAREAGVSMATVSRVVNGNKNVKENTRKKVLEVIDRLDYRPNAVARGLASKKTTTVGVVIPNIANSYFSILARGIDDIAAMYKYNIVLASSDEDDDKEVNVVNTLFAKQVDGIIFMGHHLTEKIRAEFSRSRTPVVLAGTVDLEHQLPSVNIDYKAAVADVVDILAKNNKDIAFVSGPLIDEINGKVRLTGYKEGLEKNNLSFKEGLVFEANYDYKDGYELAQRVMNSGATAAYVGEDELAAGLLNGLFAAGKKVPEDFEIITSNDSPITSYTRPNLSSISQPVYDLGAVSMRMLTKIMNKEELEEKEIILNHGLKLRGTSRQ
>BAA88121 579_CcpA_3 CcpA
MNTDDTITIYDVAREAGVSMATVSRVVNGNKNVKENTRKKVLEVIDRLDYRPNAVARGLASKKTTTVGVVIPNIANSYFSILAKGIDDIAAMYKYNIVLASSDEDDDKEVNVVNTLFAKQVDGIIFMGHHLTEKIRAEFSRSRTPVVLAGTVDLEHQLPSVNIDYKAAVADVVDILAKNNKDIAFVSGPLIDDINGKVRLAGYKEGLEKNNLSFKEGLVFEANYNYKDGYELAQRVMNSGATAAYVAEDELAAGLLNGLFAAGKKVPEDFEILTSNDSPITSYTRPNLSSISQPVYDLGAVSMRMLTKIMNKEELEEKEIILNHGLKLRGTTRQ
>YP_002744103 5409_CcpA_999 CcpA
MNTDDTITIYDVAREAGVSMATVSRVVNGNKNVKENTRKKVLEVIDRLDYRPNAVARGLASKKTTTVGVVIPNIANSYFSILAKGIDDIAAMYKYNIVLASSDEDDDKEVNVVNTLFAKQVDGIIFMGHHLTDKIRAEFSRSRTPIVLAGTVDLDHQLPSVNIDYKAAVADVVDILAKDHQSIAFVSGPLIDDINGKVRLAGYKDGLKKNKLDFKEGLVFEANYSYKEGFDLAQRVINSGATAAYVAEDELAAGLLNGLFEAGKRVPEDFEIITSNDSPVVQYTRPNLSSISQPVYDLGAVSMRMLTKIMNKEELEEKEILLNHGIKKRGTTK
>YP_002996261 5416_CcpA_999 CcpA
MNTDDTITIYDVAREAGVSMATVSRVVNGNKNVKENTRKKVLEVIDRLDYRPNAVARGLASKKTTTVGVVIPNIANSYFSILAKGIDDIAAMYKYNIVLASSDEDDDKEVNVVNTLFAKQVDGIIFMGHHLTEKIRAEFSRSRTPIVLAGTVDLDHQLPSVNIDYKAAVSNVVDILAENHQSIAFVSGPLIDDINGKVRLAGYKEGLKHNKLDFKEGLVFEANYSYKEGFELAQRVINSGATAAYVAEDELAAGLLNGLFEAGKRVPEDFEIITSNDSPVVQYTRPNLSSISQPVYDLGAVSMRMLTKIMNKEELEEKEILLNHGIKKRGTTK
>NP_268792 583_CcpA_3 CcpA
MNTDDPLTIYDVAREAGVSMATVSRVVNGNKNVKENTRKKVLEVIDRLDYRPNAVARGLASKKTTTVGVVIPNIANSYFSILAKGIDDIAAMYKYNIVLASSDEDDDKEVNVVNTLFAKQVDGIIFMGHHLTEKIRAEFSRSRTPVVLAGTVDLDHQLPSVNIDYRAAVSNVVDILAENHKCIAFVSGPLIDDINGKVRLAGYKEGLKHNKLDFKEGLVFEANYSYKEGFELAQRVINSGATAAYVAEDELAAGLLNGLFEAGKRVPEDFEIITSNDSPVVQYTRPNLSSISQPVYDLGAVSMRMLTKIMNKEELEEKEILLNHGIKKRGTTK
>WP_003102466 5492_CcpA_999 CcpA
MNTDDTITIYDVAREAGVSMATVSRVVNGNKNVKENTRKKVLEVIDRLDYRPNAVARGLASKKTTTVGVVIPNIANSYFSILAKGIDDIAAMYKYNIVLASSDEDDDKEVSVVNTLFAKQVDGIIFMGHHLTEKIRAEFSRSRTPIVLAGTVDLEHQLPSVNIDYKLAVSNVIDILVENHKKIAFVSGPLIDDINGKVRLLGYKEGLRKNKLDYKEGLVFEANYSYKEGFELAQRVINSGATAAYVGEDELAAGLLNGLFAAGKNVPEDFEIITSNDSPVVDYTRPNLSSISQPVYDLGAVSMRMLTKIMNKEDLEEKEILLNHGIKRRGTTK
>YP_002561881 1419_CcpA_3 CcpA
MNTDDTITIYDVAREAGVSMATVSRVVNGNKNVKENTRKKVLEVIDRLDYRPNAVARGLASKKTTTVGVVIPNIANAYFSILAKGIDDIAAMYKYNIVLASSDEDDDKEVNVVNTLFAKQVDGIIFMGHHLTEKIRAEFSRSRTPIVLAGTVDLEHQLPSVNIDYQAAVAEVIDILAENHKKIAFVSGPLIDDINGKVRLSGYKEGLKKNKLDYKEGLVFEANYSYKEGYELAQRVINSGATAAYVGEDELAAGLLNGLFAAGKSVPEDFEIITSNDSPVVEYTRPNLSSISQPVYDLGAVSMRMLTKIMNKEELEEKEILLNHGIKRRGTTK
>WP_007893523 5465_CcpA_999 CcpA
MNTDDTITIYDVAREAGVSMATVSRVVNGNKNVKENTRKKVLEVIDRLDYRPNAVARGLASKKTTTVGVVIPNIANAYFSILAKGIDDIAAMYKYNIVLASSDEDDDKEVNVVNTLFAKQVDGIIFMGHHLTEKIRAEFSRSRTPIVLAGTVDLEHQLPSVNIDYKAAVSEVVDILAEKHQNIAFVSGPLIDEINGKVRLSGYKEGLKQNKLDYKEGLVFEANYSYKDGFELAQRVINSGATAAYVGEDELAAGLLNGLFAAGKSVPEDFEIITSNDSPVVEYTRPNLSSISQPVYDLGAVSMRMLTKIMNKEELEEKEILLNHGIKRRGTTK
>YP_001200945 598_CcpA_3 CcpA
MLNTDDTVTIYDVAREAGVSMATVSRVVNGNKNVKENTRKKVLEVIDRWIIVRMLLHVDGQQEDYHCGGCDSKYANAYFATLAKGIDDIADMYKYNIVLANSDENDEKEINVVNTLFSKQVDGIIFMGYHLTDKIRAEFSRSRTPIVLAGTVDLEHQLPSVNIDYAAASVDAVNLLAKNNKKIAFVSGPLVDDINGKVRFAGYKQGLKDNGIEFNEGLVFESKYKYEEGYALAERILNAGATAAYVAEDEIAAGLLNGVSDMGIKVPEDFEIITSDDSLVTKFTRPNLTSINQPLYDMGAIAMRMLTKIMHKEELENREVVLNHGIEVRKSTK
>YP_003025232 5418_CcpA_999 CcpA
MLNTDDTVTIYDVAREAGVSMATVSRVVNGNKNVKENTRKKVLEVIDRLDYRPNAVARGLASKKTTTVGVVIPNIANAYFATLAKGIDDIADMYKYNIVLANSDENDEKEINVVNTLFSKQVDGIIFMGYHLTDKIRAEFSRSRTPIVLAGTVDLEHQLPSVNIDYAAASVDAVNLLAKNNKKIAFVSGPLVDDINGKVRFAGYKQGLKDNGIEFNEGLVFESKYKYEEGYALAERILNAGATAAYVAEDEIAAGLLNGVSDMGIKVPEDFEIITSDDSLVTKFTRPNLTSINQPLYDIGAIAMRMLTKIMHKEELENREVVLNHGIKVRKSTK
>WP_003027685 5469_CcpA_999 CcpA
MNTDDTVTIYDVAREAGVSMATVSRVVNGNKNVKENTRKKVLEVIDRLDYRPNAVARGLASKKTTTVGVVIPNITSSYFATLAKGIDDIAEMYKYNIVLANSDEDDDKEVSVVNTLFSKQVDGIIFMGYHLTEKIRSEFSRSRTPVVLAGTVDVEHQLPSVNIDYKQATIDAVERLTKNNQKIAFVSGPLVDDINGKIRLAGYKEALKKAKLTYSEGLVFESKYSYDDGYQLAERVIASKATAAFVTGDELAAGLLNGLSDKDVNIPEDFEIITSDDSQVARFTRPNLTTIGQPLYDLGAISMRMLTKIMHKEELEEREVVLAHGLIERRSTRK
>WP_008809011 5431_CcpA_999 CcpA
MNTDDTVTIYDVAREAGVSMATVSRVVNGNKNVKENTRKKVLEVIDRLDYRPNAVARGLASKKTTTVGVVIPSITNSYFSTLAKGIDDIAEMYKYNIVLANSDEDDDKEVSVVNTLFSKQVDGIIFMGYHLTEKIRSEFSRSRTPVVLAGTIDVEHQLPSVNIDYKQATIDAITFLAKRNKKIAFVCGPLVDDINGKVRLSGYKTALKSKKLSYSEGLVFESKYSYDDGYNLAERVIASKATAAFVTGDELAAGLLNGLADRGVKIPEDFEIITSDDSQISRYTRPNLSTISQPLYDLGAISMRMLTKIMHKEELEEREVVLSHGIYERDSTRK
>WP_005590686 5483_CcpA_999 CcpA
MNTDDTVTIYDVAREAGVSMATVSRVVNGNKNVKENTRKKVLEVIERLDYRPNAVARGLASKKTTTVGVVIPNITNSYFSTLAKGIDDIAEMYKYNIVLANSDEDDDKEVSVVNTLFSKQVDGIIFMGYHLTEKIRSEFSRSRTPVVLAGTVDVEHQLPSVNIDYKQATVDAVELLAKRNKKIAFVSGPLVDDINGKIRLSGYKEALKGKKISYSEGLVFESKYSYDDGYHLAERLIASKATAAFVTGDELAAGLLNGLADRGVRIPEDFEIITSDDSQIARFTRPNLSTIGQPLYDIGAISMRMLTKIMHKEELEEREVLLAHTINERKSTRK
>YP_001035516 591_CcpA_3 CcpA
MNTDDTVTIYDVAREAGVSMATVSRVVNGNKNVKENTRKKVLEVIDRLDYRPNAVARGLASKKTTTVGVVIPNITNSYFSTLAKGIDDIAEMYKYNIVLANSDEDDDKEVSVVNTLFSKQVDGIIFMGYHLTEKIRSEFSRSRTPVVLAGTVDVEHQLPSVNIDYKQATVDAVELLAKRNKKIAFVSGPLVDDINGKIRLSGYKDGLKNKKLSYSEGLVFESKYSYDDGYHLAERVIASKATAAFVTGDELAAGLLNGLSDQGIKVPEDFEIITSDDSQVARFTRPNLSTIGQSLYDIGAISMRMLTKIMHKEELEEREVLLAHSISERKSTRK
>WP_006595886 5479_CcpA_999 CcpA
MNTDDTVTIYDVAREAGVSMATVSRVVNGNKNVKENTRKKVLEVIERLDYRPNAVARGLASKKTTTVGVVIPNITNSYFSTLAKGIDDIAEMYKYNIVLANSDEDDDKEVSVVNTLFSKQVDGIIFMGYHLTEKIRSEFSRSRTPVVLAGTVDVEHQLPSVNIDYKQATVDAVTLLAKRNKKIAFVSGPLVDDINGKIRLAGYKDALKAKKLSYSEGLVFESKYRYEEGYNLAERIIASKATAAFVTGDELAAGLLNGLADQGVNVPEDFELITSDDSQITRYTRPNLSTVGQPLYDLGAISMRMLTKIMHKEELEEREVLLAHTINHRGTTKK
>EFX38845 5485_CcpA_999 CcpA
MKGNLMNTDDTVTIYDVAREAGVSMATVSRVVNGNKNVKENTRKKVLEVIERLDYRPNAVARGLASKKTTTVGVVIPNITNSYFSTLAKGIDDIAEMYKYNIVLANSDEDDDKEVSVVNNLFSKQVDGIIFMGYHLTEKIRSEFSRSRTPVVLAGTVDVEHQLPSVNIDYKQATVDAVTQLAKHNKKIAFVSGPLVDDINGKIRLTGYKEALKAKKLSYSEGLVFESKYRYDEGYNLAERIIASKATAAFVTGDELAAGLLNGLSDKGIKVPEDFEIITSDDSQVTRYTRPNLSTIGQPLYDLGAISMRMLTKIMHKEELEEREVLLSHTINQRGTTKK
>WP_004251755 5484_CcpA_999 CcpA
MNTDDTVTIYDVAREAGVSMATVSRVVNGNKNVKENTRKKVLEVIDRLDYRPNAVARGLASKRTTTVGVVIPDITNTYFAALAKGIDDIAEMYKYNIVLANSDEDDEKEVAVVNTLFSKQVDGIIFMGYHLTEKIRSEFSRSRTPVVLAGTVDVEHQLPSVNIDYKNATADAVRHLLKRNKKIAFVSGPLVDDINGKIRLVGYKEALKAAGVNYSEGLVFESKYRYDDGYALAERLVSSKATAAIVTGDELAAGLLNGLADHGVSVPEDFEIITSDDSQIARFTRPSLTTIAQPLYDLGAISMRMLTKIMHKEELEEREVLLPHGLTERKSTRKK
>WP_006144918 5486_CcpA_999 CcpA
MNTDDTVTIYDVAREAGVSMATVSRVVNGNKNVKENTRKKVLEVIDRLDYRPNAVARGLASKRTTTVGVVIPDITNTYFATLAKGIDDIAEMYKYNIVLANSDEDDEKEVAVVNTLFSKQVDGVIFMGYHLTEKIRSEFSRSRTPVVLAGTVDVEHQLPSVNIDYKNAIADAVRHLLKRNKKIAFVSGPLVDDINGKVRLAGYKDALKEAGVNYSEGLVFESKYRYDDGYALAERLVSSKATAAVVTGDELAAGLLNGLADHGVSVPEDFEVITSDDSQIARFTRPNLTTIAQPLYDLGAISMRMLTKIMHKEELEEREVLLPHGLKVRKSTRKD
>YP_817219 597_CcpA_3 CcpA
MNADDTVTIYDVAREAGVSMATVSRVVNGNKNVKENTRKKVLEVIDRLDYRPNAVARGLASKKTATVGVVIPNITNGYFSSLAKGIDDIAEMYKYNIVLANSDEDNEKEVSVVNTLFSKQVDGIIYMGYHLTDKIRSEFSRSRTPIVLAGTVDVEHQLPSVNIDYKQATIDAVSYLAKENERIAFVSGPLVDDINGKVRLVGYKETLKKAGITYSEGLVFESKYSYDDGYALAERLISSNATAAVVTGDELAAGVLNGLADKGVSVPEDFEIITSDDSQISRFTRPNLTTIAQPLYDLGAISMRMLTKIMHKEELEEREVLLPHGLTERSSTRKRK
>NP_359405 593_CcpA_3 CcpA
MCEIERTGKGMNADDTVTIYDVAREAGVSMATVSRVVNGNKNVKENTRKKVLEVIDRLDYRPNAVARGLASKKTTTVGVVIPNITNGYFSSLAKGIDDIAEMYKYNIVLANSDEDNEKEVSVVNTLFSKQVDGIIYMGYHLTDKIRSEFSRSRTPIVLAGTVDVEHQLPSVNIDYKQATIDAVSYLAKENERIAFVSGPLVDDINGKVRLVGYKETLKKAGITYSEGLVFESKYSYDDGYALAERLISSNATAAVVTGDELAAGVLNGLADKGVSVPEDFEIITSDDSQISRFTRPNLTTIAQPLYDLGAISMRMLTKIMHKEELEEREVLLPHGLTERSSTRKRK
>WP_001090625 5453_CcpA_999 CcpA
MNTDDTVTIYDVAREAGVSMATVSRVVNGNKNVKENTRKKVLEVIDRLDYRPNAVARGLASKKTTTVGVVIPNITNGYFSTLAKGIDDIAEMYKYNIVLANSDEDDDKEVSVVNTLFSKQVDGIIFMGYHLTEKIRSEFSRSRTPVVLAGTVDVEHQLPSVNIDYKQATIDAMTYLAKENERIAFVSGPLVDDINGKVRLVGYKEALKKAGIPYSEGLVFESKYTYEDGYALAERLISSNATAAVVTGDELAAGVLNGLADKGVSVPEEFEIITSDDSQIARFTRPNLTTIAQPLYDLGAISMRMLTKIMHKEELEEREVLLPHGLTERRSTRKRK
>WP_001090626 5482_CcpA_999 CcpA
MNTDDTVTIYDVAREAGVSMATVSRVVNGNKNVKENTRKKVLEVIDRLDYRPNAVARGLASKKTTTVGVVIPNITNGYFSTLAKGIDDIAEMYKYNIVLANSDEDDDKEVSVVNTLFSKQVDGIIFMGYHLTEKIRSEFSRSRTPVVLAGTVDVEHQLPSVNIDYKQATIDAVTHLAKENERIAFVSGPLVDDINGKVRLVGYKEALKKAGISYSEGLVFESKYTYEDGYALAERLISSNATAAVVTGDELAAGVLNGLADKGVSVPEEFEIITSDDSQVSRFTRPNLTTIAQPLYDLGAISMRMLTKIMHKEELEEREVLLPHGLTERRSTRKRK
>EHI75887 5433_CcpA_999 CcpA
MNTDDTVTIYDVAREAGVSMATVSRVVNGNKNVKENTRKKVLEVIDRLDYRPNAVARGLASKKTTTVGVVIPNITNGYFSTLAKGIDDIAEMYKYNIVLANSDEDDEKEVSVVNTLFSKQVDGIIFMGYHLTEKIRSEFSRSRTPVVLAGTVDIEHQLPSVNIDYKQATIDAVTHLLQENEKIAFISGPLVDDINGKIRLIGYKEALKKAGIPYSEGLVFESKYSYNDGYALAERLVSSQATAAVVTGDELAAGVLNGLADHGISVPEEFEIITTDDSQIARFTRPNLTTIAQPLYDLGAISMRMLTKIMHKEELEEREVLLPHGLTERRSTRKRK
>WP_001090640 5451_CcpA_999 CcpA
MNTDDTVTIYDVAREAGVSMATVSRVVNGNKNVKENTRKKVLEVIERLDYRPNAVARGLASKKTTTVGVVIPNITNGYFSTLAKGIDDIAEMYKYNIVLANSDEDDEKEVSVVNTLFSKQVDGIIFMGYHLTEKIRSEFSRSRTPVVLAGTVDVEHQLPSVNIDYKQATIDAVSYLLKENEKIAFVSGPLVDDINGKVRLIGYKEALKKAGIPYSEGLVFESKYSYNDGYALAERLVSSQATAAVVTGDELAAGVLNGLSDHGVSVPEEFEIITTDDSQIARYTRPNLTTVAQPLYDLGAISMRMLTKIMHKEELEEREVLLPHGLTERRSTRKRK
>WP_001090634 5440_CcpA_999 CcpA
MNTDDTVTIYDVAREAGVSMATVSRVVNGNKNVKENTRKKVLEVIDRLDYRPNAVARGLASKKTTTVGVVIPNITNGYFSTLAKGIDDIAEMYKYNIVLANSDEDDEKEVSVVNTLFSKQVDGIIFMGYHLTEKIRSEFSRSRTPVVLAGTVDVEHQLPSVNIDYKQATIDAVSYLLEENEKIAFVSGPLVDDINGKVRLIGYKEALKKAGHSYSEGLVFESKYSYDDGYALAERLISSQATAAVVTGDELAAGVLNGLADHGVSVPEEFEIITTDDSQIARFTRPNLTTIAQPLYDLGAISMRMLTKIMHKEELEEREVLLPHGLTERRSTRKRN
>WP_005606739 5426_CcpA_999 CcpA
MEKQTITIYDVAREANVSMATVSRVVNGNPNVKPATRKRVLDVIDELDYRPNAVARGLASKKTTTVGVIIPDVTNLYFASLARGIDDIATMYKYNIILANSDQNNHKEIQVLNTLFSKQVDGILYMGNHLTPELRAEIVRSKTPIVLAGTMDAEHEIASVNIDFNEATREVVETLIENGHKKIAFVTAAMKNVASVDFRLEGYKAALEKAGIKFDEKLVYEVPLTYHAGESVAERIHKAGATAAVVTDDETSVGLLNGLIDLGVKVPEKFELVSSNNSKLTKMTRPILSTIAPPLYDIGAVAMRLLTKIMNKEEIVDSEITLPYKIEWRNTTK
>WP_006702876 5428_CcpA_999 CcpA
MEKQTITIYDVAREANVSMATVSRVVNGNPNVKPATRKKVLDVIDELDYRPNAVARGLASKKTTTVGVIIPDVTNLYFASLARGIDDIATMYKYNIILANSDQNNHKEIQVLNTLLSKQVDGILYMGNNLTPELRAEIVRSKTPIVLAGTIDSDHVVASVNIDYKVATQEAVQKLIENGHKKIAFVTPSLKNTFATDLRLDGYKEALAVAKIDYNEKFVYEIPLTYQAGEALADKLLHAGITAAVVTDDEAAVGLLNGLYDHGVNVPKDFEVISSHNSKLTKMTRPTLTTIAPPLYDIGAVAMRLLTKIMNKEEIVDAEITLPYKIEYRQTTK
>CAC40822 609_CcpA_5 CcpA
MEKQTVTIYDVAAEAAVSMATVSRVVNGNPNVKPATAKKVLAVIERLDYRPNAVARGLASKRSTTVGVIIPDVTNIYFAALRPGIDDIAMMYKYNIILTNSDDAGEQEVNVLNTLMGKQVDGVIFMGNYIDDKLRAEFKRAKAPVVLAGTVDPNNESPSVNIDYAAAVEEVVTNLIARGHKKIALALGSLSQSINARIPTDGLQTGLNQGKIPFDDALVYEAGYSYDAGRKLQPVIADSGPTAVFVGDDEMAAGLINASMESGINVPDDLEVVTSNDTIITQITRPAITSITQPLYDIGAVAMRMLTKLMNDKELDEKTVTLPYGIVRRGSTKSAD
>YP_003925179 604_CcpA_5 CcpA
MEKQTVTIYDVAREAAVSMATVSRVVNGNPNVKPATRKKVLAVIERLDYRPNAVARGLASKRSTTVGVIIPDVTNIYFAALARGIDDIAMMYKYNIILTNSDDAGEQEVNVLNTLMAKQVDGVIFMGNHIDDKLRAEFKRAKAPVVLAGTVDPNNETPSVNIDYAAAVEEVVTNLIARGHKKIALALGSLSQSINAEYRLTGYKRALTKAKIPFDDALVYEAGYSYDAGRKLQPVIADSGATAVFVGDDEMAAGLINASMESGINVPDDLEVVTSNDTIITQITRPAITSITQPLYDIGAVAMRMLTKLMNDKELDEKTVTLPYGIVRRGSTKSAD
>AAD53119 605_CcpA_5 CcpA
MEKQTVTIYDVAREAAVSMATVSRVVNGNPNVKPATRKKVLAVIERLDYRPNAVARGLASKRSTTVGVIIPDVTNIYFASLARGIDDIAMMYKYNIILTNSDDAGEQEVNVLNTLMAKQVDGVIFMGNHIDDKLRAEFKRAKAPVVLAGTVDPNNETPSVNIDYAAAVEEAVTNLIGRGHKKIALALGSLSQSINAEYRLTGYKRALTKAKIPFDDALVYEAGYSYDAGRKLQPVIADSGATAVFVGDDEMAAGIINASMETGINVPDDLEVVTSNDTIITQITRPAITSITQPLYDIGAVAMRMLTKLMNDKELDEKTVTLPYGIVRRGSTKSAD
>EFZ35714 1446_CcpA_5 CcpA
MKIYLKKGFPMEKQTITIYDVAREAAVSMATVSRVVNGNPNVKPATRKKVLEVIDRLDYRPNAVARGLASKKTTTVGVIIPDVTNVYFSSLARGIDDVAAMYKYNIILANSDGNEQKEIQMLNTLLAKQVDGIIFMGNNLTDELRTQFARSKTPIVLAGSVDPKEEVESVHIDYVAAVEEAVNDLVNHGNKRIAFISGPLDEPINGEYRLKGYKNVLKSNGIEFDEDLVFETDSSYRSGEVLWPALSSANVTAAFVGDDELACGVLNGAKDAGVKVPEEFEVVTSNNSKLTEIVRPQLSSITQPLYDIGAVSMRLLTKMMNNEEEEGAQKTVELPYGFIKRASTK
>WP_003702894 5448_CcpA_999 CcpA
MEKQTITIYDVAREADVSMATVSRVVNGNPNVKPATRKKVLEVIDRLDYRPNAVARGLASKKTTTVGVITPDVTNVYFSSLARGIDDVASMYKYNIILANSDANEQKELQVLNTLLAKQVDGIIFMGNKITDELRKQIDKTKTPVVLAGSLDDKEEFESVHINYVDAVEEAVSDLINHGNDKIAFISGPLSEPINSKYRLQGYKNALSKNGIAYDEELVFETDYSYHSGEILWPALQSVGATAAYVGDDELAVGVLNGAQDAGAKVPTDFEIVTSNNSKLTELVRPKLSSITQPLYDIGAVSMRFLTKMMNKEETSADEKTIELPYGYIKRGSTK
>YP_795340 607_CcpA_5 CcpA
MEKQTVTIYDVAREAAVSMATVSRVVNGNPNVKPATRKKVLEVIDRLDYRPNAVARGLASKKTTTVGVIIPDVTNAYFSSLARGIDDIAMMYKYNIILTNSDENGGKEVQVLNTLMAKQVDGIIFMGNQVTDELREEFKRSKAPVVLAGSVDAEKAQPSVNIDYVAAVAEAVKNLIDHGNKKVAFVSGPMDQAINHDYRLKGYKKALKDAGITYDEKLVFETDYTYKAGQSLEPALTAAGATAAFVGDDELAAGVMNGLTDAGVDVPGEFEVITSNDTKLTELVRPKMSSITQPLYDIGAVAMRLLTKLMNNETVEENTVILPYGLMKRSSTK
>WP_013727758 5495_CcpA_999 CcpA
MDKQTITIYDVAREASVSMATVSRVVNGNANVKPATRKKVLDVIEKLDYRPNAVARGLASKKTTTVGVIVPDVTNMYFASLARGIDDVATMYKYNIILTNSDSNNEKEVKVLNTLLSKQVDGIIFMGNEINDKLREEFKRTKTPIVFAGSVDEEDLYARVNIDYVAAVQEEVKNLIDRGNRRVAFVCGPLEQAINGKFRLKGYKQALKSAGIPYDEKLVFETDDTYKTGTLLQPALMAVNATAAMVTDDELAAGIMNGMSDTDVKVPDDFEIITSNDTKLTEMVRPKMSSITQPLYDIGAVAMRLLTKLMHNEPVDEKNVLLPYGLMKRESTK
>EEI69933 1443_CcpA_5 CcpA
MKTYYISIERAIKMDKQTITIYDVAREADVSMATVSRVVNGNANVKPATRKKVLDVIEKLDYRPNAVARGLASKKTTTVGVIVPDVTNMYFSSLARGIDDVATMYKYNIILTNSDSNSEKEIKVLNTLLSKQVDGIVFMGNEITDKLREEFKRTKTPIVLAGSVDEQNLKPSVNIDYVAAVQEEVKNLIDRGNKRVAFVCGPLEQAINGKFRLEGYKKALKSAGIPYDDKLVFETDDTYKTGTLLQPALMSVNATAAMVTDDELAAGIMNGMSDAGVKVPDKFEIITSNDTKLTEMVRPKMSSITQPLYDIGAVAMRLLTKLMNNEDVDEKNVLLPYGLMKRESTK
>WP_007725744 548_CcpA_5 CcpA
MEKQTITIYDVAREANVSMATVSRVVNGNPNVKPTTRKKVLEVIDRLDYRPNAVARGLASKKSTTVGVIIPDVTNLYFSSLARGIDDIASMYKYNIILANSDQNDLKEIQVLNTLLAKQVDGIIYMGHKISDELRAEFSRSKTPVVLAGTVDPDEQMGSVNIDYEAATEQTIAQLIANGHERIAFVSGSITQEPINGIYRLKGYKTALENAGIAYDESLIVETDYTFAAGEEAYTKLAEAGATAAFAGDDEIAVGIMNGALDHSVKIPEEFEVVTANNSKLSEMVRPKLSTITQPLYDIGAVSMRLLTKLMNKEDVDEKTIILPHNIANRGTTKQN
>WP_013710272 5491_CcpA_999 CcpA
MEKQTITIYDVAREANVSMATVSRVVNGNPNVKPTTRKKVLEVIDRLDYRPNAVARGLASKKTTTVGVIIPDVTNLYFSSLARGIDDIATMYKYNIILANSDQNDIKEVQVLNTLLAKQVDGIIYMGHKISDELRAEFSRSKTPVVLAGTVDPDEQMGSVNIDYEAATEQTIDQLIASGHERIAFVSGSITQEPINGVYRLKGYKTALENAGIAYDESLIFETAYTFTAGEEVYSKLAEAGATAVFAGDDEIAVGIMNGALDHSVKIPEEFEVVTANNSKLSEMVRPKLSTITQPLYDIGAVAMRLLTKLMNKEDVDEKTIILPHHIANRGTTKEE
>EFU74131 5473_CcpA_999 CcpA
MMEKQTITIYDVAREANVSMATVSRVVNGNPNVKPVTRKKVLDVIDRLDYRPNAVARGLASKKTTTVGVIIPDVSNMFFASLARGIDDVATMYKYNIILANSDGDSIKEVNVLNNLLAKQVDGIIFMGHRITDEIRGEFSRSKTPVVLAGSIDPDEQVGSVNIDYTSATHDAVATLANNDNKKIAFISGALIDPINGQNRLNGYKSALKDSGIEYNEGLIFEAPYSFKNGLDLVDRVLNSGATAAYVTDDELAIGLLDGLIDRGITVPDEFEIITSNNSLLTDVSRPRLSSVSQPLYDLGAVSMRLLTKMMNKEEIEQKTITLPYSIITKGSSK
>NP_815445 600_CcpA_5 CcpA
MEKQTITIYDVAREANVSMATVSRVVNGNPNVKPATRKKVLEVIDRLDYRPNAVARGLASKKTTTVGVIIPDVSNAFFASLARGIDDVATMYKYNIILANSDGDDQKEVTVLNNLLAKQVDGIIFMGHRITDDIRGEFSRSKTPVVLAGSIDPDEQVGSVNIDYTEATKDATATLAKNGNKKIAFVSGALIDPINGQNRMKGYKEALAENGLSYNEGLVFESEYKFKAGINLAERVRNSGATAAFVTDDELAIGLLDGMLDAGVKVPEEFEIITSNNSLLTEVSRPRLSSITQPLYDIGAVSMRLLTKLMNKEEIEEKTVVLPYGIDQKGSTK
>BAE73256 599_CcpA_5 CcpA
MEKQTITIYDVAREANVSMATVSRVVNGNPNVKPATRKKVLDVIDRLDYRPNAVARGLASKKTTTIGVIIPDVSNMFFSSLARGIDDIATMYKYNIILANSDGDSNKEVQVLNNLLAKQVDGIIFMGHRITEEVRGEFSRSKTPVVLAGSIDPDEQVGSVNIDYTKATEEAVSLLAKNGHEKIAFVSGALIDAINGQNRLTGYKEGLKENNLEYNEGMIFEAPYEFKEGLALVDRILNSGATAAYITDDELAIGVLDGLYDAGVKVPEDFEIITSNNTLLTDVTRPRLSSVTQPLYDIGAVATRLLTKLMNKEEIEQRTIVLPSSIMEKGSTK
>WP_002317873 5429_CcpA_999 CcpA
MEKQTITIYDVAREANVSMATVSRVVNGNPNVKPATRKKVLEVIDRLDYRPNAVARGLASKKTTTVGVIIPDVSNMFFASLARGIDNVATMYKYNIILANSDGNDQKEVNVLNNLLAKQVDGVIFMGHHITDEIRGEFSRSKTPVVLAGSIDPDEQVGSVNIDYVSATKDAVNKLAKSGNKKIAFVSGALIDPINGQNRLKGYKEALSENNLPYSEGLIFEAQYNFKDGLSLVDRIHNSGATAVYVSDDELAIGILDGLLDRGVKVPEEFEIITSNNSLLTEVARPRLTSITQPLYDLGAVSMRLLTKMMNKEEVEEKTIILPYGIEEKGSTK
>EFR68879 5468_CcpA_999 CcpA
MNRSTQMEKQTITIYDVAREANVSMATVSRVVNGNPNVKPATRKKVLEVIDRLDYRPNAVARGLASKKTTTVGVIIPDVSNMFFASLARGIDDVATMYKYNIILANSDGNDQKEVNVLNNLLAKQVDGVIFMGHHITDEIRGEFSRSKTPVVLAGSIDPDEQVGSVNIDYVSATKDAVNKLAKSGNKKIAFVSGALIDPINGQNRLKGYKEALSENNLPYSEGLIFEAQYNFKDGLSLVDRIHNSGATAVYVSDDELAIGILDGLLDRGVKVPEEFEIITSNNSLLTEVARPRLTSITQPLYDLGAVSMRLLTKMMNKEEVEEKTIILPYGIEEKGSTK
>WP_005225798 5422_CcpA_999 CcpA
MEKQTITIYDVAREANVSMATVSRVVNGNPNVKPATRKKVLEVIDRLDYRPNAVARGLASKKTTTVGVIIPDVSNMFFSSLARGIDDVATMYKYNIILANSDGDTMKEVNVLNNLLAKQVDGVIFMGHRITDEIRGEFSRSKTPVVLAGSIDPDEQVGSVNIDYTAAAKDAVSLLAKNNQKIAFVSGALIDPINGQNRLKGYKEALKENNLEYSEGLIFESPYSFKEGLALVDRIINSGATAAYVTDDELAIGVLDGLLDKGVKVPEDFEIITSNNSLLAEAARPRLSSVTQPLYDMGAVAMRLLTKMMNKEDVEQKTIVLPYGISEKSSTK
>WP_003126239 5423_CcpA_999 CcpA
MEKQTITIYDVAREANVSMATVSRVVNGNPNVKPATRKKVLEVIDRLDYRPNAVARGLASKKTTTVGVIIPDVSNMFFSSLARGIDDVATMYKYNIILANSDGDSMKEVNVLNNLLAKQVDGVIFMGHRITDEIRGEFSRSKTPVVLAGSIDPDEQVGSVNIDYTAATKDAVSLLAKNNQKIAFVSGALIDPINGQNRLKGYKEALKENNLDYSEGLIFEAPYSFKEGLALVERIMNSGATAAYVTDDELAIGVLDGLIDRGVKVPEEFEIITANNSLLAEAARPRLSSVTQPLYDMGAVAMRLLTKMMNKEEVEQKTIVLPYGISEKSSTK
>WP_016264677 1449_CcpA_5 CcpA
MEKQTITIYDVAREADVSMATVSRVVNGNPNVKPATRKKVLEVIDRLDYRPNAVARGLASKKTTTVGVIIPDVSDIYFASLARGIDDVATMYKYNIILANSDENNQKEVQVLNTLLAKQVDGLIYMGHSISDAIRAEFARSKTPIVLAGSIDPDEQVGSVNIDYVAAVKDATLKLIKNGNEKVAFICGNLDFPINSKYRLRGYKDALNEAGIPYDESLIFETEYSYSAGEALFGKVQATGATAAVVSDDELAVGVLNAAVDAGVNIPTDFEIVTSNNTKLTEMVRPKMTSISQPLYDMGAVGMRLLTKMMNKEEIDDKTILLPYSIVDRQSTK
>YP_003173477 1363_CcpA_5 CcpA
MEKQTITIYDVAREANVSMATVSRVVNGNPNVKPATRKKVLEVIERLDYRPNAVARGLASKKTTTVGVIIPDVTNMFFSSLARGIDDVATMYKYNIILANSDENNQKEVSVLNTLLAKQVDGLIFMGHELTDAIRAEFSRSKTPVVLAGSIDPDEQVGSVNIDYVAAVEEATRQLIESGNKRVALATGSLTHPINGQFRLKGYKQALEKAGVAYDESLIFENEPSYQAGLALFGKLQKVGATAVIAGDDELAVGILDGALDKGVKVPEDFEIISSNNTKLTEMTRPQLTSIDQPLYDIGAVAMRLLTKMMNKEEIEEKTVMLGFDILKRGSTK
>YP_003787887 603_CcpA_5 CcpA
MEKQTITIYDVAREANVSMATVSRVVNGNPNVKPATRKKVLEVIERLDYRPNAVARGLASKKTTTVGVIIPDVTNMFFSSLARGIDDVATMYKYNIILANSDENNQKEVTVLNTLLAKQVDGLIFMGHELTDSIRAEFSRSKTPVVLAGSIDPDEQVGSVNIDYVAAVEEATRQLLESGNKRVALATGSLTHPINGQFRLKGYKQALEKAGVAYDESLIFENEPSYQAGLALFDKLQKVGATAVIAGDDELAVGLLDGAIDKGVKVPDDFEIITSNNTKLTEMTRPQLTSIDQPLYDIGAVAMRLLTKMMNKEEIEEKTVMLGFDILKRGSTK
>GAF64270	Bacillus_sp_ts_2	ccpA	putative transcriptional regulator
MNTTIYDVAREAGVSMATVSRVVNGNPNVKPTTRKKVLEAIERLGYRPNAVARGLASKKTTTVGVIIPDISSIFFAELARGIEDIATMYKYNIILCNSDQNKDKEIHLINTLLEKQVDGIVFMGSQITEEHVEQFKRSPVPVVLAATLDTDKEVPSVNIDYKQAVYDAIKSLTEKGHSRIGMLSGSLDDPVNGYQKFAGYRAALEDSNLEFHDELIVIGDYTYDSGIEAMEKFVNLADKPTAIFAATDEMALGIIHGAQDRGYSIPDDFEVIGFDNTRLATMVRPTLTTVVQPMYDIGAVSMRLLTKYMNKEELDNHIVVLPHRIEFRQSTKQ
>EID25078	Streptococcus_pseudopneumoniae_atcc_baa_960	ccpA	catabolite control protein A
MNADDTVTIYDVAREAGVSMATVSRVVNGNKNVKENTRKKVLEVIDRLDYRPNAVARGLASKKTTTVGVVIPNITNGYFSSLAKGIDDIAEMYKYNIVLANSDEDNEKEVSVVNTLFSKQVDGIIFMGYHLTDKIRSEFSRSRTPIVLAGTVDVEHQLPSVNIDYKQATIDAVTYLAKENERIAFVSGPLVDDINGKVRLVGYKEALKKADIPYSEGLVFESKYTYEDGYALAERLISSNATAAIVTGDELAAGVLNGLADKGVSVPEEFEIIASDDSQVSRFTRPNLTTIAQPLYDLGAISMRMLTKIMHKEVLEEREVLLSHGLTERSSTRKRK
>EHJ52892	Streptococcus_macacae_nctc_11558	ccpA	catabolite control protein A
MNTDDTITIYDVAREAGVSMATVSRVVNGNKNVKENTRKKVLEVIERLDYRPNAVARGLASKKTTTVGVVIPNIANAYFSILAKGIDDIATMYKYNIVLASSDEDDDREINVINTLFAKQVDGIIFMGHHLTEKIRAEFSRARTPIVLAGTVDLDHQLPSVNIDYSKATQDAVDILARNNSKIAFVSGPLIDAINGKVRLNGYKNSLKNNNLPFKEGLVFEAQYKYQEGYNLAQRVMNSGATAAYVTEDELAAGLLNGLFEAGKKIPEDFEIITSNDSTIALYTRPNMTSISQPIYDLGAVAMRMLTKIMNKEELDEKEIILNHNIKDRGTTKP
>AEV95027	Pediococcus_claussenii_atcc_baa_344	ccpA	catabolite control protein A
MEKQTITIYDVAREAGVSMATVSRVVNGNPNVKPDTRQKVNEVIERLDYHPNAVARGLASKKSTTIGVILPDITNPFFASLARGIDDIAEMYKYNIILENSDENVNRKLEVFENLLTKQVDGVIYMGNVIDDRLREAFKNSRTPVVFAGSIDDKQALPSVSIDYKMATEESVDKLIKDGNKHIAFVSGSIEEPVNGKYRLEGYKKALKKGDITYNKKLVFETDYNYDSGVMLASDIAASDATAAFVGNDSLAAGLLNGLQDLDVKVPEEFEIISSNNTEITKMMRPQLSSVGQPMYDTGAVAMRLLTKLMNNEEIEERNIVLPFDMVFRQSTK
>CCQ92266	Clostridium_ultunense_esp	ccpA	transcriptional regulator (Lacl family)
MSVTIYDVAREAGVSMATVSRVINGSANVKPSTRKKVLRVIEELGYRPNAVARGLASKKTTTIGVILPDISSAFFAELARGIEDIANMYHYNIILSSSDQNLDKELKLINNLLEKQVDGLLFLGGNVTEDHRRIFTTSPIPIVLVATADPKHELPSVRIDLKKASYDAVSFLLGKGHTRIAFLSESFQNAMGRARYEGYVEALKEYKVPVDENLIMEIYPTYEMALKGTKTLLSLSVPPTAIFAANDEIAVGAIHSIQDQGLKVPQDIEVVGFDNTRIAEMVRPMLTSVVQPMYDIGAVSMRLLTKLINQEEIQNMEVVLPHRIEFRQSTSQPTV
>EIG27981	Streptococcus_parasanguinis_f0449	ccpA	catabolite control protein A
MNTDDTVTIYDVAREAGVSMATVSRVVNGNKNVKENTRKKVLEVIERLDYRPNAVARGLASKKTTTVGVVIPNITNSYFSTLAKGIDDIAEMYKYNIVLANSDEDDDKEVSVVNNLFSKQVDGIIFMGYHLTEKIRSEFSRSRTPVVLAGTVDVEHQLPSVNIDYKQATVDAVTQLAKHNKKIAFVSGPLVDDINGKIRLSGYKEALKAKKLSYSEGLVFESKYRYDEGYNLAERIIASKATAAFVTGDELAAGLLNGLSDHGIKVPEDFEIITSDDSQVTRYTRPNLSTIGQPLYDLGAISMRMLTKIMHKEELEEREVLLSHTINQRGTTKK
>CCG46154	Halobacillus_halophilus_dsm_2266	ccpA	catabolite control protein A
MMNVTIYDVAREANVSMATVSRVVNGNPNVKPATRKKVHDAIERLGYRPNAVARGLASKKTTTVGVIIPDISSIFFAELARGIEDIATMYNYNIILSNSDQNKDKELHLINAMLGKQVDGLVFMGGKITEDHIQEFKTSSVPIALAATVDESGETPAVNIDYQQASYEATELLLSHGNKEVAFVSGPEDTIINVQKLEGYKNAMRANGYDSPEDYIVSGDYSYDSGIEALEQLLEFDKKPTAVFVSSDEMALGVIHGAQDRGIRVPEDLEVFGFDNTRLATMVRPTLSTVVQPMYDIGAVAMRLLTKFMNKEEVEEQNVILPHRIIERNSTQQK
>EFX95802	Streptococcus_vestibularis_atcc_49124	ccpA	catabolite control protein A
MQAVFGFSLNHLLSLSFLNLIGCKRWIIMKTRNDSPTFEIAFFTLVSKRGSLSFFCKKSVKTIESVFKFCYNYYERVCIKFRKEVFLMNTDETITIYDVAREAGVSMATVSRVVNGNKNVKENTRKKVLEVIDRLDYRPNAVARGLASKKTTTVGVVIPNITNSYFATLAKGIDDIATMYKYNIVLASSDENDDHEVTVINSLFAKQVDGIIFMGHHLTEKIRAEFSRTRTPIVLAGTVDLEHQLPSVNIDYKAAVEDCVTQLAKNNEKVAFVSGPLIDDINGKLRLAGYKSGLEKNNLSYNEGLVFEAKYSYKDGFDLAQRVLNSGATAAYVGEDELAVGLLNGLFAAGKSVPEDFEIITSNDSPITSYTRPNLSSINHPLYDLGAVSMRMLTKIMHKEELEDKNVILNHGLTLRQSTK
>AIK32365	Bacillus_anthracis_gca_000742655_1	ccpA	catabolite control protein A
MNVTIYDVAREANVSMATVSRVVNGNPNVKPTTRKKVLEAIDRLGYRPNAVARGLASKKTTTVGVIIPDISNTFYAELARGIEDIATMYKYNIILSNSDQNKEKEFHLLNTMLGKQVDGIVFMGEDITDIHIEEFKKSPVPIVLAASFDEQNETPSVNIDYTQAAYDAMKHFIEQGHKRIGFVSGPFIDKAGSAKKLQGYKKALEEAGISYDENLVIDGDYTYDSGIEAFEKLWGLDEKPSAIFVSSDEMALGVIHALH
>AEP87824	Bacillus_subtilis_subsp_spizizenii_tu_b_10	ccpA	catabolite control protein A
MARGLASKKTTTVGVIIPDISSIFYSELARGIEDIATMYKYNIILSNSDQNMEKELHLLNTMLGKQVDGIVFMGGNITDEHVAEFKRSPVPIVLAASVEEQEETPSVAIDYEQAIYDAVKLLVDKGHTDIAFVSGPMTEPINRSKKLQGYKRALEDANLPFNEQFVAEGDYTYDSGLEALQHLMSLDKKPTAILSATDEMALGIIHAAQDQGLSIPEDLEIIGFDNTRLSLMVRPQLSTVVQPTYDIGAVAMRLLTKLMNKEPVEEHIVELPHRIELRKSTKS
>CEA00878	Jeotgalicoccus_sp_13mg44_air	ccpA	Catabolite control protein A
MTVTIYDVAREAKVSMATVSRVLNGNPNVKPETRKKVKDVIDRLNYRPNAVARGLASKKTTTVGVIIPDISDLYYSALARGLEDIAEMYNYQIIITNTDQDPKKERNAFLNLVSKQVDGIIFLGGKLSSDVLQDIETSKVPVVICGSGEEANDIPSVNINYYEAAKEVAAKLIADDTKNICFVTAGYSRYQESRMIEGMKEAYSDAGLNGDDYLLTEDAEDYDKGKEIFGKLLETERDAVIVISDETAIGILHGGHDHGVAMPQRLQIVSCSNTRLVTMVRPKISSIAVPLYDLGAVGMRLLTKLMNEESVDSTSVELPYSIDYRTTTR
>AIE61055	Bacillus_methanolicus_mga3_gca_000724485_1	ccpA	Catabolite control protein A
MNVTIYDVAREANVSMATVSRVVNGNPNVKPATRKKVMEVIERLGYRPNAVARGLASKKTTTVGVIIPDISSTFFAELTRGIEDIATMYKYNIILSNSDQNKEKELHLLNTMFGKQVDGIVFMSGNISSEHVEEFEKSPVPIVLAGSIEETEKIPSVNIDYEQAAYDVVQSFIEKGHKEIAFVIGPLHEPINKEKKLAGYKRALENYGIPFREDLIIEGDYTYDSGIEAIEKLLEMDARPTAIFVGSDEMALGVIHGAEDKGYKIPDDFEVISSDNTRLTLMVRPQLTTVVQPLYDIGAVAMRLLTKLMNKEEVSDQIVILPHRIEFRRSTK
>KDB01037	Lactobacillus_kunkeei_efb6	ccpA	catabolite control protein A
MEKQNVTIYDVARESGVSMATVSRVLNGNSNVRQATKEKVLKVIDDLDYRPNAVARGLASKKTTTVGVIIPDVTDGYFSSLARGIDDIATMYKYNIILANSDDNPDKEASVLNTLLSKQVDGIIFMGNEINDDLRADFKRSDCPIVLAGSVDINNSVPSVNIDYADAVKNETERLIKNGNSRIAFASGSMKQDVNKEYRLKGYVSALENNGIKFDEKLVFETKGTYEDGYDLAERIINDKITAAVATNDELAAGILNGMTDRGVSVPQDFELFTSNNTKLAKMMRPQLSSITQPLYDIGAVAMRLLTKIMNKEEIDNRYVVLGYEIVERDSTK
>EHE85827	Lactobacillus_curvatus_crl_705	ccpA	catabolite control protein A
MEKQTITIYDVAREADVSMATVSRVVNGNPNVKPATRKKVLEVINRLDYRPNAVARGLASKKTTTVGVIIPDVSDIYFASLARGIDDVATMYKYNIILANSDENNQKEVQVLNTLLAKQVDGLIYMGHSISDEIRAEFSRSKTPIVLAGSIDPDEQVGSVNIDYVAAVKDATLKLIKNGHDKVAFVCGSLKFPINSKYRLCGYKDALNEAGIAYDESLIFETEYSYSAGEALFSKIKATGATAAVVSDDELAVGVLNGAVDAGVQIPAEFEVVTSNNTKLTEMVRPKMTSISQPLYDMGAVAMRLLTKMMNKEDVNDKTILLPYSIVARESTK
>EGP66026	Streptococcus_sp_oral_taxon_056_str_f0418	ccpA	catabolite control protein A
MNTDDTVTIYDVAREAGVSMATVSRVVNGNKNVKENTRKKVLEVIDRLDYRPNAVARGLASKKTTTVGVVIPNITNSYFSTLAKGIDDIAEMYKYNIVLANSDEDDDKEVSVVNTLFSKQVDGIIFMGYHLTEKIRSEFSRSRTPVVLAGTVDVEHQLPSVNIDYKQATVDAVNFLAKRNKKIAFVCGPLVDDINGKIRLSGYKSALKSKKLSYSEGLVFESKYSYDDGYHLAERIIASKATAAFVTGDELAAGLLNGLSDRGIKVPEEFEIITSDDSQVSRFTRPNLTTISQPLYDLGAISMRMLTKIMHKEELEEREVVLAHGIYERHSTKK
>ADC48831	Bacillus_pseudofirmus_of4	ccpA	transcriptional regulator involved in carbon catabolite control
MNTTIYDVAREAGVSMATVSRVVNGNPNVKPATRKKVLEAIERLGYRPNAVARGLASKKTTTVGVIIPDISSIFFAELARGIEDIATMYKYNIILCNSDQNKDKEIHLINTLLEKQVDGIVFMGGQITEEHAEQFKRSPVPVVLAATLDTNKEIPSVNIDYKQAVYDAITHLIEQGHTQIGMVSGTLDDPVNGYQKFAGYRAALEDAKIAFNEDLIAIGDYTYDSGIEAMESLLNLEQKPTAIFASTDEMALGVIHGAQDRGYNIPQDFEILGFDNTRLATMVRPTLSTVVQPMYDIGAVSMRLLTKYMNKEEVNDHIVVLPHRIEFRDSTKS
>EHM71852	Staphylococcus_pettenkoferi_vcu012	ccpA	catabolite control protein A
MTVTIYDVAREARVSMATVSRVVNGNQNVKPETRDKVNEVIKKLNYRPNAVARGLASKRTTTVGVIIPDISNVYYSQLARGLEDIATMYQYHSIISNSDNDPVKEKEIFNNLLSKQVDGIIFLGGTISEEMKDLINKASIPVVVSGTNGKDDNIASVNIDFESAAEEITEHLIESGAQSFAFVGGDYSKKAQEDVLTGLKHVLSQHGLQLDDNMIYNGDETYKDGLRAYEQLDLAQVDALLSISDEQAIGIVHSAQDNGVKVPEELQVISFNNTRLVEMVRPQLSSVIQPLYDIGAVGMRLLTKYMKEEEIEDPNVILPHRIEYRGTTK
>CCI61093	Staphylococcus_equorum_subsp_equorum_mu2	ccpA	catabolite control protein A
MVNFENIMKTEYNNKEIAFKEEIMTVTIYDVAREARVSMATVSRVVNGNQNVKPETRDKVNDVINKLNYRPNAVARGLASKRTTTVGVIIPDISNVYYSQLARGLEDIATMYKYHSIISNSDNDPSKEKEIFNNLLSKQVDGIIFLGGTISEEIKELINKSSVPVVVSGTNGKDEGISSVNIDFKSAAKQITNQLIENGAKTFAFVGGDYSKKAQEDVLVGLKDVLAEHKLSLDESLIFNGNETYKDGLRAFDALKSAKPDAILSISDEQAIGLVHAAQDAGINVPESLQIVSFNNTRLVEMVRPQLSSVIQPLYDIGAVGMRLLTKYMNDEEIEEPNVILPHRVEYRGTTK
>EFT43930	Enterococcus_faecalis_tx0017	ccpA	catabolite control protein A
MEKQTITIYDVAREANVSMATVSRVVNGNPNVKPATRKKVLEVIDRLDYRPNAVARGIDDVATMYKYNIILANSDGDDQKEVTVLNNLLAKQVDGIIFMGHRITDDIRGEFSRSKTPVVLAGSIDPDEQVGSVNIDYTEATKDATATLAKNGNKKIAFVSGALIDPINGQNRMKGYKEALAENGLSYNEGLVFESEYKFKAGINLAERVRNSGATAAFVTDDELAIGLLDGMLDAGVKVPEEFEIITSNNSLLTEVSRPRLSSITQPLYDIGAVSMRLLTKLMNKEEIEEKTVVLPYGIDQKGSTK
>BAH45141	Brevibacillus_brevis_nbrc_100599	ccpA	catabolite control protein A
MPVTIYDVAREAGVSMATVSRVVNGNPNVKPLTRKKVLAAIERLGYRPNAVARGLASKKTTTVGVIIPDISSLFFSELARGIEDIATMYKYNIILCNSDQRMEKELQLINTLLEKQVDGLLFLGAEIKEDHLQALTSTSVPTVLAATRDADNVLPSVSIDHFQAAYDATEALVARGHKRIAMIAGPANDPLAGLMRYEGYKKALKDAGIELDEELIATGNYFYESGLSTTKGFLALKNPPTAIFAANDEMAIGAIHAIQDSGLNVPGDIEVIGHDNIRLVEMVRPRLTSVVQPMYDIGAVAMRLLTKYMNNENVEEHVVLLPHRIEYRESTKPEQA
>CCF14661	Brevibacillus_laterosporus_gi_9	ccpA	catabolite control protein A
MATVSRVVNGNPNVKPLTRKKVMTAIERLGYRPNAVARGLASKRTTTVGVIIPDISSQFFSELARGIEDIATMYKYNIILCNSDHRLEKELQLINTLLEKQVDGLLFMGAEIKEDHFHSLKTASIPTVLAATRDPEGKLPAVTIDHFQAAYDATQALIRRGHKRIAIITGPMSYPLEGLVRFEGYKQALLDAGLPYDEQLVANGSFRYESGLQSMGDFMKLAEPPTAVFAASDEMAIGAIHAVQDLGHSVPEDVEVIGHDNVRLAEMVRPRLSTVVQPMYDIGAVAMRLLTKYMNNEQVEDHIVLLPHRIEYRQSTKEMAEE
>EGV07844	Streptococcus_constellatus_subsp_pharyngis_sk1060_ccug_46377_gca_000223295_2	ccpA	catabolite control protein A
MEVIDRLDYRPNAVARGLASKKTTTVGVVIPNITSSYFATLAKGIDDIAEMYKYNIVLANSDEDDDKEVSVVNTLFSKQVDGIIFMGYHLTEKIRSEFSRSRTPVVLAGTVDVEHQLPSVNIDYKQATMDAVERLTKNNKKIAFVSGPLVDDINGKIRLIGYKEALKKAKLSYSEGLVFESKYSYEDGYQLAERVIASKATAAFVTGDELAAGLLNGLSDKGVNIPEDFEIITSDDSQVARFTRPNLTTIGQPLYDLGAISMRMLTKIMHKEELEEREVVLAHGLIERRSTRK
>CEE02366	Bacillus_thermoamylovorans	ccpA	Catabolite control protein A
MNNITIYDVAREANVSMATVSRVVNGNPNVKPATRKKVMEVIDRLGYRPNAVARGLASKRTTTVGVIIPDISSTNFSEMARGIEDIAMMYNYNIILSNSDQNKEKEFHLLNTMLAKQVDGIIFMSGNVTKEHVEKFEKSSVPIVLAGSIEETGKLPSVNIDYEQAAYDATTYFINKGHKKIGYVFGPLQEPINGVKKMAGFKRALTEAGIEYDENYVFDGDYTYDSGIEAAEKLLELDEKPTAICVGTDEMAIGVVHGLQDRGYKIPEDIEIISANNTRLAVMVRPQLTTIVQPLYDIGAVSMRLLTKYMNKEEVTDHVVVLPHRIEVRNSTK
>EIF37466	Streptococcus_sp_sk643	ccpA	catabolite control protein A
MNTDDTVTIYDVAREAGVSMATVSRVVNGNKNVKENTRKKVLEVIDRLDYRPNAVARGLASKKTTTVGVVIPNITNGYFSTLAKGIDDIAEMYKYNIVLATSDEDDDKEVSVVNTLFSKQVDGIIFMGYHLTEKIRSEFSRSRTPVVLAGTVDIEHQLPSVNIDYKQATIDAVSYLVKENERIAFVSGPLVDDINGKVRLVGYKDALKKAGISYSEGLVFESKYTYEDGYALAERLISSNATAAVVTGDELAAGVLNGLSDKGILVPEEFEIITSDDSQISRYTRPNLTTVAQPLYDLGAISMRMLTKIMHKEELEEREVLLPHGLTERRSTRKRK
>AEN78721	Lactobacillus_ruminis_atcc_27782	ccpA	Catabolite control protein A
MEKQTITIYDVAREAAVSMATVSRVVNGNPNVKPATRKKVLEVIDRLDYRPNAVARGLASKKTTTVGVIIPDVTNVYFSSLARGIDDVAAMYKYNIILANSDGNEQKEIQMLNTLLAKQVDGIIFMGNNLTDELRTQFARSKTPIVLAGSVDPKEEVESVHIDYVAAVEEAVNDLVNHGNKRIAFISGPLDEPINGEYRLKGYKNVLKSNGIEFDEELVFETDSSYRSGEVLWPALSSANVTAAFVGDDELACGVLNGAKDAGVKVPEEFEVVTSNNSKLTEIVRPQLSSITQPLYDIGAVSMRLLTKMMNNEEEEGAQKTVELPYGFIKRASTK
>CCO11664	Carnobacterium_maltaromaticum_lma28	ccpA	catabolite control protein A
MEKQTITIYDVAREANVSMATVSRVVNGNPNVKPTTRKKVLEVIDRLDYRPNAVARGLASKKTTTVGVIIPDVTNLYFASLARGIDDIATMYKYNIILANSDQNDVKEVQVLNTLLAKQVDGIIYMGHKITDEMRAEFSRSKTPVVLAGTVDPDEQVGSVNIDYQAATEKVITQLIAKGNKRVAFITGSLLEPINGVYRLNGYKNALKKAGIKFDESLIFESEYSYKAGEALWDKLAGAKATAAFVGDDELAIGVLNGAIDHGVKIPANFEVITSNNSKLTEMVRPRLSTITQPLYDIGAVSMRLLTKLMNKEEVDEKTIVLPYNIADRDTTKK
>EGK11805	Desmospora_sp_8437	ccpA	catabolite control protein A
MGRKKETVTIYDVAREAGVSMATVSRVVNGNPNVKPLTRKKVLETIRRMGYRPNAVARGLASKRTTTVGVVIPDISYAFFAELARGIEDIANMYHYNIILCNSDLKKDKELQLIEALFEKQVDGLLFLGGKVTDEHREIFSGSDVPVVLAATRDDKENRPYVTIDQVQAAKEATGVLIREGHQRIGLLGGPLTDPIIGYPRYLGYKEALLESGLPFEEKWIRMGNYRYDSGLKAAKELLETEEGPTAIFAVNDEMAAGAIHAAQDLGKRVPEEISVIGFDNIPLATQVRPLLSTVAVPMYDIGAVAMRLLTKYMNDEPIENNQVVLEYRLELRDSTRLQGEPAH
>EJW17481	Paenibacillus_alvei_dsm_29	ccpA	catabolite control protein A
MTVTIYDVAREAGVSMATVSRVVNNNPNVKPQTRKKVYEAIERLGYRPNAVARGLASKKTTTVGVVIPDISNSIFAEVARGIEDIANMYHYNIILCNADKKKEKEIRVINTLLEKQVDGLLFMGGVVTEDHVQAFRTASVPIVLCATTDEHGIIPSVDIDHEAAAFDAVNTLIRHGHRDIAMISGTLQDPANGFARFQGYKRALEGAGVEYKEDLVRIGNYRYESGVEAMKYFLGLKKRPTAIFAATDEMAIGAIHCIQDAGLKVPDDFSVISVDNIRMASMVRPQLTTVAQPMYDIGAVAMRLLTKLMKKENVEHSRVILPHETILRLSVSEV
>AEF24789	Streptococcus_parauberis_kctc_11537	ccpA	catabolite control protein A
MVIPNIANSYFSILAKGIDDIAAMYKYNIVLASSDEDDDKEVNVVNTLFAKQVDGIIFMGHHLTEKIRAEFSRSRTPIVLAGTVDLEHQLPSVNIDYKLAVSNVIDILVENHKKIAFVSGPLIDDINGKVRLLGYKEGLRKNKLDYKEGLVFEANYSYKEGFELAQRVINSGATAAYVGEDELAAGLLNGLFAAGKNVPEDFEIITSNDSPVVDYTRPNLSSISQPVYDLGAVSMRMLTKIMNKEDLEEKEILLNHGIKRRGTTK
>EKU17075	Streptococcus_intermedius_ba1	ccpA	catabolite control protein A
MNTDDTVTIYDVAREAGVSMATVSRVVNGNKNVKENTRKKVLEVIDRLDYRPNAVARGLASKKTTTVGVVIPNITSSYFATLAKGIDDIAEMYKYNIVLANSDEDDDKEVSVVNTLFSKQVDGIIFMGYHLTEKIRSEFSRSRTPVVLAGTVDVEHQLPSVNIDYKQATMDAVECLAKGNRKTAFVSGPLVDDINGKIRLAGYKEALKKAKSSYSEGLVFESKYSYDDGYQLAERVIASKATAAFVTGDELAAGLLNGLSDKGVNVPEDFEIITSDDSQVARFTRPNLTTIGQPLYDLGAISMRMLTKIMHKEELEEREVVLAHGLIERCSTRK
>AFJ63151	Bacillus_amyloliquefaciens_y2	ccpA	transcriptional regulator
MYPVKGVVSVSNITIYDVAREANVSMATVSRVVNGNPNVKPTTRKKVLEAIDRLGYRPNAVARGLASKKTTTVGVIIPDISSIFYSELARGIEDIATMYKYNIILSNSDQNLEKELHLLNTMLGKQVDGIVFMGGNITDEHVEEFKRSPVPIVLAASVEEQGETPSVAIDYEQAIYDAVKLFIDKGHRDIAFVSGPMQEPINRSKKLQGYKRALEEAAIPFNEQFVAEGDYTYDSGMEALQSLMGLDRKPTAILSATDEMALGIIHAAQDQGLSIPDDLDIIGFDNTRLSLMVRPQLSTVVQPTYDIGAVAMRLLTKLMNKEPVEEHIVELPHRIELRQSTKS
>ERL65455	Lactobacillus_shenzhenensis_ly_73	ccpA	CcpA
MDKQTITIYDVAREANVSMATVSRVVNGNPNVKPATRQKVLKVIEKLDYRPNAVARGLASKKTTTVGVVIPDITNIYFSTLARGIDDVATMYKYNIILANSDENSQKEVSTLDNLFAKQVDGLIYMGHNISDAVRAEFSRAKTPIVLAGSVDPDEQVASVNIDYKAAVKEAVALLLQKGAKKIAFVSSAMNQPINGEYRLSGYTEALAEAKIPYDGNLVFETDYNFRAGEALWDKLQAVGADAAYVADDELSVGVLDGALDHGAKVPKDFQIITSNNTFLTEITRPQLSSISQPLYDIGAVAMRLLTKMMNKETVSEKTVLLPFTITERSSTKK
>EGL90700	Streptococcus_oralis_sk255	ccpA	catabolite control protein A
MIDRLDYRPNAVARGLASKKTTTVGVVIPNITNGYFSTLAKGIDDIAEMYKYNIVLANSDEDDEKEVSVVNTLFSKQVDGIIFMGYHLTEKIRSEFSRSRTPVVLAGTVDIEHQLPSVNIDYKQATIDAVTHLLQENEKIAFVSGPLVDDINGKIRLIGYKEALKKAGIPYSEGMVFESKYSYNDGYALAERLVSSQATAAVVTGDELAAGVLNGLADHGISVPEEFEIITTDDSQIARFTRPNLTTIAQPLYDLGAISMRMLTKIMHKEELEEREVLLPHGLTERRSTRKRK
>BAM47036	Amphibacillus_xylanus_nbrc_15112	ccpA	catabolite control protein A
MNVTIYDVAREANVSMATVSRVVNGNPNVKPATRKKVLKTIEELGYRPNAVARGLASKRTTTVGVIIPDISNMFLAELARGIDDIANMYKYNIILSNSDQNIDKEIKLINSMLEKQVDGIVYMGSKIQDEHLKEFKTSPVPIVLAATIEPTNAIPSVNIDYEAAGYAATKLLIDNGHKQIAFITGTDETTANIAKSVGFNRALEEAGLSVSPDFIYSGDLSYDSGVKAVEELFKLDNKPTAIFASSDEIALGVIHGIQDLGLSVPNDVEVIGFDNTRLATMIRPTLSTVVQPIYDIGAVAMRLLTKYMNKEEVEYSNVILPHQIIKRNSTK
>AIM63946	Weissella_ceti_gca_000750535_1	ccpA	Glucose-resistance amylase regulator
MEKQTVTIYDVAREANVSMATVSRVVNGNANVKAGTKEKVQAVIKELGYRPNAIARGLASKRTTTIGLILPDLTDQYYVELARGIDDVAKMYKYQIILTSAGESNEKNLEVIDNLLGKQVDGIIYMGNHIDEDVDERLDSIDVPVVFAGSVDSENQHPSVNINYIEAFEQATGMLLANDHEKVAFISGDLEHAINKDHKLKGYQVALEKKGMAVDPDLIFQGSYVYESGYAMAKDIIATGATAAIAVNDSMAAGVLNGLTDAGVKIPADFEIITSNNTALTSMTRPQLSSITQPIYDLGAVAMRVLTKLLDHDELAEKQIELPHGYVERATTN
>EAO74088	Streptococcus_agalactiae_cjb111	ccpA	catabolite control protein A
MATVSRVVNGNKNVKENTRKKVLEVIDRLDYRPNAVARGLASKKTTTVGVVIPNIANSYFSILARGIDDIAAMYKYNIVLASSDEDDDKEVNVVNTLFAKQVDGIIFMGHHLTEKIRAEFSRSRTPIVLAGTVDLEHQLPSVNIDYKAAAVDVIDILAGNHKDIAFVSGPLIDDINGKVRLAGYKEGLKKNGLNFKEGLVFEANYRYAEGFALAQRVINAGATAAYVAEDELAAGLLNGLFEAGKRVPEDFEIITSNDSPIAQYTRPNLTSISQPVYDLGAVSMRMLTKIMHKEELEEKEIVLNHGIVKRGTTNN
>ETK25655	Paenibacillus_larvae_subsp_larvae_dsm_25719	ccpA	catabolite control protein A
MTVTIYDVAREAGVSMATVSRVVNNNPNVKPQTRKKVFEAIERLGYRPNAVARGLASKKTTTVGVVIPDISNSIFAEVARGIEDIANMYHYNIILSNADKKKEKEIRVINTLLEKQVDGLLFMGGVVTDDHIGAFRTSSVPVVLCGTADEQKLVPSVDIDHEKAAFDAVNVLIENGHRNIAMITGSLQDPANGYARYHGYKRAMESAGILLREEFVRIGNYRYESGIEATDYFLQLEKRPTAIFSATDEMAIGAIHKIQDSGLKVPDDISVISIDNIRMASMVRPQLTTVAQPMYDIGAVSMRLLTKLMNKEMMEQTQVILPHEVIYRNSVARHS
>EAL05508	Listeria_monocytogenes_serotype_1_2a_str_f6854	ccpA	catabolite control protein A
MNVTIYDVAREANVSMATVSRVVNGNPNVKPVTRKKVLDVINQLGYRPNAVARGLASKRTTTVGVIIPDISNVFYAELARGIEDIATMYKYNIILSNSDENEDKELQVLNTLLGKQVDGIIYMGERISEQLQEEFDRSPAPVVLAGAVDMENKFASVNIDYKQATKEAVKRFVDNGHKQIAFVSGSLNEPVNREMKLAGYKEALEEAGIAYQEDYIIEAKYNYNAGVKVWAELSALSKKPNAVVVADDELAIGILNAALDAGIKVPEDLEVMTSNNTKLTLMSRPQL
>EPE62877	Exiguobacterium_sp_s17	ccpA	catabolite control protein A
MNSNNITIYDVAREAGVSMATVSRVVNGNPNVKPTTRKKVQDAIDRLGYRPNAVARGLASKKTTTVGVIVPDISNIFFADLARGIEDVATMYKYNIILGNSDSNRDKEIHLLNTLLGKQVDGIIFMGGRLHEDLVEEFKKSPVPIVLAATLNQGYDLPAVNIDYEQAAYDATKMLIGHGHKQVGFITGPLEQQINGEKKFSGYRSALEDAGLPFRENDVILGNYTYASGLEAMQKMLERDDCPKAIFAGTDEMALGVIHAIQDAGYSVPNDFEVVGHDNTRLATMIRPKLTTVVQPMYDIGAVAMRLLTKILNAEEIEEKNVVLPHRIERRDSLRKD
>AEN99289	Lactobacillus_sanfranciscensis_tmw_1_1304	ccpA	putative catabolite control protein A
MNGFFYYLNVNGYSAILVDNKSILKEGRVTKMKKKETVTIYDVAREASVSMATVSRAINHNHNVKPETEKKVLDVVKRLNYRPNDVARGLASKKTTTVGVIIPNVTNSYFAALARGIDDIAEMYQYNIILTNSDGDEKKELKALNTLYSKQVDGLIFMGNEISEAVRSDMSNERIPVVLAGSVDFQNQFNSVNIDYRKAVYAQTNELLKNGNDRVAFVASHLNRSINKDYRIEGYKDALRDAGIPFRKTLLFEANEATYDSGYKLRNKLVQEEVTAAIVSNDDVAAGVMNSMSDSGINVPEQFEVATSDNTKLTEMTRPMLSTITQPLYDIGAVSMRLLTKLMKNEEVSERNILLPFGLKDRNSTK
>AHD06101	Paenibacillus_larvae_subsp_larvae_dsm_25430	ccpA	catabolite control protein A
MRKVKECRIILCNNKCAETYFVIIGESDVTVTIYDVAREAGVSMATVSRVVNNNPNVKPQTRKKVFEAIERLGYRPNAVARGLASKKTTTVGVVIPDISNSIFAEVARGIEDIANMYHYNIILSNADKKKEKEIRVINTLLEKQVDGLLFMGGVVTDDHIGAFRTSSVPVVLCGTADEQKLVPSVDIDHEKAAFDAVNVLIENGHRNIAMITGSLQDPANGYARYHGYKRAMESAGILLREEFVRIGNYRYESGIEATDYFLQLEKRPTAIFSATDEMAIGAIHKIQDSGLKVPDDISVISIDNIRMASMVRPQLTTVAQPMYDIGAVSMRLLTKLMNKEMMEQTQVILPHEVIYRNSVARHS
>EHE27674	Streptococcus_pneumoniae_ga47283	ccpA	catabolite control protein A
MLEVIDRLDYRPNAVARGLASKKTTTVGVVIPNITNGYFSSLAKGIDDIAEMYKYNIVLANSDEDNEKEVSVVNTLFSKQVDGIIYMGYHLTDKIRSEFSRSRTPIVLAGTVDVEHQLPSVNIDYKQATIDAVSYLAKENERIAFVSGPLVDDINGKVRLVGYKETLKKAGIAYSEGLVFESKYSYDDGYALAERLISSNATAAVVTGDELAAGVLNGLADKGVSVPEDFEIITSDDSQISRFTRPNLTTIAQPLYDLGAISMRMLTKIMHKEELEEREVLLPHGLTERSSTRKRK
