# Supplementary material for: ASPEN, a methodology for reconstructing protein evolution with improved accuracy using ensemble models
Source: eLife. 2019 Oct 17;8:e47676. doi: 10.7554/eLife.47676 (PMC6797483; doi:10.7554/eLife.47676)
Supplement: Supplementary file 1. [file elife-47676-supp1.zip › LacI_sequences_by_orthoset/cscR.fasta]

>YP_088000 1482 CscR
MLMVSLKDVAKEAGVSLMTVSRALKSPDKLSPKTYKVVKEVIDRLGYVPNLAAQHIRGVAANTIGVLSLGTATTPFSVEILLGIEQTVRQHGWNSFVINTFENDSQAMEDAVEQMLSHRPSAIIIARNGLKNVSIPEKLRSFPLVLANCQTQDMAVAAYIPDDYQGQRVVVDRIVAKGYQRPLFLHIPKNYIATAKRRQAFEDAWANHSGQKPVQFFMRRDGEDYFEGAQPLIDYLEKPDPLPFDVIICGNDRIALVAYQLLLAKGYRIPEDVAVCAYDNMVGIAQLFIPPLTTVELPHYQMGQEAALHLIEGRKDRDIHQLPCPLIEGESC
>YP_233853 1481 CscR
MTSVKDVAKLAGVSLMTVSRALNDPGKLSPETYQRVRNAIDELQFVPSLSARRIRGDNLQTRTIGVFALDTATTPFAVELLLSIEQTAQQAGWNVFILNLLSNPPTDQNIDLMLSHRPDGLIFSAMGLRKVSIPQRLKSKPLVLANCVADDSSLVSYVPDDEMGQYRALHHAFSKGYRRPLFINLPKQSLAWEIRQAGMQRACEAFGLARDELLQYNLSEHDAYWETAAILARHMLDGRPQFDILICGNDRIAFCAYQLLLGQGLKIPGDVAVLGYDNMIGIAELFIPALTTVQLPYYEIGRNAARHLIDSIEVSGSQPVDCPLVVRESL
>WP_007246158 1466 CscR
MTSVKDVARLAGVSLMTVSRALNNPEKLSPETYQRVRSAIDELQFVPSLSARRIRGDNLQTRTIGVFALDTATTPFAVELLLSIEQTAQQAGWNVFILNLLSNPPTDQNIDLMLSHRPDGLIFSAMGLREVSIPQRLKSKPLVLANCVADDSSLVSYVPDDETGQYRALHHAFSQGYRRPLFINLPKQSLAWEIRQAGMQRACLAFGLAADEHMQYNLSEHDAYWETAAILERHMIDGRPQFDILVCGNDRIAFCAYQLLLGRGLKIPADVAVLGYDNMIGIAELFIPALTTVQLPYYEIGRNAARHLIEGLDVSGTQPVDCPLVVRESL
>YP_277270 1479 CscR
MTSVKDVARLAGVSLMTVSRALNNPEKLSPETYQRVRSAIDELQFVPSLSARRIRGDNLQTRTIGVFALDTATTPFAVELLLSIEQTAQQAGWNVFILNLLSNPPTDQNVDLMLSHRPDGLIFSTMGLREVTIPQRLKSKPLVLANCVADDSSLVSYVPDDETGQYRALHHAFSQGYRRPLFINLPKKSLAWKIRQAGMQRACQAFGLATGELLQYDLSEHDAYGETAAILERHMIDGRPQFDILICGNDRIAFCAYQLLLGRGLKIPGDVAVLGYDNMIGISELFIPALTTVQLPYYEIGRNAARYLIDGLEVSGAQPVDCPLVVRESL
>WP_005887746 1491 CscR
MTSVKDVARLAGVSLMTVSRALNNPEKLSPETYQRVRSAIDELQFVPSLSARRIRGDNLQTRTIGVFALDTATTPFAVELLLSIEQTAQQAGWNVFILNLLSNPPTDQNIDLMLSHRPDGLIFSAMGLREVSIPQRLKSKPLVLANCVADDSSLVSYVPDDETGQYRALHHAFSQGYRRPLFINLPKQSLAWKIRQAGMQRACQAFGLATGELLQYNLSEHDAYGETAGILERHMTDGRPQFDILICGNDRIAFCAYQLLLGRGLKIPGDVAVLGYDNMIGISELFIPALTTVQLPYYEIGRNAARHLIEGLEVSGTQQVDCPLVVRESL
>YP_002802232 1470 CscR
MVSVKDVARLAGVSPMTVSRAINTPEKLNPETLAKVRQAIEALNYVPSLSARKIRGGHSSGKTIGVFALDTATTPFAVEMLLSVERTAREHGWNVFILNLFEIPPSQQAIDLMLSHRPDGIVFSTMQLRELEIPPALLGKPLVLSNCMSTGPGVACYVPDDADGQYRAMRQALGRGYRRPLCINLPRHSLAWKLRQQGLSRALAEAGIPADSVRQYDISTDDAYGETVAELERRLDETNGRPAFDLLVCGNDRIALVAYQYLLSRGLRIPADVAVLGYDNMVGIAELFYPPLSTVQLPYYEMGRRAAQHLIEERDEPFTHWVPCPVVSRQSW
>YP_260341 1480 CscR
MASVKDVARLAGVSFMTVSRALNTPEKVNQETLAKVLQAVETLGYVPSLSARKIRGGASRGKTIGVFALDTATTPFAVEMLLSMERTAREHGWNIFILNVFEVPPSQQTIDLMLSHQPDGIIFSAMQLRTVEIPAGLRSLPLVLSNCVSLEPGVACYVPDDADGQYQAVRHALKRGYRRPLCINLPQASLAWQPRQLGLCRALAEAGISVADVPQYSLSQDDAYQETLSVLETQLRESQEGPAFDLLICGNDRIALVAYQYLLSRGLRIPNQVAVLGYDNMIGVAELFYPPLSTVQLPYYEMGRRSVQYIIECRNEPGIQRVECPVVERESC
>YP_001478312 258 CscR
MASLKDVAKLAGVSLMTVSRAINEPDKLRPDTYQRVKLAIDQLDYVPDLAARRIRGDSSRVQTLGVLALDTATTPFSVDMILSIEKTAREHGWNSFVVNLFADDSAEHTIDLLLAHRPDGVIFTTMGLRQVSLPAKLLDKKLVLANCVCPEHAVASYIPDDEQGQYDAMRTLIAKGYRAPLCIHLPENTLAAGLRRRGLERAWREAGGDVERLRQYHLDLTDGDEHYRDSVELLQRHFSPGQRDCDVVVCGNDRVAFMVYQVLLAQGWKIPQQVGVLGYDNMVGIGQLFLPPLTTVQLPHYELGRQAALHLINQLDHRETRKVACPLLLRESL
>WP_006658530 1464 CscR
MVLLKDVAKLAGVSMMTVSRAINNPEKLKKETLARIQKAISETGYTPDLSARMIRGTRSGQKPRTIGVLALDTATSPFSVDITLSIEETARSHGWNSYVVNMLEGDDPEAIASLLFSHRPDGIIYTTMGLRQVEITKHMMKVPLVLANCESLNVQTASYVPDDEDGQYNAVNALLNAGYRRPLCLYLPANHPATIRRSLGVKRACEEHGIHADTLIHHFLMMDNYSDIPEIVRQQIHHGKANFDSVICGNDRIAFIVYQILLESGLKIPKDVAVVGYDNMVGIGELFIPPLSTVQLPHYEIGKRSALHIINGETHRDTVYISSPWLPRDSI
>YP_002849719 1492 CscR
MASLKDVAQRANVSLMTVSRAINEPERLRPETYKKVMEAVDALGYVSDLSAKKIRGAKTTANTIGVLALDTMTTPFSVEITLSIEETARAHGWNSFVVNMFSNDKPEKMVDLLLAHRPDGIIYTAMGLRQVPVPEKLHKYRCVLANCESTSGPFPTYIPDDEQGQYLGVKALLAAGYRQLLCIHLPKGIVATDRRRAGMERACREAGVDPDAMFHHYLPPGERHHIDAAEIAGHYLSGARPMFDAVVCGNDRVAFVIYQVLLGRGLRIPQDVAVLGYDNMVGTGELFLPPLSTVQLPHYEIGRLSALHLIQGLDHRDTVRVDSPWLPRASI
>YP_002236722 1474 CscR
MASLKDVAKLANVSLMTVSRALNTPERLKPETLARVQAAIAETNYVPDLSAKKIRGARATPSTIGVLALDTVTTPFSVEITLSIEETARAHGWNSFVVNMFSDDSPEAVVDLLLSHRPDGIIFTTMGLRQVPLPDKLLTLPCVLANCESLSQPVASYIPDDEQGQYDAVKALLAAGYRHPLCLHLPASQLATIRRRQGLERACREAGIEPDHLIHSYMGQGDEHYHDIPAVVLAHIREGKPGFDSVICGNDRIAFMVYQTLLGQGLRIPQDVAVVGYDNMVGIGDLFLPPLSTVQLPHYDIGRLSALHIIHGDNHRETRKVASPWLPRASH
>YP_001336891 259 CscR
MAEEKMASLKDVAKLANVSLMTVSRALNTPERLKPETLARVQAAIAETNYVPDLSAKKIRGARATPSTIGVLALDTVTTPFSVEITLSIEETARAHGWNSFVVNMFSDDRPEAVVDLLLSHRPDGIIFTTMGLRQVPLPEKLLTLPCVLANCESLSQPVASYIPDDEQGQYDAVKALLAAGYRRPLCLHLPASQPATIRRRLGLERACREAGIEPDHLSHSYMGQGDEHYHDIPAVVLAHIREGKPGFDSVICGNDRIAFMVYQTLLGQGLRIPQDVAVVGYDNMVGIGDLFLPPLSTVQLPHYDIGRLSALHIIHGDNHRETRKVASPWLPRASH
>YP_001907824 1488 CscR
MTSLKDVAKRASVSLMTVSRAINNPGLLSQETYRRVKLAIEELNYVPDFSARKIRGEGAPPSIGVLALDTATTPFSVDLLLSLEKTAQQHGWSTFVVNLFDDNDAEQAVDKLLSFRPAGIVFTTMGLRKVHIPERLSGKPLVLANCVTDDRAVASYIPDDFHGQYLATHKMITQGYRKPLCIYLPDCTLAGVRRRQGFELAWQEAGVPDAARQQHLPFGDQYYLDTAKIIAAHLRDGRPDFDLLVCGNDRIAFVAYQYLLAAGLRIPQDVAILGYDNMVGIGELFLPALSTVQLPHLDIGREAALHIIEQRNDVETHQLSSPLLLRASTR
>WP_010279285 1471 CscR
MVSLKDVAQLAGVSMMTVSRVLNHPDTVRPETRKRVMQAVQTLNYIPDHSARKIRTQRNNASTIAILARDTATTPFSVEILLAIEQTAREKGWNSFLINIFSEQDSERAVRQLLAQRPDGIIYTTMGLRHVTLPDVLKGENVILANCQSDDKSLPAYIPNNFDAQYQATRYLIDRGYQKPLCFWLPDAEAASRDRRNGFEHAWQTAGRSLSDTSQHHMMLGDEHYTDLAELLAIKLKDNHPDFDVLICGNDRIAFIAYQVLLAHGIAIPEQVAVLGFDNQVGMGNLFLPPLSTIQLPHDEIGRQATLHIIENRENGGCQQLPCPLLIRSST
>YP_670283 252 CscR
MDLASDVCFCYSARFTANGLGMASLKDVARLAGVSMMTVSRVMHNAESVRPATRDRVLQAIQTLNYVPDLSARKMRAQGRKPSTLAVLAQDTATTPFSVDILLAIEQTASEFGWNSFLINIFSEDDAARAARQLLAHRPDGIIYTTMGLRHITLPESLYGENIVLANCVADDPALPSYIPDDYTAQYESTLHLLAAGYRQPLCFWLPESALATGYRRQGFEQAWRDAGRDLAEVKQFYMATGDDHYTDLESLLNAHFQSGKPDFDVLICGNDRAAFVAYQVLLAKGVRIPQDVAVMGFDNLVGVGHLFLPPLTTIQLPHDIIGREAALHIIEGREGGRETRIPCPLLIRCST
>YP_002413401 1484 CscR
MACFTYLPTWLLVGENRGGIGYNCPGIIVIFYCIAVSGDRASRISLDLASDVCFCYSARFTANGLGMASLKDVARLAGVSMMTVSRVMHNAESVRPATRNRVLQAIQTLNYVPDLSARKMRAQGRKPSTLAVLAQDTATTPFSVDILLAIEQTASEFGWNSFLINIFSEDDAARAARQLLAHRPDGIIYTTMGLRHITLPESLYGENIVLANCVADDPALPSYIPDDYTAQYESTQHLLAAGYRQPLCFWLPESALATGYRRQGFEQAWRDAGRDLAEVKQFHMATGDDHYTDLASLLNDHFKSGKPDFDVLICGNDRAAFVAYQVLLAKGVRIPQDVAVMGFDNLVGVGHLFLPPLTTIQLPHDIIGREAALHIIEGREGGRVTRIPCPLLIRCST
>YP_311331 251 CscR
MMTVSRVMHNAESVRPATRDRVLQAIQTLNYVPDLSARKMRAQGRKPSTLAVLAQDTATTPFSVDILLAIEQTASEFGWNSFLINIFSEDDAARAARQLLAHRPDGIIYTTMGLRHITLPESLYGENIVLANCVADDPALPSYIPDDYTAQYESTQHLLAAGYRQPLCFWLPESALATGYRRQGFEQAWRDAGRDLAEVKQFHMATGDDHYTDLASLLNAHFKSGKPDFDVLICGNDRAAFVAYQVLLAKGVRIPQDVAVMGFDNLVGVGHLFLPPLTTIQLPHDIIGREAALHIIEGREGGRVTRIPCPLLIRCST
>YP_002387820 1486 CscR
MACFTYLPIWLLVGENRGGIGDNCPGIIVIFYCIAVSGDRALDLASDVCFCYSARFTANGLGMASLKDVARLAGVSMMTVSRVMHNAESVRPATRDRVLQAIQTLNYVPDLSARKMRAQGRKPSTLAVLAQDTATTPFSVDILLAIEQTASEFGWNSFLINIFSEDDAARAARQLLAHRPDGIIYTTMGLRHITLPESLYGENIVLANCVADDPALPSYIPDDYTAQYESTQHLLAAGYRQPLCFWLPESALATGYRRQGFEQAWRDAGRDLAEVKQFHMATGDDHYTDLASLLNDHFKSGKPDFDVLICGNDRAAFVAYQVLLAKGVRIPQDVAVMGFDNLVGVGHLFLPPLTTIQLPHDIIGREAALHIIEGREGGRVTRIPCPLLIRCST
>YP_003222790 246 CscR
MDLASDVCFCYSARFTANGLGMASLKDVARLAGVSMMTVSRVMHNAESVRPATRDRVLQAIQTLNYVPDLSARKMRAQGRKPSTLAVLAQDTATTPFSVDILLAIEQTASEFGWNSFLINIFSEDDAARAARQLLAHRPDGIIYTTMGLRHITLPESLYGENIVLANCVADDPALPSYIPDDYTAQYESTQHLLAAGYRQPLCFWLPESALATGYRRQGFEQAWRDAGRDLAEVKQFHMATGDDHYTDLASLLNAHFKPGKPDFDVLICGNDRAAFVAYQVLLAKGVRIPQDVAVMGFDNLVGVGHLFLPPLTTIQLPHDIIGREAALHIIEGREGGRVTRIPCPLLIRCST
>YP_404116 250 CscR
MASLKDVARLAGVSMMTVSRVMHNAESVRPATRDRVLQAIQTLNYVPDLSARKMRAQGRKPSTLAVLAQDTATTPFSVDILLAIEQTASEFGWNSFLINIFSEDDAARAARQLLAHRPDGIIYTTMGLRHITLPESLYGENIVLANCVADDPALPSYIPDDYTAQYESTQHLLAAGYRQPLCFWLPESALATGYRRQGFEQAWRDAGRDLAEVKQFHMATGDDHYTDLASLLNDHFKSGKPDFDVLICGNDRAAFVAYQVLLAKGVRIPQDVAVMGFDNLVGVGHLFLPPLTTIQLPHDIIGREAALHIIEGREGGKVTRIPCPLLIRCST
>ABG82028 245 CscR
MASLKDVTRLAGVSMMTVSRVMHNAESVRPATRDRVLQAIQTLNYVPDLSARKMRAQGRKPSTLAVLAQDTATTPFSVDILLAIEQTASEFGWNSFLINIFSEDDAARAARQLLAHRPDGIIYTTMGLRHITLPESLYGENIVLANCVADDPALPSYIPDDYTAQYESTQHLLAAGYRQPLCFWLPESALATGYRRQGFEQAWRDAGRDLAEVKQFHMATGDDHYTDLASLLNAHFKPGKPDFDVLICGNDRAAFVAYQVLLAKGVRIPQDVAVMGFDNLVGVGHLFLPPLTTIQLPHDIIGREAALHIIEGREGGRVTRIPCPLLIRCST
>YP_001720470 1489 CscR
MVSLKEVANLASVSLMTASRAINSPEQLRPETYQRVMQAIESLNYVPDFAARKMRGHATKTSTLAVLAWDTATTPFSVEILLSIELTAREFGWNSFLVNLTSREDSQRALNQLLAQRPDGIIFTAMGLRQVTIPERFRDKNIVLANCVSESHSIPSYIPDDFDGQYQAMKLLLQRGYQRPLCLYLPECTLAGKARRAGVEKAWQESALPTEQLNQCHIAWGDEHYQDVIPLLERHCPKGKPNFDVLICGDDRIAFLAYQVLLAKGVVIPQQVAVIGYGDMVGIGELYLPPLTTVQLPYYDIGRQAALHLIRGRESRAIHRLPCPLLERGSIRDSMPKTVCLFSVNSDK
>YP_001163164 257 CscR
MVSLKEVANLASVSLMTASRAINSPEQLRPETYQRVMQAIESLNYVPDFAARKMRGHATKTSTLAVLAWDTATTPFSVEILLSIELTAREFGWNSFLVNLTSREDSQRALNQLLAQRPDGIIFTAMGLRQVTIPERFRDKNIVLANCVSESHSIPSYIPDDFDGQYQAMKLLLQRGYQRPLCLYLPECTLAGKARRAGVEKAWQESALPTEQLNQCHIAWGDEHYQDVIPLLERHCPKGKPNFDVLICGDDRIAFLAYQVLLGKGVVIPQQVAVIGYGDMVGMGELYLPPLTTVQLPYYDIGRQAALHLIRGRESRAIHRLPCPLLERGSIRDSMPNNCVPLFSKQR
>WP_004389814 1493 CscR
MVSLKEVANLASVSLMTVSRAINTPEQLRPETYQRVMQAIEALNYVPDFFARKMRGNTTKTSTLAVLARDTATTPFSVEILLSIELTAREFGWNSFLVNLTSHEDSERAVNQLLAQRPDGIIFASMRLQQVTVPECLRDKNIVLANCVSENHTIPSYIPDDFDGQYQAMKLLLRRGYRRPLCIYLPESSLAGKARRAGVEKAWQESTLPPEQLRQYHLASGDEYYQDVISLLNRHCPDGKPDFDVLICGNDRIAFLAYQVLLAKGITIPQQVAVMGYDNMVGIGELFLPPLTTVQLPHYDIGREAALHLIERRESRLTHRLPCPLLERAST
>WP_004701619 1494 CscR
MASLKEVANLASVSLMTVSRAINNPDQLRPETYQRVMQAIEALNYVPDFSARKMRGNTTKTSTLAVLAWDTATTPFSVEILLSIELTAREFGWNSFLVNLTSHEDSERAVNQLLAQRPDGIIFTSMGLRQVTIPERLRDKNIVLANCVSENHSIPSYIPDDFDGQYQAMKVLLRRGYQRPLCIYLPECTLAGKARRAGAEKAWQEFALPVEQLRQCHLASGDEHYQDVIPLLDRYCPEGKPDFDVLICGNDRIAFLAYQVLLAKGITIPQQVAVVGYDNMVGIGELFLPPLTTVQLPHYDIGREAALHLIEGRESRSTRRLPCPLRERASI
>WP_004713179 1495 CscR
MASLKEVAHLASVSLMTVSRAINNPEQLRPETYQRVMQAIEALNYVPDFSARKMRGNTTKTSTLAVLAWDTATTPFSVEILLSIELTAREFGWNSFLVNLTSQEDSERAVNQLLAQRPDGIIFTSMGLRQVTIPDRLQDKNIVLANCVSENKSIPSYIPDDFDGQYQAMKLVLHRGYRRPLCIYLPEQTLAGIARRAGGEQAWREATLPMDQLRQCHLALGDEHYQDVVALLDRFCPEGKPDFDVLICGNDRIAFLAYQVLLAKGIHIPQQVAVVGYDNMVGIGELFLPPLTTVQLPHYDIGREAALHLIEGRESRLTHRLPCPLLERASM
>WP_004709558 254 CscR
MASLKEVAHLASVSLMTVSRAINNPEQLRPETYQRVMQAIEALNYVPDFSARKMRGNTTKTSTLAVLAWDTATTPFSVEILLSIELTAREFGWNSFLVNLTSQEDSERAVNQLLAQRPDGIIFTSMGLRQVTIPDRLRDKNIVLANCVSENHSIPSYIPDDFDGQYQAMKFVLRQGYQRPLCIYLPESTLAGKARRAGAEKAWQESTLPMAQLRQCHLAWGDEHYQDVISLLDRYCPENRPDFDVLICGNDRIAFLAYQVLLAKGIAIPQQVGVMGYDNMVGIGELFLPPLTTVQLPHYDIGREAALHLIEGRESRLTHRLPCPLLKRASL
>WP_006534039 1469 CscR
MASLKDVARLASVSLMTVSRAINNPELLKPETLKQVQDAIDQLNYVPDYSARKIRGQGTKVSSIGVLAIDTATTPFSVEMILSIEQTAREFGWSSFVVNLTAQDCYENAIWQLLAQRPDGIIYTTMGLREITVHEKLFDKNLVLANCLDKTHAFPTYIPDDYHGQYFAMKKVIEKGYRRPLCFYIPEESVAGPIRRKAVEDAWLEAGLPLADLQQYTMIFGDEHYRDVIEILKKHCVHQKADFDILICGNDRIAFLAYQVLLSMGLRIPEQVAVLGYDNMIGTGELFYPPLTTVQLPHYELGKEATLHIIQERNHRDIVHVPCQLVERESI
>YP_002151909 1475 CscR
MASLKDVARLASVSLMTVSRAINNPELLKPDTLKQVQRAIEELNYVPDFSARKIRGQGTKVSSIGVLGIDTATTPFSVEMILSIERTARQFGWSSFVVNLTEQDGYDQAIWQLLAQRPDGIIYTTMGLREITVHEKLRDKNVVLANCLAKDQTFPTYIPDDYHGQYFAIKHVIEKGYRHPLCFYLPEDTVAGPIRRKAVEDAWQDAGLPLSSLRQYTMLFGDEHYRDVIGLLQQHCRQQKADFDILICGNDRIAFLAYQVLLSMGLRIPEQVAVLGYDNMIGTGELFYPPLTTVQLPHYDLGKEATLHIIQERNHNKTVQVPCQLIERESL
>WP_006815192 1465 CscR
MASLKDVAQLANVSLMTVSRAINNPELLKPETLKQVQQAIEALNYIPDFSARKIRGKNSRVSTLGVLALDTATTPFSVEMILSIEDTARKYGWSSFVVNMTSNLDHDRAVRQLLSQRPDGIIYTTMGLREVDIPSALFSHSVVLANCVAKDGKFPTYIPDDFNGQYHAVSRLIEKGYRRPLCLYLPQQTIAGKVRREAVEEAWKQAGLPLESLTQYHLEWGDEHYRDVVALINQHFSPERADFDVVICGNDRIAFLAYQVLLGRGLRIPEDIAVLGYDNMIGVRDLFYPPLTTVDLPHYQLGEQAALHIIEEKQDVECHYIPCNLLERDSV
>WP_004260608 1468 CscR
MASLKDVARLANVSLMTVSRAINSPELLKPETLKQVQQAIESLNYVPDFSARKIRGKSSRVSTVGVLALDTATTPFSVEIILSIEQTARQFGWSSFVVNITSSEDSERAVRQLLSQRPDGIIYTTMGLREVAIPETLHNNRLVLANCIDKNGQFPAYVPDDFNGQFNAVKRLIEKGYRNPLCLYIPQETLAGKMRREAVESAWASADLPLASLQQHHLELGDEHYLDVIALINSHFKNKKPNFDVIICGNDRIAFLAYQVLLSRGLRIPQDIAVLGYDNMIGVGELFYPPLSTVVLPHYQLGQQAALHIIEERQQNSVEYVACDLLERNSF
>EWG74079	Enterobacter_sp_dc4	cscR	Csc operon regulatory protein
MASLKDVAKLANVSLMTVSRALNSPERLKPETLARVQLAIEQTSYVPDLSAKKIRGAHASPKTIGVLALDTVTTPFSVEITLSIEETARMHGWNSFVMNMFTDDNPDAIVDLLLSHRPDGIIYTTMGLRQVPLPAKLLTLPCVLANCESDGEKVASYIPDDEQGQYTAVRALLAEGYRRPLCLHLPEGHLATTRRRQGLERACREAGLDPHSLAHSYMALGDEHYRDIPSVLLAHMQNGIPRFDSVICGNDRIAFMVYQTLLAQGLRIPEDVAVIGYDNMVGIGELFLPPLTTVQLPHYEIGRLSAMHIINGEEHHNTTRVESPFLMRDSVVHAS
>CDQ16075	Klebsiella_sp_	cscR	Sucrose operon repressor
MASLKDVAKLANVSLMTVSRALNTPERLKPETLARVQAAIAETNYVPDLSAKKIRGARATPSTIGVLALDTVTTPFSVEITLSIEETARAHGWNSFVVNMFSDDRPEAVVDLLLSHRPDGIIFTTMGLRQVPLPDKLLTLPCVLANCESLSQPVASYIPDDEQGQYDAVKALLAAGYRHPLCLHLPASQLATIRRRQGLERACREAGIEPDSLTHSYMAQGDEHYHDIPGVVMAHIREGKPGFDSVICGNDRIAFMVYQTLLGQGLRIPQDVAVVGYDNMVGIGDLFLPPLSTVQLPHYDIGRLSALHIIHGDNHRETRKVASPWLPRASH
>AEW71940	Enterobacter_cloacae_ecwsu1	cscR	Sucrose operon repressor
MASLKDVAKLANVSLMTVSRVLNDPKRVKPETLSRVQEAILQLNYVPDLSARQVRRVGSRNKTIGVLALDTVTTPFSVEITLSIEETARAYGWNSFVVNMFTDDNPDDIVDLLLAHRPGGIIFTTMGLREVSIPPRLLEHPCVLANCENTGEPVASYIPDDEQGQYTAVQALLAAGYSRPLCLHLPVNHLATRRRRRGLDRACREAGIDPDTLEHCYMQFGDEHYRDIPEMLLAHIVQGKPQFDSVICGNDRIAFMVYQTLLTQGIRIPQDIAVLGYDNLVGIGNLFLPPLSTVQLPHYEIGRLSTLHIINGDTHRDKVLVESPWLRRESC
>EST57982	Proteus_hauseri_zmd44	cscR	sucrose operon repressor
MASLKDVARLASVSLMTVSRAINNPELLKPETLKQVQNAIDQLNYVPDYSARKIRGQGTKVSSIGVLAIDTATTPFSVEMILSIEQTAREFGWSSFVVNLTAQDCYENAIWQLLAQRPDGIIYTTMGLREITVHEKLLDKNLVLANCLDKIHAFPTYIPDDYHGQYFAMKKVIEKGYRHPLCFYIPTESVAGPIRRKAVEDAWQEAGLPLADLQQYTMMFGDEHYRDVIEILKKHCIHQKADFDILICGNDRIAFLAYQVLLSMGLRIPEQVAVLGFDNMIGTGELFYPPLTTVQLPHYELGKEATLHIIQERNHKDTRHVPCQLVERESI
>AEV62513	Pseudomonas_fluorescens_f113	cscR	CscR
MKDVAQLAGVSLMTVSRALNTPEKLSPETLQRVRRAIDELQFVPSLSARRMRGDNLQARTIGVFALDTATTPFAVELLLSIEQTAQQAGWNVFILNLLSNPPTDQNIDLMLSHRPDGLIFSAMGLRQVSIPERLKSKPLVLANCLADDSHLVSYVPDDEAGQHRAMQHALSQGYRRPLCINLPRKSLAWGLRQQGLQRACQAVGLAPEALLQYDLSDHDAYGETAAILDRHIVDGRPQFDILVCGNDRIAFCAYQLLLGRGLKIPGDVAVLGYDNMIGIAELFLPPLTTVQLPYYEIGRQAARHLIENLEVSGAQPVDCPLVVRASL
>EFE94453	Serratia_odorifera_dsm_4582	cscR	sugar-binding domain protein
MAHRPDGVIFTTMGLREVTLPTKLLDKRLVLANCLSAGSQVATYIPDDEQGQYDAMRALIAKGYRAPLCIHLPQSTPAAMLRRRGLERAWQETGGDLAQLKQYHLDLTGGDEHYRDCVALLTRHFAPGRKECDVVVCGNDRVAFLVYQTLLAQGWKIPQQVAVLGYDNMVGIGQLFQPPLTTVQLPHYELGRQAALHLIEQREHRDTVQVPCPLLLRGSM
>EWG76897	Enterobacter_sp_dc3	cscR	Csc operon regulatory protein
MASLKDVAKLANVSLMTVSRALNSPERLKPETLARVQLAIEQTSYVPDLSAKKIRGAHASPKTIGVLALDTVTTPFSVEITLSIEETARMHGWNSFVMNMFTDDNPDAIVDLLLSHRPDGIIYTTMGLRQVPLPAKLLTLPCVLANCESDGEKVASYIPDDEQGQYTAVRALLAEGYRRPLCLHLPEGHLATTRRRQGLERACREAGLDPHSLAHSYMALGDEHYRDIPSVLLAHMQNGIPRFDSVICGNDRIAFMVYQTLLAQGLRIPEDVAVIGYDNMVGIGELFLPPLTTVQLPHYEIGRLSAMHIINGEEHHNTTRVESPFLMRDSVVHAS
>AGO54876	Serratia_plymuthica_4rx13	cscR	sucrose operon repressor
MASLKDVAKLAGVSLMTVSRAINEPGKLRPDTYQRVKLAIDQLDYVPDLSARRIRGDSSRVQTLGVLALDTATTPFSVEMILSIEKTAREHGWNSFVVNLFADDSAEHTIDLLLAHRPDGVIFTTMGLRQVTVPPKLLDKKLVLANCVSQGNRVASYIPDDEQGQYDAIRALIAKGYRAPLCIHLPENTLAAGLRRRGLERAWRDAGGDVDQLKQYHLDLSDGDERYRDCVALLERHFAPGRRDCDVVVCGNDRVAFMVYQVLLAQGWQIPQQVGVLGYDNMVGIGQLFLPPLTTVQLPHYELGRQAALHLINQLDHCETVKVACPLLLRESM
>EGT66197	Escherichia_coli_o104_h4_str_c227_11_gca_000220805_2	cscR'	cscR'
MASLKDVARLAGVSMMTVSRVMHNAESVRPATRDRVLQAIQTLNYVPDLSARKMRAQGRKPSTLAVLAQDTATTPFSVDILLAIEQTASEFGWNSFLINIFSEDDAARAARQLLAHRPDGIIYTTMGLRHITLPESLYGENIVLANCVADDPALPSYIPDDYTAQYESTQHLLAAGYRQPLCFWLPESALATGYRRQGFEQAWRDAGRDLAEVKQFHMATGDDHYTDLASLLNAHFKPGKPDFDVLICGNDRAAFVAYQVLLAKGVRIPQDVAVMGFDNLVGVGHLFLPPLTTIQLPHDIIGREAALHIIEGREGEE
>CDG11932	Serratia_marcescens_subsp_marcescens_db11	cscR	sucrose operon repressor
MASLKDVAKLAGVSLMTVSRAINEPGKLRPETYHRVKQAIDELDYVPDLSARRIRGDGNRVQTLGVLALDTATTPFSVEMILSIEKTARERGWNSFVVNLFADDNAEQTVDLLLAHRPDGVIFTTMGLREVTLPAKLLDKKLVLANCVSPAHSIASYIPDDEQGQYDATCTLIAKGYRAPLCIHLPADTLAAGLRRRGLERAWREAGRDVEQLQQYHLDLSGGDQSYRDCVALLERHFSAGRRDCDVVVCGNDRIAFLVYQILLAQGWRIPQQVAVLGYDNMVGTGELFLPALTTVQLPHYELGRLAALHVIERREQRDTVKVPCPLLERGSL
>CDN02072	Klebsiella_sp_18a069	cscR	Sucrose operon repressor
MASLKDVAKLANVSLMTVSRALNTPERLKPETLARVQAAIAETNYVPDLSAKKIRGARATPSTIGVLALDTVTTPFSVEITLSIEETARAHGWNSFVVNMFSDDRPEAVVDLLLSHRPDGIIFTTMGLRQVPLPDKLLTLPCVLANCESLSQPVASYIPDDEQGQYDAVKALLAAGYRRPLCLHLPASQLATIRRRQGLERACREAGIEPDSLTHSYMAQGDEHYHDIPGVVMAHIREGKPGFDSVICGNDRIAFMVYQTLLGQGLRIPQDVAVVGYDNMVGIGDLFLPPLSTVQLPHYDIGRLSALHIIHGDNHRETRKVASPWLPRASH
>CDN08228	Klebsiella_sp_07a044	cscR	Sucrose operon repressor
MASLKDVAKLANVSLMTVSRALNTPERLKPETLARVQAAIAETNYVPDLSAKKIRGARATPSTIGVLALDTVTTPFSVEITLSIEETARAHGWNSFVVNMFSDDRPEAVVDLLLSHRPDGIIFTTMGLRQVPLPDKLLTLPCVLANCESLSQPVASYIPDDEQGQYDAVKALLAAGYRRPLCLHLPASQLATIRRRQGLERACREAGIEPESLTHSYMAQGDEHYHDIPAVVLAHIREGKPGFDSVICGNDRIAFMVYQTLLGQGLRIPQDVAVVGYDNMVGIGDLFLPPLSTVQLPHYDIGRLSALHIIHGDNHRETRKVASPWLPRASH
>AHM74465	Yersinia_enterocolitica_lc20	cscR	Csc operon regulatory protein
MASLKEVANLASVSLMTVSRAINNPEQLRPETYQRVMQAIEALNYVPDFSARKMRGNTAQTSTLAVLAWDTATTPFSVEILLSIELTAREFGWNSFLVNLTSQEDSERAVNQLLAQRPDGIIFTSMGLRQVTIPERLRDKNIVLANCVSENHTIPSYIPDDFDGQYQAMKLLLSRGYQRPLCIYLPDCTLAGRARRAGAEKAWLESARPIAQLRQCHLAWGDEHYQDVIPLLDRYCPEGKPDFDVLICGNDRIAFLAYQVLLAKGITIPQQVAVVGYDNMVGIGELFLPPLTTVQLPHYDIGREAALHLIEGRESRLTQRLPCPLLERASISAI
