# Supplementary material for: ASPEN, a methodology for reconstructing protein evolution with improved accuracy using ensemble models
Source: eLife. 2019 Oct 17;8:e47676. doi: 10.7554/eLife.47676 (PMC6797483; doi:10.7554/eLife.47676)
Supplement: Supplementary file 1. [file elife-47676-supp1.zip › LacI_sequences_by_orthoset/cytR.fasta]

>YP_002264078 1221_CytR_5_1 CytR
MATMKDVALSAGVSTATVSRALMTPEKVSLSTRKRVEDAVLETGYSPTTLTRTLRRNESKTIVTIVPDICDPYFSDILRGIEDAAVENGYIILVGDSSQQKKREQTFVNLVYTKQVDGMVLLGSDLPFSVSRQEQKNLPPLVMACEYAPELELPTVHIDNLTAAYEAVNYLTKLGHKRVAEISGPEDSALCQFRHQGYQQALRRAGITMNTTYVHYSDFSFQAGAKAITSLLSLSSPPTAIFCHNDIMAIGAIQKAKQMGFRVPQDISIMGFDDIEFSQYCDPPLTTISQPRYEIGRQSMLMLLDLLKGHDVRSGSRLLESSLVVRESTAPPKNT
>YP_205658 1220_CytR_5_1 CytR
MATMKDVALSAGVSTATVSRALMTPEKVSLSTRKRVEDAVLETGYSPTTLTRTLRRNESKTIVTIVPDICDPYFSDIIRGIEDAAVENGYVILVGDSSQQKKREHSFVNLVYTKQVDGMVLLGSDLPFNVSRQEQKNLPPLVMACEYAPELELPTVHIDNLTAAYEAVNYLTKLGHKNIAELSGPESSALCQFRHQGYQQALRRAGITMNASYVQYGDFTFEAGAKAITQLLSLSTPPTAVFCHNDIMAIGAIQKAKQMGFRVPQDISIMGFDDIEFSQYCDPALTTISQPRYEIGRQSMLMLLDLLKGHDVRSGSRLLESSLIVRESTASPKNK
>WP_005501417 6224_CytR_5_1 CytR
MATMKDVAHLAGVSTATVSRALMNPEKVSASTRKKVEQAVMEAGYSPNSLARNLRRNESKTIVAIVPDICDPYFTEIIRGIEEAAMENGYLVLLGDSGQQESRESSFVSLVFTKQADGMLLLGTDLPFDVSKPEQKNLPPLVMACEYAPELELPTVHIDNLTAAFEAVNYLAQVGHKQIAQITGNPDAALTQFRVQGYQQALRRGGITINPAYTVTGDFTFAAGARAMTTLLSLPTPPTAVFCHSDVMAIGAMQQAKRLGFRVPHDISIVGFDDIQFAEYCDPALTTVSQPRYDIGRQAMLMLLKILKGSDVQAGSRLLDAQLVIRESVAPPSR
>WP_005302623 6225_CytR_5_1 CytR
MATMKDVAQLAGVSTATVSRALMNPEKVSASTRKKVEQAVMEAGYSPNSLARNLRRNESKTIVTIVPDICDPYFTEIIRGIEEAAMEHGYLVLLGDSGQQKTRENSFVNLVFTKQADGMLLLGTDLPFDVSKPEQKNLPPLVMACEYAPELELPTVHIDNLTAAFEAVNYLTQMGHRRIAQISGPSKAALSEFRAQGYQQALRRGGIELNPAYTITGDFSFAAGARAVTNLLSLPEPPTAIFCHSDVMAIGAMQQAKRLGLRVPQDISIVGFDDIQFAEFCDPPLTTVSQPRYEIGRQAMLMLLELLKGKEVQAGSRLLDAKLVIRESAAPPLR
>WP_006233881 1217_CytR_5_1 CytR
MATMKDVAQLAGVSTATVSRALMNPEKVSASTRKKVEQAVMEAGYSPNSLARNLRRNESKTIVTIVPDICDPYFTEIIRGIEEAAMEHGYLVLLGDSGQQKTRENSFVNLVFTKQADGMLLLGTDLPFDVSKPEQKNLPPLVMACEYAPELELPTVHIDNLTAAYEAVNYLTQMGHKRIAQISGPDQAALCQFRAQGYQQALRRGGIELNPAYTVKGDFSFAAGARAVTALLSLPEPPTALFCHSDVMAIGAMQQAKRLGLRVPQDLSIVGFDDIQFAEYCDPPLTTVSQPRYEIGRQAMLMLLELLKGKDVRAGSRLLDAKLVIRESAAPPSM
>WP_008988143 6227_CytR_5_1 CytR
MATMKDVAQLAGVSTATVSRALMNPEKVSASTRKKVEQAVMEAGYSPNSLARNLRRNESKTIVTIVPDICDPYFTEIIRGIEEAAMEYGYLVLLGDSGQQKKRENSFVNLVFTKQADGMLLLGTDLPFDVSKPEQKNLPPLVMACEYAPELELPTIHIDNLTAAFEAVNYLTQMGHKRIAQITGPDQAPLSQFRHQGYQQALRRGGITLNPAYTVKGDFTFAAGARAVTALLSLPEPPTALFCHSDVMAIGAMQQAKRLGLRVPQDISIVGFDDIQFAEYCDPPLTTVSQPRYEIGRQAMLMLLEVLKGKEVQAGSRLLDAKLVIRESAAPPSR
>WP_006071173 1210_CytR_5_1 CytR
MATMKDVAQLAGVSTATVSRALMNPEKVSSSTRKRVEDAVLEAGYSPNSLARNLRRNESKTIVTIVPDICDPYFSEIIRGIEDAAMEHGYLVLLGDSGQSKKRETSFVNLVFTKQADGMLLLGTDLPFDISKPEQKNLPPIVMACEFAPELELPTVHIDNLTSAFEAVNYLSQLGHKRIAQISGPDTAFLCRFRQQGYQQALRRAGLQMNPAYTVKGDFTFEAGARLIRSLLALPEPPTAIFCHNDIMAIGAMQEAKKLGLRVPQDLSVVGFDDIQFAQYCDPPLTTVSQPRYEIGRQAMYMMLEVLKGADVRAGSRLLDTELVIRDSAAPPRIL
>YP_004187525 1215_CytR_5_1 CytR
MATMKDVAQLAGVSTATVSRALMNPDKVSATTRKRVEDAVLEAGYSPNSLARNLRRNESRTIVAIVPDICDPYYTEIIRGIEDAAIEQGYLVLLGDSGQQKRRESSLVNLVFTKQADGMLLLGTDLPFDVSKPEQKNLPPMVMACEFAPDLELPTVHIDNLTSAFEAVNYLTQLGHKRIAQISGPKSAALCQFRQQGYQQALRRAGITMNPQYCVESEFSFEGGAKAIRHLLEMNDAPTAVFCHCDTMAIGAIQEAKKLGFRVPQDLSIVGFDDIQFAQYCDPPLTTISQPRYEIGRQAMLMMLELLKGHDIHSGSRLLETKLVVRGSAAPPGLR
>WP_008219665 1213_CytR_5_1 CytR
MATMKDVAQLAGVSTATVSRALMNPEKVSVSTRKRVETAVLEAGYSPNTLARNLRRNESKTIITIVPDICDPYFAEIIRGIEDAAVENDYLVLLGDSGQQKKRESSFVNLVFTKQADGMLLLGTDHPFDVSKSEQKNLPPMVMACEFAPELELPTVHIDNLTSAFEAVNYLAQLGHKRIAQISGPMSATLCKFRQQGYQQALRRAGVSMNPAYSTVGDFTFEAGAQAVRQLLALPEQPTAIFCHNDAMAIGAIQEAKKLGLRVPQDLSVVGFDDIQFAQYCDPPLTTISQPRYEIGRQAMLMMLDLLKGNDVQAGSRLLEASLVVRGSTAPPRM
>WP_004729690 1208_CytR_5_1 CytR
MATMKDVAQLAGVSTATVSRALMNPEKVSVSTRKRVETAVLEAGYSPNTLARNLRRNESKTIITIVPDICDPYFAEIIRGIEDAAVENDYLVLLGDSGQQKKRESSFVNLVFTKQADGMLLLGTDHPFDVSKPEQKNLPPMVMACEFAPELELPTVHIDNLTSAFEAVNYLAQLGHKRIAQISGPTTATLCKFRQQGYQQALRRAGVSMNPAYSTVGDFTFEAGAQAVRQLLALPEQPTAIFCHNDAMAIGAIQEAKKLGLRVPQDLSIVGFDDIQFAQYCDPPLTTISQPRYEIGRQAMLMMLDLLKGNDVQAGSRLLEAKLVVRGSTAPPRM
>YP_002418437 1209_CytR_5_1 CytR
MATMKDVAQLAGVSTATVSRALMNPEKVSVSTRKRVETAVLEAGYSPNTLARNLRRNESKTIITIVPDICDPYFAEIIRGIEDAAVENDYLVLLGDSGQQKKRESSFVNLVFTKQADGMLLLGTDHPFDVSKPEQKNLPPMVMACEFAPELELPTVHIDNLTSAFEAVNYLAQLGHKRIAQISGPISATLCKFRQQGYQQALRRAGVSMNPAYSTVGDFTFEAGAQAVRQLLALPEQPTAIFCHNDAMAIGAIQEAKKLGLRVPQDLSIVGFDDIQFAQYCDPPLTTISQPRYEIGRQAMLMMLDVLKGNDVQAGSRLLEAKLVVRGSTAPPRI
>WP_004394443 6228_CytR_5_1 CytR
MATMKDVAQLAGVSTATVSRALMNPEKVSTTTRKRVEEAVLEAGYSPNSLARNLRRNESKTIVVIVPDICDPYYTEIIRGIEDVAMEHGYLVLLGDSGQQKKRESSFVNLVFTKQADGMLLLGADLPFDVSKAEQKNLPPMVMACEYAPELELPTVHIDNLTSAFEAVNYLTQMGHKKIAQISGPVGAVLCEFRQQGYQQALRRAGLVKNPTYTVVGDFSFESGAKAVRQLLALSEPPSAIFCHNDAMAIGAMQEAKRLGLRVPQDLSVVGFDDIQFAQYCDPPLTTICQPRYEIGRQTMLMMLELLRGRDVQAGSRLLETHLVVRSSAAPPR
>NP_796631 1205_CytR_5_1 CytR
MATMKDVAQLAGVSTATVSRALMNPEKVSSSTRKRVEDAVLEAGYSPNSLARNLRRNESKTIVTIVPDICDPYFSEIIRGIEDAAMEHGYLVLLGDSGQQKKRESSFVNLVFTKQADGMLLLGTDLPFDVSKPEQKNLPPMVMACEFAPELELPTVHIDNLTSAFEAVNYLTQLGHKRIAQISGPDTAVLCQFRQQGYQQALRRAGISKDPQYSVITEFSFDGGAKAVRKLLELPEPPTAIFCHCDTMAIGAIQEAKRLGLRVPQDLSVVGFDDINFAQYCDPPLTTISQPRYEIGRQAMLMMLELLKGHDVHSGSRLLETKLVVRGSAAPPQRA
>WP_005379543 1211_CytR_5_1 CytR
MATMKDVAQLAGVSTATVSRALMNPEKVSSSTRKRVEDAVLEAGYSPNSLARNLRRNESKTIVTIVPDICDPYFSEIIRGIEDAAMEHGYLVLLGDSGQQKKRESSFVNLVFTKQADGMLLLGTDLPFDVSKPEQKNLPPMVMACEFAPELELPTVHIDNLTSAFEAVNYLTQLGHKRIAQISGPDTAILCQFRQQGYQQALRRAGINKDPQYSVITEFSFDGGAKAVRKLLELPEPPTAIFCHCDTMAIGAIQEAKKLGLRVPQDLSVVGFDDINFAQYCDPPLTTISQPRYEIGRQAMLMMLEMLKGHDVHSGSRLLETNLVIRGSAAPPQRP
>WP_009844181 1214_CytR_5_1 CytR
MATMKDVAQLAGVSTATVSRALMNPEKVSSSTRKRVEDAVLEAGYSPNSLARNLRRNESKTIVTIVPDICDPYFSEIIRGIEDAAMEHGYLVLLGDSGQQKKRENSFVNLVFTKQADGMLLLGTDLPFDVSKPEQKNLPPMVMACEFSPELELPTVHIDNLTSAFEAVNYLTQLGHKRIAQISGPNAAALCHFRHQGYQQALRRAGINKEEQYTVIADFSFDGGVQAVRKLLDLPEPPTALFCHCDTMAIGALQEAKRLGLRIPQDLSIVGFDDIQFAQYCDPPLTTISQPRYEIGRQAMLMMLDMLKGHDVHSGSRLLETELVVRGSAAPPLR
>WP_005435066 6229_CytR_5_1 CytR
MATMKDVAQLAGVSTATVSRALMNPEKVSSSTRKRVEDAVLEAGYSPNSLARNLRRNESKTIVTIVPDICDPYFSEIIRGIEDAAMEHGYLVLLGDSGQQKKRESSFVNLVFTKQADGMLLLGTDLPFDVSKPEQKNLPPMVMACEFAPELELPTVHIDNLTSAFEAVNYLTQLGHKRIAQISGPDTAVLCQFRQQGYQQALRRAGINKEEQYSVIADFTFEGGVQAVRKLLELPEPPTALFCHCDTMAIGAIQEAKRLGLRIPQDLSIVGFDDIQFAQYCDPPLTTISQPRYEIGRQAMLMMLELLKGHDVHSGSRLLETKLVVRGSAAPPPLR
>YP_001443954 1207_CytR_5_1 CytR
MATMKDVAQLAGVSTATVSRALMNPEKVSSSTRKRVEDAVLEAGYSPNSLARNLRRNESKTIVTIVPDICDPYFSEIIRGIEDAAMEHGYLVLLGDSGQQKKRESSFVNLVFTKQADGMLLLGTDLPFDVSKPEQKNLPPMVMACEFAPELELPTVHIDNLTSAFEAVNYLTQLGHKRIAQISGPDSAALCQFRHQGYQQALRRAGINKEEQYTVIADFSFDGGVQAVRKLLELPEPPTALFCHCDTMAIGAIQEAKRLGLRIPQDMSVVGFDDIQFAQYCDPPLTTISQPRYEIGRQAMLMMLELLKGHDVHSGSRLLETKLVVRGSAAPPPLR
>WP_004728525 6230_CytR_5_1 CytR
MATMKDVAQLAGVSTATVSRALMNPEKVSASTRKRVEEAVLEAGYSPNSLARNLRRNESKTIVAIVPDICDPYYTEIIRGIEDAAMEHGYLVLLGDSGQQKKRESSFVNLVFTKQADGMLLLGTDLPFDVSKPEQKNLPPMVMACEFAPELELPTVHIDNLTSAFEAVNYLTQMGHKRIAQIAGPEAAVLCQFRQQGYQQALRRAGISRNPTYSTIGDFTFESGAKAVRQLMALPEPPTAIFCHNDTMAIGAIQEAKRLGMRVPQDLSVVGFDDIQFAQYCDPPLTTISQPRYEIGRQAMLMMLELLRGHDVRAGSRLLDTQLVIRESAAPPRSA
>WP_032469940 6231_CytR_5_1 CytR
MKDVAQLAGVSTATVSRALMNPEKVSSSTRKRVEEAVLEAGYSPNSLARNLRRNESKTIVAIVPDICDPYFSEIIRGIEDAAMEHGYLVLLGDSGQQKRRENSFVNLVFTKQADGMLLLGTDLPFDVSKPEQKNLPPMVMACEFAPELELPTVHIDNLTSAFEAVNYLTQLGHKRVAQISGPQNAALCQFRHQGYQQALRRAGITMNPTYCTFGDFTFEAGAKAVRQLLSLPEQPTAIFCHNDTMAIGAIQEAKRLGLRVPQDLSVVGFDDIQFAQYCDPPLTTISQPRYEIGRQAMLMMLELLRGHDVRAGSRLLETKLVVRESAAPPNKK
>WP_000224449 6232_CytR_5_1 CytR
MATMKDVAQLAGVSTATVSRALMNPEKVSSSTRKRVEEAVLEAGYSPNSLARNLRRNESKTIVAIVPDICDPYFSEIIRGIEDAAMEHGYLVLLGDSGQQKRRENSFVNLVFTKQADGMLLLGTDLPFDVSKPEQKNLPPMVMACEFAPELELPTVHIDNLTSAFEAVNYLTQLGHKRIAQISGPQHAALCQFRHQGYQQALRRAGITMNPSYCTFGDFTFEAGVKAVRQLLAQPEQPTAIFCHNDTMAIGAIQEAKRLGLRVPQDLSVVGFDDIQFAQYCDPPLTTISQPRYEIGRQAMLMMLELLRGHDVRAGSRLLETKLVVRESAAPPSKK
>EEY45070 6233_CytR_5_1 CytR
MSRALMNPEKVSSSTRKRVEEAVLEAGYSPNSLARNLRRNESKTIVAIVPDICDPYFSEIIRGIEDAAMEHGYLVLLGDSGQQKRRENSFVNLVFTKQADGMLLLGTDLPFDVSKPEQKNLPPMVMACEFAPELELPTVHIDNLTSAFEAVNYLTQLGHKRIAQISGPQHAALCQFRHQGYQQALRRAGITMNPTYCTFGDFTFEAGAKAVRQLLALPEQPTAIFCHNDTMAIGAIQEAKRLGLRVPQDLSVVGFDDIQFAQYCDPPLTTISQPRYEIGRQAMLMMLELLRGHDVRAGSRLLETKLVVRESAAPPSKK
>WP_000224453 1497_CytR_5_1 CytR
MATMKDVAQLAGVSTATVSRALMNPEKVSSSTRKRVEEAVLEAGYSPNSLARNLRRNESKTIVAIVPDICDPYFSEIIRGIEDAAMEHGYLVLLGDSGQQKRRENSFVNLVFTKQADGMLLLGTDLPFDVSKPEQKNLPPMVMACEFAPELELPTVHIDNLTSAFEAVNYLTQLGHKRIAQISGPQHAALCQFRHQGYQQALRRAGITMNPTYSTFGDFTFEAGAKAVRQLLALPEQPTAIFCHNDTMAIGAIQEAKRLGLRVPQDLSVVGFDDIQFAQYCDPPLTTISQPRYEIGRQAMLMMLELLRGHDVRAGSRLLETKLVVRESAAPPSKK
>WP_006963339 6235_CytR_5_1 CytR
MATMKDVAQLAGVSTATVSRALMNPEKVSSATRKRVEDAVLEAGYSPNSLARNLRRNESKTIIAIIPDICDPYYTEIIRGIEDAAMEHGYIVLLGDSGQQKKRESSFVNLVFTKQADGMLLLGTDLPFDVSKPEQKNLPPMVMACEFAPELELPTVHIDNLTSAFEAVNYLTQMGHKRIAQISGPSSAVLCQFRYQGYQQALRRAGISMNPNYCIYGDFSFEDGAKAVRQLLALPEPPTAIFCHNDAMAIGAIQEAKKLGLRVPQDLSVVGFDDIQFAQYCDPPLTTISQPRYEIGRQAMLMMLELLRGHDVRAGSRLLETQLVVRESAAPPRVI
>EED25899 1498_CytR_5_1 CytR
MTQQGLGGTALPMLEIEEGKIFMATMKDVAQLAGVSTATVSRALMNPEKVSSATRKRVEDAVLEAGYSPNSLARNLRRNESKTIIAIIPDICDPYYTEIIRGIEDAAMEHGYIVLLGDSGQQKKRESSFVNLVFTKQADGMLLLGTDLPFDVSKPEQKNLPPMVMACEFAPELELPTVHIDNLTSAFEAVNYLTQMGHKRVAQISGPESAVLCQFRHQGYQQALRRAGITMNANYCTNGDFTFEAGAKAVRQLLALKEPPTAVFCHNDAMAIGAIQEAKKLGLRVPQDLSVVGFDDIQFAQYCDPPLTTISQPRYEIGRQAMLMMLELLRGHDVRAGSRLLETNLVVRESAAPPRVLENDR
>WP_008077701 6236_CytR_5_1 CytR
MATMKDVAQLAGVSTATVSRALMNPEKVSSATRKRVEDAVLEAGYSPNSLARNLRRNESKTIIAIIPDICDPYYTEIIRGIEDAAMEHGYIVLLGDSGQQKKRESSFVNLVFTKQADGMLLLGTDLPFDVSKPEQKNLPPMVMACEFAPELELPTVHIDNLTSAFEAVNYLTQMGHKRVAQISGPESAALCQFRHQGYQQALRRAGITMNPNYCTYGDFTFEAGAKAIRQLLALPESPTAIFCHNDAMAIGAIQEAKKLGLRVPQDLSVVGFDDIQFAQYCDPPLTTISQPRYEIGRQAMLMMLELLRGHDVRAGSRLLETELVVRESAAPPRVI
>WP_004415987 6237_CytR_5_1 CytR
MATMKDVAQLAGVSTATVSRALMNPEKVSSATRKRVEDAVLEAGYSPNSLARNLRRNESKTIIAIIPDICDPYYTEIIRGIEDAAMEHGYIVLLGDSGQQKKRESSFVNLVFTKQADGMLLLGTDLPFDVSKPEQKNLPPMVMACEFAPELELPTVHIDNLTSAFEAVNYLTQMGHKRVAQISGPESATLCQFRHQGYQQALRRAGITMTTSYCTYGDFTFEAGAKAIRQLLALPEPPTAVFCHNDAMAIGAIQEAKKLGLRVPQDLSVVGFDDIHFAQYCDPPLTTISQPRYEIGRQAMLMMLELLRGHDVRAGSRLLETKLVVRESAAPPRVL
>WP_006878559 6238_CytR_5_1 CytR
MATMKDVAQLAGVSTATVSRALMNPEKVSSATRKRVEDAVLEAGYSPNSLARNLRRNESKTIIAIIPDICDPYYTEIIRGIEDAAMEHGYIVLLGDSGQQKKRESSFVNLVFTKQADGMLLLGTDLPFDVSKPEQKNLPPMVMACEFAPELELPTVHIDNLTSAFEAVNYLTQMGHKRVAQISGPQSAVLCQFRHQGYQQALRRAGITMNPSYCTFGDFSFEDGAKAIRQLLALSEPPTAVFCHNDAMAIGAIQEAKKLGIRVPQDLSVVGFDDIHFAQYCDPPLTTISQPRYEIGRQAMLMMLELLRGHDVRAGSRLLETKLVVRESAAPPRVL
>WP_006705206 6239_CytR_5_2 CytR
MKNVAEIAGVSTATVSRTLMKPEKVSSDTRKKVEQAVVKAGYYPNALCRNVKHRKSHNILVIVPDISDPFFLEIIQGIKETALDHSYLIIIVDCVQQIWSKKTIIDLTISKKIAGMLLLGANLPFDITKEQQPNLPPMVMANEFVPELELSTVHIDNLSAAFQSVNYLYKLGHQHIACVAGLETMPLSYYRLQGYIQALRRNNIAIKNEYIVRAHCSYEAGIKAFATLMALPYAPTAIFFYSDIMAVGAIWQAKQLGLRIPQDVSLIGFDNLKCSQYCDPPLTTVAQPSYQIGQKVMLLLLDQLAGKRAKTGSHLLDYELIIRKSTARAESV
>WP_004265308 6240_CytR_5_2 CytR
MESKKHNNTATMKDVASAAGVSTATVSRTLMNPEKVSLQTRQKVEQAVMDVGYYPHNLARSYKRNESKTILVLVPNIRDPFFSDVVCGIEEIAAQEGYFVLIGDCKHQEKQENAFINLIITKQIDGMVLLGSNIPFDISTEEQKNLPPIVMANEFAPELKLPTVHIDNLTAAFNATHYLQKQGHKLIACIAGPDHMPLSQYRLEGYKKAMLRTGEKLRENYIIRGDFTHEGGAEAVKTLMSLPEPPTAIFCHSDIMAIGAMWQAKKMGLKLPDDLSFVGFDNLEQAKYTLPALTTINQPRAEIGHHAMQLLLEQIHGHNVNPGSRLLDSDLIIRESTKAPKS
>WP_004924634 1201_CytR_5_2 CytR
MEQKQHSGTATMKDVANAAGVSTATVSRTLMTPEKVSLQTRQKVEQAVMDVGYYPHNLARSYKRNESKTILAIVPDISDPFFSDVICGLEKVAAQEGYFVLIGDCKHQQKQENAFINLIITKQIDGMVLLGSNLPFDVSAEEQKNLPPIVMANEFSPELKLPTVHIDNLTSAFNATHYLQKLGHKRIACIAGPEHMPHSQYRLEGYKKAMLRTGEKLREQYIVRGDFTHESGAEAVKTLLALPEPPTAVFCHSDIMAIGAMWQAKKSGLILPDDLSIVGFDNLEQAQYTLPALTTINHPRDEIGRHAMLLLLEQLQGNSVTPGSRLLDSDLIIRESTKAPKS
>WP_006663185 6241_CytR_5_2 CytR
MKDVASAAGVSTATVSRTLMNPEKVSLQTRQKVEQAVLDVGYYPHNLARSYKRNESKTILAIVPDISDPFFSDVICGIEEIAAHEGYFVLIGDCKHQQKQENAFINLIITKQIDGMVLLGSNLPFDVSTEEQKNLPPIVMANEFAPELKLPTVHIDNLTASFNATHYLLKQGHKRIACIAGPEEMPHSQYRLEGYKKAMLRTGEGLRENYIVRGDFSHESGAEALKTLLSLPEPPTAVFCHTDIMAFGAMWQAKKMGLKIPEDISFIGFDNLEQAKYTLPALTTINHPRREIGRHAMLLLLEQLQGNSVTPGSRLLDSDLIVRESTKAPKC
>WP_006816265 6242_CytR_5_2 CytR
MENKKHNNTATMKDVANAAGVSTATVSRTLMNPEKVSLQTRQKVEQAVLDVGYYPHNLARSYKRNESKTILAIVPDISDPFFSDVICGLEEVAAHEGYFVLIGDCKHQRKQENAFINLIITKQIDGMVLLGSNLPFDISTEEQKNLPPIVMANEFAPELKLPTVHIDNLTAAFNATHYLLRQGHKRIACIAGPEGMPHSEYRLEGYKKAMLRTGEGLRESYIVRGDFTHESGAEALKTLLSLPEPPTAVFCHTDIMAFGAMWQAKKMGLKIPDDLSFVGFDNLEQAKYTLPALTTINHPRTEIGRHAMLLLLEQLQGNSVTPGSRLLDSDLIIRESTKAPKC
>YP_002152904 1200_CytR_5_2 CytR
MQQNNKESAQATMKDVAFAAGVSTATVSRTLMNPEKVSSQTRQKVEQAVLDVGYYPHNLSKNLKRNESKTILVIVPNISDPFFTDVVCGIEETAAQHGYLVLIGDCKHQQKHENAFINLIITKQIDGMLLLGSHIPFDVSKEEQKNLPPMIMANEFAPELELPTVHIDNLTASFRATHYLQQMGHKRIACITGPEDMPLCRYRLQGYIQAMRRTGVPLREDYIIRGDFTHESGAESLKKLISLPEPPTAVFCHSDIMAIGVMWQAKKLGLQLPDDLSVIGFDNLDITRYSEPALTTMEQPRYQIGRQSMLLLLDQLQGRPVAPGSRLLDCELIVRESVCRLKS
>EEI50057 6243_CytR_5_2 CytR
MDNDGFFATKKQSFNQTISTEVWGLQQNNKESAQATMKDVAFAAGVSTATVSRTLMNPEKVSSQTRQKVEQAVLDVGYYPHNLSKNLKRNESKTILVIVPNISDPFFTDVVCGIEETAAQHGYLVLIGDCKHQQKHENAFINLIITKQIDGMLLLGSHIPFDVSKEEQKNLPPMIMANEFAPELELPTVHIDNLTASFRATHYLQQMGHKRIACITGPEDMPLCRYRLQGYIQAMRRTGVPLREDYIIRGDFTHESGAESLKKLISLPEPPTAVFCHSDIMAIGVMWQAKKLGLQLPDDLSVIGFDNLDITRYSEPALTTMEQPRYQIGRQSMLLLLDQLQGRPVAPGSRLLDCELIVRESVCRLKS
>NP_931920 1198_CytR_5_2 CytR
MEQKKNGTSATMKDVAEVAGVSTATVSRTLMNPEKVSSQTRQKVEQAVLAVGYYPNNLSRNLKRGESKTILVIVPNISDPFFTDVICGIEETAEQHGYLVLIGDCQHQQKQEHAFLNLIATKQIDGLLLLGSNIPFDASKEEQKNLPPMVMANEFSPELELPTIHIDNLTAAFNATHYLQTLGHKRIACLSGPENIPICRYRRQGYIQALRRSGGTIREDYIVQGNFTHESGAKLTEQLLSLLDPPTAIFCHSDVMAIGVMWQAKRMGLKIPEDLSIIGFDNLSLAMYSDPPLTTVGQPSYQIGHKAMLLLLDQIQGHTTSGGSQLLESELIIRQSTCSPKS
>YP_003043076 6244_CytR_5_2 CytR
MEQKKNGTSATMKDVAEVAGVSTATVSRTLMNPEKVSSQTRQKVEQAVLAVGYYPNNLSRNLKRSESKTILVIVPNISDPFFTDVICGIEETASQHGYLVLIGDCQHQQKQEHAFLNLIITKQIDGILLLGSNIPFDASKEEQKNLPPMVMANEFAPDLELPTIHIDNLTAAFNATHYLQTLGHKRIACISGPEDILLCRYRLQGYIQALRRSGGTIREDYIVHGNFTYESGAELTKQLVSLAEPPTAIFCHSDVMAIGVMWQAKRMGLRIPEDLSVIGFDNLDLAMYSDPPLTTVGQPRYQIGYKAMLLLLDQIQGHATSGGSQLLESELIIRQSTCSPKS
>YP_003470143 6245_CytR_5_2 CytR
MEKKNGTLATMKDVANVAGVSTATVSRTLMNPDKVSARTRQKVESAVLEVGYYPHNLAKNLRRNESRAILVIVPNISDPFFTEVIRGIEETAAEHGYLVLIGDCKHQQQQEHAFINLLITKRIDGMVLLGSNIPFDVSKEEQKNLPPMVMANEFAPDLELPTVHIDNLTSAFNATYHLQKLGHKRIACITGPETMPLCHYRLQGYIQALHRTGEAIREDYIVRGDFTHESGAELAEILLNLPEPPSAIFCHSDIMAIGAMWQAKKMGLKLPEDLSVIGFDNLNLAQYSEPPLTTVAQPCYEIGYYSILLLLEQLQGRMVSKGSRLLDAELLIRASTCSPKS
>YP_003710562 6246_CytR_5_2 CytR
MEKKNYTLATMKDVARVAGVSTATVSRTLMNSDKVSVRTRQKVESAILEVGYYPHNLAKNLRRNESRAILAIVPNISDPFFNEIIRGIEETAAKHGYLVLIGDCTHQQQQEHAFINLLITKRIDGMVLLGSNIPFDVSKEEQKNLPPMVMANEFAPDLELPTVHIDNLTAAFNATHHLQKLGHKFIACITGPDTMPLCHYRLQGYIQALRRTGEDIREEYIARGDFTHESGAHLAEKLLTLPTPPSAIFCHSDVMAMGVIWQAKKMGLKLPEDLSVIGFDNLNLAQYCEPALTTVAQPRYEIGHHSMLLLLEQLQGRLVSKGSRLLDAELIIRESTCAPKS
>YP_003739549 6247_CytR_5_3 CytR
MEHNQETTGATMKDVAEEAGVSTATVSRALMNPEKVSAATRKKVEKAVLAVGYSPHAMARSAKRSESRTILVIVPDICDPFFSEMIRGIEVVAADQGYLVLIGDCAHQNKQEKSFLNLVMTRQIDGMVLLGSQVPFDTGIEEQRNLPPMVMANEFAPELELPTVHIDNLTAAFEAVNHLLKLGHSRIACIAGPQDMPLCQYRLQGYIQALRRNGLAVDPHYIVRGDFTFDAGSRAMKHLMTLPKPPDALFCHSDIMALGAMSQAKIMGLRVPQDLSLIGFDDIELSRYSDPQLTTVAQPRFNIGREAMLLLLEQLQGKTVNSGSRLLDFELKIRGSTAPSLREKV
>YP_001906079 1185_CytR_5_3 CytR
MEHNQDRTVATMKDVAKKAGVSTATVSRALMNPEKVSAATRSKVELAVAAVGYATHSIARHARRSESRTILVMVPDICDPFFSEIIRGIEVAATRQGYLVLIGDCAHQNQQEKSFLNMILTRQIDGIVLLGSQIPFDASIEDPRILPPMVMANEFPPEREIPTVHIDNLTAAFEAVNHLQKLGHRRIACICGPEEMPLCQYRLEGYVQALRRHGVPVETQYIVRGEFTFDAGCQAMKQLMKLPKPPDALFCHCDIIALGAMSQAKNMGLRVPQDLSIIGFDDIELSRYSDPQLTTVAQPRFNIGREAMLLLLEQLQGKAVSNGSRLLDFELKIRGSTAPSLREHD
>YP_002647178 6248_CytR_5_3 CytR
MEHNQDTTVATMKDVANKAGVSTATVSRALMNPEKVSAATRSKVEQAVIAVGYSAHSIARNARRGESRTILVIVPDICDPFFSEIIRGIEVVAAGHGYLVLIGDCAHQSQQEKSFRNMMLTRQTDGVVVLGSSIPFDTSMEDPRLLPPMVMANEFDPEREIPTVHIDNLTAAFEAVSHLQKLGHRRIACIGGPEEMPLCQYRLQGYIQALRRHGVTVDPQYIVRGDFTFDAGSQAMKQLMRLPKPPDALFCHSDIIALGAMSQAKNMGLRVPQDLSLIGFDDIELSRYSDPQLTTVAQPRFNIGREAMLLLLEQLQGKTVSNGSRLLDFELKIRGSTAPSLRERD
>YP_003529492 6249_CytR_5_3 CytR
MKHYQDTTVATMKDVANKAGVSTATVSRALMNPEKVSAATRSKVEQAVIAVGYSAHSIARNARRGESRTILVIVPDICDPFFSEIIRGIEVVAAGHGYLVLIGDCAHQNQQDKSFLNMMLTRQTDGVVLLGSLIPFDISMEDPRILPPMVMANEFAPQREIPTVHIDNLTAAFEAVSHLQKLGHRRIACICGPEEMPLCQYRLQGYIQALRRHGVTVDPQYIVRGDFTFDAGSQAMKQLMRLPQPPDALFCHSDIIALGAMSQAKSMGLRVPQALSLIGFDDIELSRYSDPQLTTVAQPRFNIGREAMLLLLEQLQGKTVSNGSRLLDFELKIRGSTAPSLRDCD
>YP_003522148 6251_CytR_5_3 CytR
MLDQNQPSAAATMKDVAEKAGVSTATVSRALMNPEKVSSATRQKVEQAVADVGYAAQSMSRHARRNDTQTLLLIVPNICDPFFSEIIRGVEVAASKAGYLVLIGDCAHQKPQEWTFLNLMLTRQIDGIVLLGAQLPFDVSPEEQRNLPPMVMAIEFSPEMSLPTVNIDNLTASFVAVNHLLQLGHKRIACLTGPEDVALCQYRLQGYVQALRRSGISVDPTYIVRGDFTFESGVDAINQLLALPQPPRALFCHSDIMAIGAISQAKRLGLRIPEDLSVVGFDDIELSRYCEPPLTTVKQPCFEIGCEAVRLLLNELQGNSIHNGSTLLDAELVVRGSTTLAKKDER
>WP_008926938 6252_CytR_5_3 CytR
MEQNQQPPAATMKDVAEHAGVSTATVSRALMNPEKVSAATRHKVEKAVAAVGYAAHGPTRNARRNETRTILVIVPDICDPFFSEIIRGVEVTAAEEGYLVLIGDCAHQNQQERTFLNLMVTRQIDGMVLLGSQLPFDASIDEQRNLPPMVMANEFAPEMSLPTVHIDNLTAAFEAVNHLLQLGHTQIACIAGPEEMPLCQYRLQGYVQAMRRSGLTVDPTYIVRGDFTFEAGVAAMNQLMTLPQPPRALFCHSDIMALGAMNQARRCGLRIPEDLSVVGFDDIELSRYCEPPLTTVTQPRYQIGREAMLLLLDELNGKRVISGSRLLDAGLTIRGSTARAKKREK
>YP_004117709 6254_CytR_5_3 CytR
MDQKQPSTTATMKDVAEKAGVSTATVSRALMNPEKVSAATRQKVEQAVIAVGYAPHGLARNAKRGETQTILVIVPDICDPFFSEIIRGVEVTAAQEGYLVLIGDCAHQNQQEKTFLNLMLTRQIDGMVLLGSQLPFEAGVEDQRNLPPMVMGNEFAPEMALPTVHIDNLTAAFEAVNHLLQLGHRQIACITGPEHVPLCQYRLQGYIQALRRSNLPVDPTLIVHGDFTFEAGATALKQLMSLPNPPKALFCHSDLMALGAMNQARKLGMRIPQDLSVVGFDDIELAQYYDPPLTTVAQPRFDIGREAMLLLLDELQGKRVNNGSRLLDAELRVRGSTAPVAKREK
>WP_010618231 6255_CytR_5_3 CytR
MDQKQPSSAATMKDVAEQAGVSTATVSRALMNPEKVSAATRQKVEQAVQAVGYAPHGLARNAKRGDTQTILVIVPDICDPFFSEIIRGVEVTAAQEGYLVLIGDCAHQDQQEKTLLNLMLTRQIDGMVLLGSQLPFDAGIEDQRNLPPMVMGNEFAPEMALPTVHIDNLTAAFEAVNHLLQLGHRQIACITGPEHIPLSQYRLQGYIQALRRSNIAIDPTLIVHGDFTFEAGASALKQLMSLPQPPKALFCHSDLMALGAMNQARKLGMRIPQDLSVVGFDDIELAQYYDPPLTTVAQPRFAIGREAMLLLLDELQGKRVNNGSRLLDAELRVRGSTAPATKREK
>YP_002989370 6256_CytR_5_4 CytR
MEQNRHISPATMKDVADKAGVSTATVSRALTHPEKVSAATRQKVEEAALAVGYAPNTLSRHVKRHESRTILVVVPDICDPFFCDILRGIEETAAERGYLVLIGDCAHQRQNEKTFLDLIITRQIDGILLLGSQLPFDAGKEEQRSLPPMVMANEFSPELGLPTVHIDNLTAAFEAVSYLHHLGHQRIACIAGPEQLLLSEYRLQGYIQALRRCGLPVDNQYIIRGDFDYETGSRGLTRLMSHPTPPTAVFCHSDVIAMGALSQARKMGLDIPRDLSLIGFDDIDQASYCFPPLTTVAQPRYEIGREATLLLLAQLLHHTVPNGSRLLSSELVIRESTAAPGPRPAGFKSAGAGQIF
>YP_003002488 6257_CytR_5_4 CytR
MEQKKIISPATMKDVADQAGVSTATVSRALTTPEKVSAATRKKVEQAALTVGYSAQNLARNLRRHESRTILALVPDICDPFFSEMLRGIEETAAERGYLVLIGDCAHQRKTEKTFLDLITTRQIDGILLLGSQLPFDAGKDERRHLPPMVMANEFAPELDMPTVHIDNLTAAFEAVSYLHQLGHQRIACIAGPEQIPLSEYRLQGYIQALRRCGLVVDNQYIVHGDFSYETGSRGLNRLMSHPTPPTAIFCHSDVMALGALTQARRMGLEVPRDLSLVGFDDIEQAGHCFPALTTVAQPRYDIGREAMLLLLAQLQQHKVPRGSQLMSSQLVVRDSTAAPPLRVTGFKNSGAGQTF
>YP_003880967 6258_CytR_5_4 CytR
MEQKKFIPPATMKDVADQAGVSTATVSRALTNPEKVSATTRQKVEQAALAVGYSAQNLARNLKRHESRTILALVPDICDPFFTEMLRGIEETAAERGYLVLIGDCAHQRKTEKTFLDLITTRQIDGILLLGSQLPFDAGKDERRHLPPMVMANEFAPELDMPTVHIDNLTAAFEAVSYLNQLGHRRIACIAGPEQIPISEYRLQGYIQALRRCGLVIDNQYIVRGDFSYDTGSRGLMRLMSHPTPPTAVFCHCDVMALGALTQARKMGLDVPRDLSLVGFDDIAQASHCFPALTTVSQPRYDIGREAMLLLLAQLQQHKVQRGSRLISSQLIIRDSTAAPPLRVTGFKNSGAGQIF
>YP_003335473 6259_CytR_5_4 CytR
MEQKRFIPPATMKDVADKAGVSTATVSRALTNPEKVSASTRKKVEQAALAVGYSAQNLARNLKRHESRTILALVPDICDPFFSEMLRGIEETAAERGYLVLIGDCAHQRQTEKTFLDLIATRQIDGILLLGSQLPFDAGRDERRHLPPMVMANEFAPELDMPTVHIDNLTAAFEAVSYLHQLGHQRIACIAGPQQIPLSEYRLQGYIQALRRCGLVIDNQYIVHGDFSYDTGSRGLITLMSHPTPPSAIFCHSDVMALGALTQARKMGLDVPRDLSLIGFDDIAQASHCFPALTTVSQPRYDIGREATLLLLTQLQQHKVARGSRLMSSQLIIRDSTAAPPLRVTGFKNSGAGQTF
>YP_003257644 6260_CytR_5_5 CytR
MKQKKVVTTATMKDVADEAGVSTATVSRTLMNPDKVSATTRRKVEQAVIAVGYSPHALNRNLKRNESRTILTIVPDICDPYFSEIFRGIEETAAEHGYLVLIGDCAHQHQREKTFVDLIITKQIDGMVLLGSNLPFDAGQEEQRNLPPMVMANEFSPDLALPTVHIDNLTAAFEAVHYLHQAGHQRIACIAGPEHMHLSQYRLQGYIQALRRNGILIDNQYIFQGDFTYETGINGLVALMQHPQPPSAIFCHSDLMALGVLAQARKMGLDIPRDLSVIGFDDIEQAQYCWPSLTSVAQPRYQIGREAMLLLLEQLQGNTVQSGSRLLSSELVIRDSVAAPNYARNRL
>YP_052346 1195_CytR_5_5 CytR
MKQKKGVTTATMKNVADEAGVSTATVSRTLMNPEKVSATTRRKVEQAVIAVGYSPHALNRNLKRNESRTILTIVPDICDPYFSEIFRGIEETAAEHGYLVLIGDCAHQHQREKTFVDLIITKQIDGMVLLGSNLPFDAGQEEQRNLPPMVMANEFSPDLALPTVHIDNLTAAFEAVHYLHQAGHQRIACIAGPEHMHLSQYRLQGYIQALRRNGILIDNQYIFRGDFTYKTGINGLIALMQHPQPPSAIFCHSDLMALGVLTQARKMGLDIPRDLSIIGFDDIEQAQYCWPPLTSVAQPRYQIGREAMLLLLEQLQGNTVQSGSRLLSSELVIRDSVAAPNYARNRL
>YP_003015765 6261_CytR_5_5 CytR
MKQKKGVTTATMKDVADEAGVSTATVSRTLMNPEKVSATTRRKVEQAVIAVGYSPHALNRNLKRNESRTILTIVPDICDPYFSEIFRGIEETAAEHGYLVLIGDCAHQHQKEKTFVDLIITKQIDGMLLLGSNLPFDAGQEEQRNLPPMVMANEFSPDLALPTVHIDNLTAAFEAVHYLYQAGHQRIACIAGPEHMHLSQYRLQGYIQALRRNGILIDNQYIFRGDFTYETGINGLIALMQHPQPPSAVFCHSDLMALGVLAQARKMGLDIPRDLSVIGFDDIEQAQYCWPPLTSVAQPRYQIGREAMLLLLEQLQGNTVQSGSRLLSSELVIRDSVAAPNFARNRL
>WP_039363341 1184_CytR_5_5 CytR
MKQKKGVTTATMKDVADEAGVSTATVSRTLMNPEKVSATTRRKVEQAVIAVGYSPHALNRNLKRNESRTILTIVPDICDPYFSEIFRGIEETAAEHGYLVLIGDCAHQHQKEKTFVDLIITKQIDGMLLLGSNLPFDAGQEEQRNLPPMVMANEFSPDLALPTVHIDNLTAAFEAVHYLYQAGHQRIACIAGPEHMHLSQYRLQGYIQALRRNGILIDNQYIFRGDFTYETGINGLIALMQHPQPPSAIFCHSDLMALGVLAQARKMGLDIPRDLSIIGFDDIEQAQYSWPPLTSVAQPRYQIGREAMLLLLEQLQGNTVQSGSRLLSSELVIRDSVAAPNYARNRL
>YP_002384873 6264_CytR_5_6 CytR
MKLKKQVTAATMKDVALKAKVSTATVSRALMNPDKVSQATRSRVEQAAREVGYLPQTMGRNAKRNESRTILVIVPDICDPFFHDVIRGVEVTAAEQGYLVLIGDCAHQNQQEKTFINLIVTKQIDGMVLLSSRLPFNASVEEQRNLPPMVMSNEFAPELELPTVHIDNLTASFNAINYLLSLGHRRIGCIAGPEDMPFCHYRLQGYVQALRRNAITVNPHYIARGDFTYEAGGNALKQLLDQPEPPTAIFCHSDVMAVGAISSAKRMGLKVPDDVSIMGFDNIALAEHCDPPLTTIAQPRYEIGREAMLLLLEQIHGHDVSNGSRLMDCELIVRESTRALT
>YP_691315 6265_CytR_5_6 CytR
MDVVRLTCQARSECESEEAGNCRDHERRCPQGKSLYSDCLPSINESRTILVIVPDICDPFFSEIIRGIEVTAANHGYLVLIGDCAHQNQQEKTFIDLIITKQIDGMLLLGSRLPFDASIEEQRNLPPMVMANEFAPELELPTVHIDNLTAAFDAVNYLYEQGHKRIGCIAGPEEMPLCHYRLQGYVQVLRRCGIMVDPQYIARGDFTFEAGSKAMQQLLDLPQPPTAVFCHSDVMALGALSQAKRQGLKVPEDLSIIGFDNIDLTQFCDPPLTTIAQPRYEIGREAMLLLLDQMQGQHVGSGSRLMDCELIIRGSTRALP
>YP_001439848 1180_CytR_5_6 CytR
MKDVAVRARVSTATVSRALMNPEKVSQATRNRVEQAAIDVGYLPGSLNRNLKRNESRTILVIVPDICDPFFSEIIRGIEVTAADQGYLVLIGDCAHQNQQEKTFIDLIITKQIDGMLLLGSRLPFDASKEEQRNLPPMVMANEFAPELELPTVHIDNLTAAFNAVNYLHELGHQRIACIAGPEEMPLCHYRLQGYVQALRRSGMTVDPHYIARGDFTYEAGANALEQLLSLPQPPTAIFCHSDVMALGALSMAKRRGFRVPDDLSIIGFDNIALAEFCDPPLTTVAQPRFDIGREAMLLLLSQLNGHTVSSGSRLLDCELVLRGTTRAPKPRN
>YP_003208539 6266_CytR_5_6 CytR
MKSKKQVAAATMKDVAVRARVSTATVSRALMNPEKVSQATRNRVEQAAIEVGYLPGSLNRNLKRNESRTILVIVPDICDPFFSEIIRGIEVTAADQGYLVLIGDCAHQNQQEKTFIDLIITKQIDGMLLLGSRLPFDASKEEQRNLPPMVMANEFAPELELPTVHIDNLTAAFNAVNYLHELGHQRIACIAGPEEMPLCHYRLQGYVQALRRSGMTVDPHYIARGDFTFEAGAQALEQLLSLPHPPTAIFCHSDVMALGALSMAKRRGFRVPDDLSIIGFDNIALAEFCDPPLTTVAQPRFDIGREAMLLLLSQLNGHTVSSGSRLLDCELVLRGTTRAPKPRN
>YP_001178745 1176_CytR_5_6 CytR
MKSRKEVAPATMKDVAQKAKVSTATVSRALMNPDKVSQTTRNRVEQAALEVGYLPQAMGRNLKRNESRTILVIVPDICDPFFSEIIRGIEVTAAAQGYLVLIGDCAHQNQQEKTFIDLIITKQIDGMLLLGSRLPFDASIEEQRNLPPMVMANEFAPELKLPTVHIDNLTAAFNAVNYLQDLGHKRIGCIAGPEEMPLCHYRLQGYVQALRRAGVTVDPHYIARGDFTLEAGGLALEQLLSQSVPPTAVFCHSDVMALGALSYAKRRGLRVPQDLSIIGFDNISLSEFCDPPLSTVAQPRYDIGREAMLLLLDQLHGQTVSSGSRLLDCELIIRGSTQALT
>WP_042322679 1178_CytR_5_6 CytR
MKDVAEKAQVSTATVSRALMNPDKVSQATRHRVEQAALEVGYFPQAMGRNVKRNESRTILVIVPDICDPFFSEIIRGIEVTAAEQGYLVLIGDCAHQNQQEKTFIDLIITKQIDGMLLLGSRLPFDASIEEQRNLPPMVMANEFAPELELPTVHIDNLTAAFNAVNYLQELGHKRIGCIAGPEEMPLCHYRLQGYVQALRRAGAIVDPHYIARGDFTYEAGGQALEKLLALPEPPTAVFCHSDVMALGALSYAKRRGLRVPKDLSIIGFDNISLSEFCDPPLSTVAQPRYQIGREAMLLLLDQLHGQTVSSGSRLLDCELIVRGSTQALT
>YP_003615514 6267_CytR_5_6 CytR
MKSRKEVATATMKDVAQKAQVSTATVSRALMNPDKVSQATRNRVEQAALEVGYFPQAMGRNVKRNESRTILVIVPDICDPFFSEIIRGIEVTAAEQGYLVLIGDCAHQNQQEKTFIDLIITKQIDGMLLLGSRLPFDASIEEQRNLPPMVMANEFAPELELPTVHIDNLTAAFNAVNYLQELGHKRIGCIAGPEEMPLCHYRLQGYVQALRRTGVTVDPHYIARGNFSFEAGGQALEKLLALPEPPTAVFCHSDVMALGALSYAKRRGLRIPKDLSIIGFDNISLSEFCDPPLSTVSQPRYDIGREAMLLLLDQLQGQTVSSGSRLLDCELIIRGSTQALT
>WP_000644889 1166_CytR_5_6 CytR
MKAKKQETAATMKDVALKAKVSTATVSRALMNPDKVSQATRNRVEKAAREVGYFPQPMGRNIKRNESRTILVIVPDICDPFFSEIIRGIEVTAASHGYLVLIGDCAHQNQQEKTFIDLIITKQIDGMLLLGSRLPFDASIEEQRNLPPMVMANEFAPELELPTVHIDNLTAAFNAVNYLYEQGHKRIGCIAGPEEMPLCHYRLQGYVQALRRCGIMVDPHYIARGDFSFEAGSKAMQQLLDLPQPPTAVFCHSDVMALGALSQAKRQGLKVPEDLSIIGFDNIDLTQFSDPPLTTIAQPRYEIGREAMLLLLDQMQGQIVGSGSRLMDCELIIRGSTRALT
>WP_000644893 1165_CytR_5_6 CytR
MKAKKQETAATMKDVALKAKVSTATVSRALMNPDKVSQATRNRVEKAAREVGYLPQPMGRNVKRNESRTILVIVPDICDPFFSEIIRGIEVTAANHGYLVLIGDCAHQNQQEKTFIDLIITKQIDGMLLLGSRLPFDASIEEQRNLPPMVMANEFAPELELPTVHIDNLTAAFDAVNYLYEQGHKRIGCIAGPEEIPLCHYRLQGYVQALHRCGIMVDPQYIARGDFTFEAGSKAMQQLLELPQPPTAVFCHSDVMALSALSQAKRQGLKVPEDLSIIGFDNIDLTQFCDPPLTTIAQPRYEIGREAMLLLLDQMQGQHVGSGSRLMDCELIIRGSTRALP
>EGI13571 6268_CytR_5_6 CytR
MSVKAKKQETAATMKDVALKAKVSTATVSRALMNPDKVSQATRNRVEKAAREVGYLPQPMGRNVKRNESRTILVIVPDICDPFFSEIIRGIEVTAANHGYLVLIGDCAHQNQQEKTFIDLIITKQIDGMLLLGSRLPFDASIEEQRNLPPMVMANEFAPELELPTVHIDNLTAAFDAVNYLYEQGHKRIGCIAGPEEMPLCHYRLQGYVQALCRCGIMVDPQYIARGDFTFEAGSRAMQQLLDLPQPPTAVFCHSDVMALGALSQAKRQGLKVPEDLSIIGFDNIDLTQFCDPPLTTIAQPRYEIGREAMLLLLDQMQGQHVGSGSRLMDCELIIRGSTRALP
>YP_410230 1199_CytR_5_6 CytR
MKDVALKAKVSTATVSRALMNPDKVSQATRNRVEKAAREVGYLPQPMGRNVKRNESRTILVIVPDICDPFFSEIIRGIEVTAANHGYLVLIGDCAHQNQQEKTFIDLIITKQIDGMLLLGSRLPFDASIEEQRNLPPMVMANEFAPELELPTVHIDNLTAAFDAVNYLYEQGHKRIGCIAGPEEMPLCHYRLQGYVQALRRCGIMVDPQYIARGDFTFEAGSKAMQQLLDLPQPPTAVFCHSDVMALGALSQAKRQGLKVPEDLSIIGFDNIDLTQFCDPPLTTIAQPRYEIGREAMLLLLDQMQGQHVGSGSRLMDCELIIRGSTRALP
>YP_001337875 1179_CytR_5_6 CytR
MVAATMKDVALKANVSTATVSRALMNPDKVSQATRNRVEQAALEVGYLPQSLGRNMKRNESRTILVIVPDICDPFFSEVIRGIEVTAAEHGYLVLIGDCAHQNQKEKTFIDLIITKQIDGMVLLSSRLPFDASVEEQRNLPPMVMSNEFAPELELPTVHIDNLTAAFNAVNYLHELGHQRIGCIAGPEDMPLCHYRLQGYVQALRRSGITVDPHYIARGNFTFEAGANALEQLLAQPVPPTAVFCHSDVMALGALSLAKRRGLKVPDDLSIVGFDNIALSEFCDPPLTTVSQPRFDIGREGMLLLLEQMQGHNVNSGSRLLDCELIVRGSTQKIRR
>YP_002917071 6276_CytR_5_6 CytR
MKPKKQVVAATMKDVALKANVSTATVSRALMNPDKVSQATRNRVEQAALEVGYLPQSLGRNMKRNESRTILVIVPDICDPFFSEVIRGIEVTAAEHGYLVLIGDCAHQNQKEKTFIDLIITKQIDGMVLLSSRLPFDASVEEQRNLPPMVMSNEFAPELELPTVHIDNLTAAFNAVNYLHELGHQRIGCIAGPEDMPLCHYRLQGYVQALRRSGITVDPHYIARGNFTFEAGANALEQLLAQPVPPTAVFCHSDVMALGALSLAKRRGLKVPDDLSIVGFDNIALSEFCDPPLTTVSQPRFDIGREGMLLLLEQMQGHNVNSGSRLLDCELIVRGSTQKIRR
>YP_003943853 6277_CytR_5_6 CytR
MKPKNEVVAATMKDVALKANVSTATVSRALMNPDKVSQATRNKVEKAALEVGYLPQSLGRNMKRNESRTILVIVPDICDPFFSEIIRGIEITAASHGYLVLIGDCAHQNQQEKTFIDLIITKQIDGMLLLGSRLPFDASIEEQRNLPPMVMANEFAPELELPTVHIDNLTAAFDAVNYLHELGHQRIGCIAGPEEMPLCHYRLQGYVQALRRCGITVDPHYIARGDFTFEAGASALEQLLALPQPPTAIFCHSDIMALGALSLAKRRGLKVPEDLSLVGFDNISLAEFCDPPLTTVSQPRFDIGREAMLLLLDQLSGQTVSSGSRLLDCELVVRGSTRKI
>YP_001572519 1173_CytR_5_6 CytR
MFSMSVTRDRSAPAVPRRGERVKSNKQVTAATMKDVALKAKVSTATVSRALMNPDKVSQSTRSRVEQAALEVGYFPQSMGRNVKRNESRTILIIVPDICDPFFSEIIRGIEVTAAEQGYLVLIGDCAHQHQKEKTFLNLIITKQIDGMVLLSSRLPFDASVEEQRNLPPMVMSNEFAPELELPTVHIDNLTAAFNAMNYLLDLGHQRIGCIAGPEDMPLCHYRLQGYVQALRRSGIVVDPHYIARGDFTYEAGANALKQLLEQPLPPTAVFCHSDVMALGALSWAKRQGLKVPDDLSIIGFDNIALAEFCDPPLTTVAQPRFDIGREAMLLLLDQMQGQNVSSGSRLMDCELIIRGSTRALP
>YP_218970 1177_CytR_5_6 CytR
MKDVALKAKVSTATVSRALMNPDKVSQSTRSRVEQAALEVGYFPQSMGRNVKRNESRTILVIVPDICDPFFSEIIRGIEVTAAEQGYLVLIGDCAHQNQKEKTFLNLIITKQIDGMVLLSSRLPFDASVEEQRNLPPMVMSNEFAPELELPTVHIDNLTAAFNAMNYLLDLGHKRIGCIAGPEDMPLCHYRLQGYVQALRRSGIVVDPHYIARGDFTFEAGANALKQLLEQPLPPTAVFCHSDVMALGALSWAKRQGLKVPDDLSIIGFDNIALAEFCDPPLTTVAQPRFDIGREAMLLLLDQMQGQNVSSGSRLMDCELIIRGSTRALP
>YP_001591196 1168_CytR_5_6 CytR
MKDSPHDARRIVKLKIHHTFYENSVTASTHYLIKMFSMSVTRDRSAPAVPRRGERVKSNKQVTAATMKDVALKAKVSTATVSRALMNPDKVSQSTRSRVEQAALEVGYFPQSMGRNVKRNESRTILVIVPDICDPFFSEIIRGIEVTAAEQGYLVLIGDCAHQNQKEKTFLNLIITKQIDGMVLLSSRLPFDASVEEQRNLPPMVMSNEFAPELELPTVHIDNLTAAFNAMNYLLDLGHKRIGCIAGPEDMPLCHYRLQGYVQALRRSGIVVDPHYIARGDFTFEAGANALKQLLEQPLPPTAVFCHSDVMALGALSWAKRQGLKVPDDLSIIGFDNIALAEFCDPPLTTVAQPRFDIGREAMLLLLDQMQGQNVSSGSRLMDCELIIRGSTRALP
>WP_000841335 1171_CytR_5_6 CytR
MKSNKQVTAATMKDVALKAKVSTATVSRALMNPDKVSQSTRSRVEQAALEVGYFPQSMGRNVKRNESRTILVIVPDICDPFFSEIIRGIEVTAAEQGYLVLIGDCAHQNQKEKTFLNLIITKQIDGMVLLSSRLPFDASVEEQRNLPPMVMSNEFAPELELPTVHIDNLTAAFNAMNYLLDLGHKRIGCIAGPEDMPLCHYRLQGYVQALRRSGIVVDPHYIARGDFTFEAGANALKLLLEQPLPPTAVFCHSDVMALGALSWAKRQGLKVPDDLSIIGFDNIALAEFCDPPLTTVAQPRFDIGREAMLLLLDQMQGQNVSSGSRLMDCELIIRGSTRALP
>EFE07743 6280_CytR_5_6 CytR
MFQMKVIQGRVCASSPWRGERVKPNKQVAAATMKDVALKAKVSTATVSRALMNPDKVSQSTRNKVEQAALEVGYLPQSMGRNVKRNESRTILVIVPDICDPFFSEVIRGIEVTAAEQGYLVLIGDCAHQNQQEKTFLNLIITKQIDGMVLLSSRLPFDASVEEQRNLPPMVMSNEFAPELELPTVHIDNLTAAFNAMNYLLELGHKRIGCIAGPEDMPLCHYRLQGYVQALRRSGITVDPHFIARGDFTYEAGANALKQLLTLPQPPTAVFCHSDVMALGALSYAKRQGLKVPDDLSIIGFDNISLTEFCDPPLTTVAQPRFDIGREAMLLLLDQLQGQNVSSGSRLLDCELIIRGTTRALT
>YP_003367250 6281_CytR_5_6 CytR
MKPKKLVAAATMKDVAEKAKVSTATVSRALMNPEKVSQATRSRVEQAALAVGYLPQAAGRHIKRNESRTILVIVPDICDPFFSEIIRGIEVTAARHGYLVLIGDCAHQNQQEKTFVNLIVTKQIDGMLLLGSRLPFDASIEEQRNLPPMVMANEFAPELELPTVHIDNLTAAFDAVNYLHELGHQRIGCIAGPEEMPLCHYRLQGYVQALRRCGIVVDPHYIARGDFTFEAGGNALKQLLALPLPPTAVFCHSDVMALGALSWAKRQGLKVPDDLSIVGFDNIALAEFCDPPLTTVAQPRFGIGQEAMLLLLDQMQGQNVSSGSRLMDCELILRGSTRALT
>YP_001454587 1174_CytR_5_6 CytR
MKPKKQVAAATMKDVAMKAKVSTATVSRALMNPDKVSQSTRNRVEQAAMEVGYLPQSMGRNSKRNESRTILVIVPDICDPFFSEIIRGIEVTAASHGYLVLIGDCAHQNQQEKTFINLIITKQIDGMLLLGSRLPFDASIEEQRNLPPMVMANEFAPELELPTVHIDNLTAAFNAVNYLHEQGHQRIGCIAGPEEMPLCHYRLQGYVQALRRCGITVDPHYIARGDFTYEAGGHALQQLLALPQPPTAVFCHSDVMALGALSWAKRHGLKVPDDLSIIGFDNIALAEFCDPPLTTVSQPRFDIGREAMLLLLDQLQGQNVSSGSRLLDCELIIRGSTRALT
>YP_004215021 6282_CytR_5_7 CytR
MLLSQFDAVARRETLEHKKELPAATMKDVAEQAGVSTATVSRALMNPEKVSAATRQKVDQAVMAVGYSPHALARNLKRNESRTILVIVPDICDPFFADLIQGIERTAAESGYLVLIGDCAQQNQQEKTFINLIITKQIDGMLLLGSDLPFDASKEEQRNLPPMVMANEFAPELELPTVHIDNLTAAFEAVHYLLKLGHHRIACIAGPKHMPLCQYRSQGYVQALRRNGLSVESKLTIHGDFSYESGAQAVTELMALPVPPTAIFCHNDVMAIGAMFQAKKMGLRIPQDLSVVGFDDIKASQYTDPPLTTVAQPRFQLGRQAMLLLLEQLQGNPVQNGSLLLDSELVVRESTAAPKA
>WP_004719525 6283_CytR_5_7 CytR
MEHKKEFSMATMKDVAEMAGVSTATVSRALMNPEKVSALTRHKVEQAVLAVGYSPHALSRNIKRNESRTILVIVPDISDPFFADIIQGIEQTAAQQGYLVLIGDCAQQTQQERTFVNLIITKQIDGMLLLGSNLPFDASKEEQRNLPPMVMANEFAPELELPTVHIDNLTAAFEAVHYLHQLGHTRIATIAGPETMPLSHYRLQGYVQALNRNGLAIDKEYILRGDFGYEAGAEAFAQLMSLPKPPTAIFCHNDVMAIGAIWQAKKMGLQIPEDVSLVGFDDLKLSQYCDPPLTTVAQPRYQIGEQAMLLLLEQLQGNNVQSGSRLLDSELIIRNSTCKPKS
>EEP94015 6284_CytR_5_7 CytR
MATMKDVAEMAGVSTATVSRALMNPEKVSTMTRQKVEQAVLAVGYSPHALSRNIKRNESRTILVIVPDISDPFFADIIQGIEFAAAQQDYLILIGDCAQQTQQERTFVNLIITKQIDGMLLLGSNLPFDASKEEQRNLPPMVMANEFSPELELPTVHIDNLTAAFEAVDYLHRLGHERIACIAGPESFPLCQYRLQGYIQALRRNGIAVNSDYIVRGDFSYEAGAETFIKLMAQSPAPTAIFCHNDVMAIGAMWQAKKMGLRIPQDVSVVGFDNLKLSQYCDPPLTTVAQPRYEIGRQAMLLLLEQLQGHPVQSGSRLLSTELIIRESTAAPKR
>YP_650172 1187_CytR_5_7 CytR
MENKKEFTMTTMKDVAEMAGVSTATVSRALMNPEKVSTVTRQKVEQAVLAVGYSPHALSRNIKRNESRTILVIVPDISDPFFADVIQGIEHAAAQQGYLILIGDCAQQTQQERTFVNLIITKQIDGMLLLGSNLPFDASKEEQRNLPPMVMANEFAPELELPTVHIDNLTAAYEAVNYLHELGHKRIACIAGPESLPLSHYRLQGYIQALRRNGITVDNDYIIRGDFSYEAGAQSFAALMELPHPPTAIFSHNDVMAVGAIWQAKQLGLRIPQDVSLVGFDDLKLSQFCDPPLTTVAQPRYQIGQQAMLLLLEQLQGHSVQSGSRLLDTELIIRESTAAPKH
>YP_001004501 1192_CytR_5_7 CytR
MEHKKEFTMATMKDVAEMAGVSTATVSRALMNPEKVSTVTRQKVEQAVLAVGYSPHALSRNIKRNESRTILVIVPDISDPFFADIIQGIEHAAAQQGYLILIGDCAQQPQQERSFVNLIITKQIDGMLLLGSNLPFDASKEEQRNLPPMVMANEFAPELELPTVHIDNLTAAYEAVEYLIRLGHQRIACVAGPENFPLCQYRLQGYIQALRRNGIEVDSNYIIRGDFSYEAGVDTFIKLMDLPEPPTAIFCHNDVMAIGAMWQAKKMGLRIPQDVSVVGFDDLKLSQYCDPPLTTVAQPRYEIGRQAMLLLLEQLQGHPVQSGSRLLNTELIVRESTAAPKR
>EEP90063 6285_CytR_5_7 CytR
MATMKDVAEMAGVSTATVSRALMNPEKVSTMTRQKVEQAVLAVGYSPHALSRNIKRNESRTILVIVPDISDPFFADIIQGIEHAAAQQGYLILIGDCAQQPQQERSFVNLIITKQIDGMLLLGSNLPFDASKEEQRNLPPMVMANEFAPELELPTVHIDNLTAAYEAVEYLIRLGHQRIACVAGPENFPLCQYRLQGYIQALRRNGIEVDSNYIIRGDFSYEAGVDTFIKLMDLPEPPTAIFCHNDVMAIGAMWQAKKMGLRIPQDVSVVGFDDLKLSQYCDPPLTTVAQPRYEIGRQAMLLLLEQLQGHPVQSGSRLLNTELIVRESTAAPKR
>WP_032816710 6286_CytR_5_7 CytR
MATMKDVAEMAGVSTATVSRALMNPEKVSAVTRQKVEQAVLVVGYSPHALSRNIKRNESRTILVIVPDISDPFFADIIQGIEHAAAQQGYLILIGDCAQQTQQERTFVNLIITKQIDGMLLLGSNLPFDASKEEQRNLPPMVMANEFAPELELPTVHIDNLTATYEAVNYLHELGHKRIACVAGPESLPLSHYRLQGYIQALRRNGMAVDSDYIKRGDFSYEAGVEAVIALMALPVPPTAIFCHNDVMAIGVMWQAKRMGLRVPQDISVVGFDDLKLSQYCDPPLTTVAQPRYQIGQQAMLLLLEQLQGHSVQSGSRLLDTELIIRESTAAPKC
>WP_032911478 1190_CytR_5_7 CytR
MATMKDVAEMAGVSTATVSRALMNPEKVSTVTRQKVEQAVLAVGYSPHALSRNIKRNESRTILVIVPDISDPFFADIIQGIEHAAAQQGYLILIGDCAQQTQQERTFVNLIITKQIDGMLLLGSNLPFDASKEEQRNLPPMVMANEFAPELELPTVHIDNLTAAFDAVHYLHELGHKRIACIAGPESMPLCHYRLQGYIQALRRNGIAVDSDYIMRGDFSYEAGAETFAALMERPQPPTAIFCHNDVMAIGAMWQAKRMGLRVPQDVSVVGFDDLKLSQYCDPPLTTVAQPRYQIGQQAMLLLLEQLQGHSVQSGSRLLDTELIVRESTAAPKR
>WP_005181031 6287_CytR_5_7 CytR
MEHKKEFTMATMKDVAEMAGVSTATVSRALMNPEKVSTVTRQKVEQAVLAVGYSPHALSRNIKRNESRTILVIVPDISDPFFADIIQGIEHAAAQQGYLILIGDCAQQTQQERTFVNLIITKQIDGMLLLGSNLPFDASKEEQRNLPPMVMANEFAPELELPTVHIDNLTAAYEAVNYLHELGHKRIACVAGPEHFPLCQYRLQGYIQALRRNGIAVDSDYIIRGDFSYEAGAETFATLMGLPHPPTAIFCHNDVMAIGAMWQAKRMGLRVPQDISVVGFDDLKLSQYCDPPLTTVAQPRYQIGQQAMLLLLEQLQGHSVQSGSRLLDTELIVRESTAAPKR
>WP_032907512 1189_CytR_5_7 CytR
MATMKDVAEMAGVSTATVSRALMNPEKVSTVTRQKVEQAVLAVGYSPHALSRNIKRNESRTILVIVPDISDPFFADIIQGIEYAAAQQGYLILIGDCAQQTQQERSFVNLIITKQIDGMLLLGSNLPFDASKEEQRNLPPMVMANEFAPELELPTVHIDNLTAAYEAVNYLHELGHQRIACVAGPESLPLSHYRLQGYIQALRRNGIAVDSDYIMRGDFSYEAGAETFAVLMALPHPPTAIFCHNDVMAIGAMWQAKRMGLNIPQDVSLVGFDDLKLSQYCDPPLTTVAQPRYQIGQQAMLLLLEQLQGHSVQSGSRLLDTELIVRESTAAPKR
>WP_005279162 1191_CytR_5_7 CytR
MEQKKEFTVATMKDVAGMAGVSTATVSRALMNPEKVSAVTRQKVEQAVLAVGYSPHALSRNIKRNESRTILVIVPDISDPFFADIIQGIEFAAAQQDYLILIGDCAQQTQQERTFVNLIITKQIDGMLLLGSNLPFDASKEEQRNLPPMVMANEFSPELELPTVHIDNLTAAYEAVNYLHELGHQRIACVAGPETLPLSHYRLQGYIQALRRNGIAVDSDYILRGDFSYEAGAETFATLMALPNPPTAIFCHNDVMAIGAMWQAKRMGLKVPQDVSLVGFDNLKLSQYCYPPLTTVAQPRYQIGQQAMLLLLEQLQGHSVQSGSRLLDTELIIRESTAAPKS
>WP_032815042 1188_CytR_5_7 CytR
MEQKKEFTVATMKDVAGMAGVSTATVSRALMNPEKVSAVTRQKVEQAVLAVGYSPHALSRNIKRNESRTILVIVPDISDPFFADIIQGIEHAAAQQDYLILIGDCAQQTQQERTFVNLIITKQIDGMLLLGSNLPFDASKEEQRNLPPMVMANEFSPELELPTVHIDNLTAAYEAVNYLHELGHKRIACVAGPETLPLSHYRLQGYIQALRRNGIAVDNDYILRGDFSYEAGAETFATLMALPNPPTAIFCHNDVMAIGAMWQAKRMGLSVPQDVSLVGFDDLKLSQYCDPPLTTVAQPRYQIGQQAMLLLLEQLQGHSVQSGSRLLDTELIVRESTAAPKS
>EEQ09670 6288_CytR_5_7 CytR
MATMKDVAGMAGVSTATVSRALMNPEKVSAVTRQKVEQAVLAVGYSPHALSRNIKRNESRTILVIVPDISDPFFADIIQGIEHAAAQQDYLILIGDCAQQTQQERTFVNLIITKQIDGMLLLGSNLPFDASKEEQRNLPPMVMANEFSPELELPTVHIDNLTAAYEAVNYLHELGHKRIACVAGPETLPLSHYRLQGYIQALRRNGIAVDNDYILRGDFSYEAGAETFATLMALPNPPTAIFCHNDVMAIGAMWQAKRMGLSVPQDVSLVGFDDLKLSQYCDPPLTTVAQPRYQIGQQAMLLLLEQLQGHSVQSGSRLLDTELIVRESTAAPKS
>WP_006708715 6289_CytR_5_7 CytR
MKNKKKLPMATMKDVAKMAGVSTATVSRALMNPEKVSTPTRQKVEQAVLALRYSLRGLSRTIKRQESRTILVITPDICDPFFADVIQGIEHTATQQGYMVLIGDCAHQHQQEHTFFNLIITKQIGGMLLLGSNLPFDVSKEEQRHLPPMVMANEFSPALELPTVHIDNLTAAFEAMHYLYQLGHRQIACIAGPEQISLSHYRLQGYIQALRRNGISVESSYITRSDFTYEVSAQALAALMVQPKPPTAVFCHSDVMAIGVLSQAKKMSLRVPQDLSIVGFDDIKLAQYCDPPLTTVAQPRYQIGRQAMLLLLEQLHGQKVASGSRLLDSELIIRGSTAAPKR
>YP_001481011 1193_CytR_5_7 CytR
MEHKKELSMATMKDVAEMAGVSTATVSRALMNPEKVSTPTRQKVEQAVLAVGYSPHALSRNIKRNESRTILVIVPDICDPFFADVIQGIEQTAAQQGYLVLIGDCAQQNQQERTFVNLIITKQIDGMLLLGSNLPFDASKEEQRNLPPMVMANEFAPELELPTVHIDNLTAAFEAVHYLHQLGHQQIACVAGPEQMPLSHYRLQGYIQALRRNGITVESSYITRGDFTYEAGAQALATLMAQPKPPTAVFCHSDVMAIGVLSQAKKMGLRVPQDLSIIGFDDIKLAQYCDPPLTTVAQPRYQIGQQAMLLLLEQLHGQTVASGSRLLDSELIIRGSTAAPKR
>WP_004953180 6290_CytR_5_7 CytR
MEHKKELPMATMKDVAEMAGVSTATVSRALMNPEKVSTPTRQKVEQAVLAVGYSPHALSRNIKRNESRTILVIVPDICDPFFADVIQGIEQTAAQQGYLVLIGDCAQQNQQERTFVNLIITKQIDGMLLLGSNLPFDASKEEQRNLPPMVMANEFAPELELPTVHIDNLTAAFEAVHYLHQLGHKQIACVAGPEQMPLSHYRLQGYIQALRRNGINVESSYITRGDFTYEAGAQALAALMAQPKPPTAIFCHSDVMAIGVLSQAKKMGLRVPQDLSIVGFDDIKLTQYCDPPLTTVAQPRYEIGRQAMLLLLEQLHGQTVPSGSRLLDSELIIRGSTAAPKR
>WP_008815799 6291_CytR_5_7 CytR
MEEKQSMSAATMKDVAEHAGVSTATVSRALMNPEKVSAATRQKVEQAVLAVGYSPHALARSSKRNESRTILVIVPDICDPFFAEVIQGVERTAAEHGYLVLLGDCAQQQQQEKTFVNLIITKQIDGMLLLGSNVPFDASKEEQKNLPPMVMANEFAPELELPTVHIDNLTAAFEAVLYLHELGHHRIACIAGPESMPLSKYRLRGYIQALRRCGIAEEKSFIERGDFTYEAGAQAMLALMSLPQPPTAIFCHSDVMAIGALSQAKRMGLRVPDDVSLVGFDDIKLAQYCDPPLTTVSQPRYQIGREAMLLLLEQLHSRSVVSGSRLLDSEFIVRGSTSAPKR
>WP_005295620 6292_CytR_5_7 CytR
MNATMKDVAEYAGVSTATVSRALMNPEKVSAATRQKVEQAVLAVGYAPHTLARSNKRGESRTILVIVPDICDPFFAEVIQGIERTAAEHGYLVLLGDCAQQMQQEKTFVNLIITKQIDGMLLLGSNIPFDASKEEQRNLPPMVMANEFAPELELPTVHIDNLTAAFKAVLYLHDLGHQRIGCLAGPEHMPLSQYRLQGYIQALRRCGLNEAGYVVHGDFTFEAGAKALAKLMALPQPPTALFCHSDVMAIGALSQARKMGIRVPDDLSIIGFDDIRLAQYVDPPLTTVAQPRYQIGREAMLLLLEQLHHHRTVSGSRLLESELIIRGSTAVAKR
>YP_002935161 6293_CytR_5_7 CytR
MEEKQMNATMKDVAEYAGVSTATVSRALMNPEKVSAATRQKVEQAALAVGYAPHTLTRSNKRGESRTILVIVPDICDPFFAEVIQGIERTAAEHGYLVLLGDCAQQIQQEKTFVNLIITKQIDGMLLLGSNIPFDASKEEQRNLPPMVMANEFAPELELPTVHIDNLTAAFKAVLYLHDLGHQRIGCLAGPEHMPLSQYRLQGYIQALRRCGLSETGYVAHGDFTFEAGAKALAQVMAQPQPPTALFCHSDVMAIGALSQAKRLGIKVPEELSIIGFDDIRLAQYADPPLTTVAQPRYQIGREAMLLLLEQLHHHRVVSGSCLLESELIIRGSTAVPKR
>YP_003297476 6294_CytR_5_7 CytR
MEEKQINATMKDVAEYAGVSTATVSRALMNPEKVSAATRQKVEQAVLAVGYAPHTLARSNKRGESRTILVIVPDICDPFFAEVIQGIERTAAEHGYLVLLGDCAQQMQQEKTFVNLIITKQIDGMLLLGSNIPFDASKEEQRNLPPMVMANEFAPELELPTVHIDNLTAAFKAVLYLHDLGHQRIGCLAGPEHMPLSQYRLQGYIQALRRCGLSETGYVAHGDFTFEAGAKALAQLMAQPQPPTALFCHSDVMAIGALSQAKQLGIKVPEELSIIGFDDIRLAQYADPPLTTVAQPRYQIGREAMLLLLEQLHHHRVVSGSRLLDSELIIRGSTAVPKR
>EFE97073	Serratia_odorifera_dsm_4582	cytR	transcriptional regulator, LacI family
MATMKDVAEMAGVSTATVSRALMNPEKVSTPTRQKVEQAVLAVGYSPHALSRNIKRNESRTILVIVPDICDPFFADVIQGIEQTAAQQGYLVLIGDCAQQNQQERTFVNLIITKQIDGMLLLGSNLPFDASKEEQRNLPPMVMANEFAPELELPTVHIDNLTAAFEAVHYLHQLGHTHIACIAGPEQMPLSHYRLQGYIQALRRNGITVESSYITRGDFTYEAGAQALAALMALPKPPTAVFCHSDVMAIGVLS
>CDL84136	Xenorhabdus_szentirmaii_dsm_16338	cytR	HTH-type transcriptional repressor CytR
MEKKNCTLATMKDVAKVAGVSTATVSRTLMNPDKVSARTRQKVENAVLEVGYYPHNLAKNLRRNESRAILVIVPSISDPFFTEVIRGIEETAAEHAYLVLIGDCKHQQQEHAFINLLITKRIDGMILLGSNIPFGVSKEEQKNLPPMVMANEFAPELELPTVHIDNLTCAFNATHHLQKLGHTRIACITGPENMPLCHYRLQGYIQALRRTGEDIRKEYIIRGDFTHESGAKLAETLLTLPTPPTAIFCHSDVMAMGAMWQAKKMGLKLPEDLSVVGFDNLDLVQYCDPALTTVAQPRYEIGHHSMLLLLEQLQGRLVSKGSRLLDAELIIRESSCSPKS
>AFJ48887	Shimwellia_blattae_dsm_4481_nbrc_105725_gca_000262305_1	cytR	transcriptional regulator
MKLKQDKQAATAATMKDVALKANVSTATVSRALMNPDKVSQATRSKVEQAAIAVGYLPHAPGRNVKRHESRTILVIVPDICDPFFSEIIRGIEVTAAEQQYLVLIGDCAHQNQQEKTFIDLIITKQIDGMLLLGSRLPFDASKEEQRNLPPMVMANEFAPELELPTVHIDNLTASFNAVSYLQELGHQRIACIAGPEEMPLCHYRLQGYVQALRRRGVTVDPHYIARGDFTYEAGAAAMEQLLNQPTPPTAVFCHSDVMALGALSHVKRCGLKVPEDMSIIGFDNIALSRFCDPPLTTVSQPRFEIGRQAMLLLLDQLHGQMVESGSRLLDCELVLRGSVRALQVK
>CDG14572	Serratia_marcescens_subsp_marcescens_db11	cytR	LacI-family transcriptional regulator
MEHKKELSMATMKDVAEMAGVSTATVSRALMNPEKVSTPTRQKVEQAVLAVGYSPHALSRNIKRNESRTILVIVPDICDPFFADVIQGIEQTAAQQGYLVLIGDCAQQNQQERTFVNLIITKQIDGMLLLGSNLPFDASKEEQRNLPPMVMANEFAPELELPTVHIDNLTAAFEAVHYLHQLGHRQIACVAGPEQMPLSHYRLQGYVQALRRNGITVESSYITRGDFTYEAGAQALTQLMAQPKPPTAVFCHSDVMAIGVLSQAKKMGLRVPQDLSIVGFDDLKLAQYCDPPLTTVAQPRFQIGQQAMLLLLEQLNGQTVASGSRLLDSELIIRGSTAAPKR
>AHF78923	Sodalis_sp_hs1	cytR	DNA-binding transcriptional regulator
MEQKRSRTCAATMRDVALQAGVSTATVSRALMRPEKVSPATLQRVRRAACSIGYAPLTPGRLIKRDESATLLALLPDSGDPHLSEVLRGIQETAAAQGYWLLLLPYRPAPTQKKSLSDMIYGRTIDGMLLLGADVPFRIDGDTRSTLPPMVMVNEYVPALALPTVHTDNLTAAWRAVDYLYRLGHRRIGCISGPAQLPACRLRLEGYRHALRRHGIAPREQGVFQGALNCQTGKAGLNMLISRPQPPTAIFCHSDMIALGALAQAKVLGLRVPEELSLTGFGNLTAAAHCCPPLTTVAPPSYCIGREAVLLLLRQLRQHATRAAASVMLDSELVIRGSSALPQTRH
>GAL59959	Escherichia_vulneris_nbrc_102420	cytR	LacI family transcriptional repressor CytR
MKVKKEVAAATMKDVAQKAKVSTATVSRALMNPDKVSQATRNRVEQAALEVGYLPQAMGRNIKRNESRTLLVIVPDICDPFFSEIIRGIEVTAAEQGYLVLIGDCAHQNQQEKTFIDLIITKQIDGMLLLGSRLPFDASIEEQRNLPPMVMANEFAPELELPTVHIDNLTAAFNAVNYLLEEGHQRIGCIAGPEEMPLCHYRLQGYVQALRRSGITVDPHYIARGNFTYEAGSSAMEQLLALPKPPTAVFCHSDVMALGALSCAKRKGLKIPQDLSIIGFDNISLAQFCDPPLTTVAQPRFEIGREAMLLLLDQLHGQVVSSGSRLLDCELIVRGSTQALT
>EGE32157	Salmonella_enterica_subsp_enterica_serovar_dublin_str_3246	cytR	DNA-binding transcriptional regulator CytR
MNPDKVSQSTRSRVEQAALEVGYFPQSMGRNVKRNESRTILVIVPDICDPFFSEIIRGIEVTAAEQGYLVLIGDCAHQNQKEKTFLNLIITKQIDGMVLLSSRLPFDASVEEQRNLPPMVMSNEFAPELELPTVHIDNLTAAFNAMNYLLDLGHKRIGCIAGPEDMPLCHYRLQGYVQALRRSGIVVDPHYIARGDFTFEAGANALKQLLEQPLPPTAVFCHSDVMALGALSWAKRQGLKVPDDLSIIGFDNIALAEFCDPPLTTVAQPRFDIGREAMLLLLDQMQGQNVSSGSRLMDCELIIRGSTRALP
>AIE08064	Salmonella_enterica_subsp_enterica_serovar_typhimurium_gca_000715155_2	cytR	Transcriptional (co)regulator CytR
MFSMSVTRDRSAPAVPRRGERVKSNKQVTAATMKDVALKAKVSTATVSRALMNPDKVSQSTRSRVEQAALEVGYFPQSMGRNVKRNESRTILVIVPDICDPFFSEIIRGIEVTAAEQGYLVLIGDCAHQNQKEKTFLNLIITKQIDGMVLLSSRLPFDASVEEQRNLPPMVMSNEFAPELELPTVHIDNLTAAFNAMNYLLDLGHKRIGCIAGPEDMPLCHYRLQGYVQALRRSGIVVDPHYIARGDFTFEAGANALKQLLEQPLPPTAVFCHSDVMALGALSWAKRQGLKVPDDLSIIGFDNIALAEFCDPPLTTVAQPRFDIGREAMLLLLDQMQGQNVSSGSRLMDCELIIRGSTRALP
>GAD87992	Vibrio_halioticoli_nbrc_102217	cytR	LacI family transcriptional repressor CytR
MATMKDVAGLAGVSTATVSRALMNPEKVSSSTRKRVEDAVIESGYCPSTIMRSMKRNESKTLVVIVPDLCDPYFSEIIRGIEVAASKQGYLVLHGDSSQQKCRDNSLVNLIYSKQADGLILLGTDLPIDASIAEQKNLPPMVMACEYAPELELPTVHIDNLTASFQAVNYLAKLGHKRIGEICGPDNAPLSSFRSQGFQQALRRAGLNIDLSNSASGDFSFESGAAALRKPMNAGSPPSAIFCHNDMMAIGAIKEAKNMGLRVPQDISFIGFDNIEFSEYCDPPLTTASQPRYDIGYQATQMLFEILSGNEISSDSRLLETELIIRQSTLPPSY
>GAD66559	Vibrio_proteolyticus_nbrc_13287	cytR	LacI family transcriptional repressor CytR
MATMKDVAQLAGVSTATVSRALMNPEKVSSSTRKRVEEAVLEAGYSPNSLARNLRRNESKTIVAIVPDICDPYYTEIIRGIEDAAMEHGYLVLLGDSGQQKKRESSFVNLVFTKQADGMLLLGTDLPFDVSKPEQKNLPPMVMACEFAPELELPTVHIDNLTSAFEAVNYLTQMGHKRIAQISGPEHAFLCQFRHQGYQQALRRAGIAMNPSYTISGDFSFEAGAKAVRTLLALPEPPTAIFCHNDTMAIGAIQEAKKLGTRVPQDLSVVGFDDITFAQYCDPPLTTISQPRYEIGRQAMLMMLELLRGHDVHAGSRLLETSLVIRDSVAPPMLR
>EHT98935	Pantoea_stewartii_subsp_stewartii_dc283	cytR	DNA-binding transcriptional dual regulator
MDQNQPPAAATMKDVAEKAGVSTATVSRALMNPEKVSSATRQKVEQAVAAVGYASQSMTRHSRRNDTQTILLIVPNICDPFFSDIIRGVEVAASEAGYLVLIGDCAHQKPQAWTFLNLILTRQIDGMVLLGAQLPFDVSPDEQRNLPPMVMAIEFDPEMSLPTVNIDNLTASFVAVNHLLELGHKRIACLAGPEDVALCQYRLQGYVQALRRSGISVDPTCIVRGDFTFESGVAAINQLMTLAEPPQALFCHSDIMAIGAISQAKKLGLRVPEDLSVVGFDDIELSRYCEPPLTTVKQPCFDIGREAVLLLLNELQGKGTRSGSKLLDAELVIRGSTTLAKMGR
>GAL42513	Citrobacter_freundii_nbrc_12681	cytR	transcriptional repressor CytR
MKPNKQVAAATMKDVALKAKVSTATVSRALMNPDKVSQSTRNKVEQAALEVGYLPQSMGRNVKRNESRTILVIVPDICDPFFSEVIRGIEVTAAEQGYLVLIGDCAHQNQQEKTFLNLIITKQIDGMVLLSSRLPFDASVEEQRNLPPMVMSNEFAPELELPTVHIDNLTAAFNAMNYLLELGHKRIGCIAGPEDMPLCHYRLQGYVQALRRSGITVDPHFIARGDFTYEAGANALKQLLALPQPPTAVFCHSDVMALGALSYAKRQGLKVPDDLSIIGFDNISLAEFCDPPLTTVAQPRFDIGREAMLLLLDQLQGQNVSSGSRLLDCELIIRGTTRALT
>AFK01315	Cronobacter_sakazakii_es15	cytR	DNA-binding transcriptional regulator CytR
MKSRKQVAAATMKDVAVRARVSTATVSRALMNPEKVSQATRNRVEQAAIDVGYLPGSLNRNLKRNESRTILVIVPDICDPFFSEIIRGIEVTAADQGYLVLIGDCAHQNQQEKTFIDLIITKQIDGMLLLGSRLPFDASKEEQRNLPPMVMANEFAPELELPTVHIDNLTAAFNAVNYLHELGHQRIACIAGPEEMPLCHYRLQGYVQALRRSGMTVDPHYIARGDFTYEAGANALEQLLNLPQPPTAIFCHSDVMALGALSMAKRRGFRVPDDLSIIGFDNIALAEFCDPPLTTVAQPRFDIGREAMLLLLSQLNGHTVSSGSRLLDCELMLRGTTRAPKPRN
>AHM76399	Yersinia_enterocolitica_lc20	cytR	HTH-type transcriptional repressor CytR
MEHKKEFTMATMKDVAEMAGVSTATVSRALMNPEKVSTVTRQKVEQAVLAVGYSPHALSRNIKRNESRTILVIVPDISDPFFADIIQGIEHAAAEQDYLILIGDCAQQTQQERTFLNLIITKQIDGMLLLGSNLPFDASKEEQRNLPPMVMANEFAPELELPTVHIDNLTAAYEAVNYLHELGHKRIACVAGPENFPLCQYRLQGYVQALRRNGIAVDSDYIIRGDFSYEAGAETFATLMELPHPPTAIFCHNDVMAIGAMWQAKKMGLRVPQDVSVVGFDDLKLSQYCDPPLTTVAQPRYQIGQQAMLLLLEQLQGHSVQSGSRLLDTELIVRESTAAPKR
>GAL51687	Citrobacter_farmeri_gtc_1319	cytR	transcriptional repressor CytR
MKPNKQTAAATMKDVAMKAKVSTATVSRALMNPDKVSQSTRNRVEQAAVEVGYLPQATGRNVKRNESRTILVIVPDICDPFFSELIRGIEVTAASHGYLVLIGDCAHQNQQEKTFVNLIITKQIDGMLLLGSRLPFDASIEEQRNLPPMVMANEFAPELELPTVHIDNLTAAFNAVNYLHELGHQRIGCIAGPEEMPLCHYRLQGYVQALRRCGVTVDPHYIARGDFTFEAGGNALRQLFELPQPPTAVFCHSDVMALGALSWAKRQGIKVPDDLSIIGFDNIALAEFCDPPLTTVAQPRFEIGREAMLLLLDQIHGQNVNSGSRLMDCELILRGTTRALT
>CDL79287	Xenorhabdus_cabanillasii_jm26	cytR	HTH-type transcriptional repressor CytR
MEKKNCALATMKDVAKVAGVSTATVSRTLMNPDKVSAHTRQKVENAVLEVGYYPHNLAKNLRRNESRAILVIVPNISDPFFNESIRGIEETAAKHGYLVLIGDCKHQQQQEHAFINLLITKRIDGMILLGSNVPFDVSKEEQKNMPPMVMANEFAPELGLPTVHIDNLTSAFNATYHLQKIGHKRIACITGPDTMPLCQYRLQGYIQALRRTSVPIRDEYIVRGDFTHESGAESAKILLTLPEPPSAIFCHSDVMAIGAMWQAKKMGLKLPEDLSIVGFDNINMAQYSEPPLTTVAQPCYEIGHNSMLLLLEQLQGRMVSKGSQLLDAELLIRESTCSPKS
