# Supplementary material for: ASPEN, a methodology for reconstructing protein evolution with improved accuracy using ensemble models
Source: eLife. 2019 Oct 17;8:e47676. doi: 10.7554/eLife.47676 (PMC6797483; doi:10.7554/eLife.47676)
Supplement: Supplementary file 1. [file elife-47676-supp1.zip › LacI_sequences_by_orthoset/ebgR.fasta]

>WP_006687969 3066 EbgR
MATLKDIATEAGVSLATVSRVLNDDPTLNVKEETRHRILEIAEKLEYKSSSSHRTQVNVVNQHHILALYSYQQKLEINDPYYLSIRHGIETQCEKLGIELTNCYEHHSVPAIKKLTGVLVVGKASEAICHTAASLTDNICFIDFQPPGGKYDFVDTNLRQISQEIIDFFIQQGATRIGFIGGQDVPGDADIREVAFAEYGKLKGVVSESDIYRGSFSSASGYDLAKEMLAKKDYPSALFVASDSIAIGVLRAIHEEGIRIPEQISLISINDIPTARFTFPPLSTVRIHSEMMGIQGVNLLIEKVRDGRVLPLQVYVPSQLKLRGTTR
>WP_000212431 1312 EbgR
MATLKDIAIEAGVSLATVSRVLNDDPTLNVKEETKHRILEIAEKLEYKTSSARKIQPGAVSQHHILAIYSYQQELEINDPYYLAIRHGIETQCEKLAIELTNCYGHSGLPDIKNVTGILIVGKPSPALRAAACALTDNICFIDFHEPGSSYDAVDIDLARISKEIIDFYIAQGVNRIGFIGGEDEPGKADIREAAFVEYGRLKQVVREEDIWRGGFSSSSGYELAKQMLAREDYPKALFVASDSIAIGVLRAIHERGLNIPQDISLISVNDIPTARFTFPPLSTVRIHSEMMGSQGVNLVYEKARDGRALPLLVFVPSKLKLRGTTR
>YP_671049 1308 EbgR
MATLKDIAIEAGVSLATVSRVLNDDPTLNVKEETKHRILEIAEKLEYKTSSARKLQTGAVNQHHILAIYSYQQELEINDPYYLAIRHGIETQCEKLAIELTNCYEHSGLPDIKNVTGILIVGKPAPSLRAAASALTDNICFIDFHEPGSNYDAVDIDLARISKEIIDFYIDQGVNRIGFIGGEDLPGKADIREVAFAEYGRLKQVVREEDIWRGGFSSSSGYELAKQMLAREDYPKALFVASDSIAIGVLRAIHERGLNIPQDISLISVNDIPTARFTFPPLSTVRIHSEMMGSQGVNLVYEKARDGRALPLLVFVPSKLKLRGTTR
>YP_002393074 1310 EbgR
MATLKDIAIEAGVSLATVSRVLNDDPTLNVKEETKHRILEIAEKLEYKTSSARKLQTGAVNQHHILAIYSYQQELEINDPYYLAIRHGIETQCEKLAIELTNCYEHNGLPDIKNVTGILIVGKPTSALRAAACALTDNICFIDFHEPGSGYDAVDIDLARISKEIIDFYINQGVNRIGFIGGEDLPGKADIREVAFAEYGRLKHVVREEDIWRGGFSSSSGYELAKQMLAREDYPKALFVASDSIAIGVLRAIHERGLNIPQDISLISVNDIPTARFTFPPLSTVRIHSEMMGSQGVNLVYEKARDGRALPLLVFVPSKLKLRGTTR
>YP_001745347 1311 EbgR
MATLKDIAIEAGVSLATVSRVLNDDPTLNVKEETKHRILEIAEKLEYKTSSARKLQTGAVNQHHILAIYSYQQELEINDPYYLAIRHGIETQCEKLAIELTNCYEHSGLPDIKNVTGILIVGKPTPALRAAACALTDNICFIDFHEPGSGYDAVDIDLARISKEIIDFYINQGVNRIGFIGGEDLPGKADIREVAFVEYGRLKHVVREEDIWRGGFSSSSGYELAKQMLAQEDYPKALFVASDSIAIGVLRAIHERGLNIPQDISLISVNDIPTARFTFPPLSTVRIHSEMMGSQGVNLLYEKARDGRALPLLVFVPSKLKLRGTTR
>WP_006070127 1317 EbgR
MATLKDIANEAGVSLATVSRVLNDDPSLSVKEQTKLRILEIAEALEYKTSSSKKSIQPKKHSHHFMAIYNYKQEAEVNDPYYLSIRHGIETQCEKLGIKLVNCYEGELAHSDAKITGILFVGRCPETVRSEAESITDNICFIDFSDPNSKYDSIDIDLTKISKEIIDFFINQGFNRIGFIGGQDTPNSSDIREMAFVEYGSLKGVVSLDDIYRGEFTSQSGYESAKKMFSNNNFPRALFIASDSIAIGVLRAIHEHGLKIPEDISLISVNDIPTAKFTFPSLSTVRIHSEMMGIQGVNLLMEKARDGRALPLKVYVPSKLKLRGTTKE
>WP_006644434 1324 EbgR
MATLKDIANEAGVSLATVSRVLNDDPSLSVKEETKQRIFEIAEKLEYKTSSSKKAVAEKKQQHCFVALYSHKQEAEVNDPYYLSIRHGIETQCDKLEIDLINCYNGKLDAHNSKVSGVLIVGRCSDKLLKELSKKTDNICFVDFSDNSKCYDSVDIDLERISKQIVDFFIEQGYPRIGFIGGEDQANTADIREIAFSEYGQLKGVVDNKDIYRGDFSSASGYELAKLMFANSDYPSALFIASDSIAIGVLRAIHEQGLAIPEDIALISVNDIPTAKFTFPSLSTVRIHAEMMGIQGVNLLVEKSRDGRVLPLQVYVPSKLKLRGTTK
>WP_005366477 1325 EbgR
MATLKDIANEAGVSLATVSRVLNDDPSLSVKEQTKQRIFEIAEKLEYKTSSSKKAVVEKKQQHCFVALYSHKQEAEVNDPYYLSIRHGIETQCDKLDIDLINCYDGKFDSHDVTISGVLIVGRCSDKLLKELSKKTDNICFVDFSDNSERYDSVDIDLERISKQIVDFFIQQGYPRIGFIGGQDQANTADIREIAFSEYGQLKGVVDNKDIYRGDFSSASGYKLAKQMFANGDCPSALFIASDSIAIGVLRAIHEQGLAIPEDIALISVNDIPTAKFTFPSLSTVRIHAEMMGIQGVNLLLEKARDGRTMPLQVYVPSKLKLRGTTK
>WP_006232102 1327 EbgR
MATLKEIANEAGVSLATVSRVLNDDPSLSVKEETKRRIFEIAEKLEYKTSSSRKVSTKQRLNFLAIYNYKQDVEFNDPYYLSIRHGIETQCEKLGISLTNVYESKVNNKLKHIDGILLVGRLPNEQLATVKSLSTNIAYVDYTDFDQDFDSVDIDLARISQEVINFFIAQDYNRIGFIGGQDCANKSDVREVAFTEYGQLKGVVSSADIHRGDFTSSSGYKLAKKMLAGDHPKALFIASDSIAIGVLRAIHEQGLSIPEDITLISVNDIPTAKFTFPSLSTFRIHSELMGSQGVNLLMERSRDGRTIPIRSYVPSKLRLRDTTKK
>WP_015464784 1331 EbgR
MATLKKIAGEAKVSLATVSRVLNEDPTLSVKEETRRRIFEIAEKLEYKTSRTRKLAASLPTNTKPPLNFLALYCYKQDIEINDPYYLAIRHGIEIQCAKFNITLTNSYEANLDIHEKHLDGVLLIGRQTKDTLKALKKRCKNIVYIDYTDHDQDFDSVDIDLIKISKEVVNFFINQSYNRIGFIGGRDNQEIPDIREKAFYEYGKLKGVVFKNDLYCGDFSSLSGYQLAKEMLKTDHPKAFFIASDSIAIGVLRAIHEQGLSIPDDIALISVNDIPTAQFTFPSLSTVRIHSELMGSQGVNLLIERQRDNRKIPLRVYIPSDLRLRNTTK
>YP_206306 1328 EbgR
MATLKEIANEAEVSLATVSRVLNEDPTLSVKEETKRRIFEIAEKLEYKTSSTRKLASALPKIAKEQLHFLALYNYKQETEVNDPYYLAIRHGIETQCDKFDITLTNSYESSLDIKNSKVDGILLVGRQTKEQLKAIQKISKNIVYIDYTDHEQNFDSVDIDLARISKEVINYFMNQGYQRIGFIGGQDDENCSDIREEVFAEYGQLKGVVSESDLYRGDFSSSSGYKLAKEMLETDYPNAWFIASDSIAIGVLRAIHEKGLRIPEDIALISVNDIPTAKFTFPSLSTVRIHSELMGSQGINLLLERRRDERAIPVRVYIPSKLRLRDTTKK
>YP_002157941 1329 EbgR
MATLKEIANEAEVSLATVSRVLNEDPTLSVKEETKRRIFEIAEKLEYKTSSTRKLASALPKLAKEQLHFLALYNYKQETEVNDPYYLAIRHGIETQCDKFDITLTNSYESSLDIKNLRVDGILLVGRQTKEQLRAIQKISKNIVYIDYTDHEQNFDSVDIDLARISKEVINYFMNQGYQRIGFIGGQDDENCSDIREEVFAEYGQLKGVVSESDLYRGDFSSSSGYKLAKEMLETNYPNAWFIASDSIAIGVLRAIHEKGLRIPEDIALISVNDIPTAKFTFPSLSTVRIHSELMGSQGINLLLERRRDERAIPVRVYIPSKLRLRDTTKK
>WP_008218688 1321 EbgR
MATLKDIATEANVSLATVSRVLNEDPTLSVKEETKRRIFEIAEKLEYKTSSSRKTVSSKKQHHHFLALYNYKQEAEVNDPYYLSIRHGIETQCEKMDIDLTNCYESKIQTNSSQVTGILLVGRMTQEVIEQAKKLTDNICYVDFTDHSEPYDSVDIDLARISKEITNFFINQGYERIGFIGGQDDINTSDIREIAFAEYGGLKNVVSEQDIYRGDFSSSSGYKLAKQMLESGDYPKAMFIASDSIAIGVLRAVHEHGLSIPDDIALISVNDIPTAKFTFPSLSTVRIHSELMGIQGVNLLIEKSRDGRTIPLRVYVPSKLKLRDTTK
>WP_004734426 1322 EbgR
MATLKDIATEAHVSLATVSRVLNEDPTLSVKEETKRRIFEIAEKLEYKTSSSRKAVSSKKQNHHFLALYNYKQEAEVNDPYYLSIRHGIETQCDKMEVKLTNCYESKIHVNSTPITGVLLVGRMTPEVIEQAKKLSDNICYVDFTDHSEPYDSVDIDLALISKEITNFFINQGYQRIGFIGGQDNVNTPDIREVAFAEYGSLKNVVSEQDIYRGDFSSSSGYKLAKQMLATGDYPKAMFIASDSIAIGVLRAVHEHGLNIPEDIALISVNDIPTAKFTFPSLSTVRIHSELMGIQGVNLLIEKVRDGRTIPLRVYVPSKLKLRDTTE
>NP_935433 1314 EbgR
MPTGRRMATLKDIATEAGVSLATVSRVLNEDPTLSVKEETKHRILEIAEKLEYRTSSAKKNSVAAVPAHHFLALYNYKPEAEINDPYYLSIRHGIETQCEKLGINLTNCYDSKIDPDVKKITGVLMVGKTTPAAMLRASKMTDNICYLDFSDDHGDFDSVDIDLVKISKEVTDFFISQGFERIGFIGGQDEPGQADIREMAFAKYGQLKGVVNESDIYRGDFSSASGYKLAQAMLEKGDYPKALFIASDSIAIGVLRALLEHGLNIPRDISLISVNDIPNARFTFPPLSTVRIHSEMMGIQGVNLLVEKARDGRALPLKVYVPSKLKLRGTTQERSQA
>YP_004187887 3061 EbgR
MATLKDIATEAGVSLATVSRVLNEDPTLSVKEETKRRILEIAEKLEYRTSSAKKNSVAAVPAHHFLALYNYKPEAEINDPYYLSIRHGIETQCEKLGIDLTNCYDSKIDPDVKKITGVLMVGKTTPAAMLRASKMTDNICYLDFSDDHGDFDSVDIDLVKISKEVTDFFISQGFDRIGFIGGQDEPGQADIREMAFAEYGQLKGVVNEADIYRGDFSSSSGYKLAKSMLERSDYPKALFIASDSIAIGVLRALLEHGLNIPRDVSLISVNDIPNARFTFPPLSTVRIHSEMMGIQGVNLLVEKARDGRALPLKVYVPSKLKLRGTTQERSQA
>WP_005380173 1330 EbgR
MAKLKDIAIEAGVSLATVSRVLNNDPTLSVKEETKYRILEIAEKLEYRTSSSKKGIKEVKQKHHFLALYNYKQETEVNDPYYLSIRHGIETQCDKLGITLTNCYNSEIDVETKKITGVLLVGNVDQKVVDKLPKRLADSICYINFSDPTCPYDCVDVDLIRISRQVVDFFVQRGYRRIGYIGGQNKPDAADTRENVFLDYGYLKGVVAEQDIHYCACSSLSGYNLAKEMLAKGDFPKAVFIDSDSIAIGIVRAIHEFGLKIPEDITLISMNDIPTARFTFPPLSTIRIHSELMGTQGVNLLVEKYRDGRLQPLHVYVQTELKLRGTTQ
>NP_798781 1318 EbgR
MATLKDIATEAGVSLATVSRVLNDDPTLSVKEETKRRILEIAEKLEYRTSSSKKATKEAKQKHHFLALYNYKQEAEVNDPYYLSIRHGIETQCDKLGITLTNCYNSEIDVETQKITGVLLVGKVDQKVVNKLPKRLADSICYIDFSDPTSPYDCVDIDLVRISKQVVDFFVQQGYERIGFIGGQDEPNTADIRENAFVDYGNLKGVVSEDDIYRGDFSSLSGYDLAKEMLAKGDFPKAMFIASDSIAIGVLRAVHEFGLNIPDDIALISVNDIPTARFTFPPLSTVRIHSEMMGIQGVNLLVEKYRDGRALPLQVYVPSKLKLRGTTR
>YP_003285286 1320 EbgR
MYMATLKDIATEAGVSLATVSRVLNDDPTLSVKEETKRRILEIAEKLEYRTSSSKKATKEAKQKHHFLALYNYKQEAEVNDPYYLSIRHGIETQCDKLGITLTNCYNSEIDIETQKITGVLLVGKVDQKVVNKLPKRLADSICYIDFSDPTSPYDCVDIDLVRISKQVVDFFVQQGYERIGFIGGQDEPNTADIRENAFVDYGSLKGVVSEDDIYRGDFSSLSGYDLAKEMLAKGDFPKAMFIASDSIAIGVLRAVHEFGLNIPDDIALISVNDIPTARFTFPPLSTVRIHSEMMGIQGVNLLVEKYRDGRALPLQVYVPSKLKLRGTTR
>WP_009843015 1323 EbgR
MATLKDIATEADVSLATVSRVLNDDPTLSVKEETKHRILEIAEKLEYRTSSSKKATKETKQKHHFLALYNYKQEAEVNDPYYLSIRHGIETQCDRLGITLTNCYDSVIDVETQKVTGILLVGKTDKAIINKLPKRLADSICYIDFSDSNSMYDSVDIDLVSISKQVVDFFVEQGYQRIGFIGGQDEPNTADIRENAFVEYGNLKGVVSENDIYRGNFSSLSGYDLAKAMLAKGDFATALFIASDSIAIGVLRAIHEYGLNIPHDIALISVNDIPTARFTFPPLSTVRIHSEMMGIQGVNLLVEKYRDGRALPLQVHVPSKLKLRGTTK
>WP_005427451 1315 EbgR
MATLKDIATEAGVSLATVSRVLNDDPTLSVKEETKHRILEIAEKLEYRTSSSKKATKEAKQKHHFLALYNYKQEAEVNDPYYLSIRHGIETQCDRLGITLTNCYDSVIDVETQKITGILLVGKTDKAIINKLPKRLADSICYIDFSDSDSVYDSVDIDLARISKQVVDFFVEQGYQRIGFIGGQDEPNTADIRENAFVEYGSLKGVVSENDIYRGDFSSLSGYDLAKAMLAKGDFPTALFIASDSIAIGVLRAIHEFGLNIPQDIALISVNDIPTARFTFPPLSTVRIHSEMMGIQGVNLLVEKYRDGRALPLQVHVPSKLKLRGTTK
>YP_001446509 1316 EbgR
MATLKDIATEAGVSLATVSRVLNDDPTLSVKEETKHRILEIAEKLEYRTSSSKKATKEAKQKHHFLALYNYKQEAEVNDPYYLSIRHGIETQCDRLGITLTNCYDSVIDVETQKITGILLVGKTDKAIINKLPKRLADSICYIDFSDSNSMYDSVDIDLARISKQVVDFFVEQGYQRIGFIGGQDEPNTADIRENAFVEYGNLKGVVSENDIYRGDFSSLSGYDLAKAMLAKGDFPTALFIASDSIAIGVLRAIHEFGLNIPQDIALISVNDIPNARFTFPPLSTVRIHSEMMGIQGVNLLVEKYRDGRALPLQVHVPSKLKLRGTTK
>GAL41221	Citrobacter_freundii_nbrc_12681	ebgR	ebg operon transcriptional repressor
MATLKDIAIEAGVSLATVSRVLNDDPTLNVKEETKHRILEIAEKLEYKTSSARKNQTSALGPQHILALYSYQQDLEINDPYYLAIRHGIETQCEKLGIELTNCYEHSGLPESKNITGILIVGKPSPALREAATALTDNICFIDFHEPGSEYDAVDIDLARISKESIDYFIAQGVTRIGFIGGEDQPGKADIREAAFVEYGRLQQVVSEQDIYRGGFSSSSGYELAKKMLAKADYPSALFVASDSIAIGVLRAIHERGLNIPQDISLISVNDIPTARFTFPPLSTVRIHSEMMGSQGVNLLFEKARDGRALPLLVFVPSKLKLRGTTR
>GAL45777	Citrobacter_werkmanii_nbrc_105721	ebgR	ebg operon transcriptional repressor
MATLKDIAIEAGVSLATVSRVLNDDPTLNVKEETKHRILEIAEKLEYKTSSARKNQTSALGPQHILALYSYQQDLEINDPYYLAIRHGIETQCEKLGIELTNCYEHSGLPESKHITGILIVGKPSPALREAATALTDNICFIDFHESGSEYDAVDIDLARISKESIDFFITQGVTRIGFIGGEDQPGKADIREAAFVEYGRLQQVVSEQDIYRGGFSSSSGYELAKEMLAKPDYPSALFVASDSIAIGVLRAIHERGLNIPQDISLISVNDIPTARFTFPPLSTVRIHSEMMGSQGVNLLFEKARDGRALPLLVFVPSKLKLRGTTR
>AGE17785	Serratia_marcescens_ww4	ebgR	DNA-binding transcriptional repressor
MATLKEIAEAANVSVATVSRVLNDDPTLSVKAQTRQKILEAAERLEYKIAPSKRQSGQRLQFAALFTYTQGVEINDPYYLAMRYGIETQCEKLGVMLSAGYDFTGDKALPAADGLLVIGRPQPALYEQLRQQETPVVFIDGVVDDERFDCVNVDLYKISRKVIDYFIGRGYQRIGFIGGRDHPAGIDQREQAFVEYGRQQNVVRPQDIYHGDFSSQSGYQCAKAMLQSKNGYPPALLVATDSIAIGVLRALHEHGIQVPGQIALISVNDIPTARFIFPALSTVRIPSETMGAQAVNLLAERLRDERAVPLSIFVPSSLQLRDTTVA
>EWG74343	Enterobacter_sp_dc4	ebgR	Ebg operon repressor
MATLKDIATEAGVSLATVSRVLNDDPTLNVKEETKHRILEIAEKLEYKSTTSRKMQSAAVGQQHILALYSYQQELEINDPYYLAIRHGIETQCEKLGVELSNCYANATLPESKKLTGVLIVGKPSSATRRSAMALTDNVCFIDFHEPGSAFDSVDIDLSRISKQIVDFFIDQGVKRIGFIGGEDEPGKADIREAAFVEYGRLKGVVSEQDIWRGGFSSSSGYELAKTMLAQTSWPTALFVASDSIAIGVLRAIHEKGLAIPEDISLISVNDIPTARFTFPPLSTVRIHSEMMGSQGVNLLLEKARDGRTLPLQVFVPSVLKLRGTTR
>CDI14331	Klebsiella_pneumoniae_subsp_pneumoniae_t69	ebgR	DNA-binding transcriptional repressor
MATLKDIATEAGVSLATVSRVLNDDPTLNVKEETKHRILEIAEKLEYKSSSARKTQVLPVGHHHILALYSYQQELEINDPYYLAIRHGIETQCEKLAIELTNCYLNNTLPELKKVTGVLIIGQPTRELRETASALTDNICFIDFHEAGSPYDAVDIDLVRIAKEVVDFFIQQGASRIGFIGGQDQPGKADIREVAFVEYGQLKGVVSADDIWRGGFSSSSGYELAKQMLAQAEFPRALFVASDSIAIGVLRAIHERGLAIPEDISLISVNDIPTARFTFPPLSTVRIHSEMMGSQGVNLLLEKARDGRALPLNVFVPSVLKLRGTTR
>EKI24476	Escherichia_coli_ars4_2123	ebgR	ebg operon repressor
MNDDPTLNVKEETKHRILEIAEKLEYKTSSARKLQTGAVNQHHILAIYSYQQELEINDPYYLAIRHGIETQCEKLAIELTNCYEHNGLPDIKNVTGILIVGKPTPALRAAACALTDNICFIDFHEPGSGYDAVDIDLARISKEIIDFYIDQGVNRIGFIGGEDLPGKADIREVAFVEYGRLKHVVREEDIWRGGFSSSSGYELAKQMLAREDYPKALFVASDSIAIGVLRAIHERGLNIPQDISLISVNDIPTARFTFPPLSTVRIHSEMMGSQGVNLVYEKARDGRALPLLLFVPSKLKLRGTTR
>EWG77161	Enterobacter_sp_dc3	ebgR	Ebg operon repressor
MATLKDIATEAGVSLATVSRVLNDDPTLNVKEETKHRILEIAEKLEYKSTTSRKMQSAAVGQQHILALYSYQQELEINDPYYLAIRHGIETQCEKLGVELSNCYANATLPESKKLTGVLIVGKPSSATRRSAMALTDNVCFIDFHEPGSAFDSVDIDLSRISKQIVDFFIDQGVKRIGFIGGEDEPGKADIREAAFVEYGRLKGVVSEQDIWRGGFSSSSGYELAKTMLAQTSWPTALFVASDSIAIGVLRAIHEKGLAIPEDISLISVNDIPTARFTFPPLSTVRIHSEMMGSQGVNLLLEKARDGRTLPLQVFVPSVLKLRGTTR
