# Supplementary material for: ASPEN, a methodology for reconstructing protein evolution with improved accuracy using ensemble models
Source: eLife. 2019 Oct 17;8:e47676. doi: 10.7554/eLife.47676 (PMC6797483; doi:10.7554/eLife.47676)
Supplement: Supplementary file 1. [file elife-47676-supp1.zip › LacI_sequences_by_orthoset/exuR.fasta]

>EEJ45681 ExuR
MPGAHMEITEPRRLYQQLAADLKERIEQGVYLVGDKLPAERFIADEKNVSRTVVREAIIMLEVEGYVEVRKGSGIHVVSNQPRHQQAADNNMEFANYGPFELLQARQLIESNIAEFAATQVTKQDIMKLMAIQEQARGEQCFRDSEWDLQFHIQVALATQNSALAAIVEKMWTQRSHNPYWKKLHEHIDARTVDNWCDDHDQILKALIRKDPHAAKLAMWQHLENTKIMLFNETSDDFEFNADRYLFAENPVVHLDTATSGSK
>GAB81474 ExuR
MEITESRRLYQQLAAELKDRIESGSYPVGEKLPAERFIAEEKNVSRTVVREAIIMLEVEGYVEVRKGSGIHVISNLAKHHQPHNDAMEFANYGPFELLQARQLIESNIAEFAATQVTKQDIIKLLEIQDKARNEECFRDSEWDLQFHVQVALATQNTALAAIVEKMWTQRAHNPYWKKLHEHIDERTVDHWCEDHDRILKALIRKDPHAAKLAMWQHLENTKIMLFNETTDDFEFNADRYLFAENPVVHLDTAANSIK
>GAL45793 ExuR
MEITEPRRLYQQLAADLKERIEQGVYLVGDKLPAERFIADEKNVSRTVVREAIIMLEVEGYVEVRKGSGIHVISNQPKHYVAPDEGLEFASYGPFELLQARQLIESNIAEFAATQVTKQDIMKLMEIQEKSRNEKSFRDSEWDLQFHVQVALATQNSALAAIVEKMWTQRIHNPYWKKLHDHIDSRTVDNWCDDHDQILRALIRKDPHAAKLAMWQHLENTKQMLFNETSDDFEFNADRYLFTENPVVHLDTAANGAK
>GAL57692 ExuR
MEITESRRLYQQLAAELKSRIEAGVYLVGDKLPAERFIADEKSVSRTVVREAIIMLEVEGYVEVRKGSGIHVISNQAKYQQIPDESMEFANYGPFELLQARQLIESNIAEFAATQVTKQDIMKLMEIQDKARQEKCFRDSEWDLQFHVQVALATQNTALAAIVEKMWTQRIHNPYWKKLHDHIDARTVDNWCDDHDQILKALIRKDPHAAKVAMWQHLENTKLMLFNETSDDFEFNADRYLFAENPVVHLDTAATAVK
>GAB53344 ExuR
MEITESRRLYQQLAAELKSRIEQGVYLVGDKLPAERFIADEKNVSRTVVREAIIMLEVEGYVEVRKGSGIHVISNQAKYHSLPDEQEFEFANYGPFELLQARQLIESNIAEFAATQVTKQDIMKLMEIQDKARNEKCFRDSEWDLQFHVQVALATQNSALAAIVEKMWTQRVYNPYWKKLHEHIDARTVDNWCDDHDKILKALIRKDSHAAKLAMWQHLENTKQMLFNETSDDFEFNADRYLFAENPVVHLDTVANSVK
>CAQ91799 ExuR
MEITEPRRLYQQLAADLKERIEQGVYLVGDKLPAERFIAEEKNVSRTVVREAIIMLEVEGYVEVRKGSGIHVVSNHPRHHQPTDESLEFANYGPFELLQARQLIESNIAEFAATQVTKQDIMKLMAIQENARNEQCFRDSEWDLKFHVQVALATQNSALAAIVEKMWIQRTHNPYWKKLHEHIDTRTVDNWCDDHDKILKALIRKDPNAAKLAMWQHLENTKVMLFNETSDDFEFNADRYLFAENPVVHLDPATSTSK
>CCC31918 ExuR
MEITEPRRLYQQLAADLKARIEQGLYHPGDKLPAERFIAEEKNVSRTVVREAIIMLEVEGYVEVRKGSGIHVISNQPRHYIVPDEKLEFANYGPFELLQARQLIESNIAEFAATQVTKQDIMKLMEIQEKARNEKCFRDSEWDLQFHVQVALATQNSALAAIVDKMWTQRVHNPYWKKLHDHIDLRTVDNWCDDHDQILRALIRKDPHAAKVAMWQHLENTKQMLFNETSDDFEFNADRYLFAENPVVHLDTVTGGTK
>GAL41237 ExuR
MEITEPRRLYQQLAADLKERIEQGVYLVGEKLPAERFIADEKNVSRTVVREAIIMLEVEGYVEVRKGSGIHVISNQARHQQATDESLEFANYGPFELLQARQLIESNIAEFAATQVTKQDIMKLMDIQEHARNEKCFRDSEWDLQFHIQVALATQNSALAAIVEKMWTQRSHNPYWKKLHEHIDARTVDNWCDDHDQILKALIRKDPNAAKLAMWQHLENTKIMLFNETSDDFEFNADRYLFAENPVVHLDTAVNSAK
>AEW75338 ExuR
MEITEPRRLYQQLAAELKDRIEQGVYLVGDKLPAERFIADEKSVSRTVVREAIIMLEVEGYVEVRKGSGIHVISNQPKHSPVADESLEFASYGPFELLQARQLIESNIAEFAATQVTKQDIMKLMEIQENARKEKCFRDSEWDLQFHVQVALATQNTALAAIVEKMWTQRVHNPYWKKLHDHIDSRTVDNWCDDHDQILKALIRKDPHAAKLAMWQHLENTKQMLFNETSDDFEFNADRYLFADNPVVHLDTAASAAK
>EEW41023 ExuR
MEIIEPRRLYQQLAAELKTRIEQGVYLVGDKLPAERFIADEKNVSRTVVREAIIMLEVEGYVEVRKGSGIHVISNHPKYQQVADESLEFANYGPFELLQARQLIESNIAEFAATQVTKQDIMKLMEIQEKARNEKCFRDSEWDLQFHVQVALATQNSALAVIVEKMWTQRVHNPYWKKLHEHIDLRTVDNWCDDHDQILKALLRKDPNAAKLAMWQHLENTKQMLFNETSDDFEFNADRYLFAENPVVHLDTAVNGAK
>AFK01035 ExuR
MEIAEPRRLYQQLAAELKQRIEEGVYQVGEKLPAERFIADEKNVSRTVVREAIIMLEVEGYVEVRKGSGIHVIANQAKHHAPAPEQEYEFASYGPFELLQARQLIESNIAEFAATQVTKQDIIKLMEIQEKARNEKFFRDSEWDLQFHVQVALATQNSALAAIVEKMWTQRVHNPYWKKLHEHIDARTVDNWCDDHDKILKALIRKDPHGAKLAMWQHLENTKQMLFNETSDDFEFNADRYLFAENPVVHLDAAANGGK
>ADE63463 ExuR
MEFTETRRLYQQLAAELKRRIEAGVYPVGDKLPAERYISEEMNVSRTVVREAIIMLEVEGYVEVRKGSGIHVMSNQQKHLVTNQGIEFDTAGPFELLQARQLIESNIAEFAATQVTRQDIVQLIEIQKHARQEDRFRDSQWDLKFHVQVALATQNTAMATIVEKMWSQRTHNPYWIKLHEHIDDVSIESWCEDHDKILEALIRKDPHASKLAMWQHLENTKQMLFRATTDDFEFNVDRYLFTENPVVHLDNLMNNSKVPISSKN
>AIJ08637 ExuR
MECTRLYQQLAAELKQRVEGGVYPVGDKLPAERFIAEEMDVSRTVVREAIIMLEVEGYVEVRKGSGIHVINNQPKSLIQPDNAIEFASAGPFELLQARQLIESNIAEFAATQVTKQDIVALMEIQERARQEDRFRDSEWDLKFHVQVALATQNSAMATIVEKMWSQRTHNPYWLKLHEHIDDKSIESWCEDHDKILKALIRKDPYGAKIAMWQHLENTKQMLFHATTDDFEFNVDRYLFAENPVVHLDAVANGGK
>AAS63078 ExuR
MCLLRDAIPSRQNEPQNLPPRLIARALIMEFTETRRLYQQLAAELKRRIEAGVYPVGDKLPAERYISEEMNVSRTVVREAIIMLEVEGYVEVRKGSGIHVMSNQQKHLVTNQGIEFDTAGPFELLQARQLIESNIAEFAATQVTRQDIVQLIEIQKHARQEDRFRDSQWDLKFHVQVALATQNTAMATIVEKMWSQRTHNPYWIKLHEHIDDVSIESWCEDHDKILEALIRKDPHASKLAMWQHLENTKQMLFRATTDDFEFNVDRYLFTENPVVHLDNLMNNSKVPISSKN
>CAG73558 ExuR
MALTEPRRLYQQLAAELKQRIESGMYQVGEKLPAERYIAEEMNVSRTVVREAIIMLEVEGYVEVRKGSGIHVISNQQKNTFINSGDIEFVAAGPFELLQARQLIESNIAEFAATQVTRQDIVQLMEIQEYARQEDRFRDSQWDLKFHVQVALATQNSAMATIVEKMWSQRIHNPYWRKLHEHIDDKSIESWCEEHDRILKALIRKDPYAAKLAMWQHLENTKQMLFRATTDDFEFNVDRYMFAENPVVHLDQIHTGKS
>CCF07988 ExuR
MDLTESRRLYQQLASELKRRIENGVYQVGEKLPAERLIAEEMEVSRTVVREAIIMLEVEGYVEVRKGSGIHVISSQQQNRVTESSSQLEFAAFGPFELLQARQLIESNVAEFAATQVTRQDIVDLMAIQEKARQEDHFRDSEWDMRFHVRIAQSTQNSALAAIVEKMWLHRLHNPYWLKLHEHIDQRSIVSWCDDHDQILKALIRKDPAASKLAMWQHLENTKQMLFNATADDFEFNVDRYMFSENPVVLPDADTIQR
>AHM72138 ExuR
MEFTETRRLYQQLAAELKQRIEAGVYPVGDKLPAERYISEEMNVSRTVVREAIIMLEVEGYVEVRKGSGIHVMSNQQKHLVMPNQGIEFATAGPFELLQARQLIESNIAEFAATQVTRQDIVQLIEIQKHARQEDRFRDSQWDLKFHVQVALATQNTAMATIVEKMWSQRVHNPYWIKLHEHIDDKSIESWCEDHDRILEALMRKDPYASKLAMWQHLENTKQMLFRATTDDFEFNVDRYLFTENPVVHLDIPKELAVNITGKQQPSESLK
>AGE20072 ExuR
MEFTETRRLYQQLAAELKQRIESGRYPVGDKLPAERYIAEEMNVSRTVVREAIIMLEVEGYVDVRKGSGIHVVSNQQKHLVVPGDSIEFATAGPFELLQARQLIESNIAEFAATQVTKQDIVQLMEIQEHARKEDRFRDSQWDLKFHVQVALATQNTAMATIVEKMWVQRVNNPYWKKLHEHIDERSIASWCDDHDQILKALMRKDPYAAKLAMWQHLENTKQMLFNATSDDFEYNADRYLFAENPVVHLDGVNHEQK
>GAC38017 ExuR
MKLSSGREPRLYQQIAGKLVTLIESGEYTVGMRLPAERELAAMFKVSRPTIREAVIALELECIIEVRMGSGVYVIENSKDKIRFSDKDVGPFELTEARVLIEGEAAALAATMITDEELVSLAESLDEMACENNNDMDTHEAADKKFHMIIAQATNNSAITSVIEELWDERERSPLTKRMYEKVRNSGVKPCVDEHRKVYEALKAHDAQAARNLMRAHLLRVIDGILEATEIEAVEAARNQTLKSRERFSKARKLS
>AIB45503 ExuR
MMLSDLRSYKKIGNELKEQLENHQYQIGDKLPAERDLANYFNVSRTVIREAIIMLELENLVEVRKGSGVYVIALPQRTASNDEFLDKVDVGPFELLQARQLLESSMAEFAALQVTRADITKLKDILARERNTLEQGDEDYVADEDFHRTIAEITQNEVILQMQKALWDLRTNSQMWKGLHLHIPNQSYRHLWLQDHENIITALQKKDPAMAKKAMWQHLENVKQKLFELSDVDDPNFDGYLFNMSPIVVDR
>ADM96795 ExuR
MALTESRRLYQQLAAELKQRIENGVYPVGDKLPAERNISEEMNVSRTVVREAIIMLEVEGYVEVRKGSGIHVMSSQQRHLLAANGSDADFLTAGPFELLQARQLIESNIAEFAATQVTRQDIIQLMEIQENARQEDRFRDSEWDLKFHVQVALATQNSAMATIVEKMWSQRIHNPYWRKLHEHIDDKSIESWCEEHDQILKALIRKDPYAAKLAMWQHLENTKQMLFRSTTDDFEFNVDRYMFAENPVVHLDHITNGKS
>CAL13737 ExuR
MEFTETRRLYQQLAAELKQRIEAGVYPVGDKLPAERYISEEMNVSRTVVREAIIMLEVEGYVEVRKGSGIHVMSNKQKHLVMPNHGIEFATAGPFELLQARQLIESNIAEFAATQVTRQDIVQLIEIQKHARQEDRFRDSQWDLKFHVQVALATQNTAMATIVEKMWSQRVHNPYWIKLHEHIDDKSIESWCEDHDRILEALMRKDPYASKLAMWQHLENTKQMLFRATTDDFEFNVDRYLFTENPVVHLDIPSVANSVATSKN
>EFE96470 ExuR
MEFTESRRLYQQLAAELKRRIEGGVYPVGDKLPAERYIAEEMNVSRTVVREAIIMLEVEGYVEVRKGSGIHVISNQQKHLVVPGDSIEFATVGPFELLQARQLIESNIAEFAATQVTKQDIVQLMEIQEHARKEDRFRDSQWDLKFHVQIALATQNTAMATIVEKMWSQRAHNPYWIKLHEHIDARSIDSWCDDHDQILKALMRKDPNAAKLAMWQHLENTKQMLFNATTDDFEYNVDRYLFAENPVVHLDNAANGNK
>AHF78634 ExuR
MEPTETRRLYQQLAAELKRRIESGIYPVGEKLPAERYIAEEMNVSRTVVREAIIMLEVEGYVEVRKGSGIHVIANQQKHVVLPAGEIQAATPGPFEMLQARQLIESNIAEFAATQVSKQDIILLMEIQENARQEDRFRDSQWDLKFHVQVALATGNSAMASIVEQMWTQRVHNPYWIKLHEHIDDKAIESWCEEHDQILKALIRKDPYAAKLAMWQHLENTKQMLFHATTDDFESSVDRYMFSDNPVVHLDTVTTGVK
>ADD78625 ExuR
MPQSGITTYLLVTLDCLMDLTESRRLYQQLASELKRRIENGVYQVGEKLPAERLIAEEMEVSRTVVREAIIMLEVEGYVEVRKGSGIHVISSQQQNRVTESSSQLEFAAFGPFELLQARQLIESNVAEFAATQVTRQDIVDLMAIQEKARQEDHFRDSEWDMRFHVRIAQSTQNSALAAIVEKMWLHRLHNPYWLKLHEHIDQRSIVSWCDDHDQILKALIRKDPAASKLAMWQHLENTKQMLFNATADDFEFNVDRYMFSENPVVLPDADTIQR
>ADO10888 ExuR
MDITESRRLYQQLASELKSRIETGIYPVGDKLPAERLIAEEMEVSRTVVREAIIMLEVEGYVEVRKGSGIHVIASQQQNRIAATSSQLEFATFGPFELLQARQLIESNVAEFAATQVTRQDIIDLMAIQEKARQEDHFRDSEWDMQFHVRIAQSTQNSALAAIVEKMWLHRLHNPYWLKLHEHIDQRSILSWCDDHDQILKALMRKDPAASKLAMWQHLENTKQMLFNATADDFEFNVDRYMFGENPVILPDGSNNAR
>EFF75935 ExuR
MSTFQAVAATRLYRMIADQIAGRIRAGDFARGARLPSERELAEQLQVSRASIREALIALEIEGYVEVRVGTGVFVTISPDGAAFPAVPPHGAPALAQQDDIGPFDLLEARMLIEPECAALAAHQGTPAQIAAIRDAHAAMSLTDSPGLHDRAFHSAIGAACGNAALASALAHLWNLSVASSLYSRMQDYFVTTQAWAAAHAEHQRILNAITARDPIRARHAMHTHLLGILARLREDFDSLTDHRGNP
>GAM02620 ExuR
MDNNTTQDRLYRELARTLITELQEGRYPIGTRMPAERELATRFDVSRPVIREALIALEVQGFIEVRIGSGAHVVALPGQGETPDFGVSAMEVAEARLLFEPEAAALAASQITDSELDELATLVDAIEEENNTVGGAFHADRAFHTLIARSTRNSAILETIDRLWEQRLRSAESVLLDAKVREIDVRPIVEHHAAILEALRSRDPVASRVAMQRHLTAALEGLLIASEARAVAEVRQALAAKRDRTAHLKI
>CDN57374 ExuR
MNGPIKTAEPRRLYQQIADQIRVLIQGGQFPAGARLPAERELAQQLGVSRPSLREALIALEIDGSVEIRMGSGIYVTAEPDRRPWQSGSMGESPLELMQARAAVEGAVILLAAARVTPETLRSLRQTLDQMRTEIAEGRKALDLDRLFHLTIASQSGNSVLAHIVGDLFDERHSPMSAQIRVRFETPQTWGAALAEHEAIYAALEARNPLLAQAMMHAHLEESKQRWMNHETR
>GAC35188 ExuR
MKSRRLFWNIVEKIEQLIESGLYQPGSRLPPERELAETFNVSRPTIREAIIALEVRERVEVKTGSGVYVLANKRAPKQLHNISAFELTQARALVEGEAAALAATTITDEELMDLKSTLDAMEKDENSEHADRDFHMIISRATRNNAILMAVENLWQVRDTNVDVKTAYKGVCSQSSSKRLHEHTAIYQALKKRDTQAARAAMHQHFNRLINALFEAKEAQALEEVRRQTIETRGLYSLSHVLREA
>AAK90138 ExuR
MFVALEPRRLYRLVAEQIRLLIESGELTEGQRLPAERDLAERFGVSRPTVREALIVLEVEGHIHIRMGSGVYVNAAGRQAREKPPVPDAHGPFEILQARCIIESAIAEEAARLATPECIAKLDDIIERMAGALDSSPQALNFDRAFHTAIADIIGNSALNRFTGLIYDERSLSPFFEKLASYFEGPYTWNLAVQEHRAIRDAIAANDPEGAREAMRQHLTLSQKRFSESFGEETIGEE
>GAC19418 ExuR
MGSPTVKTPRLYQQVAEKLVALIESGKYTVGMRLPAERDLASMFSVSRPTIREAVIALELESFVEVRMGSGVYVIESRKRKSRFSDKDVGPFELTEARALFEGEAAALAASMITDDELAQLAETLNEMACENNNDIETHEAADKKFHMIIARATNNSAITSVIEGLWDERERSVLTRRMYQKVRDCGVKPSVEEHREVYEALKAHNAQAARELMRGHLMRVIDGILEATEVEAVEAARNQVTKCRERYSMTRNLY
>CCE99747 ExuR
MFSAVESRRLYRQVADQMRGLIERGELAPGSRLPAERELAQKLGVSRPTVREALIVLEVEGFIDIRMGSGIYVTARHAPAADVPPEDFEGPFELLRARAVVECAIAEEAARLARPEHIEILDDNLARMAAALEDRRQALAIDREFHVLVSGIIANQTLNRFVGSIHDMRMTPYFEKLASYFENTDTWRAAMEEHRAIRDAIAAGDPAAARAAMRAHLDQSQLRLSASFGEESSDSAIPAAWRRAES
