# Supplementary material for: ASPEN, a methodology for reconstructing protein evolution with improved accuracy using ensemble models
Source: eLife. 2019 Oct 17;8:e47676. doi: 10.7554/eLife.47676 (PMC6797483; doi:10.7554/eLife.47676)
Supplement: Supplementary file 1. [file elife-47676-supp1.zip › LacI_sequences_by_orthoset/fruR.fasta]

>YP_004392664 6061_FruR_8_0 FruR
MMKLDEIAALAGVSRTTASYVINGKADQYRISQATRDKVMAVVTAHNYQPDSRAASLRGGQTKTLGFILPDLENASYAKLAKRLEQGARAQGYQLLIVCSEDEPTTEKELAQMLVSRHVDALLVASCLPPDDPFYGKLQAQGSQILAIDRAMAADKFVTVASENEKASFDLTSSLLTPTLRHIALITALPALTISKERKAGFEQAVASHSAARHLCEGDHFSRLEGYRLIKDLHQQLGQLPEALITTSYILMEGVLDYLLEQEIDMSQLAMATFGDDRLLDFLPFGINSLPQQHDALASQALELALKAVNGDYQSGLYYVSRTLKRRR
>YP_856872 6062_FruR_8_0 FruR
MKLDEIAALAGVSRTTASYVINGKADQYRISQATRDKVMAVVTAHNYQPDSRAASLRGGQTKTLGFILPDLENASYAKLAKRLEQGARVQGYQLLIVCSEDDPATEKELAEMLASRHVDALLVASCLPPEDPFYLGLQTRGIQVLAIDRAMAADKFVTVASENQKASCDLTASLLSPAIKHIALITALPALTISRERKAGFEQAVASHSTACHLCEGAHFSRAEGYRLIKTLHQQLGQLPQALVATSYILMEGVLDYLLEQETDMSRLAMATFGDDRLLDFLPFGINSLPQQHDALASQALELALKAIGGEYQCGLHYVSRTLKRRR
>YP_001141759 6063_FruR_8_0 FruR
MMKLDEIAALAGVSRTTASYVINGKADQCRISQATRDKVMAVVTAHNYQPDSRAASLRGGQTKTLGFILPDLENASYAKLAKRLEQGARAQGYQLLIVCSEDEPATEKELAEMLASRHVDALLVASCLPPDDPFYPRQQARGIHVLAIDRAMAVDKFVTVASENQKASFDLTASLLTPALKHIALITALPALTISQERKAGFEQAVASHTTARHLCEGAHFSRVEGYRLIKGLHQQLGQLPEALVATSYILMEGVLDYLLEQETDMSQLAMATFGDDRLLDFLPFGINSLPQQHDALASQALELALKAINGEYQCGLHYVSRTLKRRR
>WP_007154188 6064_FruR_8_0 FruR
MTLAELARLAGVSRTTASYVINGQGPARRIKPATIEKVMAVARDNHFQIDPQAASLRGGASRTLGFILPDLENASYARLAKLLEQGARARGYQLLIAGSGDDPDTERELARSLKARRCDALIVASALPPNDPFYQELQEEDLPVIAVDRSQSPGVISCVVSDNRKGAATLARSVLEPGTGSVVWLDAVPALAMTRERREGFEEVARSRSGQWAVYSGEHYDRASGARLMQQVLAGQGLPDALITASYTLLQGVLDVLLEQPGGLPQSLRMATFGDDRLLDFLPVKVHSLPQKHEAIAEATLDRALAAIAGHGEPETVIINRSLKRRR
>YP_003898768 6065_FruR_8_0 FruR
MTLAEIARLAGVSRTTASYVINGKARERRISQDTVDRVMAVVGRYHYRVDAQAAALRRGSSRLLGLIVPDLENASYARLAKLLEQEARQRGYHLLIAGSDDEMARERELALALRAQGCDALITASCLPMEAPFYRDLMESGLPVVAMDRGLDPTHFASVVSNDRQAAERLTRVALDAPVQRVAWFDAVPALSISRERRAGFQDALARHDMEASLHSAERYDRAAGAGLMRSLLDEHGLPDVLITASYALLDGVFDVLLEDGGLPDGLRLATFGDNRLLDFLPLAVDSAVQDHARIAATTLACAEAAANGDYRPGHQVIGRTLHRRSAPLNPRQGARA
>YP_574695 6066_FruR_8_0 FruR
MTLAEIARLAGVSRTTASYVINGQAAERRIRPETVAHVMAVVAKYDYRIDAQAAALRRGASRTLGFIVPDLENTSYARLAKRLENGARRQGYQLLIAGSDDDPDTERELARALRAQRCDALIVASSLAMDDPFYLDLMAGGLPVIALDRALDPERFVCVVSNNHQAAGALTRSVIDDDVTRIAWLDAVPELSISVERRAGFLDTTREARLDAPLLLSGARYDRATGAALMRRLIDEHGVPDALVTASYVLLDGVFDVLLEQGGLPERLRLATFGDDRLLDFLPLAVNSLPQHHDRIAELALTRAMQAASGDYRPGIDIVERSLHDRRSLKRMHAPTP
>YP_001171526 6067_FruR_8_1 FruR
MKLTDIARLANVSVTTASYVLNGKAAQRRISPATVERVLAVAEQQGFQLDQQAAGLRRGQSRTLGFIVPDLENPSYARLAKLLEQRARQRGYQLLIAGTDDEPDTERQVIQVLRSRRCDALIVASCLPADDAGYRKVQATGTPVIALDRALDAEHFCSVVSDDREAGAQLTRSLHVPPEAHVALISARPALRISQQREEGFQQALAQHRGPVSILRAEQFSRACGRAQMLALLDRGPLPDALITTAYVLLEGVFDALRERNLLWPEQLRLGTFGDAQLLDFLPIRVNAISQQHAQIAEQVLEQAIRAIEQGDYRPGVIAIERELKVRRG
>YP_002798420 6068_FruR_8_1 FruR
MKLSDIARLAQVSVTTASYVINGQAAQRRISPATVERVLAVVERYGYLPDQQAAGLRRGQSRCLGFILPDLENPSYARLAKLLEQGARAVGYQLLIASSDDDPASERQLLELFRSRRCDALIVASCLPQDDPLYRNLVEGGLPVIAVDRALDAAHIRSVVSDDQLAGAQLTASLLDPPPRHIALIDAYSALPISQARERGFHQALEGFEGIVSVHHAEQFSRACGCRQMRELLNGADRPDALVTTSYVLLEGVFEALRDYPAETFADLRLATFGDAQLLDFVPLRVNTIAQQYDRIAERVLERTLRAIEGDYQPGIEAIPRTLKVRRGQA
>YP_001186285 6069_FruR_8_1 FruR
MKLSDIARLAQVSVTTASYVINGQAERRRISPATVERVLAVVQEHGYRPDQQAASLRRGQSRCLGFILPDLENPSYARLAKLLEQKARAAGYQLLIASSDDDPDSERQLLELFRSRRCEALIVASCLPADDPLYPELVASGLPVVAVDRALSPQHIRSVVSDDEQAGRRLTESLLQPAPRHIALLGARPQLVISQARERGFRAALAGFDGRVSVYHGELFNRASGHRQMRALLAEAGPPDALLTTAYVLLEGVFDALREQGGASWPAVRLATFGDTQLLDFLPVRVNAMSQQHERIAERVLAWTLQAVEQDDYQPGIEAIERSFKARPQR
>WP_013714041 6070_FruR_8_1 FruR
MKLSDIARLAKVSVTTASYVVNGQAERRRISPATVARVLAVVEEHGYRPDQQAASLRRGQSRCLGFILPDLENPSYARLAKLLEQKARAAGYQLLIASSDDDPDTERQLLELFRSRRCEALIVASCLPADDPLYPTIVAAGLPVIAVDRALSPVHIRSVVSDDEQAGRTLTESLLALAPRHIALLGAREELVISQARERGFRAALAGFEGRVSVYHGELFSRACGYRQMKTLLEEFGPPDALLTTAYVLLEGVLDALRELGGKQWPTVRLATFGDTQLLDFLPLRVNAMSQQHERIAERVLAWTLRAVEHGDYQPGIEAIDRSFKARN
>YP_001346966 6071_FruR_8_1 FruR
MKLSDIARLAGVSVTTASYVINGKAAQRRISAATVERVLAVVEEHGYQPDQQAAGLRRGQTRTLGFILPDLENPSYARLAKQLEQGARARGYQLLIACSDDEPETERQVVNLFRARRCDALIVASCLPAGDDTHARLLAEGLPVVAIDRQLEPRQFASVISDDQDAARRLTETLLRPAPRHIALLGARADLIISHDRAAGFRQALEDFRGEVIVEHAEVFSRECGRRLMEQLLERLGYLPDALVTTAYVLLEGVFDVFQARADGWPERLRVATFGDTQLLDFVPLKVNSIYQQHALIAANALELALRAVEENDYRPGLHAVPRQLKLRS
>EFQ39987 6073_FruR_8_1 FruR
MKPNLSSPPVEIGLKLSDIARLAGVSVTTASYVINGKAAQRRISAATVERVLAVVEEHGYQPDQQAAGLRRGQTRTLGFILPDLENPSYARLAKQLEQGARARGYQLLIACSDDEPETERQVVNLFRARRCDALIVASCLPAGDDTHARLVAEGLPVVAIDRQLDPQRFASVISDDQDAARRLTETLLQPAPRHIALLGARADLIISHDRAAGFRQALKDFRGEVIVEHAEVFSRECGRRLMEQLLERLGYLPDALVTTAYVLLEGVFDVFQARADGWPEGLRVATFGDTQLLDFVPLKVNSIYQQHALIAANALELALRAVEENDYRPGLHAVPRQLKLRD
>NP_252253 6074_FruR_8_1 FruR
MKLSDIARLAGVSVTTASYVINGKAAQRRISAATVERVLAVVEEHGYQPDQQAAGLRRGQTRTLGFILPDLENPSYARLAKQLEQGARARGYQLLIACSDDEPETERQVVNLFRARRCDALIVASCLPAGDDTHARLVAEGLPVVAIDRQLDPQRFASVISDDQDAARRLTETLLQPAPRHIALLGARADLIISHDRAAGFRQALKDFRGEVIVEHAEVFSRECGRRLMEQLLERLGYLPDALVTTAYVLLEGVFDVFQARADGWPEGLRVATFGDTQLLDFVPLKVNSIYQQHALIAANALELALRAVEENDYRPGLHAVPRQLKLRD
>WP_005895707 6076_FruR_8_1 FruR
MKLSDIARLAGVSVTTASYVINGKAEQQRISPATVERVKAVVEQHDFRPNPQAAGLRSRHSKTLGFILPDLENPSYARIAKLLEQGARSLGYQLLIASSDDDPASELQLLQLFRARRCDALLVASCLPASDESYRALQIKGTPIIAIDREMNPEFFCSVVSDDHDASLQLTRSLLQTHPKHIALISARPELSISRARAAGFEDALEGFSGARIIEHAEAFSRQCGQRLMTEMLQRQGHFPDALITTSYVLLQGVFDVLQSQALQSTSLHLGTFGDTQLLDFLPLPVNAMAQQHQLIADKALQLALAAIEKDDYQPGVHAIARAFKQRIHAP
>NP_790792 6077_FruR_8_1 FruR
MKLSDIARLAGVSVTTASYVINGKAEQQRISPATVERVKAVVEQYDFRPNPQAAGLRSRHSKTLGFILPDLENPSYARIAKLLEQGARSLGYQLLIASSDDDPVSELQLLQLFRARRCDALLVASCLPPSDASYRDLQLKGMPIIAIDREMDPNFFCSVVSDDHDASLQLTRSLLQTQPRHIALIGARPELSISRARAAGFEHALDGFAGTTIVEHGEAFSRQCGQRLMSEMLQRQGHFPDALITTSYVLLQGVFDVLQSQSLNTTSLHLGTFGDTQLLDFLPLPVNAMAQQHQLIADKALQLALAAIEKDDYQPGVHAIARAFKQRIHGV
>WP_005732355 6079_FruR_8_1 FruR
MKLSDIARLAGVSVTTASYVINGKAEQQRISPATVERVKAVVEQHDFRPNPQAAGLRSRHSKTLGFILPDLENPSYARIAKLLEQGARSLGYQLLIASSDDDPVSELQLLQLFRARRCDALLVASCLPPDDDSYRDLQLKGMPIIAIDREMNPEFFCSVVSDDHDASLQLTRSLLQTRPRHIALIGARPELSISRARAAGFEHALDGFTGATIIEHGEAFSRQCGQRLMTEMLQRQGHFPDALITTSYVLLQGVFDVLQSQALQSTQLHLGTFGDTQLLDFLPLPVNAMAQQHQLIADTALQLALAAIEKDTYQPGVHAIARAFKQRIHEV
>YP_233916 6081_FruR_8_1 FruR
MKLSDIARLAGVSVTTASYVINGKAEKQRISPATVERVKAVVEQHDFRPNPQAAGLRSRHSKTLGFILPDLENPSYARIAKLLEQGARRLGYQLLIASSDDDPASELQLLQLFRARRCDALLVASCLPTGDDSYRELQLKGTPIIAIDREMNPEFFCSVVSDDHDACQQLTHSLLQTRPRHIALISARPELSISRARAAGFEHALDGFTGATIIEHGEAFSRQCGQRLMTEMLQRQGHLPDALITTSYVLLQGVFDVLQSQALQSTQLHLGTFGDTQLLDFLPLPVNAMAQQHQLIADKALQLALAAIEKDDYQPGVHAIARAFKQRIHEA
>WP_010428566 6082_FruR_8_1 FruR
MKLSDIARLAGVSVTTASYVINGKAEKQRISPATVERVKAVVEQHDFRPNPQAAGLRSRHSKTLGFILPDLENPSYARIAKLLEQGARRLGYQLLIASSDDDPASELQLLQLFRARRCDGLLVASCLPTGDDSYRDLQLKGMPIIAIDREMNPEFFCSVVSDDHDACQQLTHSLLQTRPRHIALIGARPELSISRARAAGFKHALDGFAGTTIIEHGEAFSRQCGQRLMTEMLQRQGHFPDALITTSYVLLQGVFDVLQSQALQSTPLHLGTFGDTQLLDFLPLPVNAMAQQHQLIADKALQLALAAIEKDDYQPGVHAIVRAFKQRIHEA
>WP_009682707 6083_FruR_8_1 FruR
MKLSDIARLAGVSVTTASYVINGKAEQQRISSSTVDRVRAVVEAHGFTPNPQAAGLRSRHTRTLGFILPDLENPSYARIAKQLEQGARARGYQLLIASSDDQPESERQLQQLFRARRCDALFVASCLPAEDDSYRELQNKGLPVIAIDRRLNPAHFCSVISDDRDASRQLAASLLRAAPRSIALLGARQELSVSQARAGGFDEALQGYAGDVRRYQGEAFSRACGQRLMQQLIDDLGGLPDALVTTSYVLLQGVFDTLQARPAGSRQLQLGTFGDNQLLDFLPLPVNAMAQQHGLIAATALELALAAIEEKRYEPGVHAIGRTFKQRIAAG
>YP_001667072 6084_FruR_8_1 FruR
MKLSDIARLAGVSVTTASYVINGKAEQQRISNSTVERVRAVVEAHGFTPNPQAAGLRSRHTRTLGFILPDLENPSYARIAKQLEQGARARGYQLLIASSDDQPDSERQLQQLFRARRCDALFVASCLPPEDDSYRDLQDKGLPVIAIDRRLDPAHFCSVISDDRDASRQLAASLLNSAPRSIALIGARPELSVSQARAGGFDEALQGYAGEVRRYQGEAFSRECGQRLMQQLIEDLGGLPDALVTTSYVLLQGVFDTLQARPADSRQLQLGTFGDNQLLDFLPLPVNAMAQQHGLIAATALELALAAIEEKRYEPGVHAVGRTFKQRITAA
>NP_742953 6085_FruR_8_1 FruR
MKLSDIARLAGVSVTTASYVINGKAEQQRISNSTVERVRAVVEAHGFTPNPQAAGLRSRHTRTLGFILPDLENPSYARIAKQLEQGARARGYQLLIASSDDQPDSERQLQQLFRARRCDALFVASCLPPEDDSYRELQDKGLPVIAIDRRLDPAHFCSVISDDRDASRQLAASLLSSAPRSIALIGARPELSVSQARAGGFDEALQGYTGEVRRYQGEAFSRECGQRLMQQLIDDLGGLPDALVTTSYVLLQGVFDTLQARPVDSRQLQLGTFGDNQLLDFLPLPVNAMAQQHGQIAATALELALAAIEEKRYEPGVHAVGRTFKQRISVA
>YP_001266162 6086_FruR_8_1 FruR
MPVPGQTTRSGLIGSPGNNKENSVKLSDIARLAGVSVTTASYVINGKAEQQRISNSTVERVRAVVEAHGFTPNPQAAGLRSRHTRTLGFILPDLENPSYARIAKQLEQGARARGYQLLIASSDDQPDSERQLQQLFRARRCDALFVASCLPPEDDSYRELQDKGLPVIAIDRRLDPAHFCSVISDDRDASRQLAASLLSSAPRSIALIGARPELSVSQARAGGFDEALQGYTGEVRRYQGEAFSRECGQRLMQQLIDDLGGLPDALVTTSYVLLQGVFDTLQARPVDSRQLQLGTFGDNQLLDFLPLPVNAMAQQHGQIAATALELALAAIEENRYEPGVHAVGRTFKQRISAA
>YP_001751250 6087_FruR_8_1 FruR
MKLSDIARLAGVSVTTASYVINGKAEQQRISNSTVERVRAVVEAHGFTPNPQAAGLRSRHTRTLGFILPDLENPSYARIAKQLEQGARARGYQLLIASSDDRPDSERQLQQLFRARRCDALFVASCLPPEDDSYRELQDKGLPVIAIDRRLNPAHFCSVISDDRDASRQLADSLLATAPRSIALIGARPELSVSQARAGGFDEAMQGFAGDVRRYQGEAFSRECGQRLMQQLIDELGGLPDALVTTSYVLLQGVFDTLQARPADSRLLHLGTFGDNQLLDFLPLPVNAMAQQHGLIAATALELALAAIEDKRYEPGVHAIGRTFKQRITVA
>YP_606651 6088_FruR_8_1 FruR
MKLSDIARLAGVSVTTASYVINGKAEQQRISNSTVERVRAVVEAHGFTPNPQAAGLRSRHTRTLGFILPDLENPSYARIAKQLEQGARARGYQLLIASSDDQPDSERQLQQLFRARRCDALFVASCLPAEDDSYRELQAKGLPVIAIDRRLDPAHFCSVISDDRDASRQLAQSLLKTQPRSIALIGARPELSVSQARAGGFDEALQGFAGDVRRYQGEAFSRECGQRLMQQLIDELGGLPDALVTTSYVLLQGVFDTLQARPADSRQLQLGTFGDNQLLDFLPLPVNAMAQQHGLIAATALELALAAIEDKRYEPGVHAIGRTFKQRIALA
>WP_003197741 6089_FruR_8_1 FruR
MKLSDIAQLAGVSVTTASYVINGKAEQQRISSATVERVRAVVLEHGFTPNPQAAGLRSRHTRTLGFILPDLENPSYARIAKLLEQGARARGYQLLIASSDDAPDSERQLLQLFRARRCDALIVASCLPAGDDSYLQLQAKGIPIIAIDRVMDPARFCSVISDDRQASLQLTRSLLQTHPRQIALISARPELSISQERTAGFREALAGFEGQVLIEHGESFSRECGRQLMDEMLARLGHLPDALITTSYVLLQGVFDALHDFPLKSRPLRLGTFGDTQLLDFLPLPVNAMSQQHQLIAEKALELALAAIENDDYQPGVQAIARTFKQRIHQG
>YP_002870467 6090_FruR_8_1 FruR
MKLSDIARLAGVSVTTASYVINGKAEQQRISNATVERVRAVVEAHGFTPNPQAAGLRSRHTRTLGFILPDLENPSYARIAKLLEQGARARGYQLLIASSDDEADSERQLLQLFRARRCDALFVASCLPASDDSYRELQAKGLPVIAIDRVMGADQFCSVVSDDRQACKQLTSSLLQPLPKQIALIGARPELSISQERAAGFREALEGFTGEVIVEHGEAFSRDCGRQLMEQLLQQLGHLPDALVTTSYVLLQGVFDALHDFPLKSRPLRLGTFGDTQLLDFLPLPVNAMAQQHQLIADTALRLALAAIEEEHYQPGVHAIGRTFKQRIHEA
>WP_003171698 6091_FruR_8_1 FruR
MKLSDIARLAGVSVTTASYVINGKAEQQRISNATVERVRAVVEAHGFTPNPQAAGLRSRHTRTLGFILPDLENPSYARIAKLLEQGARARGYQLLIASSDDDADSERQLLQLFRARRCDALFVASCLPADDDSYRELQAKGLPVIAIDRVMAPEQFCSVVSDDRQACQQLTASLLQPLPKQIVLIGARPELSISQERAAGFREALQGFTGEIIVEHAEAFSREGGRQLMQQLLQQLGHLPDALVTTSYVLLQGVFDALHDYPLKSRPLRLGTFGDTQLLDFLPLPVNAMAQQHQLIADAALRLALAAIEEEQYQPGVHAIGRTFKQRIIEA
>YP_257990 6092_FruR_8_1 FruR
MKLSDIARLAGVSVTTASYVINGKAEQQRISNATVERVRAVVEEHGFTPNPQAAGLRSRHTRTLGFILPDLENPSYARIAKLLEQGARARGYQLLIASSDDAPDSERQLLQLFRARRCDALFVASCLPPEDDSYQQLQAQGLPIIAIDRVMPPELFCSVISDDLQASLHLTQSLLEPEPKQIVLIGARPELSISQERAAGFRQALEGFGGEVLIEHGEAFSRDCGRQLMEELLQRLGHLPDALVTTSYVLLQGVFDALHDFPLKSRPLRLGTFGDTQLLDFLPLPVNAMAQQHQLIAEKALQLALAAIEEAHYQPGVQAIARTFKQRIQQG
>YP_346524 6093_FruR_8_1 FruR
MKLSDIARLAGVSVTTASYVINGKAEQQRISTATVERVRAVVDLHGFTPNPQAAGLRSRHTRTLGFILPDLENPSYARIAKLLEQGARARGYQLLIASSDDAPDSERQLLQLFRARRCDALIVASCLPAGDDSYRQLQTKGLPIIAIDRVMDAEHFCSVVSDDREASLHLTESLLDPQPKQIVLLGARPELSISQERAAGFKQALAGFKGEVLIEHAESFSRECGKQLMEELLQRLGHLPDALVTTSYVLLQGVFDALHDFPLKSRPLRLGTFGDTQLLDFLPLPVNAMAQQHQLIADKALELALAAVEQSDYQPGVQAIARTFKQRIHRD
>YP_002891505 6094_FruR_8_2 FruR
MKLEEIARLAGVSRTTASYVVNGKAEQHRISEKTRERVMAVVNQYNYKPDQAATALRLGSSRLFGFILPDLENTSYARLAKLLEAGARAHGFQLIITCSDDNPETEKALAEMLTSRRIDALLVSTVLEPYNDFYPRLQQKGLPVIAIDRALDDEKFASVISEDLDGAIRLTNSLLSPLPASIGLLGAVPDLGISHERERGFRAALRSADITGEPLIAYGEHFSRSEGARICADWIARGVMPEALVTTSYVLLEGVLNTLQEHPELMKNLRLATFGDNQLLDFLPVKVNALPQQFSLIAERALALALAATEHNYTPGVEVIPRRLKVRSHTG
>WP_009602300 6095_FruR_8_2 FruR
MTLDEIAKLAGVSKTTASYVINGKAKQYRISNKTQEKVNAVVKEHNFKPNMAASSLRAGSSRSLGLIIPDLENNSYARLAKLIEKKARDADYQILIGCSDDCPETEREVAEALVSRKVDALMVASCMAENDGYYVELKNSGTLVVGLDRPMNTGHFSCVISEDFQAAFDLTCSVFAAEIRSVGMIGAIQDLPISKHREEGFRSACHEKGKQLKINYGQNFSREEGKKVFETWVRSDLLPDALITTSFTLLEGVLDVMLEKPELMNKIRLATFGDNRLLDFLPFQVNSLPQQFELIAQSAMDLALSGAKGKNQLGSTLIPRKLIQRSIN
>YP_002264457 6096_FruR_8_2 FruR
MTLDQIAKLAGVSKTTASYVINGKAQKYRISEKTQLKVMAVVDEHNYRPDHAASALRAGRSRSFGLIIPDLENTSYAKLAKLLEFNSRKAGYQILIGCSDDDPETEMNVAHALISRRIDALFVASCLVDGSDYYLKIQERGTPIIAIDRSLDDEHFCCVISEDFDAAYELTQSVINENVKSIGLIGALPDLNISRQRHSGFDAKVTEKGLSSITGYGEHFNSESGKAIFEQWIKEDTVPDAIITTSYILLESILDVLIEKPELMGTVKLGTFGDNRLLDFLPIKINSLPQQFELIADSALALGLNASAKRYQAGIELIPRKIVIR
>YP_206902 6097_FruR_8_2 FruR
MTLDEIAKLAGVSKTTASYVINGKAQKYRISEKTQLKVMAVVDEHNYRPDHAASALRAGSSRSFGLIIPDLENTSYAKLAKLLEFNSRKAGYQILIGCSDDDPETEMNVAHALISRRIDALFVASCLPNGSDYYLGIQEKGTPIIAIDRSLDDEHFGCVISEDFDAAYELTKSVVNENVKSIGLIGALPELNISRERQLGFEAKAKEKGLASIMGYGEHFNSESGKAIFEQWIKNDTIPDAIITTSYILLEGILDVLIEKPELMTRIKLGTFGDNRLLDFLPIKVNSLPQQFELIADSALALGLNASAKRYQAGIELIPRKIVIR
>YP_002158609 6098_FruR_8_2 FruR
MTLDEIAKLAGVSKTTASYVINGKAQKYRISEKTQLKVMAVVDEHNYRPDHAASALRAGSSRSFGLIIPDLENTSYAKLAKLLEFNSRKAGYQILIGCSDDDPETEMNVAHALISRRIDALFVASCLPNGSDYYLGIQEKGTPIIAIDRSLDDEHFGCVISEDFDAAYELTKSVVNENVKSIGLIGALPELNISRERQLGFEAKAKEKGLASITGYGEHFNSESGKAIFEQWIKDDIIPDAIITTSYILLEGILDVLIEKPELMTRIKLGTFGDNRLLDFLPIKVNSLPQQFELIADSALALGLNASAKRYQAGIELIPRKIIIR
>NP_936764 6099_FruR_8_2 FruR
MTLDEIAKLAGVSKTTASYVINGKAQKYRISEKTQMKVMAVVEEYNFRPDHAASSLRAGNSRSFGLIIPDLENTSYARLAKLLEQNSRKAGYQILIACSDDDPETERKVANALVSRRIDALFVATSMADANEFYLAMQKSGTPVIALDRPLDDEFFSCVVSEDFGAAFELTSSLMSDEIQTVGLIGALPELNISRERHQGYLSAVKKMGKQAQSGYGEHFYREEGYRIMHEWLLADTIPDAIVTTSYTLLEGVLDVLLEQPKLVNKVKLATFGDNRLLDFLPFKVNSLPQQFELIADSALELALNASAKRYKPGVELIPRKIVCRF
>YP_004190926 6101_FruR_8_2 FruR
MTLDEIAKLAGVSKTTASYVINGKAQKYRISEKTQMKVMAVVEEYNFRPDHAASSLRAGNSRSFGLIIPDLENTSYARLAKLLEQNSRKAGYQILIACSDDDPETERKVADALVSRRIDALFVATSMADANEFYLAMQKSGTPVIALDRPLDDEFFSCVVSEDFGAAFELTSSLMSEEIQTVGLIGALPELNISRERHQGYLSAVKKMGKQAQSGYGEHFYREEGYRIMHEWLLADTIPDAIVTTSYTLLEGVLDVLLEQPQLVNKVKLATFGDNRLLDFLPFKVNSLPQQFELIADSALELALNASAKRYKPGVELIPRKIVRRF
>WP_008223178 6102_FruR_8_2 FruR
MTLDEIAKLAGVSKTTASYVINGKAQKYRISEKTQQKVMAVVDEYNYRPDHAASSLRAGNSRSFGLIIPDLENSSYARLAKLIEQNSRKVGYQILIGCSDDDAETERKVAEALVSRRIDALLVASSMPDANEFYLKLQNSGTPVIAIDRPLDDEHFACVISEDFEAAFELTHSILDDSIHSVGLIGALPELNISRERHLGFEAANKAHTQQTGLTENKPMVVGYGEHFDRESGRQVFEEWIAKGTVPDAIVTMSYTLLEGVLDVMVEKPELINQVKLATFGDNRLLDFLPFKVHSLPQQFEVIADSAFALALNASAKRYQSGIELVPRSLVKRT
>WP_004730297 6103_FruR_8_2 FruR
MTLDEIAKLAGVSKTTASYVINGKAQKYRISEKTQQKVMAVVEEYNYRPDHAASSLRAGNSRSFGLIIPDLENSSYARLAKLIEQNSRKVGYQILIGCSDDDAETERKVAEALVSRRIDALLVASSMPDANEFYLKLQNSGTPVIAIDRPLDDEHFACVISEDFEAAFELTHSILDDSIHSVGLIGALPDLNISRERQLGFEAANKAHTQQTGLTENKPMVVGYGEHFDRESGREIFEGWIAKGTVPDAIVTMSYTLLEGVLDVMVEKPELINQVKLATFGDNRLLDFLPFKVHSLPQQFEVIADSAFALALNASAKRYQAGIELVPRSLVKRG
>WP_009844886 6104_FruR_8_2 FruR
MTLDEIAKLAGVSKTTASYVINGKAQKYRISEKTQQKVMAVVEEYNYRPDHAASSLRAGNSRSFGLIIPDLENSSYARLAKLIEQNSRKVGYQILIGCSDDDAETERKVAEALVSRRIDALLVASSMPDANEFYLKLQNSGTPVIAIDRPLDDEHFACVLSEDFEAAFELTHSILDDNIHSVGLIGALPDLNISRERHLGFEAANKAHTQQTGLAENKPMVVGYGEHFDRESGREVFEGWIAKGTVPDAIVTMSYTLLEGVLDVMVEKPELINQVKLATFGDNRLLDFLPFKVHSLPQQFEVIADSAFALALNASAKRYQAGIELVPRSLVRRG
>YP_002395610 6105_FruR_8_2 FruR
MTLDSFKRMIEVTFQILLNPFSFYTESIQHIIQLIQGSDHSLYDPTHKIQVTHMTLDEIAKLAGVSKTTASYVINGKAQKYRISEKTQQKVMAVVEEYNYRPDHAASSLRAGNSRSFGLIIPDLENSSYARLAKLIEQNSRKVGYQILIGCSDDDAETERKVAEALVSRRIDALLVASSMPDANEFYLKLQNSGTPVIAIDRPLDDEHFACVLSEDFEAAFELTHSILDDNIHSVGLIGALPDLNISRERHLGFEAANKAHTQQTGLAENKPMVVGYGEHFDRESGREVFEGWIAKGTVPDAIVTMSYTLLEGVLDVMVEKPELINQVKLATFGDNRLLDFLPFKVHSLPQQFEVIADSAFALALNASAKRYQAGIELVPRSLVKRG
>WP_009841213 6106_FruR_8_2 FruR
MTLDEIAKLAGVSKTTASYVINGKADKYRISEKTQKRVMAVVEQYDYKPDHAASSLRAGNSRSFGLIIPDLENTSYARLAKLIEQSSRQAGYQILIGCSDDNPKTEEKVAEALVSRRIDALFVASSMPAASEFYLKLQNSGTPVIALDRPMDDEHFCCVISEDFDAAFELTESVLSPEIESVGLIGALETLQVSKERELGFRSACQQDKKEILVGYGEHFSREEGKKVLEKWIVKGQLPDAIVTMSYTLLEGVLDVMLEKPELMTKVRLATFGDNRLLDFLPIKINSLPQQFELIADSAMELALNASAKRYKAGLELISRKIVKR
>WP_005441929 6107_FruR_8_2 FruR
MTLDEIAKLAGVSKTTASYVINGKAQKYRISEKTQKKVMAVVEQYNYKPDHAASSLRAGNSRSFGLIIPDLENTSYARLAKLIEQNSRKAGYQILIGCSDDDPQTEQKVAEALVSRRIDALFVASSMPAASEYYLKLQNSGTPVIALDRPMDDEHFCCVISEDFDAAFELTESVLSSEIDSIGLIGALEELQVSKERELGFRSACQQGSTGVLVGYGQHFSREEGKKVLEGWIEKGKLPDAVVTMSYTLLEGVLDVMLEKPELMGKVRLATFGDNRLLDFLPIKINSLPQQFELIADSAMELALNASAKRYKAGVELIPRKIVKRDTDAKA
>WP_005431362 6108_FruR_8_2 FruR
MTLDEIAKLAGVSKTTASYVINGKAQKYRISEKTQKKVMAVVEHYNYKPDHAASSLRAGNSRSFGLIIPDLENTSYARLAKLIEQNSRKAGYQILIGCSDDNPQTEEKVAEALVSRRIDALFVASSMPAASEYYLKLQNSGTPVIALDRPMDDEHFCCVISEDFDAAFELTESVLSSEIDSIGLIGALEELQVSKERELGFRSACQQEGNEALVGYGQHFSREEGKKVLEGWIAKGQLPDAVVTMSYTLLEGVLDVMLDKPELMGKVRLATFGDNRLLDFLPIKINSLPQQFELIADSAMELALNASAKRYKAGVELIPRKIVKRHNDAKA
>YP_001448077 6109_FruR_8_2 FruR
MTLDEIAKLAGVSKTTASYVINGKAQKYRISEKTQKKVMAVVEHYNYKPDHAASSLRAGNSRSFGLIIPDLENTSYARLAKLIEQNSRKAGYQILIGCSDDNPQTEEKVAEALVSRRIDALFVASSMPAASEYYLKLQNSGTPVIALDRPMDDEHFCCVISEDFDAAFELTESVLSSEIESIGLIGALEELQVSKERELGFRSACQQEGNEALVGYGQHFSREEGKKVLEDWIAKGQLPDAVVTMSYTLLEGVLDVMLEKPELMGKVRLATFGDNRLLDFLPIKINSLPQQFELIADSAMELALNASAKRYKAGVELIPRKIVKRHSDAKA
>NP_800324 6110_FruR_8_2 FruR
MTLDEIAKLAGVSKTTASYVINGKAQKYRISEKTQKKVMAVVDEYNYKPDHAASSLRAGNSRSFGLIIPDLENTSYARLAKLIEQNSRKAGYQILIGCSDDDPETEKKVAEALISRRIDALFVASGMPSANEYYLKLQNSGTPVIALDRPMDDEHFCCVISEDFDAAFELTESVLSPEIKTIGLIGALQDLQVSKERELGFRSACQKDDTAMTVGYGLHFSREEGKKVLDKWVQADSLPDAIVTTSYTLLEGVLDVMLEKPELMSQVRLATFGDNRLLDFLPVKINSLPQQFELIADSAMELALNASAKRYKPGVELIPRKIVKRQ
>YP_003287374 6111_FruR_8_2 FruR
MTLDEIAKLAGVSKTTASYVINGKAQKYRISEKTQKKVMAVVEEYNYKPDHAASSLRAGNSRSFGLIIPDLENTSYARLAKLIEQNSRKAGYQILIGCSDDDPDTEQKVAEALVSRRIDALFVASGMPTANEYYLKLQNSGTPVIALDRPMDDEHFCCVISEDFDAALELTQSVLSEDIKSIGLIGALQDLQVSKERELGFRSASQQGGKTATVGYGQHFSREEGKKVLERWLAENELPDAIVTTSYTLLEGVLDVMLEKPELMSKVRLATFGDNRLLDFLPVKINSLPQQFELIADSAMELALNASAKRYKPGVELIPRKIVKRH
>WP_005386066 6113_FruR_8_2 FruR
MTLDEIAKLAGVSKTTASYVINGKAQKYRISEKTQKKVMAVVDEYNYKPDHAASSLRAGNSRSFGLIIPDLENTSYARLAKLIEQNSRKAGYQILIGCSDDDPDTEQKVAEALVSRRIDALFVASGMPTANEYYLKLQNSGTPVIALDRPMDDEHFCCVISEDFDAALELTQSVLSEDIKSIGLIGALQDLQVSKERELGFLSASQQGGKTATVGYGQHFSREEGKKVLERWLTENALPDAIVTTSYTLLEGVLDVMLEKPELMGKVRLATFGDNRLLDFLPVKINSLPQQFELIADSAMELALNASAKRYKPGVELIPRKIVKRH
>WP_006069473 6114_FruR_8_2 FruR
MTLDEIAKLAGVSKTTASYVINGKAQKYRISEKTQKKVMAVVEQHNYRPDHAASSLRAGHSRSFGLIIPDLENTSYARIAKLLEQNSRKAGFQILIGCSDDDPETEKLVADALVSRRIDALFVASAITEASDFYLTIQNRGTPVIAIDRSLDDEHFSCVISEDFGAAFELTNSVIDTSTQSVGLIGALPELNISRERQLGFESAAKDAGIECYVTYGEHFNNDEGKRVFSDWVEANSIPDAIVTTSYTLLEGVLDVLIEQPELMSKIKLATFGDNRLLDFLPTKVNSLPQQFELICDSALELALNASAKRYKHGVELIPRKLKMR
>WP_006960974 6115_FruR_8_2 FruR
MTLDEIAKLAGVSKTTASYVINGKAQKYRISEKTQKKVMAVVDEHNYRPDLAASTLRAGQSRSFGLIIPDLENTSYARLAKLLEQNSRAAGYQILIACSDDEPSTEKSVVQALVSRKVDALFVASAIPEASDFYRDLQKKGTPVIAIDRPLDDEHFSCVISEDFGAAFELTSSIISDGVTKVGLIGALPELNISRERELGFRSVAQRGDLETVVGYGEHFNREDGRKVLEGWIADGNLPQAIITTSYTLLEGVLDVLLDKPEVMEQVKLSTFGDNRLLDFLPVKINSLPQQFELIADSALALALNATAKRYQPGVELVPRKIIVRQ
>WP_004411820 6116_FruR_8_2 FruR
MTLDEIAQLAGVSKTTASYVINGKAQKYRISEKTQRKVMAVVEEHNYRPDLAASTLRAGHSRSFGLIIPDLENTSYARLAKLLEQNSRSAGYQILIACSDDDPETEKNVVRALVSRKVDALFVASVIPEASDYYVNLQNSGTPVIALDRPLDDEHFCCVISEDFGGAFELTSSVISDNVTSIGLIGALPELNISKERELGFCSAAKNQSIKPIIGYGDHFNRAEGKRVLDLWVESNTVPDAIVTTSYTLLEGVLDVLLERPELAGKIKIATFGDNRLLDFLPMKINSLPQQFELIADSAMALALNAASKRYQTGVELIPRKIVVR
>WP_006880139 6117_FruR_8_2 FruR
MTLDEIAKLAGVSKTTASYVINGKAQKYRISEKTQRKVMAVVDEHNYRPDLAASTLRAGQSRSFGLIIPDLENTSYARLAKLLEQNSRSAGYQILIACSDDDPETEKSVVHALVSRKVDALFVASVIPEASEYYIELQKRGTPVIALDRPLDDEHFSCVISEDFGGAFELTSSVLSDNVTNIGLIGALPELNISRERELGFKSAVKQHQAQFQIGYGEHFNRNDGKKVLSDWCDKGTIPDAIVTTSYTLLEGVLDVLLERPELAGKIKIATFGDNRLLDFLPMSINSLPQQFELIADSAMALALNAASKRYQPGVELVPRKIVVR
>WP_005471301 6118_FruR_8_2 FruR
MTLDEVAKLAGVSKTTASYVINGKAQKYRISEKTQRKVMDVVNEHNYRPDLAASTLRAGHSRSFGLIIPDLENTSYARLAKLLEQNSRSAGYQILIGCSDDDAATEKNVVQALVSRKVDALFVASVIPEASEFYLELQNKGTPVIALDRPLDDEHFSCVISEDFGASYELTQSVLSDGVTKVGLIGALPELNVSRERELGFLSAVKQQGISTTVGYGEHFNRDSGKRVLEQWIAKDDLPDALITTSYTLLEGVLDVLLECPELVGKLKIATFGDNRLLDFLPVKINSLPQQFELIADSAMALALNAASKRYQSGIELIPRKIVVRG
>WP_008076111 6119_FruR_8_2 FruR
MTLDEVAKLAGVSKTTASYVINGKSQKYRISEKTQRRVMAVVEEHNYRPDLAASTLRAGQSRSFGLIIPDLENTSYARLAKLLEQNSRRAGYQILIACSDDDPSTETQVVQALVSRKIDALFVASVIPDASDFYLELQNKGTPVIALDRPLDDEHFSCVISEDFGAANELTESVLCDGVTSIGLIGALPDLNISRERELGFLSATKQAGVKSMVGYGEHFNRQSGETVLRQWLDNSTLPDAIVTTSYTLLEGVLDVLLDHPELVGKLNIATFGDNRLLDFLPVKINSLPQQFELIADSAMALALNAASKRYQAGVELVPRKIVVRAVSN
>WP_004396512 6120_FruR_8_2 FruR
MTLDEIAKLAGVSKTTASYVINGKATKYRISQKTQQKVLAIVEQYDYRPDLAASSLRAGNSRSFGLIIPDLENTSYAKLAKLLEHNSRQAGYQILIGCSDDDAEIEKNVAHALVSRRIDALFVASSLADASEFYWQVQQAGTPVIAIDRPLDDEHFPCVVSEDFSAAFELTQSVLSDEVKYVGLIGALPELSISQERQMGFESALKQANKQMVLGYGEHFNREEGRRVFAQWYEQDNMPDAVVVTSYTLLEGVLDVLLERPALMDKLRLATFGDNRLLDFLPIKINSLPQQFELIADSAMALALNASAKRFSNGIELIPRRLKVRR
>WP_004728189 6121_FruR_8_2 FruR
MTLDEIAKLAGVSKTTASYVINGKAHKYRISEKTQQKVMAVVDAHNYRPDHAASALRAGNSRSFGLIIPDLENTSYAKLAKLLEQNSRKAGYQILIACSDDDPETEMSVADALVSRRIDALFVASTMPNASEFYLKMQNSGTPVIAIDRPLDDEYFACVISEDFGAAFELTNSLLNANVKTVGLVGALPELNISQERQLGFESALKVNQIAAKVGYGEHFNRNEGRRVFEQWVAAGDVPDAVVATSYTLLEGILDVLLAHPALMQNVRLATFGDNRLLDFLPLKINSLPQQFEVIADSALALALNASAKRYQTGVELVPRRLKVRA
>WP_000171130 6124_FruR_8_2 FruR
MTLDEIAKLAGVSKTTASYVINGKAQKYRISEKTQQKVMAVVEKYNFRPDHAASALRAGNSRSFGLIIPDLENTSYARLAKLLEQNSRQAGFQILIACSDDDPEIEIAAADALVSRRIDALFVASCIANASEFYLKMQQSGTPVIAIDRALDDEYFSCVISEEFGAAFELTRSVLNHEVKSIGLVGALSELNVSREREQGFSMAAKEFGLPTLISYGEHFNREEGRKVFAKWVRNNQLPDAVVATSYTLLEGILDVILEQPELMQKVRLATFGDNRLLDFLPMRVNSLPQQFELIADSALALALNASAKRYQAGIELIPRQLKVRS
>WP_001888355 6126_FruR_8_2 FruR
MTLDEIAKLAGVSKTTASYVINGKAQKYRISEKTQHKVMAVVEQYNFRPDHAASALRAGNSRSFGLIIPNLENTSYARLAKLLEQNSRQAGYQILIACSDDDPQIEMAAAEALVSRRIDALFVASGIPSASEYYLKLQQSGTPVIAIDRALDDEYFSCVISEDFGAAFELTRSVLTQDVHSVGLVGALPELNVSREREQGFAMAVKQCGLPTTLGYGEHFNREEGRKVFAKWVANDQLPDAVVATSYTLLEGILDVLLEQPELMQKVRLATFGDNRLLDFLPIRVNSLPQQFELIADSALALALNASAKRYQTGIELIPRQLKVRT
>WP_000171127 6132_FruR_8_2 FruR
MTLDEIAKLAGVSKTTASYVINGKAQKYRISEKTQQKVMAVVDQYNFRPDHAASALRAGNSRSFGLIIPDLENTSYARLAKLLEQNSRQAGYQILIACSDDDPEIEVAAAEALVSRRIDALFVASSIPNASDFYLKLQQSGTPVIAIDRALDDEYFSCVISEDFGAAFELTRSVLSKHVHSIGLVGALPELSVSREREQGFVMAAKEWGLSTRIGYGEHFNREEGRKVFAKWVEKQQLPDAVVATSYTLLEGILDVLLEQPELMQKVRLATFGDNRLLDFLPMRVNSLPQQFELIADSALALALNASAKRYQTGVELIPRQLKVRS
>WP_000171132 6133_FruR_8_2 FruR
MTLDEIAKLAGVSKTTASYVINGKAQKYRISEKTQQKVMAVVEQYNFRPDHAASALRAGNSRSFGLIIPDLENTSYARLAKLLEQNSRQAGYQILIACSDDDPEIEMAAAEALVSRRIDALFVASGIPNASEFYLKLQQSGTPVIAIDRALDDEFFSCVISEDFGAAFELTRSLLSHDVKSVGLVGALPELSVSREREQGFTMAAKERSLSVILGYGEHFNREEGRKVFARWVESNQLPDAVVATSYTLLEGILDVLLEQPELMQKVRLATFGDNRLLDFLPMRVNSLPQQFELIADSALALALNASAKRYQTGIELIPRQLKVRT
>WP_005505488 6134_FruR_8_2 FruR
MKLDEIARLAGVSRTTASYVINGKSAKYRISERTQQKVMAIVEKYNYRPDHAASALRAGTSRSFGLVIPDLENTSYAKIAKLLERDARQVGYQLIISCSDDNPETEKQVVHTLVGRKIDALIVASALPADNDFYPVIQQSGTPVIAIDRALNDEYFASVVSEDLDGAFTLTKKLTDTGARSLGLIGAMPELGISREREQGFLSAARKAHVSSQIAYGNHFSQAEGERLMLAWYEAGTVPEAIITTSYSLFEGVLDVVLERPEIGSHVKFATFGDNRMLDFIPLKVQSLPQQFELLCENALRLALDAIGGRGQTGVELVPRKPKWR
>YP_944832 6135_FruR_8_2 FruR
MKLVEIARLAGVSRTTASYVINGKAEQYRISEKTRLKVMAVVDKYNYKPNYAASTLRVGNSRTFGLIIPDLENTSYAKIAKLLERDARKSGFQLIICGSGDDINTEMNVAENLVRRGIDVLIVATALPGDNEFYRNIQAKGVPVVAIDRCLDDECFSSVISEDLEGAYQLCEALLEKNINSIGLIGAGPLLGVSKERELGFKAALAQYSGSLNIQYAYGEDFSIEQGQYLAQQWIDQGCFPDAILITSYTLFVGVLDCLLAHPELQEKTELATFGDNRLLDFLPIKVQSLPQQLEVIAEKALQLALLAAQGTYNPSVEVVPRRLIKR
>WP_015464062 6136_FruR_8_2 FruR
MTLDKIAKLAGVSRTTASYVINGKASKYRISQKTQLKVMEIVKRYNFSVNPAARALRGGSNHLLGLIIPDLENNSYCKLAKLLERNARQAGYQLIICCSDDDMQTEMKVANTLLSRRIDALLVATSLPLDHAFYYDIQAKGVPIIGIDRALNDEVFASVISEDLEGSYALTQSLLSKNINSIGLVGAVRDLGISKEREQGFLAAIKQYQPNIQYSIAYGDHFSPEQGQAQLQSWARNNHFPDAIIATSYTLFEGVLDHLLLHPELMKRTKLATFGEHRLLDFLPSKIQSLEQKFELIAERALTLALQSIKTNVQPGIDVITRKIIRR
>WP_008986926 6137_FruR_8_2 FruR
MTLNEIAKLAGVSRTTASYIINGKAEQYRISEKTQQKVLAVVNAHNYRPNHAASSLRAGSSQSLGLIIPDLENSSYAKIAKLLELNARKAGYQVIISCTDDDPDTEVNVATILLSRKLDALIVASSLPADNDFYRQVQAKGTPVIAIDRALDDEYFASVISEDLEGAYALTKALLSQPISSIGLIGAVPDLGVSKEREQGFHSALTNSNKDNQLQISYGEQFSQQHGAQIAEQWIQDGVFPQAVLATSYTLFEGILDCLLKHPDIMAKTYLATFGDNRLLDFLPNKIQSLPQQFDLIADCALQLALSAIKGDYQQGVEVIPRKLICR
>WP_006645793 6138_FruR_8_2 FruR
MTLNEIAKLAGVSRTTASYIINGKAEQYRISEKTQQKVLAVVNAHNYRPNHAASSLRAGSSQSLGLIIPDLENTSYAKIAKLLELNARTAGYQVIISCSDDDPVTEVDVANLLLSRKLDALIVASALPADNEFYKNVQAKGTPVIAIDRALDDEYFASVISEDLEGAYALTNALLDQPISSIGLIGAVAELGVSIEREQGFQASINNHLKTVNVSLAYGEQFSQQHGALIAQQWINAHCFPEAILATSYTLFEGVLDCLLKHPDIMARTYLATFGDNRLLDFLPNKIQSLPQQFDLIADHALQLALSAIQGHYQQGIEVVPRKVMRR
>WP_005367509 6139_FruR_8_2 FruR
MTLNEIAKLAGVSRTTASYIINGKAEQYRISEKTQQKVLEVVNAHNYRPNHAASSLRAGSSQSLGLIIPDLENTSYAKIAKLLELNARTAGYQVIISCSDDDPVTEVDVANLLLSRKLDALIVASALPADNEFYKTVQAKGTPVIAIDRALDDEYFASVISEDLEGAYALTNALLDQPISSIGLIGAVADLGVSIEREQGFQAAINNKLKTVNVSLAYGEQFSQQQGALIAQQWIDANCFPEAILATSYTLFEGVLDCLLKHPEVMERTYLATFGDNRLLDFLPNKIQSLPQQFDLIADHALRLALSAIQGDYQQGVEVVPRKVIRR
>WP_005298973 6140_FruR_8_2 FruR
MTLDEIAKLAGVSRTTASYVINGKAQKYRISEKTQQKVMAVVNEHNFRPDHAASSLRAGSSRSFGLIIPDLENTSYAKIAKLLERDARRAGYQLIIACSDDDGETEMKVAENLISRRIDALIVATVLPPDTPFYQQLQQKNVPIIAIDRPLTDEHFASVISEDLMGAYELTKAVMDKSIKTVGLIGAMKELGVSKEREQGFISAAQLYSDATITLAYGKQFSRTEGKKLVTDWVNTDTVPEVILATSYTLFEGVLDCLLLYPEHFKHVKLATFGDNRLLDFLPIKVQSLSQQFEVIAETALELALNASAKRYQAGVEVVPRKLLRR
>WP_006033570 6141_FruR_8_2 FruR
MTLDEIAKLAGVSRTTASYVINGKASKYRISEKTQKKVMAVVNEHNYRPDHAAQSLRGGSNRSLGLIIPDLENSSYAKLAKLLERDARKAGYQLIISCSDDDVDTEIKVAETLLSRRIDALLVASALPADHSYYRTVQANGVPVIGLDRAMDDEIFACVISEDLDGAYELTQALLQQDICSIGLVGAVPDLCISKEREQGFLAAIKQHGNPVKKLTAYGDHFSQEQGQAQVQQWIDNDTVPDAILATSYTLFEGVLDCLILNPSLMATTKLATFGDNRLLDFLPSKIQSLPQQFELIAEHALKMALNAVNGRNQPGVEVVSRKIIRR
>YP_129785 6142_FruR_8_2 FruR
MTLDEIAKLAGVSRTTASYVINGKASKYRISEKTQVKVMAVVNEHNFRPDHAATSLRAGSSRSFGLIIPDLENSSYAKLAKLLERNARKAGYQLIISCSDDDPDTEMKVAETLLSRRIDALLVASVLPADNDFYPRIQTGGVPVIALDRALDDEIFASVISEDLEGAFELTQTLLNKGVNSIGLVGAVPELGVSKEREQGFLTAIRRHQPDINMHIAYGDHFSQEQGQKQVQQWIDSEHFPDAILATSYTLFEGILDCLLANPELMSKIHLATFGDNRLLDFLPIKIQSLPQQFELIADNALELALNAAAGRYRTGVEVVPRKIKRR
>WP_006232135 6143_FruR_8_2 FruR
MTLDEIAKLAGVSRTTASYVINGKASKYRISEKTQVKVMAVVNEHNFRPDHAATSLRAGSSRSFGLIIPDLENSSYAKLAKLLERNARKAGYQLIISCSDDDPDTEMKVAETLLSRRIDALLVASALPADNTFYPRIQTGGVPVIALDRALDDEIFASVISEDLEGAFELTQTLLNKSVNSIGLVGAVPELGVSKEREQGFLTAIRRHQPDITMRVAYGDHFSQEQGQKQVQQWIDSGHFPDAILATSYTLFEGILDCLLANPELMSKIHLATFGDNRLLDFLPIKIQSLPQQFELIADNALELALNATAGRYRTGVEVVPRKIKRR
>WP_004094567 6144_FruR_8_3 FruR
MKLDEIARLAGVSRTTASYVINGKAKQYRVSDKTVEKVMAVVREHNYHPNAVAAGLRAGRTRSIGLVIPDLENTSYTRIANYLERQARQRGYQLLIACSEDQPDNEMRCIEHLLQRQVDAIIVSTALQPEHPFYQRWAKDPLPIIALDRALDPEHFISVVGADREDSEMLAEELRKFPAKSVLYLGALPELSVSFLREQGFRDAWREDPREVQYLYTNSYERDAAGVAFSNWLKNNEMPQALFTTSFPLLQGVLDVTLKHHGHLPTDLAIATFGDNELLDFLDCPVLSVGQRHRDIAERVLELVLASLDEPKKPKAGLSRMRRVLLKRGRLNRM
>EFE24158 6145_FruR_8_3 FruR
MRGHREGIACKGENVKLDEIARLAGVSRTTASYVINGKAKQYRVSDKTVEKVMAVVREHNYHPNAVAAGLRAGRTRSIGLVIPDLENTSYTRIANYLERQARQRGYQLLIACSEDQPDNEMRCIEHLLQRQVDAIIVSTALPPEHPFYQRWANDPLPIIALDRALDPEHFISVVGADMDDAEMLAAELRRFPAQSVLYLGALPELSVSFLREQGFRKAWQGDERQVNYLYTNSYERDAAATAFSQWLQHHAMPQALFTTSFPLLQGVLDVTLKKQGHLPSDLAIATFGDNELLDFLDCPVLSVGQRHRDIAERVLELVLASLDEPRKPKPGLSRMRRILLRRGRLNRQ
>YP_002932181 1500_FruR_8_3 FruR
MKLDEIARLAGVSRTTASYVINGKAKQYRVSDKTVEKVMAVVREHNYHPNAVAAGLRAGRTRSIGLVIPDLENTSYTRIANYLERQARQRGYQLLIACSEDQPDNEMRCIEHLLQRQVDAIIVSTALPPEHPFYQRWANDPLPIIALDRALDPEHFISVVGADMDDAEMLAAELRRFPAQSVLYLGALPELSVSFLREQGFRKAWQGDERPVSYLYTNSYEREVAAAAFSQWLQHNEMPQALFTTSFPLLQGVLDVTLKKYGHLPSDLAVATFGDNELLDFLDCPVLSVGQRHRDIAERVLELVLASLDEPRKPKPGLSRMRRILLQRGRLSRQ
>YP_003294685 6147_FruR_8_3 FruR
MKLDEIARLAGVSRTTASYVINGKAKQYRVSDKTVEKVMAVVREHNYHPNAVAAGLRAGRTRSIGLVIPDLENTSYTRIANYLERQARQRGYQLLIACSEDQPDNEMRCIEHLLQRQVDAIIVSTALPPEHPFYQRWANDPLPIIALDRALDPEHFISVVGADMDDAEMLAAELRRFPAQSVLYLGALPELSVSFLREQGFRKAWQGDERPVNYLYTNSYEREAAGAAFSQWLQHNEMPQALFTTSFPLLQGVLDVTLKKHGHLPSDLAIATFGDNELLDFLDCPVLSVGQRHRDIAERVLELVLASLDEPRKPKPGLSRMRRILLQRGRLNRQ
>YP_454118 189_FruR_8_3 FruR
MKLDEIARLAGVSRTTASYVINGKAKQYRVSDKTVEKVMAVVREHNYHPNAVAAGLRAGRTRSIGLVIPDLENTSYTRIANYLERQARQRGYQLLIACSEDQPDNEMRCVEHLLQRQVDAIIVSTALPPEHPFYQRWANDAFPIIALDRALDREHFISVVGADEEDAEMLSQELSQFPGDHVLYLGALPELSVSFLREQGFRRGWGQDRRKPDFLYANSYERSAAAGLFGRYLENNPMPQALFTTSFSLLQGVMDVTLKRSGRLPTHLAIATFGDNELLDFLECPVLAVAQLHREVAEQVLELVLASLDEPHRPKPGLTRIRRSLFRRGQLSRN
>YP_003519004 6149_FruR_8_3 FruR
MKLDEIARLAGVSRTTASYVINGKARQYRVSDKTVEKVMAVVREHNYHPNAVAAGLRAGRTRSIGLVIPDLENTSYTRIANYLERQARQRGYQLLIACSEDQPDNEMRCIEHLLQRQVDAIIVSTSLPPEHPFYQRWINHPLPIIALDRALDREHFTSVVGADQDDAFALAAELRQLKISNVLFMGALPELSVSFLRELGFRDAWKEDERPIDYIYCNSFERTASAALFETYLENHPMPDALFTTSFGLLQGVMDVTLKRNGRLPADLAIATFGDHELLDFLECPVLSVGQRHRDVAERVLELVLASLDEPRKPKPGLTRIRRNLLRRGQLSRISK
>WP_010615604 6150_FruR_8_3 FruR
MKLDEIARLAGVSRTTASYVINGKARQYRVSDKTVEKVMAVVREYNYHPNAVAAGLRAGRTRSIGLVIPDLENTSYTRIANYLERQARQRGYQLLIACSEDQPDNEMRCIEHLLQRQVDAIIVSTSLPPEHPFYQRWVNDPLPIIALDRALDREHFTSVVGADQDDAQALAAELRQLPVKNVLFLGALPELSVSFLREMGFREAWQGDERPIDFIYCNSFDRAAAATLFEKYLEDHAMPEALFTTSFGLLQGVMDVTLKRDGRLPTDLAIATFGDHELLDFLECPVLAVGQRHRDVAERVLELVLASLDEPRKPKPGLTRIRRNLFRRGQLSRRAK
>YP_004114534 6151_FruR_8_3 FruR
MKLDEIARLAGVSRTTASYVINGKARQYRVSDKTVEKVMAVVREHNYHPNAVAAGLRAGRTRSIGLVIPDLENTSYTRIANYLERQARQRGYQLLIACSEDQPDNEMRCIEHLLQRQVDAIIVSTSLPPEHPFYQRWINDPLPIIALDRALDREHFTSVVGADQDDAQQLAAELRQLPVKNVLFLGALPELSVSFLREMGFRDAWKGDERPIDYIYCNSFERTAAAALFEKYLEDHPMPEALFTTSFGLLQGVMDVTLKRDGRLPTDLAIATFGDHELLDFLECPVLAVGQRHRDVAERVLELVLASLDEPRKPKPGLTRIRRNLFRRGQLSRRTK
>WP_003854769 6152_FruR_8_3 FruR
MKLDEIARLAGVSRTTASYVINGKARQYRVSDKTVEKVMAVVREHNYHPNAVAAGLRAGRTRSIGLVIPDLENTSYTRIANYLERQARQRGYQLLIACSEDQPENEMRCIEHLLQRQVDAIIVSTSLPPEHPFYQRWINDSLPIIALDRALDREHFTSVVGADQDDAQTLAAELRQLDVKNVLFLGALPELSVSFLREMGFRDAWKDDPRPIDYIYCNSFERTAAAALFEKYLEDHPMPEALFTTSFGLLQGVMDVTLKRNGRLPTELAIATFGDHELLDFLECPVLAVGQRHRDVAERVLELVLASLDEPRKPKPGLTRIRRNLYRRGQLSRRVK
>YP_003929780 6153_FruR_8_3 FruR
MKLDEIARLAGVSRTTASYVINGKARQYRVSDKTVEKVMAVVREHNYHPNAVAAGLRAGRTRSIGLVIPDLENTSYTRIANYLERQARQRGYQLLIACSEDQPDNEMRCIEHLLQRQVDAIIVSTSLPPEHPFYQRWINDPLPIIALDRALDREHFTSVVGADQDDAQTLAAELRQLEVKNVLFLGALPELSVSFLREMGFRDAWKDDPRPIDYIYCNSFERTAAAALFEKYLEDHPMPEALFTTSFGLLQGVMDVTLKRDGRLPTELAIATFGDHELLDFLECPVLAVGQRHRDVAERVLELVLASLDEPRKPKPGLTRIRRNLYRRGQLSRKVK
>YP_003740101 6154_FruR_8_3 FruR
MKLDEIARLAGVSRTTASYVINGKAKQYRVSDKTVEKVMAVVREHNYHPNAVAAGLRAGRTRSIGLVIPDLENTSYTRIANYLERQARQRGYQLLIACSEDQPDNEMRCVEHLLQRQVDAIIVSTSLPPEHPFYQRWINDPLPIIALDRALDREHFTSVVGADQDDAEMLAAELRKQPVESILFMGALPELSVSFLREMGFRDAWKGDERTIDFIYANSFERTAAAALFEKWLETHDMPDALFTTSFGLLQGVMDVTLKREGRLPSNLAIATFGDHELLDFLDCPVLAVGQRHRDVAERVLELVLASLDEPRKPKPGLTRIRRNLYRRGRLSRKAS
>YP_001906689 1507_FruR_8_3 FruR
MKLDEIARLAGVSRTTASYVINGKARQYRVSDKTVEKVMAVVREHNYHPNAVAAGLRAGRTRSIGLVIPDLENTSYTRIANYLERQARQRGYQLLIACSEDQPDNEMRCVEHLLQRQVDAIIVSTSLPPEHPFYQRWINDPLPIIALDRALDREHFTSVVGADQEDAQALAAELRKLSAKSVLFVGALPELSVSFLRELGFREGWEGDERQPDFIYANSFERSAAATLFENYLETHDMPEALFTTSFGLLQGVMDVTLQREGRLPQDLAIATFGDHELLDFLECPVLSVGQKHRDVAERVLELVLASLDEPRKPKVGLTRIRRNLYRRGRLNRQTN
>YP_002647762 6156_FruR_8_3 FruR
MKLDEIARLAGVSRTTASYVINGKARQYRVSDKTVEKVMAVVREHNYHPNAVAAGLRAGRTRSIGLVIPDLENTSYTRIANYLERQARQRGYQLLIACSEDQPDNEMRCVEHLLQRQVDAIIVSTSLPPEHPFYQRWINDPLPIIALDRALDREHFTSVVGADQDDAQELGAELRKLPAKSVLFMGALPELSVSFLRELGFRDAWKGDERQPDFIYANSFERSAAAALFENYLDTHDMPEALFTTSFGLLQGVMDVTLRREGRLPQNLAIATFGDHELLDFLECPVLSVGQKHRDVAERVLELVLASLDEPRKPKVGLTRIRRNLYRRGRLNRKIN
>YP_003532257 6157_FruR_8_3 FruR
MKLDEIARLAGVSRTTASYVINGKARQYRVSDKTVEKVMAVVREHNYHPNAVAAGLRAGRTRSIGLVIPDLENTSYTRIANYLERQARQRGYQLLIACSEDQPDNEMRCVEHLLQRQVDAIIVSTSLPPEHPFYQRWINDPLPIIALDRALDREHFTSVVGADQEDAQALAAELRKLPAKSVLFMGALPELSVSFLRELGFRDAWKGDERQPDFIYANSFERSAAAALFENYLATHDMPEALFTTSFGLLQGVMDVTLRREGRLPQNLAIATFGDHELLDFLECPVLSVGQKHRDVAERVLELVLASLDEPRKPKVGLTRIRRNLYRRGRLNRKTN
>YP_051915 188_FruR_8_3 FruR
MKLDEIARLAGVSRTTASYVINGKAKQYRVSDKTVEKVMAVVREHNYHPNAVAAGLRAGRTRSIGLVIPDLENTSYTRIANYLERQARQRGYQLLIACSEDQPDNEMRCIEHLLQRQVDAIIVSTALPPEHPFYQRWINGGLPIIALDRALDREHFTSVVGADLEDAEMLAQELRKMPAKSVLYLGALPELSVSFLREQGFRQAWAGDPREVNYLYSNSYERVASAAAFMDYLQNNPMPEALFTTSFPLLQGVMDVNLKINGRLPNNLAIATFGDNELLDYLECPVLSVAQRHREVAERVLELVLASLDEPKRPKPGLNRIRRNLYRRGSLSRM
>YP_003261133 6159_FruR_8_3 FruR
MKLDEIARLAGVSRTTASYVINGKAKQYRVSDKTVEKVMAVVREHNYHPNAVAAGLRAGRTRSIGLVIPDLENTSYTRIANYLERQARQRGYQLLIACSEDQPDNEMRCIEHLLQRQVDAIIVSTALPPEHPFYQRWINGGLPIIALDRALDREHFTSVVGADLEDAEMLAQELRKMPAKSVLYLGALPELSVSFLREQGFRQAWAGDTREVNYLYSNSYERVAAAAAFMDYLQNNPMPDALFTTSFPLLQGVMDVNLKINGRLPNNLAIATFGDNELLDYLECPVLSVAQRHREVAERVLELVLASLDEPKRPKPGLNRIRRNLYRRGSLSRA
>YP_003019154 6160_FruR_8_3 FruR
MKLDEIARLAGVSRTTASYVINGKAKQYRVSDKTVEKVMAVVREHNYHPNAVAAGLRAGRTRSIGLVIPDLENTSYTRIANYLERQARQRGYQLLIACSEDQPDNEMRCIEHLLQRQVDAIIVSTALPPEHPFYQRWINGNLPIIALDRALDREHFTSVVGADLEDAEMLAQELRKVPAKSILYLGALPELSVSFLREQGFRQAWAGDPREVNYLYSNSYERVAAAAAFMDYLKNNPMPEALFTTSFPLLQGVMDVNLKINGRLPNNLAIATFGDNELLDYLECPVLSVAQRHREVAERVLELVLASLDEPKRPKPGLNRIRRNLYRRGSLSRV
>WP_010298048 1515_FruR_8_3 FruR
MKLDEIARLAGVSRTTASYVINGKAKQYRVSDKTVEKVMAVVREHNYHPNAVAAGLRAGRTRSIGLVIPDLENTSYTRIANYLERQARQRGYQLLIACSEDQPDNEMRCIEHLLQRQVDAIIVSTALPPEHPFYQRWINGSLPIIALDRALDREHFTSVVGADLEDAEMLAQELRKVPAKSVLYLGALPELSVSFLREQGFRQAWAGDPREVNYLYSNSYERVASAAAFMDYLKDNPMPEALFTTSFPLLQGVMDVNLKINGRLPNNLAIATFGDNELLDYLECPVLSVAQRHREVAERVLELVLASLDEPKRPKPGLNRIRRNLYRRGSLSRA
>YP_003209076 179_FruR_8_3 FruR
MKLDEIARLAGVSRTTASYVINGKARQYRVSDKTVEKVMAVVREHNYHPNAVAAGLRAGRTRSIGLVIPDLENTSYTRIANYLERQARQRGYQLLIACSEDQPDNEMRCIEHLLQRQVDAIIVSTSLPPEHPFYQRWANDAFPIVALDRALDREHFTSVVGADQDDAEMLASELRTFPAETVLYLGALPELSVSFLREQGFRTAWKDDPREVHFLYANSYEREAAAALFEKWLETHPMPQALFTTSFALLQGVMDVTLKREGRLPSELAIATFGDNELLDFLQCPVLAVAQRHRDVAERVLELVLASLDEPRKPRPGLTRIRRNLYRRGSLSRR
>YP_003943171 6163_FruR_8_3 FruR
MKLDEIARLAGVSRTTASYVINGKAKQYRVSDKTVEKVMAVVREHNYHPNAVAAGLRAGRTRSIGLVIPDLENTSYTRIANYLERQARQRGYQLLIACSEDQPDNEMRCIEHLLQRQVDAIIVSTSLPPEHPFYQRWANDSFPIVALDRALDREHFTSVVGADQEDAEALAAELRTFPAQTVLYLGALPELSVSFLREQGFRSAWKDDPREVNFLYANSYEREAAAQLFDKWLETHPMPQALFTTSFALLQGVMDVTLRREGKLPSELAIATFGDHELLDFLQCPVLAVAQRHRDVAERVLEIVLASLDEPRKPKPGLSRIRRNLYRRGSLSRR
>YP_002240448 180_FruR_8_3 FruR
MKLDEIARLAGVSRTTASYVINGKAKQYRVSDKTVEKVMAVVREHNYHPNAVAAGLRAGRTRSIGLVIPDLENTSYTRIANYLERQARQRGYQLLIACSEDQPDNEMRCIEHLLQRQVDAIIVSTSLPPEHPFYQRWANDPFPIVALDRALDREHFTSVVGADQDDAEMLAAELRTFPGETVLYLGALPELSVSFLREQGFRKAWQDDPREVHYLYANSYEREAAAQLFEKWLETHPMPQALFTTSFPLLQGVMDVTLRREGKLPSELAIATFGDNELLDFLQCPVLAVAQRHRDVAERVLEIVLASLDEPRKPKPGLSRIRRNLYRRGSLNRR
>EFD82914 6165_FruR_8_3 FruR
MALLTQGAIVKLDEIARLAGVSRTTASYVINGKAKQYRVSDKTVEKVMAVVREHNYHPNAVAAGLRAGRTRSIGLVIPDLENTSYTRIANYLERQARQRGYQLLIACSEDQPDNEMRCIEHLLQRQVDAIIVSTSLPPEHPFYQRWANDPFPIVALDRALDREHFTSVVGADQDDAEMLAAELRTFPGETVLYLGALPELSVSFLREQGFRKAWQDDPREVHYLYANSYEREAAAQLFEKWLETHPMPQALFTTSFPLLQGVMDVTLRREGKLPSELAIATFGDNELLDFLQCPVLAVAQRHRDVAERVLEIVLASLDEPRKPKPGLSRIRRNLYRRGSLNRR
>YP_001454817 177_FruR_8_3 FruR
MPSQWLWFVHFTQGAIVKLDEIARLAGVSRTTASYVINGKAKQYRVSDKTVEKVMAVVREHNYHPNAVAAGLRAGRTRSIGLVIPDLENTSYTRIANYLERQARQRGYQLLIACSEDQPDNEMRCIEHLLQRQVDAIIVSTSLPPEHPFYQRWANGSFPIVALDRALDREHFTSVVGADQDDAEMLAAELRKFPAETVLYLGALPELSVSFLREQGFRTAWKDDPREVHYLYANSYEREAAAQLFEKWLETHPMPQALFTTSFALLQGVMDVTLRRDGKLPSNLAIATFGDNELLDFLQCPVLAVAQRHRDVAERVLEIVLASLDEPRKPKPGLTRIKRNLYRRGILSRS
>YP_001175364 178_FruR_8_3 FruR
MKLDEIARLAGVSRTTASYVINGKAKQYRVSDKTVEKVMAVVREHNYHPNAVAAGLRAGRTRSIGLVIPDLENTSYTRIANYLERQARQRGYQLLIACSEDQPDNEMRCIEHLLQRQVDAIIVSTSLPPEHPFYQRWANDSFPIVALDRALDREHFTSVVGADQDDAEMLAAELRTFPAETVLYLGALPELSVSFLREQGFRTAWKDDPREVHYLYANSYEREAAAQLFEKWLETHPMPQALFTTSFALLQGVMDVTLRREGKLPTELAIATFGDNELLDFLQCPVLAVAQRHRDVAERVLEIVLASLDEPRKPKPGLTRIKRNLYRRGVLSRH
>WP_006173866 1518_FruR_8_3 FruR
MKLDEIARLAGVSRTTASYVINGKAKQYRVSDKTVEKVMAVVREHNYHPNAVAAGLRAGRTRSIGLVIPDLENTSYTRIANYLERQARQRGYQLLIACSEDQPDNEMRCIEHLLQRQVDAIIVSTSLPPEHPFYQRWANDPFPIVALDRALDREHFTSVVGADQDDSEMLAAELRTFPAETVLYLGALPELSVSFLREQGFRTAWKDDPREVHYLYANSYEREAAAQLFEKWLETHPMPQALFTTSFALLQGVMDVTLRRDGKLPSDLAIATFGDNELLDFLQCPVLAVAQRHRDVAERVLEIVLASLDEPRKPKPGLTRIKRNLYRRGILSRH
>WP_003018794 1506_FruR_8_3 FruR
MKLDEIARLAGVSRTTASYVINGKAKQYRVSDKTVEKVMAVVREHNYHPNAVAAGLRAGRTRSIGLVIPDLENTSYTRIANYLERQARQRGYQLLIACSEDQPDNEMRCIEHLLQRQVDAIIVSTSLPPEHPFYQRWANSSFPIVALDRALDREHFTSVVGADQDDAEMLAEELRKFPAETVLYLGALPELSVSFLREQGFRTAWKDDPREVHFLYANSYEREAAAQLFDKWLETHPMPQALFTTSFALLQGVMDVTLRRDGQLPSDLAIATFGDHELLDFLQCPVLAVAQRHRDVAERVLEIVLASLDEPRKPKPGLTRIRRNLYRRGILSRN
>EFE07550 1510_FruR_8_3 FruR
MPSQRLWFVHFTQGAIVKLDEIARLAGVSRTTASYVINGKAKQYRVSDKTVEKVMAVVREHNYHPNAVAAGLRAGRTRSIGLVIPDLENTSYTRIANYLERQARQRGYQLLIACSEDQPDNEMRCIEHLLQRQVDAIIVSTSLPPEHPFYQRWANSSFPIVALDRALDREHFTSVVGADQDDAEMLAQELRKFPAETVLYLGALPELSVSFLREQGFRTAWKDDPREVHFLYANSYEREAAAQLFDKWLETHPMPQALFTTSFALLQGVMDVTLRRDGQLPSDLAIATFGDHELLDFLQCPVLAVAQRHRDVAERVLEIVLASLDEPRKPKPGLTRIRRNLYRRGILSRN
>WP_000762410 1519_FruR_8_3 FruR
MKLDEIARLAGVSRTTASYVINGKAKQYRVSDKTVEKVMAVVREHNYHPNAVAAGLRAGRTRSIGLVIPDLENTSYTRIANYLERQARQRGYQLLIACSEDQPDNEMRCIEHLLQRQVDAIIVSTSLPPEHPFYQRWANDPFPIVALDRALDREHFTSVVGADQDDAEMLAEELRKFPAETVLYLGALPELSVSFLREQGFRTAWKGDPREVNFLYANSYEREAAAQLFEKWLETHPMPQALFTTSFALLQGVMDVTLRRDGKLPSDLAIATFGDHELLDFLQCPVLAVAQRHRDVAERVLEIVLASLDEPRKPKPGLTRIRRNLYRRGILSRS
>YP_003363732 6178_FruR_8_3 FruR
MKLDEIARLAGVSRTTASYVINGKAKQYRVSDKTVEKVMAVVREHNYHPNAVAAGLRAGRTRSIGLVIPDLENTSYTRIANYLERQARQRGYQLLIACSEDQPDNEMRCIEHLLQRQVDAIIVSTSLPPEHPFYQRWANDSFPIVALDRALDREHFTSVVGADQDDAEMLAQELRKFPAETVLYLGALPELSVSFLREQGFRSAWKDDPREVHFLYANSYEREAAAQLFAKWLETHPMPQALFTTSFALLQGVMDVTLRRDGKLPSDLAIATFGDNELLDFLQCPVLAVAQRHRDVAERVLEIVLASLDEPRKPKPGLTRIKRNLYRRGVLSRS
>WP_000762403 6179_FruR_8_3 FruR
MKLDEIARLAGVSRTTASYVINGKAKQYRVSDKTVEKVMAVVREHNYHPNAVAAGLRAGRTRSIGLVIPDLENTSYTRIANYLERQARQRGYQLLIACSEDQPDNEMRCIEHLLQRQVDAIIVSTSLPPEHPFYQRWANDPFPIVALDRALDREHFTSVVGADQDDAEMLAEELRKFPAETVLYLGALPELSVSFLREQGFRTAWKDDPREVHFLYANSYERETAAQLFEKWLETHPMPQALFTTSFALLQGVMDVTLRRDGKLPSDLAIATFGDNELLDFLQCPVLAVAQRHRDVAERVLEIVLASLDEPRKPKPGLTRIKRNLYRRGILSRS
>YP_002381328 1508_FruR_8_3 FruR
MKLDEIARLAGVSRTTASYVINGKAKQYRVSDKTVEKVMAVVREHNYHPNAVAAGLRAGRTRSIGLVIPDLENTSYTRIANYLERQARQRGYQLLIACSEDQPDNEMRCIEHLLQRQVDAIIVSTSLPPEHPFYQRWANDTFPIVALDRALDREHFTSVVGADQDDAEMLAEELRKFPAETVLYLGALPELSVSFLREQGFRTAWKDDPREVHFLYANSYEREAAGQLFEKWLETHPMPQALFTTSFALLQGVMDVTLRRDGKLPSDLAIATFGDNELLDFLQCPVLAVAQRHRDVAERVLEIVLASLDEPRKPKPGLTRIKRNLYRRGVLSRS
>YP_406631 174_FruR_8_3 FruR
MKLDEIARLAGVSRTTASYVINGKAKQYRVSDKTVEKVMAVVREHNYHPNAVAAGLRAGRTRSIGLVIPDLENTSYTRIANYLERQARQRGYQLLIACSEDQPDNEMRCIEHLLQRQVDAIIVSTSLPPEHPFYQRWANAPFPIVALDRALDREHFTSVVGADQDDAEMLAEELRKFPAETVLYLGALPELSVSFLREQGFRTAWKDDPREVHFLYANSYEREAAAQLFEKWLETHLMPQALFTTSFALLQGVMDVTLRRDGKLPSDLAIATFGDNELLDFLQCPVLAVAQRHRDVAERVLEIVLASLDEPRKPKPGLTRIKRNLYRRGVLSRS
>CDW60552 1501_FruR_8_3 FruR
MLMNLTHTSTWLWFLHFTQGAIVKLDEIARLAGVSRTTASYVINGKAKQYRVSDKTVEKVMAVVREHNYHPNAVAAGLRAGRTRSIGLVIPDLENTSYTRIANYLERQARQRGYQLLIACSEDQPDNEMRCIEHLLQRQVDAIIVSTSLPPEHPFYQRWANDPFPIVALDRALDREHFTSVVGADQDDAEMLAEELRKFPAETVLYLGALPELSVSFLREQGFRTAWKDDPREVHFLYANSYEREAAAQLFEKWLETHPMPQALFTTSFALLQGVMDVTLRRDGKLPSDLAIATFGDNELLDFLQCPVLAVAQRHRDVAERVLEIVLASLDEPRKPKPGLTRIKRNLYRRGVLSRS
>YP_004214457 6188_FruR_8_3 FruR
MKLDEIARLAGVSRTTASYVINGKAKQYRVSDKTVEKVMAVVKEHNYHPNAVAAGLRAGRTRSIGLVIPDLENTSYTKIANFLERQARQRGYQLLIACSEDQPDNEMRCIEHLLQRQVDAIIISTSLPPEHPFYQRWANDDFPIIALDRALDPEHFISVVGADQDDALMLAQELRTFPAESVLYLGALPELSVSFLREQGFRQAWAEDPRQPEYLYANAYDRESAAIVFAEWLKTHPMPQALFTTSFQLLQGVMDVTLKMEGRLPVNLAIATFGDNELLDFLECPVLAVAQRHRDVAERVLELVLACLDEPKKPKAGLTRIRRNLFRRGRLSRK
>YP_002986269 6189_FruR_8_3 FruR
MKLDEIARLAGVSRTTASYVINGKAKQYRVSDKTVEKVMAVVREHNYHPNAVAAGLRAGRTRSIGLVIPDLENTSYTRIANYLERQARQRGYQLLIACSEDQPDNEMRCIEHLLQRQVDAIIVSTALPPEHPFYQRWANDPLPVIALDRALDREHFASVVGADMEDAEMLAQELRKVPAESVLYLGALPELSVSFLREQGFRSAWADDPRKVSFVYANSYERSAAAARFADYLKDHPMPEALFTTSFPLLQGVMDVTLKQSGRLPNNLAIATFGDNELLDFLECQVLAVAQRHREVAERVLELVLASLDEPRKPKPGLYRIRRNLYRRGFLNRR
>YP_003002959 6190_FruR_8_3 FruR
MKLDEIARLAGVSRTTASYVINGKAKQYRVSDKTVEKVMAVVREHNYHPNAVAAGLRAGRTRSIGLVIPDLENTSYTRIANYLERQARQRGYQLLIACSEDQPDNEMRCIEHLLQRQVDAIIVSTALPPEHPFYQRWANDPLPVIALDRALDREHFTSVVGADMEDAEMLAQELRKVPAESVMYLGALPELSVSFLREQGFRRAWADDPRQVNYIYANSYERSAAAAVFEEYLKHHPMPQALFTTSFPLLQGVMDVTLKQSGRLPNNLAIATFGDNELLDFLECQVLAVAQRHREVAERVLELVLASLDEPRKPKPGLYRIRRNLYRRGFLSRR
>YP_003884612 6192_FruR_8_3 FruR
MKLDEIARLAGVSRTTASYVINGKAKQYRVSDKTVEKVMAVVREHNYHPNAVAAGLRAGRTRSIGLVIPDLENTSYTRIANYLERQARQRGYQLLIACSEDQPDNEMRCIEHLLQRQVDAIIVSTALPPEHPFYQRWANDPLPVIALDRALDREHFTSVVGADMEDAEMLAQELRKVPAESVMYLGALPELSVSFLREQGFRRAWAEDPRQVNYIYANSYERSAAAAVFEEYLKTHPMPQALFTTSFPLLQGVMDVTLRQSGRLPNNLAIATFGDNELLDFLECQVLAVAQRHREVAERVLELVLASLDEPRKPKPGLYRIRRNLYRRGFLSRL
>WP_004721616 1503_FruR_8_3 FruR
MKLDEIARLAGVSRTTASYVINGKAKQYRVSDKTVEKVMAVVREHNYHPNAVAAGLRAGRTRSIGLVIPDLENTSYTRIANYLERQARQRGYQLLIACSEDQPDNEMRCIEHLLQRQVDAIIVSTALPPEHPFYQRWANKPFPIIALDRALDREHFISVVGADQDDALMLAQELRTFPAESILYLGALPELSVSFLREQGFREAWQDDPRKVDYLYANSYERDAAGTVFAEWLKTHPMPQALFTTAFPLLQGVLDVTLQQSGRLPTNLAIATFGDNELLDFLECPVLAVAQRHRDVAERVLELVLASLDEPHKPKPGLTRIRRDLFRRGSLSRK
>YP_001476984 187_FruR_8_3 FruR
MKLDEIARLAGVSRTTASYVINGKAKQYRVSDKTVEKVMAVVREHNYHPNAVAAGLRAGRTRSIGLVIPDLENTSYTRIANYLERQARQRGYQLLIACSEDQPDNEMRCIEHLLQRQVDALIVSTALPPEHPFYQRWANDPLPIIALDRALDREHFISVVGADQEDSFALAQELRTFPAESVLYLGALPELSVSFLREQGFREAWQDDERPVDYLYANSYEREAAGVLFAEWLKTHPMPQALFTTSFSLLQGVMDVTLKQRGRLPTDLAIATFGDHELLDFLECPVLAVAQRHRDVAERVLELVLASLDEPRKPKPGLTRIRRNLFRRGSLSRK
>WP_004950124 6195_FruR_8_3 FruR
MKLDEIARLAGVSRTTASYVINGKAKQYRVSDKTVEKVMAVVREHNYHPNAVAAGLRAGRTRSIGLVIPDLENTSYTRIANYLERQARQRGYQLLIACSEDQPDNEMRCIEHLLQRQVDAIIVSTALPPEHPFYQRWAKDPLPIIALDRALDREHFISVVGADQEDSFALAQELRTFPAESVLYLGALPELSVSFLREQGFRQAWEGDERPVDYLYANSYEREAAGVLFAEWLKTHPMPQALFTTSFSLLQGVMDVTLKQRGRLPTDLAIATFGDHELLDFLECPVLAVAQRHRDVAERVLELVLASLDEPRKPKPGLTRIRRNLFRRGSLSRK
>YP_069218 182_FruR_8_3 FruR
MKLDEIARLAGVSRTTASYVINGKAKQYRVSDKTVDKVMAVVREHNYHPNAVAAGLRAGRTRSIGLVIPDLENTSYTRIANYLERQARQRGYQLLIACSEDQPDNEMRCVEHLLQRQVDAIIVSTALPPEHPFYQRWAKDPFPIIALDRALDREHFISVVGADQEDAQMLAQELRSFPAESVLYLGALPELSVSFLREMGFREAWKDDPRKVEYLYANSYEREAAGVLFAEWLKTHPMPQALFTTSFQLLQGVMDVTLKQSGRLPSNLAIATFGDNELLDFLECPVLAVAQRHRDVAERVLELVLASLDEPHKPKPGLTRIRRNLFRRGTLSLSRR
>WP_004388987 1505_FruR_8_3 FruR
MKLDEIARLAGVSRTTASYVINGKAKQYRVSDKTVDKVMAVVREHNYHPNAVAAGLRAGRTRSIGLVIPDLENTSYTRIANYLERQARQRGYQLLIACSEDQPDNEMRCIEHLLQRQVDAIIVSTALPPEHPFYQRWANDPLPIIALDRALDREHFISVVGADQEDAQMLAQELRSFPAESVLYLGALPELSVSFLREMGFREAWKDDPRKVDFLYANSYERDAAGVLFAEWLKTHPMPQALFTTSFQLLQGVMDVTLKQSGRLPANLAIATFGDNELLDFLECPVLAVAQRHRDVAERVLELVLASLDEPHKPKPGLTRIRRNLFRRGSLSRK
>WP_004716101 1502_FruR_8_3 FruR
MKLDEIARLAGVSRTTASYVINGKAKQYRVSDKTVDKVMAVVREHNYHPNAVAAGLRAGRTRSIGLVIPDLENTSYTRIANYLERQARQRGYQLLIACSEDQPDNEMRCIEHLLQRQVDAIIVSTALPPEHPFYQRWANDPLPIIALDRALDREHFISVVGADQEDAQMLAQELRSFPAESVLYLGALPELSVSFLREMGFREAWKDDPRKVDYLYANSYEREAAGVLFAEWLKSHPMPQALFTTSFQLLQGVMDVTLKQSGRLPSNLAIATFGDNELLDFLECPVLAVAQRHRDVAERVLELVLASLDEPHKPKPGLTRIRRNLFRRGSLSRR
>WP_004706170 183_FruR_8_3 FruR
MKLDEIARLAGVSRTTASYVINGKAKQYRVSDKTVDKVMAVVREHNYHPNAVAAGLRAGRTRSIGLVIPDLENTSYTRIANYLERQARQRGYQLLIACSEDQPDNEMRCIEHLLQRQVDAIIVSTALPPEHPFYQRWANDPLPIIALDRALDREHFISVVGADQEDALMLAQELRSFPAESILYLGALPELSVSFLREMGFREAWKDDPRKVDYLYANSYEREAAGALFAEWLKTHPMPQALFTTSFQLLQGVMDVTLKQNGRLPSNLAIATFGDNELLDFLECPVLAVAQRHRDVAERVLELVLASLDEPHKPKPGLTRIRRNLFRRGSLSRK
>WP_004875570 185_FruR_8_3 FruR
MKLDEIARLAGVSRTTASYVINGKAKQYRVSDKTVDKVMAVVREHNYHPNAVAAGLRAGRTRSIGLVIPDLENTSYTRIANYLERQARQRGYQLLIACSEDQPDNEMRCIEHLLQRQVDAIIVSTALPPEHPFYQRWANDPLPIIALDRALDREHFISVVGADQEDALMLAQELRTFPAESVLYLGALPELSVSFLREMGFREAWKDDPRKVDYLYANSYEREAAGVLFAEWLKTHPMPQALFTTSFQLLQGVMDVTLKQSGRLPSNLAIATFGDNELLDFLECPVLAVAQRHRDVAERVLELVLASLDEPHKPKPGLTRIRRNLFRRGSLSRK
>WP_004704513 1504_FruR_8_3 FruR
MKLDEIARLAGVSRTTASYVINGKAKQYRVSDKTVDKVMAVVREHNYHPNAVAAGLRAGRTRSIGLVIPDLENTSYTRIANYLERQARQRGYQLLIACSEDQPDNEMRCIEHLLQRQVDAIIVSTALPPEHPFYQRWANDPLPIIALDRALDREHFISVVGADQEDAQMLAQELRSFPAESVLYLGALPELSVSFLREMGFRDAWKDDPRKVDYLYANSYEREAAGVLFAQWLKTHPMPQALFTTSFQLLQGVMDVTLKQSGRLPTNLAIATFGDNELLDFLECPVLAVAQRHRDVAERVLELVLASLDEPHKPKPGLTRIRRNLFRRGSLSRK
>WP_005156888 6205_FruR_8_3 FruR
MKLDEIARLAGVSRTTASYVINGKAKQYRVSDKTVDKVMAVVREHNYHPNAVAAGLRAGRTRSIGLVIPDLENTSYTRIANYLERQARQRGYQLLIACSEDQPDNEMRCIEHLLQRQVDAIIVSTALPPEHPFYQRWANDPLPIIALDRALDREHFISVVGADQEDAQMLAQELRSFPAESVLYLGALPELSVSFLREMGFREAWKDDPRKVDYLYANSYEREAAGTLFAQWLKTHPMPQALFTTSFQLLQGVMDVTLKQSGRLPSNLTIATFGDNELLDFLECPVLAVAQRHRDVAERVLELVLASLDEPHKPKPGLTRIRRNLFRRGSLSRK
>WP_004921942 1523_FruR_8_3 FruR
MKLDEIARLAGVSRTTASYVINGKAKQYRVSDKTVEKVMAVVREHNYHPNAVAAGLRAGRTRSIGLVIPDLENTSYTRIANYLERQARQRGYQLLIACSEDQPDNEIRCVEHLLQRQVDAIIVSTALPPEHPFYQRWANRSLPIIALDRALEQEHFISVVGDDQEDALMLSTELRQFSAESVLYLGALPELSVSYLREQGFRKGWQGDAREVKYLYANSYERASAAEVFADWLDKGNQMPDALFTTSFSLLQGVLDVALKRDGRLPEHMVIATFGDSELLDFLGCPVLSLAQRHRDIAERILELVLASLDEKQKPDAGITRIRRDLCRRGSLGRKQGALR
>EFE53179 1517_FruR_8_3 FruR
MIRGYSQNCKEVNVKLDEIARLAGVSRTTASYVINGKAKQYRVSDKTVEKVMAVVREHNYHPNAVAAGLRAGRTRSIGLVIPDLENTSYTRIANYLERQARQRGYQLLIACSEDQPDNEIRCVEHLLQRQVDAIIVSTALPPEHPFYQRWANRSLPIIALDRALEKEHFISVVGDDQEDAFMISAELRKFNAESVLYLGALPELSVSYLREQGFRKAWNEDPRKIDYLYANSYERDSAAEVFAHWLDSGNEMPDALFTTSFSLLQGVLDVALKRSGRLPEHMVIATFGDNELLDFLECPVLSLAQRHRDIAERILELVLASLDEKQKPEPGITRIRRDLCRRGSLGRKQ
>EEB44191 6208_FruR_8_3 FruR
MTRGCFPNSKEVNVKLDEIARLAGVSRTTASYVINGKAKQYRVSDKTVEKVMAVVREHNYHPNAVAAGLRAGRTRSIGLVIPDLENTSYTRIANYLERQARQRGYQLLIACSEDQPDNEIRCVEHLLQRQVDAIIVSTALPPEHPFYQRWANRSLPIIALDRALEKEHFISVVGDDQEDALMISKELRKFPAESVLYLGALPELSVSYLREQGFRKAWEGDTREVNYLYANSYERDAAADVFSNWLDSGNSMPDALFTTSFSLLQGVLDVALKRNGRLPENMVISTFGDNELLDFLGCPVLSLAQRHRDIAERILELVLASLDEKQKPETGIRRIRRDLCRRGSLGRKQ
>EFB71672 6209_FruR_8_3 FruR
MIRGYPHYCKEVNVKLDEIARLAGVSRTTASYVINGKAKQYRVSDKTVEKVMAVVREHNYHPNAVAAGLRAGRTRSIGLVIPDLENTSYTRIANYLERQARQRGYQLLIACSEDQPDNEIRCVEHLLQRQVDAIIVSTALPPEHPFYQRWANRSLPIIALDRALEKEHFISVVGDDQEDAQMISSELRKFPAESVLYLGALPELSVSYLREQGFRKAWEGDQRQVNYLYANSYERDAAAEVFSQWLDSGNAMPDALFTTSFSLLQGVLDVALKRDGRLPEDMVISTFGDNELLDFLGCPVLSLAQRHRDIAERILELVLASLDEKQKPETGIRRIRRDLCRRGSLGRKQ
>YP_002151799 1513_FruR_8_3 FruR
MKLDEIARLAGVSRTTASYVINGKAKQYRVSDKTVEKVMAVVREHNYHPNAVAAGLRAGRTRSIGLVIPDLENTSYTRIANYLERQARQRGYQLLIACSEDQPDNEIRCVEHLLQRQVDAIIVSTALPPEHPFYQRWANRSLPIIALDRALESEHFISVVGDDLEDAKMLASELKAFPSQSVLYLGALPELSVSFLREQGFRSVWQDDPRQVTYLYANSYEREAAAEVFSEWLNNNPMPDALFTTSFALLQGVMDVTLQRSGRLPTQLVIATFGDHELLDFLECPVLSVAQRHRDIAQRVLELVLASLEEEQKPQAGITRIRRDLCRRGSLGRTR
>WP_006533765 1516_FruR_8_3 FruR
MKLDEIARLAGVSRTTASYVINGKAKQYRVSDKTVEKVMAVVREHNYHPNAVAAGLRAGRTRSIGLVIPDLENTSYTRIANYLERQARQRGYQLLIACSEDQPDNEIRCVEHLLQRQVDAIIVSTALPPEHPFYQRWANRSLPIIALDRALESEHFISVVGDDLEDAKMLATELKAFPSQSVLYLGALPELSVSFLREQGFRNVWKDDPREVTYLYANSYEREAAAAAFSEWLNNNPMPDALFTTSFALLQGVMDVTLQRSGRLPTQLVIATFGDHELLDFLECPVLSVAQRHRDIAERVLELVLASLEEEQKTTSRNYTYSS
>NP_930872 190_FruR_8_3 FruR
MKLDEIARLAGVSRTTASYVINGKAKQYRVSDKTVEKVMAVVREHNYHPNAVAAGLRAGRTRSIGLVIPDLENTSYTRIANYLERQARQRGYQLLIACSEDQPENEMRCVEHLLQRQVDAIIVSTALPPEHPFYQRWASRSLPIIALDRALENEHFISVVGDDFEDAKMLAQEFRQFPAESVLYLGALPELSVSFLREQGFREAWKDDPRKVMYLYSNSYERDAAAEVFTKWLETHPMPQALFTTSFALLQGVMDVTLKHSGRLPNQLVIATFGDHELLDFLECPVLSVAQRHREIAERVLELVLASLDEKQKPGPGITRIHRDLCRRGSLSRKI
>YP_003039940 6213_FruR_8_3 FruR
MKLDEIARLAGVSRTTASYVINGKAKQYRVSDKTVEKVMAVVREHNYHPNAVAAGLRAGRTRSIGLVIPDLENTSYTRIANYLERQARQRGYQLLIACSEDQPDNEMRCVEHLLQRQVDAIIVSTALPPEHPFYQRWANRALPIIAFDRALENEHFISVVGDDFEDAKMLAQEFRQFPAESVLYLGALPELSVSFLREQGFREAWKDDPRKVMYLYSNSYERDAAAEVFARWLETHPMPQALFTTSFALLQGIMDVTLKHDGRLPNQLVIATFGDHELLDFLECPVLSVVQRHREVAEQVLELVLASLDEKQKPGPGITRIRRDLCRRGSLSRKL
>YP_003469368 6214_FruR_8_3 FruR
MKLDEIARLAGVSRTTASYVINGKAKQYRVSDKTVEKVMAVVREHNYHPNAVAAGLRAGRTRSIGLVIPDLENTSYTRIANYLERQARQRGYQLLIACSEDQPDNEMRCVEHLLQRQVDAIIVSTALPPEHPFYQRWTNRSLPIIALDRALDSEHFISVVGDDLEDAKMLAQELRQFPSESVLYLGALPELSVSFLREQGFREAWESDQREVNYLYANSYEREAAAEVFASWLENNPVPQVLYTTSFSLLQGVMDTLLKRSGRLPEQLVIATFGDHELLDFLECPVLSVAQRHRDVAECALELVLASLDEKKRPEPGITRMRRHLCRRGSLSRKA
>YP_003711329 6215_FruR_8_3 FruR
MKLDEIARLAGVSRTTASYVINGKAKQYRVSDKTVEKVMAVVREHNYHPNAVAAGLRAGRTRSIGLVIPDLENTSYTRIANYLERQARQRGYQLLIACSEDQSDNEMRCVEHLLQRQVDAIIVSTALPPEHPFYQRWANRSLPIIALDRALDSEHFISVVGDDFEDAKMLAQELRKFPAESVLYLGALPELSVSFLREQGFREAWQHDPRAVNYLYANSYERDAAVEVFASWLETNPVPQALYTTSFALLQGVMDTILKRSGHLPSQLVIATFGDHELLDFLECPVLSVAQRHRDVAECALELVLTSFDEKQRPAPGITRMRRHLCRRGKLSRKA
>YP_003255853 6216_FruR_8_0 FruR
MKLDEIAKLAGVSCTTVSYVVNGKAKQYRVSDSTIEKVQALIKQYDFKPNAMAASLRVGKSKTIGLVIPDFENISYAKIANNLENRLREKGYQLLIACSNDKVENEQDCVKHLLQRQVDALLVSSALPPNTDFYQNASVPIIGFDRRISSPKVVNALTDDEGDAYRLTKELLKIPHQKRILFFGALPDLPTSREREEGFRSALRYRKASAKYLYGDMFRKNEAAQCFAQWLENNPLPTAIFTTSFTLLEGVLLVLLQKLGQVPKDLVIATFGHVEMLELLENRVLCSVQDYDKVSQSLLTLTFDAMSKKHKNSVNTTPLTRSIIKYHC
>WP_005542401 6217_FruR_8_0 FruR
MKLDEIAKLAGVSCTTVSYVVNGKAKQYRVSDSTIEKVQALIKQYDFKPNAMAASLRVGKSKTIGLVIPDFENISYAKIANNLENRLREKGYQLLIACSNDKVENEQDCVKHLLQRQVDALLVSSALPPDTDFYQNASVPIIGFDRRISSPKVVNALTNDEGDAYRLTKELLKIPHQKRILFFGALPDLPTSREREEGFRLALRYRKASAEYLYGDMFRKNEAAQCFAQWLENNPLPTAIFTTSFTLLEGVLLVLLQKLGQVPKDLVIATFGHVEMLELLENRVLCSVQDYDKVSQSLLTLTFDAMSKKHKNSVNTTPLTRSIIKYHC
>YP_003007359 6218_FruR_8_0 FruR
MKLDELAKLAGVSCTTVSYVVNGKAKQYRVSDSTIEKVEALIKQYDFKPNAMAASLRVGKSKTIGLIIPDFENISYAKIANNLENRLREKGYQLLISCSNDKVQNEQDCVKHLLQRQIDALVVSSTLPYDTDFYQNIEIPVVGFDRRIMSPNVVNVLTDDEGDAYRLSNELLQQAEQQRILFFGALPELPTSQEREKGFRKALEGKDIPVTYLYTDKFHKDNAAADFARWLDQNELPTTIFTTSFTLLEGVLLVLLQRQGHVPHDLIIATFGHFEMLELLENPVICSVQDYDKVSQSLLNLAFDAISKKHKNTVNTTPLMRKTVKYHCSR
>WP_006718383 6219_FruR_8_0 FruR
MKLDEIAKLAGVSCTTVSYVVNGKAKQYRVSDSTIAKVQALIKQYDFKPNAMAASLRVGKSKTIGLIIPDFENISYAKIANKLENRLREKGYQLLISCSNDHIENEQDCVKHLLQRQVDALVVSSALPYNTDFYQNADVPVIGFDRRIQSPNVVNVLTDDEGDACRLAEEFLKLPNQQQVLFFGALSELPTSKERELGFRKALKDKTVKVDYLYTDKFHKNNAANTFAQWLSEKGNLPTTIFTTSFTLLEGVMLVLLQRFGHVPHHLTIATFGHFEMLELLENPVICSVQDYDKVSQSLLNLAFDAISKKHKTTVNSTPLSRKVIKYHC
>NP_245805 6220_FruR_8_0 FruR
MKLKLVELAKLAGVSRTTASYVVNGKAKAYRVSDKTIEKVEKLIKQYDFKPNAMAAGLRAGKSRTIGLIVPDFENASFARIATHLEAGFRQKGYQLVIACSNDNPETEMQCAKHLIQRQIDALIVSTTLPADTDFYQRHANIPIICFDRYLDLNKIRVLTDDEGDSYRLATHLGRHCEGKRMLFLGALPKLGLSRKRELGFRQALSDKVNQVDYLYASQFHKLASAKAFHHWLEKHEMPEAIFATSLTLLHGVFQILIKRYHRIPRSLIIATFGHHDMLDLLENKVICCVQNHEKIAQTLLHLVLSRMKSKNVKVSDEVIIREIIESRI
>WP_005762596 6221_FruR_8_0 FruR
MNVKLEELAKLAGVSRTTASYVVNGKAKQYRVSDQTIEKVEKLIKKYDFKPNAMAAGLRAGKSNTIGLIVPDFENVSYAKIANRLENSFRERGYQLLIACSNDSAENEIQCAKNLFQRRIDALIVSTALPFDTDFYQRVANVPVIAFDRQLKSNATMLLTDDEGDAYRLAQRLVNKHPNHTKILFFGAFPSLSMSFSREKGFRDALREQGKSINFVYADKFHKSASENVFRSWLEKNEMPDAIFVTSLSLLQGILKVLVKREDGIPKDLVIATFGHHEMLDFLDNDVICCVQNHEKIVQSLLSLVLDSVKYKDSLQAQDIIVRDLIEKCA
>YP_088509 6222_FruR_8_0 FruR
MKLEELAKLAGVSRTTASYVVNGKAKQYRVSDKTIEKVQALIKEYDFKPNAMAAGLRAGKSNTIGLIIPDFENLSYAKIANQLEKSCRENGYQLLITCSNDNVANELECAKHLFQRQVDALFVSTVLPADNHYYQQNNAIPIIGFDRHIDSEGVDNVLTDDKHDAYELAVSLFDKADYQRILFLGALPELPMSKAREEGFKQALGKKQVQVDYLYASQFRKENAEQLVSEWIEKNGIVPDAIFSTSLTLLQGLLMSFIKRNEAFPKDLVIATFGWHEMLELLENKIVCSVQDHSKVVQALLDLALHKMRIKKLKQPHPVIQRRLAYHNWQ
>YP_001344759 6223_FruR_8_0 FruR
MKLDELAKLAGVSRTTASYVVNGKAKQYRVSEKTIERVQALIKEYDFKPNPMAAGLRAGRTNTIGLIIPDFENISYAKIANCLETRYREQGYQLLMTCSNDNPENEMQCAKQLFNRQVDALIVSTSLPSDSDFYQKTAVPVIGFDRQIHAKNVDNIHADDVQDAKQLALDFLNRQSYRRILFLGALPELSMSQDREQGFREALTEKNIDVNSVDFIYANAFNKAESAIAFNEFLARNSLPDAIFTTSLTLLQGVLASFVDLHRVIPEKLVIATFGESEILGLLRNPVIASVQNYHAIVDSLFLLTLKKLQENKRAIPSTDSLQRTLHYYHW
>KDN97401	Pseudomonas_sp_p482	fruR	fructose transport system repressor FruR
MKLSDIARLAGVSVTTASYVINGKAEQQRISNSTVERVRAVVEAHGFTPNPQAAGLRSRHTRTLGFILPDLENPSYARIAKQLEQRARAQGYQLLIASSDDQPESERQLQQLFRARRCDALFVASCLPPEDDSYRELQAKGLPIIAIDRSLDPAHFCSIVSDDRNASQQLTRSLLATQPAHIALIGARPELSVSQARAGGFDQALEGFSGKISRLQGEAFSRECGQRLMNQLIEELGRLPDALVTTSYVLLQGVFDVLQARPADSRSLQLGTFGDNQLLDFLPLPVNAMAQQHGLIAETALKLALAAVEQKQYEPGVHAIGRTFKQRIFTA
>EIJ71410	Pasteurella_bettyae_ccug_2042	fruR	fructose repressor
MKLDELAKLAGVSRTTASYVVNGKAKQYRVSDKTIEKVQALIKEYDFKPNAMAAGLRAGKSNTIGLIIPDFENSSYAKIANQLEQLCRENGYQLLITCSNDSVNNELECAKHLFQRQVDALFVSTVLPADNHYYQQHNLPIIGFDRHISSDGIENVLTDDIYDAYELATQLVNQQNYNSILFLGALPELAMSKAREEGFKKALSGKNINVNYLYANKFRKENAEQLVTEWIKKNGVPDAIFSTSLTLLRGLLISFIKEFKGVPKELVIATFGTHEMLELLENKVICSIQDHTKIVESLLGIALHKMRIKKLNQPRTVIQRQLTYHNC
>EZP66901	Pseudomonas_sp_rit357	fruR	DNA-binding transcriptional regulator FruR
MGRRLESVTIGKNVGASSKKQGNPGLKLSDIARLAGVSVTTASYVINGKAEQQRISNATVERVRAVVEAHGFTPNPQAAGLRSRHTRTLGFILPDLENPSYARIAKLLEQGARARGYQLLIASSDDEADSERQLLQLFRARRCDALFVASCLPASDNSYRELQAKGLPVIAIDRVMEPDQFCSVVSDDRQACLQLTSSLLQPLPKQIVLIGARPELNISQERADGFREALQGFTGEVIVEHGESFSRDCGRQLMEQLLQRLGHLPDALVTTSYVLLQGVFDALHDFPLKSRPLRLGTFGDTQLLDFLPLPVNAMAQQHQLIADAALRLALAAIEEEQYQPGVHAIGRTFKQRIHEA
>EGE28159	Salmonella_enterica_subsp_enterica_serovar_dublin_str_3246	fruR	DNA-binding transcriptional regulator FruR
MSDKTVEKVMAVVREHNYHPNAVAAGLRAGRTRSIGLVIPDLENTSYTRIANYLERQARQRGYQLLIACSEDQPDNEMRCIEHLLQRQVDAIIVSTSLPPEHPFYQRWANDPFPIVALDRALDREHFTSVVGADQDDAEMLAEELRKFPAETVLYLGALPELSVSFLREQGFRTAWKDDPREVNFLYANSYEREAAAQLFEKWLETHPMPQALFTTSFALLQGVMDVTLRRDGKLPSDLAIATFGDHELLDFLQCPVLAVAQRHRDVAERVLEIVLASLDEPRKPKPGLTRIRRNLYRRGILSRS
>CDL87777	Xenorhabdus_cabanillasii_jm26	fruR	Fructose repressor
MKLDEIARLAGVSRTTASYVINGKAKQYRVSDKTVEKVMAVVREHNYHPNAVAAGLRAGRTRSIGLVIPDLENTSYTRIANYLERQARQRGYQLLIACSEDQPDNEMRCVEHLLQRQVDAIIVSTALPPEHPFYQRWANRSLPIIALDRALDSEHFVSVVGDDLEDAKMLAQELRQFPSESVLYLGALPELSVSFLREQGFREAWENDPREVNYLYANSYEREAAAEVFASWLENNPVPQALYTTSFALLQGVMDTILKRSGRLPEQLVIATFGDHELLDFLECPVLSVAQRHRDVAEQALSLVLASLDEKQNPAPGITRMRRHLCRRGSLSRKV
>KFD03198	Rahnella_aquatilis_cip_78_65_atcc_33071_gca_000735505_1	fruR	LacI family fructose repressor
MKLDEIARLAGVSRTTASYVINGKAKQYRVSDKTVEKVMAVVKEHNYHPNAVAAGLRAGRTRSIGLVIPDLENTSYTKIANFLERQARQRGYQLLIACSEDQPDNEMRCIEHLLQRQVDAIIISTSLPPEHPFYQRWANNDFPIIALDRALDPEHFISVVGADQDDALMLAQELRTFPAESVLYLGALPELSVSFLREQGFRQAWADDPRQPKYLYANAYDRESAAIVFAEWLKTNPMPQALFTTSFQLLQGVMDVTLKREGRLPVDLAIATFGDNELLDFLECPVLAVAQRHRDVAERVLELVLACLDEPKKPKAGLTRIRRNLFRRGRLSRK
>KGB07549	Enterobacter_aerogenes_gca_000755545_1	fruR	fructose repressor
MKLDEIARLAGVSRTTASYVINGKAKQYRVSDKTVEKVMAVVREHNYHPNAVAAGLRAGRTRSIGLVIPDLENTSYTRIANYLERQARQRGYQLLIACSEDQPDNEMRCIEHLLQRQVDAIIVSTSLPPEHPFYQRWANDPFPIVALDRALDREHFTSVVGADQDDAEMLAAELRKFPGDRVLYLGALPELSVSFLREQGFRSAWKDDPREVNFLYANSYEREAAAQLFEKWLETHPMPQLLFTTSFPLLQGVMDVTLRREGKLPSELAIATFGDNELLDFLQCPVLAVAQRHRDVAERVLEIVLASLDEPRKPKPGLSRIRRNLYHRGSLNRR
>EIK63439	Pseudomonas_fluorescens_ss101	fruR	DNA-binding transcriptional regulator FruR
MKLSDIARLAGVSVTTASYVINGKAEQQRISNATVERVRAVVQAHGFTPNPQAAGLRSRHTRTLGFILPDLENPSYARIAKLLEQGARARGYQLLIASSDDEADSERQLLQLFRARRCDALFVASCLPASDDSYRELQAKGLPVIAIDREMEPNQFCSVVSDDHQACQQLTSSLLQPLPKQIALIGARPELSISQARTAGFRDALQGFTGDVIIEQGEAFSRDCGRELMEQLLQRLGHLPDALVTTSYVLLQGVFDALHDFPLKSRPLRLGTFGDTQLLDFLPLPVNAMAQQHQLIAETALRLALAAIEEEQYQPGVHAIGRTFKQRIHEA
>KFC83957	Buttiauxella_agrestis_atcc_33320	fruR	LacI family fructose repressor
MKLDEIARLAGVSRTTASYVINGKAKQYRVSDKTVEKVMAVVREHNYHPNAVAAGLRAGRTRSIGLVIPDLENTSYTRIANYLERQARQRGYQLLIACSEDQPDNEMRCIEHLLQRQVDAIIVSTSLPPEHPFYQRWANDPFPIIALDRALDRENFISVVGADQEDAEMLASELRTFPAETVLYLGALPELSVSYLREQGFRTAWKDDPREVHFLYANSYEREAAAQLFDKWLETHPMPQALYTTSFALLQGVMDVTLRREGQLPSELAIATFGDNELLDFLQCPVLAVAQRHRDVAERVLELVLASLDEPRKPKAGLTRIRRNLYRRGSLSRR
>AEA82860	Pseudomonas_stutzeri_dsm_4166	fruR	DNA-binding transcriptional regulator FruR
MKLTDIARLANVSVTTASYVLNGKAAQRRISPATVERVLAVAEQQGFQLDQQAAGLRRGQSRTLGFIVPDLENPSYARLAKLLEQRARQRGYQLLIAGTDDEPDTERQVIQVLRSRRCDALIVASGLPADDAAYRKVQTTGTPVIALDRALDAEHFCSVVSDDREAGAQLTRSLDVPPEAHVALISARPALRISQQREEGFQQALAQHRGPVSILRAEQFSRACGRAQMLALLDRGALPDALITTAYVLLEGVFDALRERDLLWPEQLRLGTFGDAQLLDFLPIRVNAISQQHAQIAEQVLEQAIRAIEQGDYRPGVIAIERELKVRRG
>AHF73995	Candidatus_sodalis_pierantonius_str_sope	fruR	Fructose repressor FruR LacI family
MKLDEIARLAGVSRTTASYVINGKAKQYRVSDKTVEKVMAVVREHNYHPNAIAAGLRAGRTRSIGLVIPDLENTSYTRIANYLERQARQRGYQLLIACSEDQPDNEMRCVEHLLQRQVDAIIVSTALSSEHPFYQRWANDAFPIIALDRALDREHFISVVGADEEDAKMLSQELSQFPGEHVLYLGALPELSVSFLREQGFRRGWGQDRRKPDFLYANSYERSAAAGLFGRYLESNPMPQALFTTSFSLLQGVMDVTLKRSGRLPTNLAIATFGDNELLDFLECPVLAVAQRHREVAERVLELVLASLDEPHRPKSGLTRIRRSLFRRGQLSRN
>AIN48816	Pasteurella_multocida_gca_000754275_1	fruR	fructose repressor
MKLKLVELAKLAGVSRTTASYVVNGKAKAYRVSDKTIEKVEKLIKQYDFKPNAMAAGLRAGKSRTIGLIVPDFENASFARIATHLEAGFRQKGYQLVIACSNDNPETEMQCAKHLIQRQIDALIVSTTLPADTDFYQRHANIPIICFDRYLALNKIRVLTDDEGDAYRLATHLGRHCEGKRMLFLGALPKLGLSRKRELGFRQALSDKANQVDYLYASQFHKLASAKAFHHWLEKHEMPEAIFATSLTLLHGVFQILIKRYHRIPRSLIIATFGHHDMLDLLENKVICCVQNHQKIAQTLLHLVLSRMKSKNVKVSDEVIIREIIESRI
>ESS58005	Enterobacter_cloacae_s611	fruR	fructose repressor
MKLDEIARLAGVSRTTASYVINGKAKQYRVSDKTVEKVMAVVREHNYHPNAVAAGLRAGRTRSIGLVIPDLENTSYTRIANYLERQARQRGYQLLIACSEDQPDNEMRCIEHLLQRQVDAIIVSTSLPPEHPFYQRWANDAFPIVALDRALDREHFTSVVGADQEDSEMLAAELRKMPAERVLYLGALPELSVSFLREQGFRSAWKDDPREVKYLYANGYEREAAAQLFEKWLETNEMPEAMFITSFALLQGVLDVTLRRDGKLPSNLSIATFGDHELLDFLQCPVLAVAQRHRDVAERVLEIVLASLDEPRKPKPGLSRIRRNLYRRGILSRV
>BAK10136	Pantoea_ananatis_aj13355	fruR	fructose repressor FruR
MAVVREHNYHPNAVAAGLRAGRTRSIGLVIPDLENTSYTRIANYLERQARQRGYQLLIACSEDQPDNEMRCIEHLLQRQVDAIIVSTSLPPEHPFYQRWINHPLPIIALDRALDREHFTSVVGADQDDAFALAAELRQLKISNVLFMGALPELSVSFLRELGFRDAWKGDERPIDYIYCNSFERTASAALFETYLENHPMPDALFTTSFGLLQGVMDVTLKRNGRLPADLAIATFGDHELLDFLECPVLSVGQRHRDVAERVLELVLASLDEPRKPKPGLTRIRRNLLRRGQLSRISK
>KFD20635	Tatumella_ptyseos_atcc_33301	fruR	LacI family fructose repressor
MKLDEIARLAGVSRTTASYVINGKARQYRVSEKTVEKVMAIVREYNYQPNAVAAGLRAGRTRSIGLVIPDLENTSYTRIANYLERQARQRGYQLLIACSEDQPDNEIRCIEHLLQRQIDALIVSTSLPPEHPFYQHWVGKSLPIIALDRALDRENFTSVVGADQDDAFSLARELRKQPISDVLFLGALPELSVSYLREQGFRQAWEGDERRVQFIYSNSFERSIAADTFVRFLSENDMPAAVFTTSFGLLQGMMDACLRVHGHLPAHVSIATFGDNELLDFLECPVLSAGQRHRDVAERVLELVLASLDEPCKPKPGLTRIRRNLYQRGRLGRRPQ
>AEV60913	Pseudomonas_fluorescens_f113	fruR	FruR
MKLSDIAQLAGVSVTTASYVINGKAEQQRISSATVERVRAVVQEHGFTPNPQAAGLRSRHTRTLGFILPDLENPSYARIAKLLEQGARARGYQLLIASSDDAPDSERQLLQLFRARRCDALIVASCLPAGDDSYQQLQAKGIPIIAIDRVMEPAHFCSVISDDRQASLQLTRSLLETHPRQIALISARPELSISQERAAGFREALAGFEGQVLIEHGESFSRECGRQLMEEMLARLGHLPDALITTSYVLLQGVFDALHDFPLKSRPLRLGTFGDTQLLDFLPLPVNAMSQQHQLIADKALELALAAIENDDYQPGVQAIARTFKQRIHQG
>AFY17925	Pseudomonas_sp_uw4	fruR	DNA-binding transcriptional regulator FruR
MKLSDIAQLAGVSVTTASYVINGKAEQQRISSATVERVRAVVEQHGFTPNPQAAGLRSRHTRTLGFILPDLENPSYARIAKLLEQGARARGYQLLIASSDDAPDSERQLLQLFRARRCDALIVASCLPAGDDSYYQLQAKGIPIIAIDRVMEPEHFCSVISDDREASLQLTRSLLEPQPKQIALIGARPELSISRERAAGFNEALTGFNGEVLIEEGESFSRECGKQLMEELLLRLGHLPDALVTTSYVLLQGVFDALHDFPLKNRPLRLGTFGDTQLLDFLPLPVNAMAQQHQLIADKALALALAAIEQSDYRPGVQAIARTFKQRIRQD
>CDH19263	Xenorhabdus_bovienii_str_kraussei_quebec	fruR	transcriptional regulator of the control of carbon and energy metabolism (GalR/LacI family)
MKLDEIARLAGVSRTTASYVINGKAKQYRVSDKTVEKVMAVVKEHNYHPNAVAAGLRAGRTRSIGLVIPDLENTSYTRIANYLERQARQRGYQLLIACSEDQPDNEMRCVEHLLQRQVDAIIVSTALPPEHPFYQRWTNRSLPIIALDRALDSEHFISVVGDDFEDAKMLAQELRQFPSESVLYLGALPELSVSFLREQGFREAWESDQREVNYLYANSYERDAAAEVFASWLENHPVPQVLYTTSFALLQGVMDTLLKRSGRLPEQLVIATFGDHELLDFLECPVLSVAQRHRDVAECALELVLASLDEKKRPEPGITRMRRHLCRRGSLSRKA
>EHU02318	Pantoea_stewartii_subsp_stewartii_dc283	fruR	DNA-binding transcriptional dual regulator
MKLDEIARLAGVSRTTASYVINGKARQYRVSDKTVEKVMAVVREHNYHPNAVAAGLRAGRTRSIGLVIPDLENTSYTRIANYLERQARQRGYQLLIACSEDQPDNEMRCIEHLLQRQVDAIIVSTSLPPEHPFYQRWINNPLPIIALDRALDREHFTSVVGADQDDAYALAAELRQLKVSNVLFMGALPELSVSFLRELGFREAWKGDERPIDFLYCNSFERTASAAVFEKYLQDHSMPDALFTTSFGLLQGVMDVTLKRNGRLPSNLAIATFGDHELLDFLECPVLSVGQRHRDVAERVLELVLASLDEPRKPKPGLTRIRRNLLRRGQLSRISN
>GAD88671	Vibrio_halioticoli_nbrc_102217	fruR	fructose transport system repressor FruR
MTLEEIAKLAGVSKTTASYVINGKAKKYRISEKTQRKVMAVVDEHHFQPDHAASSLRAGNSRSFGLIIPDLENSSYAKLAKLLEQNSRKAGYQILIGCSDDNPVTERALAEALLSRRIDALFVATSMPQANEFYQALLNKGTPVIAIDRLLDDEVFSCVVSEDFEAALQLTQSIMHEQVKTLGIVGALPNLPVSRHRQSGVEAALKGSSVSISFAYGEHFSANEGRLLAQQWVDNDCVPDAIICTSYTLLEGVLDVVLPNPELVKRLKIATFGDNRLLDFIPIKVNAMAQRFEEIADSALALALNASAKRYEPGVELIERALKVRNQPK
>GAL50818	Citrobacter_farmeri_gtc_1319	fruR	transcriptional repressor FruR
MKLDEIARLAGVSRTTASYVINGKAKQYRVSDKTVEKVMAVVREHNYHPNAVAAGLRAGRTRSIGLVIPDLENTSYTRIANYLERQARQRGYQLLIACSEDQPDNEMRCIEHLLQRQVDAIIVSTSLPPEHPFYQRWANGSFPIVALDRALDREHFTSVVGADQDDAEMLAGELRKFPADTVLYLGALPELSVSFLREQGFRAAWKDDPREVNFLYANSYEREAAAQLFEKWLETHPMPQALFTTSFALLQGVMDVTLRRDGKLPSDLAIATFGDNELLDFLQCPVLAVAQRHRDVAERVLEIVLASLDEPRKPKPGLTRIKRNLYRRGVLSRS
>BAN56344	Pseudomonas_putida_nbrc_14164	fruR	fructose transport system repressor FruR
MKLSDIARLAGVSVTTASYVINGKAEQQRISNATVERVRAVVEAHGFTPNPQAAGLRSRHTRTLGFILPDLENPSYARIAKQLEQGARARGYQLLIASSDDQPDSERQLQQLFRARRCDALFVASCLPPEDDSYREMQDKGLPVIAIDRRLDPAHFCSVISDDRDASRQLATSLLSAAPRSIALIGARPELSVSQARAGGFDEALQGYTGDIRRYQGEAFSRECGQRLMQQLIHDLGGLPDALVTTSYVLLQGVFDTLQARPADSRQLQLGTFGDNQLLDFLPLPVNAMAQQHGLIAATALELALAAIEEKRYEPGVHAVGRTFKQRITVA
>EKM20630	Vibrio_cholerae_henc_01	fruR	fructose transport system repressor FruR
MTLDEIAKLAGVSKTTASYVINGKAQKYRISEKTQKKVMAVVEQHNYKPDHAASSLRAGNSRSFGLIIPDLENTSYARLAKLIEQNSRKAGYQILIGCSDDNPQTEEKVAEALVSRRIDALFVASSMPAASEYYLKLQNSGTPVIALDRPMDDEHFCCVISEDFDAAFELTESVLSSEIKSIGLIGALAELQVSKERELGFRSACQQESKDVLVGYGQHFSREEGKKVLESWIANDELPDALVTMSYTLLEGVLDVMLEKPELMAKVRLATFGDNRLLDFLPIKINSLPQQFELIADSAMELALNASAKRYKAGVELIPRKIVKRHIDAKA
>CDG10661	Serratia_marcescens_subsp_marcescens_db11	fruR	DNA-binding transcriptional dual regulator
MKLDEIARLAGVSRTTASYVINGKAKQYRVSDKTVEKVMAVVREHNYHPNAVAAGLRAGRTRSIGLVIPDLENTSYTRIANYLERQARQRGYQLLIACSEDQPDNEMRCIEHLLQRQVDAIIVSTALPPEHPFYQRWANDPLPIIALDRALDREHFISVVGADEEDAFALAQELRTFPAESVLYLGALPELSVSFLREQGFRQAWQEDPRHVDYLYANSYEREAAGALFAEWLKTHPMPQALFTTSFSLLQGVMDVTLKQRGRLPTDLAIATFGDHELLDFLECPVLAVAQRHRDVAERVLELVLASLDEPRKPKPGLTRIRRNLFRRGSLSRK
>EST15378	Pseudomonas_putida_s610	fruR	fructose transport system repressor FruR
MKLSDIARLAGVSVTTASYVINGKAEQQRISNSTVERVQAVVQAHGFTPNPQAAGLRSRHTRTLGFILPDLENPSYARIAKRLEQGARARGYQLLIASSDDQPDSERQLQQLFRARRCDALFVASCLPPQDQSYRELQDKGLPVIAIDRGLDPRYFCSVISDDHDASRRLAASLLSTAPSSIALIGARPELSVSQARAGGFDDALQGFAGEVRRYQGEAFSRECGQRLMQQLIDELGHLPDALITTSYVLLQGVFDALHAQPIESRRLQLGTFGDNQLLDFLPLPVNAMAQRHGDMAAKALELALAAIEDKRYEPGVHAVARTFKQRIDAP
>CCO60612	Vibrio_nigripulchritudo	fruR	Fructose repressor
MTLDEIAKLAGVSKTTASYVINGKAQKYRISEKTQKKVMAVVEEHKFRPDHAASALRAGSSRSFGLVIPDLENTSYARLAKLLEAHSRQAGFQILIGCSDDDSEIEKNVVQALISRRIDALFVASAMADGSDYYYAIQQSGTPVIAIDRALDDEHFACVISEDFEGAKSLTQSIMSEPVKSIGLLGAMPELNVSKEREFGFLEALKDFDCQIYKAYGNHFDRENGRRLFEKWVGENTVPDAIVVTSYTLLEGILDGLLETPELLNKIKLATFGDNRLLDFLSIKVNSLPQQFELIADHAMEMGINASAKRYKPGLELVHRKLVVRQ
>GAL57815	Escherichia_vulneris_nbrc_102420	fruR	fru operon transcriptional repressor
MKLDEIARLAGVSRTTASYVINGKAKQYRVSDKTVEKVMAVVREHNYHPNAVAAGLRAGRTRSIGLVIPDLENTSYTRIANYLERQARQRGYQLLIACSEDQPDNEMRCIEHLLQRQVDAIIVSTSLPPEHPFYQRWANDSFPIVALDRALDREHFTSVVGADQDDAEMLAAELRTFPAENVLYLGALPELSVSFLREQGFRTAWKDDPREVSFLYANSYEREAAAQLFDKWLESNPMPQALFTTSFALLQGVMDVTLRRDGHLPANLAIATFGDHELLDFLQCPVLAVAQRHRDVAERVLEIVLASLDEPRKPKPGLSRIRRNLYRRGVLNRI
>BAN47383	Pseudomonas_resinovorans_nbrc_106553	fruR	fructose transport system repressor FruR
MKLSDIARLAGVSVTTASYVINGKAAQKRISPATVERVQAVVDEHGFKPNPQAAGLRSRQTRTLGFILPDLENPSYARLAKLLEQGARTRGYQLLIASSDDEPESERQLLKLFRARRCDALIVASCLPPQDDALEQLLDEGLPVIAVDRVRNPARFCTVVSDDRQASQQLTGSLLDPVPRRIALLGARPDLPISAERSAGFHDALAGLHCEVLELQGEDFSRACGERLMTELLRRGDLPDVLITTAYVLLAGVLDALREAGDWPEGMRVGTFGDTQLLDFLPLPVNSMYQQHELIAEQVLALALDAVERDIYEPGVRGVARRLKER
>GAB81033	Shimwellia_blattae_dsm_4481_nbrc_105725_gca_000327265_1	fruR	fru operon transcriptional repressor
MKLDEIARLAGVSRTTASYVINGKARQYRVSDKTVEKVMAVVREHNYHPNAVAAGLRAGRTRSIGLVIPDLENTSYTRIANYLERQARQRGYQLLIACSEDQPDNEMRCVEHLLQRQVDAIIVSTSLPPEHPFYQRWANDPFPIVALDRALDREHFTSVVGADQEDAEMLARELRTFPAERVLYLGALPELSVSFLREQGFRTAWQGDPRQVDYLYANSYERDAAAQLFDNWLETHPMPDALFTTSFALLQGVLDVTLRRDGKLPSDLAIATFGDHELLDFLQCPVLAVAQRHREVAERVLELVLAKLDEPKKIKTGLNRIRRNLYRRGTLSRN
>GAD67283	Vibrio_proteolyticus_nbrc_13287	fruR	fructose transport system repressor FruR
MTLDEIARLAGVSKTTASYVINGKAQKYRISEKTQQKVMAVVEAHNYRPDHAATSLRAGNSRSFGLIIPDLENTSYARLAKLLEQNSRSADYQILIGCSDDNPETEKKVADALVSRRIDALFVASAMPDASEFYLALQKSGTPVIAIDRPLDDEYFSCVISEDFGAAFELTQSLVCDGVTNFGLIGALPELNISRERQLGFEAAVKKAGQRFQVGYGQHFNREDGKKVFEEWVSDNTIPQALITTSYTLLEGVLDVLFEHPELMHRIQLATFGDNRLLDFLPIKINSLPQQFELIADSALELALNATAKRYNPGIELIPRKIVVRQQKR
>EUD03196	Providencia_alcalifaciens_rimd_1656011	fruR	fructose repressor
MKLDEIARLAGVSRTTASYVINGKAKQYRVSDKTVEKVMAVVREHNYHPNAVAAGLRAGRTRSIGLVIPDLENTSYTRIANYLERQARQRGYQLLIACSEDQPDNEIRCVEHLLQRQVDAIIVSTALPPEHPFYQRWANRSLPIIALDRALEKEHFISVVGDDQEDALMISKELRKFPAESVLYLGALPELSVSYLREQGFRKAWEGDTREVNYLYANSYERDAAADVFSNWLDSGNSMPDALFTTSFSLLQGVLDVALKRNGRLPENMVISTFGDNELLDFLGCPVLSLAQRHRDIAERILELVLASLDEKQKPETGIRRIRRDLCRRGSLGRKQ
