# Supplementary material for: ASPEN, a methodology for reconstructing protein evolution with improved accuracy using ensemble models
Source: eLife. 2019 Oct 17;8:e47676. doi: 10.7554/eLife.47676 (PMC6797483; doi:10.7554/eLife.47676)
Supplement: Supplementary file 1. [file elife-47676-supp1.zip › LacI_sequences_by_orthoset/galR-B.fasta]

>WP_006531640 445 GalR-B
MATLKDIAKLANVSSATVSRVLNKDKTLSVGEETRHRILTIAEELGYEKHKRSTNSNQERQKIAIVQWYSEQEELNDLYYYSIRIGLEKRAQELGYDVVRYFNNDILTISENVSGIIAIGKFSSEQINRLENLSKNLVFVDSDTLNAGHPCVTTDFDNAVVKVLDYFMQQGFTKIGMIAGEERTTDQKELIVDQRFRTFKNYAYENNLYNPDYVFVGDFSAPSGYALMKKAITELGDDLPQAFFVANDTLAIGALRALQEANISVPDRVSLISFNDTALTKQVFPALSSITVYTEEMGRTAVDILNHQLIKRHTVPTMTRLATTLTLRESTK
>WP_002271494 446 GalR-B
MATLKDIAKLAKVSQATVSRVLNKDETLSVSQKTKHRILTVADELGYQKHLKTTNSPQLRQKIAIVQWYSQQEELNDLYYYSIRIGIEKRAQELDYDIVRYFDNDISKVSADVVGLIAIGKFSTYQIAELEKLSDKLVFVDSDTLNAGYPCVMTDFDNAVVKVLDYFLDHGLTKIGMIAGEEKTTDGRELLIDQRFRTFRNYAYEQDIYNPNYIFIGDFSAQTGYHLMKKAIKELKENLPQAFFIANDSLAIGALRALQEANIPVPNRVSLISFNDTALTKQVFPALSSITVFTKEMGRTAVDILNRQILNPHIIPSMTRLATQLTLRESSI
>NP_721293 447 GalR-B
MIMATLKDIAKLAKVSQATVSRVLNKDETLSVSQKTKHRILMVADELGYQKHLKTTNSPQVRQKIAIVQWYSQQEELNDLYYYSIRIGIEKRAQELDYDIVRYFDNDISKVSADIVGLIAIGKFSTYQIAELEKLSDKLIFVDSDTLNAGYPCVMTDFDNAVVKVLDYFLDHGLTKIGMIAGEEKTTDGRELLIDQRFRTFRNYAYEQDIYNPNYIFIGDFSAQTGYHLMKKAIKELKENLPQAFFIANDSLAIGALRALQEANIPVPNRVSLISFNDTALTKQVFPALSSITVFTKEMGRTAVDILNRQILNPDIIPSMTRLTTQLTLRESSI
>WP_000212489 443 GalR-B
MATLKDIAQLASVSIATVSRVLNRDQSLSVTEETRHRILTVAEELGYTKHLKTGESHKPKQKIAIIQWGSEQGELDDLYYYQIRLGIEKRAQELDYDILRYFNDHPFTLSEEVIGILCIGKFSRAQISAFEEYQKPLVFLDSDTLSLGHTCIITDFYTAMKQVVDYFLSQGMDRIGILTGLEETTDQEEIIEDKRLENFRNYSQAKGIYHDELIFQGNFTAQSGYDLMKEAIQNLGDQLPPAFFAASDSLAIGALRALQEAGISLPDRVSLISFNDTSLTKQVYPPLSSITVYTEEMGRAGMDILNKEVLHGRKIPSLTMLGTKLTLRESTLNQE
>WP_000212490 444 GalR-B
MATLKDIAQLASVSIATVSRVLNRDQSLSVTEETRHRILTVAEELGYTKHLKTGESHKPKQKIAIIQWVSEQGELDDLYYYQIRLGIEKIAQELDYDILRYFNDHPFTLSEEVIGILCIGKFSRAQISAFEEYQKPLVFLDSDTLSLGHTCIITDFYTAMKQVVDYFLSQGMDRIGILTGLEETTDQEEIIQDKRLENFKNYSQARGIYHDELVFQGRFTAQSGYDLMKEAIQSLGDQLPPAFFAASDSLAIGALRALQEAGISLPDRVSLISFNDTSLTKQVYPPLSSITVYTEEMGRAGMDILNKEVLHGRKIPSLTMLGTRLTLRESTLNQE
>WP_000212515 441 GalR-B
MATLKDIAQLASVSIATVSRVLNRDQSLSVTEETRHRILTVAEELGYTKHLKTGESHKPKQKIAIIQWVSEQGELDDLYYYQIRLGIEKRAQELDYDILRYFNDHPFTLSEEVIGILCIGKFSRAQISAFEEYQKPLVFLDSDTLSLGHTCIITDFYTAMKQVVDYFLSQGMDRIGILTGLEETTDQEEIIEDKRLENFRNYSQARGIYHDELVFQGRFTAQSGYDLMKEAIQSLGDQLPPAFFAASDSLAIGALRALQEAGINLPDRVSLISFNDTSLTKQVYPPLSSITVYTEEMGRAGMDILNKEVLHGRKIPSLTMLGTRLTLRESTLNQE
>AAL67288 437 GalR-B
MATLKDIASLAEVSIATVSRVLNQDESLSVTEETRHRILTAADELGYTRHQKSGNFKKEKHQIAIIQWVSEEDELDDIYYYNIRLGIEKRAQELDYEILRYFNDIPFSLAEEVIGILCIGKFSREQITELESLGKSLVFVDSDTLLQGHPCVTTDFENAVQTALQYLKKQGCQSIGLLTGEEKTTDLQEIIPDSRRRAYRNFCIEEGIYDANLILTGNFSALSGYELIKAKLETEEKLPDAFFAASDSLAIGALKAFQEAGLIVPDQIQIISFNDTIMAKQVFPPLSCVTVYTEEMGRTAMDVLNKQVLSPREIPTLTMLGTKLTLRGSTKEKTIQLPTNP
>YP_141755 434 GalR-B
MATLADIAKLAGVSISTVSRVLNKDETLSVTEDTRHRILTIADEIGYTKYKTINNSKKEKYQVAIIQWVSEEHELDDIYYYNIRLGIEKRAYELDYEMLHFFNDIPSSLGEEVVGVLCIGKFSREQIAKLERLKKTLVFVDSDTLNQGHPCVTTDFENSVQSALCYLKEQGCNNIGLLIGQEKTTDATEIISDPRLRSYRNYCMEKGIYDPLFILTGDFTVQSGYELLDSKIKSGATLPDAYFAASDSLAIGALRALQENGIKVPDDIQIISFNDTTLAKQVYPPLSSVTVYTEEMGRTAMDILNKQLLAPRKIPTLTKLGTKLTLRNSTK
>EGG40179	Streptococcus_sanguinis_sk1087	galR	galactose operon repressor
MATIKDIAQTAGVSPATVSRVLNYDKSMSVSDETRKKIFDIAEQLNYKKSKRQKKTAPQTHRIAIVEWYTELEELDDLYYYSIRLGIEKKAQELGYDIVRIFNNDSLNQLEQIDGIIAIGKFSSKQVKEMEQYSPALVFVDSDTLDQGHSCVTTDFEHAVTHVLDHFLQQGIQEIAMIAGREETTDGTTSLDDPRLSSFCRYLNEKDLYQPAYVKIGKFSSESGYQLMKELIDQQKEQMPKAFFIASDALAVGALRALQEAGIAVPQDVQIISFNDTSIAKYVYPPLSTVTVFTEEMGKQALQMLDQVIKTDESPIPYMIKLSTKLTLRESSH
>AGU77877	Streptococcus_intermedius_c270	galR	galactose operon transcriptional regulator GalR
MATIKDIANIAGVSPATVSRVLNHDKSMSVSDETRQKIFDIAEELQYKKIKRGSNRNSRSRRIAIVEWYTEEEELDDLYYYAIRLGVEKKSQELGYNVIRFFNNEELNHLDQVDGIIAIGKFSPQKIRELELYAKHLVFIDSNTLAYGHSCVMADFENSVIAVLNHFLEKEHQQIGLLIGQEQTSDKTTTLSDPRLLAFKNYLTKKQLYQEKYVKIGNFSSESGYSMMKELIKNLGKQLPTAFFIASDALAVGALRALQEADIPVPDRVNVIAFNDTSIAKYVYPPLSTVTVFTEEMGRQGLQLLHENFQHPSSTIPRMVTLATKLTLRKSSL
>EGJ39225	Streptococcus_sanguinis_sk1056	galR	galactose operon repressor
MATIKDIAQVAGVSPATVSRVLNYDKSMSVSDETRKKIFDIAEQLNYKKSNRQKKTLPQTHRIAIVEWYTELEELDDLYYYSIRLGIEKKAQELGYDIVRIFNNDSLSQLEQIDGIIAIGKFSSKQVKELEQYSPALVFVDSDTLDQGHSCVTTDFEHVVTHVLDHFLEQGIREIGMIAGREETADGTTSLDDPRLACFCRYLSDKGLYQPTYVKTGKFSSESGYQLMKDMIDEQKEQMPKAFFIASDALAIGALRALQEARIAVPQDVQIISFNDTSIAKYVYPPLSTVTVFTEEMGKQALQMLDQMIKTDESPIPYMIKLSTKLTLRASSL
>EFX36525	Streptococcus_infantis_atcc_700779_gca_000187465_1	galR	transcriptional regulator, LacI family
MATLKDIAQLASVSIATVSRVLNRDQSLSVTEETRHRILTVAEELGYTKHLKTGESHKLKQKIAIIQWVSEQGELEDLYYYQIRLGIENRAQELDYDILRYFNDQPFTLSEEVIGILCIGKFSQAQIASFEEYQKPLVFLDSDTIALGHTCVITDFNNAVRQVVDYFTDHGIKKIGILSGLETTTDQEEVIADKRLDYFKSYTQEKGIYNDKFIFQGLFTAQSGYDLMKEAIEKLGDELPQAFFAASDSLAIGALRSLQEASISIPERVSIISFNDTILTKQVFPPLSSISVYTEEMGRTGMDILNREVLHGRKIPSLTMLGTKLTLRESTLH
>EHE85364	Lactobacillus_curvatus_crl_705	galR	bacterial regulatory s, lacI family protein
MATIKDIAQLANVSNATVSRVLNYDQTLSVGDETRQRIFEAAESLNYRKNTRKMNQQRGRIAIVEWYTAKEELEDLYYLSIRLGVEKKLKELGYDVTRFFQNDPFDTLHDATGAVVIGKYSPAQIKRLKKLNHNLVFVDMNTLDCEVSCVMTDFKTPIKSVINHFTTAGLTKIGMLTGQESTADNTKLGPDPRFIHFKTLLKAQKNYHPDWILTGDFTPESGYQLMIQLLQDQSSDLPEALFIANDAMAVGALRALHESGIKVPEQLSLISFNDTSICQYTFPTLSSVKVYTEQMGQSAAELLVKQLAASEIIPQVITIGTTLTLRSSSK
>CBJ21769	Streptococcus_mitis_b6	galR	member of GalR-LacI family of transcriptional regulators, binds DNA\x3b regulator of gal operon, galactose operon repressor
MATLKDIAQLASVSIATVSRVLNRDQSLSVTEETRHRILTVAEELGYTKHLKTGESHKPKQKIAIIQWVSEQGELDDLYYYQIRLGIEKRAQELDYDILRYFNDHPFTLSEEVIGILCIGKFSRAQISAFEEYQKPLVFLDSDPLSMGHTCIITDFYTAMKQVVDYFLSQGLNRIGILTGLEETTDQEEIIEDKRLENFKNYSQAKGIYHDELVFQGSFTAQSGYNLMKEAIQSLGDQLPPAFFAASDSLAIGALRALQEAGISLPDRVSLISFNDTSLTKQVYPPLSSITVYTEEMGRAGMDILNKEVLHGRKIPSLTMLGTRLTLRESTRND
>EGF14977	Streptococcus_sanguinis_sk330	galR	galactose operon repressor
MATIKDIAQTAGVSPATVSRVLNYDKSMSVSDETRKKIFDIAEQLNYQKSKRQKKTSLQTHRIAIVEWYTELEELDDLYYYSIRLGIEKKAQELGYDIVRIFNNDSLSQLEQIDGIIAIGKFSSKQVKELEQYSPALVFVDSDTLDQDHSCVTTDFEHAVTHVLDHFLQQDIRRIGMIAGREETADGTTSLDDPRLACFCRYLSDKGLYQPAYVKIGKFSSESGYQLMKDMIDQQKEQMPKAFFIASDALAVGALRALQEAGIAVPQDVQIISFNDTSIAKYVYPPLSTVTVFTEEMGKQALQMLDQMIKTDESPIPYMIKLSTKLTLRESSL
>EGJ38169	Streptococcus_sanguinis_sk49	galR	galactose operon repressor
MATIKDIAQAAGVSPATVSRVLNYDKSMSVSDETRRKIFDIAEQLNYKKSNRQKKTLPQTHRIAIVEWYTELDDLYYYSIRLGIEKKAHELSYDIVRIFNNDSLNQLEQIDGIIAIGKFSSKQVKELEQYSPALVFVDSDTLDQGHSCVTTDFEHAVIHVLDHFLQQSIREIGMIAGREETADGTISLDDPRLACFCHYLSEKGLYQPAYVKVGKFSSESGYQLMKELIDHQKEQMPKAFFIASDALAVGALRALQEAGIAVPQDVQIISFNDTSIAKYVYPPLSTVTVFTKEMGKQALQMLDQVIKTDESPIPYMIKLSTKLTLRESSH
>AGU83599	Streptococcus_anginosus_c238	galR	galactose operon transcriptional regulator GalR
MATIKDIAKSAGVSPATVSRVLNHDQSMSVSDETRQKIFDIAEELEYKKTKRGSKRNSQNRRIAIVEWYTEEEELDDLYYYAIRLGVEKKAQELAYDVMRFFNNEELNHLDQVDGIIAIGKFSTQKIKELELYTKHLVFIDSNTLAYGHSCVMADFENSVIAVLNHFLEKQHQQIGLLIGQEQTSDKTTILSDPRLVTFKNFLTEKQLYQEKYVKIGNFSSESGYSMMKELIENLGDQFPTAFFMASDALAVGALRALQEADIPVPDRVSLIAFNDTSIAKYVYPPLSTVTVFTEEMGRQGLQLLHEEFQHPGSTIPRMVTLATTLTLRKSSL
>EGF07667	Streptococcus_sanguinis_sk1	galR	galactose operon repressor
MATIKDIAQAAGVSPATVSRVLNYDKSMSVSDETRRKIFDIAEQLNYKKSNRQKKTLPQTHRIAIVEWYTELEELDDLYYYSIRLGIEKKAQKLGYDIVRIFNNDSLNQLEQIDGIIAIGKFSSKQVKELEQYSPALVFVDSDTLDQGHSCVTTDFEHAVTHVLDHFLQQGIQEIAMIAGREETTDGTTSLDDPRLACFCRYLSDKGLYQPTYVKTGKFSSESGYQLMKDMIDEQKEQMPKAFFIASDALAVGALRALQEAGIAVPQDVQIISFNDTSIAKYVYPPLSTVTVFTEEMGKQALQMLDQLIKIDESPIPYMIKLSTKLTLRESSL
>AEJ53113	Streptococcus_salivarius_57_i	galR	galctose operon repressor protein
MATLKDIAKLADVSIATVSRVLNQDENLSVTEETRHRILTAADEIGYTKHKKIGNLKKEKHQVAIIQWVSEEDELDDLYYYNIRLGIETRAHELDYEMLRYFNDIPFSLAEEVIGILCIGKFSREQITELESLGRSLVFVDSDTLLQGHPCVTTDFENAVQTALSYLTEQGCKSIGLLTGQEKTTDSTEIVPEPRLRSYRNYCIEKSIYDPLLILSGNFTVRSGYDLLASKIASGTPLPDAYFAASDSLAIGALRALQENGINVPEDIQIISFNDTSLAKQVYPPLSSVTVYTEEMGRTAMDVLNKQVLAPREIPTLTMLGTKLTLRESTK
>EFV98750	Streptococcus_australis_atcc_700641_gca_000186465_1	galR	transcriptional regulator, LacI family
MATLKDIASLANVSIATVSRVLNQDTSLSVTEETRHRILTVADELGYTRHQKSGNFKKEKQQIVIIQWKSEEGELDDLYYYNIRLGIEKRAQDLDYGILRYFNDIPFRLGEEVVGVICIGKFSRIQIVELEKLAKPLVFVDSNTLNQGHPCVTTEFENAVQTALHYLRKQGCTTIGLLTGEEKTTDLLESIPDPRRRAYRNYCIERNIYHPELILTGSFTAQSGYDLISSQLQSGSPLPDAYFAASDSLAIGALRAFQEAGIKVPDNIQLISFNDTSLAKQVFPPLSTITVFTEEMGRTAMDVLNKQVLAPREIPTLTMLGTKLTLRESTKNG
>EKB53288	Streptococcus_iniae_9117	galR	galactose operon repressor
MATLKDIAKLAKVSQATVSRVLNQDQSLSVSEETRHRILTSADQLGYKKHEKAINSPKSKQKIAIYEWYSQQEELNDLYYYSIRIGLEKRAEQLGYDITRFFNNDPLVMDEDIVGIIAIGKFSQKQITTLEAFDKVLVFVDSDTLTAGHHCVTTDFDHSVMRVIDHFLSKGLRQIGMIAGEEKTSDQLETIIDQRFRTFKNYAYENGIYRPDSIFVGDFSTQSGYQLMTQAIKTLGDNLPKAFFVANDTLAVGALRALQEAGITVPNRVSLICFNDTPITKQVYPALSSITVFTEEMGTTAVDILNKQLISPGSSVTLTRLGTKLTLRDSSL
>AEH52479	Bacillus_coagulans_2_6	galR	transcriptional regulator, LacI family
MATMADIAKMAGVSIATVSRVLNYDDKVVASDETRRKIFEAAESLNYTKHINKKTARREKIAIVQWSSQEEELNDIYYMSIRLGAEKYAEEHGLSISRVYAEYEKIPGDVEGILAIGKFSKQQIQVLQSFQKPICFVDTYYEVGSADQVMVDFEQAVKDVIDYFVQQGHQRIGYIGSLAEDEMNSGIDPRSLEYTRYMQKLGLYRKEDVFDFKGKYDVRAGYQQMISAIRNRGDHLPTAFFIANDPMAIGSLKALHENNIRVPEQVSLIGFNDVSVSQYTVPALSTVKVYTEVMGEEGVALLLERINSREIPKKVRLGTKLAIRESSK
>EFI84836	Listeria_grayi_dsm_20601	galR	transcriptional regulator, LacI family
MATIKDIAEKAGVSAATVSRVLNFDNTLSTSDETKKRIFEVAESLHYTKHKQKKQKKHAKIALVKWYTEQEELMDIYYLAIRMGVEAKAAELGYQFVSVTQDAETMLKGAEGIIAIGKFSDKQIEKLETYRVPICFTDQDMSVRRLDSVVADLDQGVISVIDYFIDQGHSKIGFLGGEEFFTDHSSIITDTRASSFQAYLEKKGRYDEQMVFTGAFNVESGYQLMTEAIQTLGTQLPSAFFAANDSIAIGALRALQHAKIKVPEQVAVIGLNDTSVAKYVYPPLSTVRVYTELMGETAMKLLHERLTGERDVAKKVMIATDLIIRESSEVK
>EGC27534	Streptococcus_sanguinis_sk678	galR	transcriptional regulator, LacI family
MATIKDIAQTAGVSPATVSRVLNYDKSMSVSDETRKKIFDIAEQLNYKKSKRQKKTSPKTHRIAIVEWYTELEELDDLYYYSIRLGIEKKAHELGYDIVRIFNNDSLSQLEQIDGIIAIGKFSTKQVKELEQYSPALVFVDSDTLDQGHSCVTTDFEHAVTHLLDHFLQQDIREIGMIAGLEETTDGTTSIDDPRLACFCRYLSEKGLYQPAYVKVGKFSSESGYQLMKDMIDEQKNKMPKAFFIASDALAVGALRALQESGIAVPQDVQIISFNDTSIAKYVYPPLSTVTVFTEEMGKQALQMLDQVIKTDESPIPCMIKLSTKLTLRKSSL
>AFJ26304	Streptococcus_parasanguinis_fw213	galR	Galactose operon transcriptional repressor, LacI family
MATIKDIAEKAGVSQATVSRVLNQDATLSVSEDTRSRILRIAEDLHYQKKSRKTAPQPVEDFHKIVIFEWYTREEELDDLYYYAIRMGLEKQAQELGYEIFRIFNNDDWSLIQEADGIIALGKFSPKTIQDLESYGKPLIFVDSNTLYLGNSCVTTDLEDSVITALEYFLNHGHKEIGLLVGQEETADATPLQMDPRQRTFQQFLTEKGLYEERFVSVGQFSTESGYQMMEQLIQDLGDDLPTAFFMASDALAVGALRSLQEHQIAIPDRVSIISFNDTSIAKYVFPALSTVTVYTEEMGKQAIQMLRQTFQGSQPSVPYMVKLATKLTIRDSSR
>CCF01513	Streptococcus_macedonicus_aca_dc_198	galR	Galactose operon repressor, GalR-LacI family of transcriptional regulators
MATLKDIAKLAKVSSATVSRVLNQDATLSVSEETRHRILTVAEELGYEKHKHSTNILQERQKIAIVQWYSEQEELNDLYYYSIRIGLEKRAQELDYDVLRYFNNDILTISESVSGIIAIGKFSDQQIHSLESHSKNLVFVDSDTLNAGHPCVTTDFDNAVVKVLDYFMQKGFTKIGMIAGEERTTDQKELIIDQRFRTFKNYAYENNLYNPNYIFAGDFSAQAGYELMKKATTELGDDLPQAFFVANDTLAIGALRALQEANIAVPDRVSLISFNDTALTKQVFPALSSITVYTEEMGRTAVDILNHQLIKRHTVPTMTRLATTLTLRDSTK
>AEB30839	Carnobacterium_sp_17_4	galR	galactose operon transcriptional regulator, LacI family
MATIKDIAEQAGVSSATVSRVLNYDETLSVGDETKKRVFEVAEALEYTKYQKKKANKQGKLAIVQWYTEKEELDDLYYLSIRLGVEKRAEEMNYEIVRIFQNTDFEMNSSIEGIIAIGKFSDSQVNKLTSWTENICFVDFDQLHHKLDSVVIDFEQAVNSVMDYFCTNDYKNIGLIAGQENFGDRSKPIIDKRTTIFENYMKQAGIYKENHVFTGSFNVASGQELMKKAIETLKDDLPDAFFISNDSMAIGCLRALQEAGISVPERVSLIGFNDISVAKYIYPTLSTVKVYTELMGETGFDLWLDKLTTERTVAKKVTLSTDLILRESTKLNR
>CAZ51093	Streptococcus_suis_sc84	galR	galactose operon repressor
MVTIKDIAKQAHLSSATVSRVLKGDLTLSVSQETRDRIFNLAQELGYTKHIKKQAPQQKGTIGIVQWYTESEELADLYYYSIRASIEHTASLLGYQIVRSFNDLTNPLLQEVDGIIAVGKFSSGQIAELSSLSSKIIFVDSDTLTEGFSCVTTDFEHSVQTVIDHFHSQGLTDIGLLVGQEETTDGHQLPTDPRLTAFRDYLDTLGMLQEDYIYQGKFSTQSGYELMSQAIEDLGDKLPPAFFMANDTLAVGALRALQERQIAVPDRIQLITFNDTAITRQVYPALSSISVFTEEMGQEAMQLLDRIITSPTPHHPRKIKLGTQLVIRESSY
>EFX40338	Streptococcus_peroris_atcc_700780	galR	transcriptional regulator, LacI family
MATLKDIAQLASVSIATVSRVLNRDQSLSVTEETRHRILTVAEELGYTKHLKTGESHKLKQKIAIIQWISEQGELEDLYYYQIRLGIEKRAQELDYDILRYFNDQPFTLSEEVIGILCIGKFSKAQITSFESYHKPLVFLDSDTLSLGHTCVITDFYNAVRQVVDYFTNHDFKRIGILSGLETTTDQEEVIADKRLDSFKSYTQEKGIYNEKFIFQGQFTAQSGYDLMKEAIEKLGDQLPQAFFAASDSLAIGALRALQEASISIPERVSIISFNDTILTKQVFPPLSSITVYTEEMGRTGMDILNREVLHGRKIPSLTMLGTKLTVRESTLH
>EFM28272	Streptococcus_bovis_atcc_700338	galR	transcriptional regulator, LacI family
MATLKDIAKLAKVSSATASRVLNQDATLSVSEETRHRILTVAEELGYEKHKRSTNTLQERQKIAIVQWYSEQEELNDLYYYSIRIGLEKRAQELGYDIIRYFNNDILTISENICGIIAIGKFSSAQISKLEKLSQNLVFVDSDTLNAGHPCVTTDFDNAVIKVLDYFMDQGFTKIGMIAGEERTTDQQELIVDQRFRTFKNYAYENNLYNPNYIFVGDFSAQAGYKLMKKAITELGDDLPQAFFLANDTLAIGALRALQEASIIVPNRVSLISFNDTPLTKQVFPALSSITVYTEEMGRTAVDILNRQLINHNTIPTMTRLATTLTLRDSTK
>CAI55067	Lactobacillus_sakei_subsp_sakei_23k	galR	Galactose operon transcriptional regulator, LacI family
MATIKDIAQLAKVSNATVSRVLNYDQSLSVSDETRQRIFEAAESLSYTKNTKKNNNHRGRIAIVEWYTATEELEDLYYLSIRLGVEKKLQELGFEVTRFFQNDPFDTLYDAAGVIVIGKYSLGQITRLKKLNRNLVFVDMNTLDYEISCVMTDFKTPVKAVVDHFMASGLTKIGMLTGQESTSDNVKLDTDPRSTHFKHYLKKQNNFHPEWLLTGDFTPESGYQLITQLLHEQAENLPEALFIANDAMAVGALRALHEAAIKVPEQLSLISFNDTSICQYTFPTLSSVKVYTEQMGQSAAELLIKQLDAEQVIPQVITIGTSLTLRNSSK
>AGL47338	Streptococcus_suis_tl13	galR	Galactose operon repressor, GalR-LacI family of transcriptional regulators
MVTIKDIAKQAHLSSATVSRVLKGDLTLSVSQETRDRIFNLAQDLGYTKHLKKQAPQQKGTIGIVQWYTESEELADLYYYSIRASIEQTASLLGYQIIRSFNDLTNPLLQGLDGIIAVGKFSSGQIAELTNLSSKLIFVDSDTLTEGFSCVTTDFEHSVQTVIDHFHSQGLTDIGLLVGQEETTDGHQLPTDPRLTAFRTYLGSLGILQEDYIYQGKFSTQSGYELMSQAIADLGDQLPTAFFMANDTLAVGALRALQERQIAVPERVQLITFNDTAITRQVYPALSSISVFTEEMGQEAMQLLDRIITSPTPHHPRKIKLGTQLVIRESSY
>BAO07277	Enterococcus_mundtii_qu_25	galR2	lacI family transcriptional regulator
MATIKDIAQLAGVSPATVSRVLNYDEKLSVGMETKQKIFEVAEHLNYKKHHKNLASEKQTIKLIQWYDTQEELEDLYYLSIRLGIEKKAEEANIRLIKETWDAISEQSADGTIALGKFDEEQLKELKRTQENLLLVDSDGTRFGIDSLVVDFESSLRLVMDHFLQEEVKQLVMLAGKEYTKQHRTPVTDPRTAIFQKLISEEKNLTGKIIEADFSVEAGYQAVHDFLLQEKELPDALFAANDALAIGALKAIKEAGLTIPQDISVIGFNDISVAKYVSPPLSTVKVYTEWMGELAVETLTQLIHSTAPVARKITIATELILRESTKQSTIK
>AGU81794	Streptococcus_anginosus_c1051	galR	galactose operon transcriptional regulator GalR
MATIKDIAKSAGVSPATVSRVLNHDQSMSVSDETRQKIFDIAEELEYKKTKRRDKRYSQNRRIAIVEWYTEEEELDDLYYYAIRLGVEKKAQELGYDVMRFFNNETLNQLEQIDGIIAIGKFSPQKIKELELYTEQLVFIDSNTLAYGHSCVTTDFENSVTTVLNHFLERGHRQIGLLVGQEQTSDKTTILSDPRLVTFKNYLTEKQLYQETYVKIGNFSSESGYSMMKELIANLGDQLPTAFFMASDALAVGALRALQEADIPVPDRVSLIAFNDTSIAKYVYPPLSTVTVFTEEMGRQGLQLLHEEFQHPGSTIPRMVTLATKLTLRKSSL
>CBZ00120	Streptococcus_oralis_uo5	galR	GalR, member of GalR-LacI family of transcriptional regulators, regulator of gal operon,galactose operon repressor
MATLKDIAQLASVSIATVSRVLNRDQSLSVTEETRHRILTVAEELGYTKHLKTGESHKPKQKIAIIQWVSEQGELDDLYYYQIRLGIEKRAQELDYDILRYFNDHPFTLSEEVIGILCIGKFSRAQISAFEEYQKPLVFIDSDTLSLGHTCIITDFYTAVKQVVDHFLSQGLDRIGILTGLEETTDQEEIIQDKRLENFKDITQAKGIYHEELVFQGSFTAQSGYDLMKEAIQSLGDQLPPAFFAASDSLAIGALRALQEAGISLPDRVSLISFNDTSLTKQVYPPLSSITVYTEEMGRAGMDILNKEVLHGRKIPSLTMLGTKLTLRESTRNE
>AGU72595	Streptococcus_constellatus_subsp_pharyngis_c232	galR	galactose operon transcriptional regulator GalR
MATIKDIANIAGVSPATVSRVLNHDQSMSVSDETRQKIFDIAEELQYKKIKRGSNRNSHNHRIAIVEWYTEEEELDDLYYYAIRIGVEKKAQELAYDVMRFFNNEELNHLDQVDGIIAIGKFSTQKIKELELYTDKLVFIDSNTLAYGHSCVTTDFENSVIAVLNHFLEKQHQQIGLLIGQEQTSDKTTTLSDPRLLAFKNYLTKKQLYQEKYVKIGNFSSESGYSMMKELIENLGKQLPTAFFIASDALAVGALRALQEADIPVPDRVNIIAFNDTSIAKYVYPPLSTVTVFTEEMGRQGLQLLHEKFQHPSSTIPRMVTLATKLTLRKSSL
>AEN78375	Lactobacillus_ruminis_atcc_27782	lacI	Galactose operon repressor
MATIKDIAERAQVSPATVSRVLNYDETMSVSIETRNRIFQVAEELNYVKYKSKNKKKNSKSSEPTHTIAVIQWYTEQEEINDLYYYAIRIGIEKKAHLMGCDVTRIYQDDPLDKAGSADGVIAIGKFSEEQIEDIIKTNDNVIFVDSDTLKYGCSCVLSDFAGSVDSVIDHFLSHGQRKIGMLVGEEHTSDQKDSLIDPRFKQFKHRLSELNLYNPQYVFIGKFLPESGYEMMNQAIEELGENLPQAFFAANDAIALGALRSLNEHKISVPDRVSLISFNDTSLAKYAFPSLSAVKVFTEEMGAVAARMLVDGLNEEISVPQMTTLATCLIERGSSIN
>AEJ26107	Streptococcus_equi_subsp_zooepidemicus_atcc_35246	ebgR	galactose operon repressor
MVTLKDIAALAKVSPATVSRVLNKDQSLSVGQETKHRILTIADELGYQKHLKATNSPKSKLKIAIVQWYSQEEELNDLYYYAIRIGIEKRAYELDYDIVRYFNNDILRISGDYAGIIAIGKFSACQIKELEALSQHLVFVDSDTLELGHPCVTTDFDNAVLKVLDYFMSKGIYSIGMIAGEEKTTDGREALVDQRFRTYKNYASEHGIYQPKYVYIGPFSAQSGYELMTQAIEELGDDLPKAFFIANDTLAIGALRALQERGLAVPERVELISFNDTPLTRQVFPALSSVTVFTEDMGRMAVDVLNRNILNPERVKTMTILATELTLRDSTIG
