# Supplementary material for: ASPEN, a methodology for reconstructing protein evolution with improved accuracy using ensemble models
Source: eLife. 2019 Oct 17;8:e47676. doi: 10.7554/eLife.47676 (PMC6797483; doi:10.7554/eLife.47676)
Supplement: Supplementary file 1. [file elife-47676-supp1.zip › LacI_sequences_by_orthoset/galRS.fasta]

>WP_013746680 5090_GalRS_999 GalRS
MVTIRDVAKVAGVSVATVSRVLNDHPSISEKAKNKVLQAVAELNYQPNANAQALASHAVDTIGVVVTDVTDPFFAILVKSVDQVAECYQKNILIGMGYHNADKERKAIDNLLRKRCTCLVVHAKALSDEELASYLTAVKGMVIINRIVPGFENRCIGLDNVKGTEIATETLIRSGHRCIGYIGSNHPIHDETDRLQGYLNTLQKYKIPIRELAITKSSPNFEGGEEAMINLLSYNSDLTAVVAYNDSMAAGAMSVLSENGIIVPKDFSLIGFDDMPIANHLIPKLTTIRYPIDLMANYAAKLALSLANNDIDLPEPIQFNPTLVRRFSVERRIK
>YP_003255465 5021_GalRS_999 GalRS
MVTIRDVANQAGVSVATVSRVLNNHPSTKDKTRHLVLNAIEQLGYRPNANAQALASQSSDTLGVVVTDVTDSFFAILVKAVDHVAMEHGKNILIGMGYHQAEKERDAIDTLLRKRCNCLVVHSKALDDQTLAEYLDSVPGMVIINRCIKGYESRCVSLDNRKGTFIATNTLIQAGHRHIGYIGSNHKINDETERKQGYLNALTEHHIPIVENAIVHNSPDFEGGEEAMINLLSYNDNLTAVVAYNDSMAAGALSVLNENNIKVPKQFSIIGFDDMPIARYLVPKLTTIRYPIDLMANYAAKLALGLVDMDICLPINPQFNPTLVQRFSVENIHHTGE
>YP_003007705 5004_GalRS_999 GalRS
MATVTIRDVAKQAGVSVATVSRVLNNHPSTREDTRLAVLSAVEQLDYRPNANAQALASQNSDTLGVVVTDVTDAFFAILVKSVDHVAMEHGKNILIGMGYHQAEKEKEAIDTLLRKRCNCLVVHSKALDDQTLAAYLESVPGMVIINRCIKGYESRCVSLDNQKGTYIATTTLIKAGHRHIAYIGSNHKINDEADRKQGYLDALTEHHIPVAENAIVHSSPDFEGGEEAMINLLSYDDNLTAVVTYNDSMAAGALSVLNENNIKVPKQFSIIGFDDMPIARYLVPKLTTIRYPIDLMANYAAKLALSLVDKTISLPINPQFNPTLVRRFSVENAYHSSEKS
>EFU67868 5070_GalRS_999 GalRS
MIPWALVIHNEGISMVTIRDVAKQAGVSVATVSRVLNNHPCAKEHTRAAVLNAIEQLGYRPNANAQALASQSSDTLGVVVTDVTDAFFAILVKAVDHVAMEHGKNILIGMGYHQAEKEKEAIDTLLRKRCNCLVVHSKALDDQTLADYLESVPGMVIINRCIKGYESRCVGLDNQKGTYIATNTLINAGHRHIGYIGSNHRINDEAERKQGYLNALTEHGIPIVENAIVHSTPDFEGGEEAMINLLSYNDNLTAVVAYNDSMAAGALSVLNENNIKVPKQFSIIGFDDMPIARYLVPKLTTIRYPIDLMANYAAKLALSLVDKTLSLPINPQFNPTLVRRFSVENAYPKEEKR
>EGC71386 5080_GalRS_999 GalRS
MTNVAFLKVTAFNFIQIYYDNYHEKMNESPVMPTIRDVAELACVSVATVSRVINHSPSVSEKTRYSVQRAMEVLNYQPNANAQALAVQNTDTIGVVVTDVTDPFFAILVKSVDKVAEEHQKTILIGIGYHHAEKEREAIDTLLRKRCSCLVVHSKALSDEELRHYLENVPGMVVINRVIAGYENRCVSLDNRQGTYLATEMLIRYGHKHIAYIGSNHGILDETERKEGYLEALEAHNFPIVEQAIVHNSPDFEGGEKAMIDLLSYNSNLTAVVAYNDTMAAGAISVLNENNIKVPKQFSIVGFDDMPIARYLIPKLTTIRYPIDLMANYAAKLALSLVDSSIITPTVVQFNPTLVRRFSVENTMKP
>YP_001292761 408_GalRS_5 GalRS
MSTIRDVAKLANVSVATVSRVLNHSISVSENTRLVVEQAIAQLYYQPNANAQALAVQNTDTIGVVVTDVTDAFFAILVKAVDKVAEAHQKTILIGIGYHHAEKEREAINTLLRKRCSSLVVHSKALSDDELSHYLNTVPGMVIINRVIKGYEHRCVSLDNQKGTYLATEMLIRYGHQHIAYIGSNHAIFDEVERRNGYLAALKDHNYPIIEQAITLNTPDFEGGEKAMIDLLSYNKNLTAVVAYNDSMAAGAISVLNENSISVPSQFSIVGFDDMPIARYLIPKLTTIRYPIDLMATYAAKLALSLTDEKIITPPMVQFNPTLVRRFSVESKI
>WP_005666159 406_GalRS_5 GalRS
MSTIRDVAKLANVSVATVSRVLNHSLSVSENTRLAVEQAIAQLAYQPNANAQALAVQNTDTIGVVVTDVTDAFFAILVKAVDKVAEAHQKTILIGIGYHHAAKEREAINTLLRKRCSSLVVHSKALSDDELSHYLNTVQGMVIINRVIKGYEHRCVSLDNQKGTYLATEMLIRYGHQHIAYIGSNHAIFDEVERRNGYLAALKDHNYPIIEQAITLNSPDFEGGEKAMIDLLSYNKNLTAVVAYNDSMAAGAISVLNENNISVPSQFSIIGFDDMPIARYLIPKLTTIRYPIDLMATYAAKLALSLTDEKIITPPVVQFSPTLVRRFSVESR
>CAA46729 407_GalRS_5 GalRS
MSTIRDVAKLANVSVATVSRVLNHSLSVSENTRLAVERAIAQLAYQPNANAQALAVQNTDTIGVVVTDVTDAFFAILVKAVDKVAEAHQKTILIGIGYHHAEKEREAINTLLRKRCSSLVVHSKALSDDELSHYLNTVQGMVIINRVIKGYEHRCVSLDNQKGTYLATEMLIRYGHQHIAYIGSNHAIFDEVERRNGYLAALKDHNYLIIEQAITLNSPDFEGGEKAMIDLLSYNKNLTAVVAYNDSMAAGAISVLNENNISVPSQFSIIGFDDMPIARYLIPKLTTIRYPIDLMATYAAKLALSLTDEKIITPPVVQFNPTLVRRFSVESR
>WP_005655631 404_GalRS_5 GalRS
MSTIRDVAKLANVSVATVSRVLNYSLSVSENTRLVVEQAIAQLAYQPNANAQALAVQNTDTIGVVVTDVTDAFFAILVKAVDKVAEAHQKTILIGIGYHHAEKEREAINTLLRKRCSSLVVHSKALSDDELSHYLNTVQGMVIINRVIKGYEHRCVSLDNQKGTYLATEMLIRYGHQHIAYIGSNHAIFDEVERRNGYLAALKDHNYPIIEQAITLNSPDFEGGEKAMIDLLSYNKNLTAVVAYNDSMAAGAISVLNENNISVPSQFSIIGFDDMPIARYLIPKLTTIRYPIDLMATYAAKLALSLTDEKIITPPVVQFNPTLVRRFSVESR
>YP_087836 411_GalRS_5 GalRS
MITIRDVAKQAGVSVATVSRVLNNASSSEKARKAVQSAVEKLGYSPNANAQALALPTTDTIGVVVTDVTDAFFAILVKAVDQVASSYNKTILIGIGYHNAEKERNAIDTLLRKRCSCLVVHSKALSDEELANYLEQVPGMVIINRSIQGYEHRCVSLDNQRGTFLATETLIRLGHKRIGYIGSNHHINDEEERRQGYIQALQHHRLPQIDDAIIQSSPDFEGGEEAMIKLLSYHSDLTAVVAYNDSMAAGALSVLNENNINVPRQFSIIGFDDMPISRYLIPKLTTIRYPIDLMANYAARLALSLVNEGIETPLHAQFNPTVVRRFSTENCNNP
>NP_245974 410_GalRS_5 GalRS
MVTIHDVAQHAGVSVATVSRVLNNHPSASEKARIAVQAAIEKLGYQPNANAQALAMKNTDTIGVVVTDVTDAFFAILVKAVDKVAEEYKKTIIIGIGYHNAEKEKEAIDTLLRKRCSCLVVHAKALSDEVLCQYLEKVPGMVIINRVVQGYEHRCVSLDNEKGTFIATETLIKLGHKKIGYIGSNHYIMDEIERHRGYLAALKQYHIPVIEHAITHSSPDFEGGEEAMINLLSYNSDLTAVVAYNDSMAAGAISVLNENNIRVPAQCSIIGFDDMPIARYLIPKLTTIRYPIDLMANYAAKLALSLVDQDVKKPSHIQFNPTLVRRFSTEQHSQ
>WP_005762902 5017_GalRS_999 GalRS
MVTIHDVAKEAGVSVATVSRVLNNHPSASAKARLAVESAVQKLGYQPNANAQALAMKNTDTIGVVVTDVTDPFFAILVKAVDKVAEEYKKTILIGIGYHNAEKEMEAIDTLLRKRCSCLVVHSKALTDETLKNYFAKVPGMVLINRIVEGYENRCVNLDNQKGTYLATEMLIRLGHKNIGYIGSNHYISDEMERKMGYLKALENNNITFNEHAVTHSSPDFEGGEEAMINLLSYNSDLTAVVAYNDSMAAGAISVLNENNINVPKQFSIIGFDDMPIARYLIPKLTTVRYPIDLMANYAAKLALSLAHQEISAPTNIQFNPTLVRRFSTEQPDKM
>YP_454642 163_GalRS_0 GalRS
MTTIRDVARLAGVSVATVSRVLSDSASASKQARERVLSAVSQLGYRPNANAQALANQSSDTIGVVVMDVADPFFGALVKAVDDVAQRHQKNVLISNSYHQADKERHAIEVLIRQRCSALVVHAKMLSDEELIGFMQSEPGMVLVNRIVAGYEHRCVALDNVAGALMATRMLLKQGHRNIGYIGSNHDIEDQYQRHQGYLLAMNEAGITPQQSWQVRADPYLHGGEQAMVELLGRNQQLSAVFVYNDSMAVGALATLKENGITVPAHFSVIGFDDLPISRYTSPHLTTVRYPVWMMAVAATELALKGTAGQLDPGQNHLYMPTLVRRYSVAPRQTVTAIAASPQDEM
>WP_008812887 5073_GalRS_999 GalRS
MITIRDVARLAGVSVATVSRVLNNTAITTAETKAVVQSAVAELGYRPNANAQALATQSSDMLGVVVMDVSDPFFGALVKGVDEVAQRERKNLLIANSYHDADKERKAIEMLIRQRCNALIVHAKMLSDEELVAFMHQVPGMVLINRIVPGYEHRCVGLNNQAGGQMATQLLLDKGHRRIGFLGSNHDIEDQRMRKKGYEIALHSAGIEGSKAWYAYASPDLQGGEAAMVELLGRNQQLSAVFAYNDAMAAGALAVLKENGISIPEQFSIIGFDDIPIARYTSPKLTTIRYPIVSMATLATELALKSVHQTPLSPEGHCFMPTLVQRWSVGSR
>WP_004699436 1538_GalRS_4 GalRS
MAALYSAGNSITIRDVASRAGVSLATVSRVLNNSASIRPETRAAVLKAVSELDYRPNANAQALATQSSDTIGVVVMDVSDPFFGALVKAVDTVAQRHQKYLLIGNSYHQADKERHAIEVLLRQRCNALVVHAKALSNRELIAFLEQVPGMVLINRIIPGFEHRCVGLDNVSGAQMACRLLLKKGHQRIGFLGSNHPIDDVIQRQCGYLNALKEAGITAPESWRAWGTPDLVGGERAMIDLLGRNLQLSAVFAYNDSMAAGALAVLKENGISVPEQFSLVGFDDIPIAHYTSPNLTTVRYPIVSMATLATELALDGASRESDPHAAYCFQPTLVPRHSVANCGIAH
>WP_005273838 1724_GalRS_4 GalRS
MAALHSSGNSITIRDVASRAGVSLATVSRVLNNSAAIRPETRAAVLKAVSELGYRPNANAQALATQTSDTVGVVVMDVSDPFFGALVKAVDTVAQRHQKYVLIGNSYHQADKERHAIEVLLRQRCNSLVVHAKALSDGELIGFLEQVPGMVLINRIIPGFEHRCVGLDNVSGAQMACRLLLKQGHQRIGFLGSNHPIDDVMQRQTGYRNALEAAGITALDSWRAYGTPDLAGGERAMIDLLGRNLQLSAVFAYNDSMAAGALAALKENGISVPEQFSLVGFDDIPIARYTSPKLSTIRYPIVSMATLATELALAGANHPLDPQATYCFTPTLVPRHSVAICGGAH
>WP_004876290 1730_GalRS_4 GalRS
MAAQHSSGNSITIRDVASRAGVSLATVSRVLNNSAAIRPETRAAVLKAVSELGYRPNANAQALATQSSDTVGVVVMDVSDPFFGALVKAVDTVAQRHQKYVLIGNSYHQADKERHAIEVLLRQRCNSLVVHAKALSDGELIGFLEQVPGMVLINRIIPGFEHRCVGLDNVSGAQIACRQLLKQGHQRIGFLGSNHPIDDVMQRQTGYLNALEAAGITALDSWRAYGTPDLAGGERAMIDLLGRNLQLSAVFAYNDSMAAGALAALKENGISVPEQFSLVGFDDIPIARYTSPKLSTIRYPIVSMATLATELALEGANRPLDPHATYCFTPTLVPRHSVAICGVAH
>WP_004709155 1726_GalRS_4 GalRS
MAILHSAGNNITIRDVASRAGVSLATVSRVLNNSAAIRPETRAAVLKAVAELGYRPNANAQALATQSSDTVGVVVMDVSDPFFGALVKAVDTVAQRHQKYVLIGNSYHQADKERHAIEVLLRQRCNALVVHAKALSDGELIAFLQQVPGMVLINRIIPGFEHRCVGLDNVSGAQMACRLLLKQGHHRIGFLGSNHPIDDVLQRQIGYLNALEGAGITGPESWRAYSTPDLVGGERAMIDLLGRNLQLSAVFAYNDSMAAGALAVLKENGISVPEQFSLVGFDDIPIARYTSPKLTTVRYPIVSMATLATELALEGASHAPDPHAAYCFKPTLVPRHSVAICGVAH
>WP_004713485 1535_GalRS_4 GalRS
MATLHSAGNTITIRDVASRAGVSLATVSRVLNNSASIRPETRAAVLKAVSELGYRPNANAQALATQSSDTVGVVVMDVADPFFGALVKAVDTVAQRHQKYLLIGNSYHQADKERNAIEVLLRQRCNALVVHAKALSDSELISFLDQVPGMVLINRIIPGFEHRCVGLDNVSGAQMACRLLLKQGHQRIGFLGSNHPIDDVMQRQTGYLNALEGAGITAPDSWRAYSTPDLAGGERAMIDLLGRNLQLSAVFAYNDSMAAGALAVLKENGINVPEQFSLVGFDDIPIARYTSPKLTTVRYPIVSMATLATELALEGARRVPDPHAAYCFQPTLVPRHSVAICGVAH
>WP_004388729 1540_GalRS_4 GalRS
MVALHSVGNSITIRDVASRAGVSLATVSRVLNNSASIRPETRAAVLKAVSELGYRPNANAQALATQSSDTVGVVVMDVSDPFFGALVKAVDTVAQRHQKYLLIGNSYHQADKERHAIEVLLRQRCNALVVHAKALSDSELITFLDQVPGMVLINRIIPGFEHRCVGLDNVSGAQMACRLLLKQGHQRIGFLGSNHPIDDAMQRQTGYLNALEGAGITVPDTWRAYGTPDLAGGERAMIDLLGRNLQLSAVFAYNDSMAAGALAVLKENGISVPEQFSLVGFDDIPIARYTSPKLTTVRYPIVSMATLATELALEGASRATDPHVAYCFNPTLVPRHSVAICGVAH
>WP_005162286 5089_GalRS_999 GalRS
MAALHSAGNSITIRDVASRAGVSLATVSRVLNNSASIRPETRAAVLKAVSELGYRPNANAQALATQSSDTVGVVVMDVSDPFFGALVKAVDTVAHRHQKYLLIGNSYHQADKERHAIEVLLRQRCNALVVHAKALSDGELIAFLEQVPGMVLINRIIPGFEHRCVGLDNVSGAQMACRLLLKQGHQRIGFLGSNHPIDDVMQRQTGYLNALEGAGITVPDTWRAYGTPDLAGGERAMIDLLGRNLQLSAVFAYNDSMAAGALAVLKENGISVPEQFSLVGFDDIPIARYTSPKLTTVRYPIVSMATLATELALEGATRAPTPHATYCFNPTLVPRHSVAICGVAH
>YP_001007005 1744_GalRS_4 GalRS
MAALHSAGNSITIRDVASRAGVSLATVSRVLNNSASIRPETRAAVLKAVSELGYRPNANAQALATQSSDTVGVVVMDVSDPFFGALVKAVDTVAQRHQKYLLIGNSYHQADKERHAIEVLLRQRCNALVVHAKALSDGELIAFLEQVPGMVLINRIIPGFEHRCVGLDNVSGAHMACRLLLKQGHQRIGFLGSNHPIDDVMQRQTGYLNALEGAGITVPDTWRAYGTPDLAGGERAMIDLLGRNLQLSAVFAYNDSMAAGALAVLKENGISVPEQFSLVGFDDIPIARYTSPKLTTVRYPIVSMATLATELALEGASRATDPHVAYCFNPTLVPRHSVAICGVAH
>WP_005187588 1728_GalRS_4 GalRS
MAALHSSGNSITIRDVASRAGVSLATVSRVLNNSAAIRPETRAAVLKAVSELGYRPNANAQNLATQSSDTVGVVVMDVSDPFFGALVKAVDTVAQRHQKYLLIGNSYHQADKERHAIEVLLRQRCNSLVVHAKALSDSELIAFLDQVPGMVLINRIIPGFEHRCVGLDNVSGAQMACRLLLKQGHHRIGFLGSNHPIDDVTQRQTGYLNALKAAGISAPDSWRAFGTPDLAGGERAMIDLLGRNLQLSAVFAYNDSMAAGALAVLKENGISVPEQFSLVGFDDIPIARYTSPKLTTVRYPIVSMATLATELALEGACHSPDPHAAYCFKPTLVPRHSVAICGVAH
>YP_004212167 5077_GalRS_999 GalRS
MVTIRDVARLAGVSVATVSRVLNNPSIASKEAREQVLQAVATLGYRPNANAQALATQSSDTIGVVVMDVSDPFFGALVKAVDTVAQQHQKYVLIGNSYHIAEKERYAIEVLIRQRCNALIVHSKALGDDELSRFMDQVSGMVLINRVIPGYEHRCVWLNNVSGAEMATRLLLSQGHQRIGYIGSSHGIEDDLQRYQGYSQAMMQANQSGDAPPAAWRAQSSPDLQGGEAAMVELLGRNLHLSAVFTYNDSMAAGAMAVLKENGINIPDDFSLIGFDDIPIARYTSPKMTTVRYPIVSMATLATELALKGAAEQLAAGISHCFMPTLVRRHSVAPWQNVAPVTY
>WP_004965320 5048_GalRS_999 GalRS
MRPAHLITIRDVAERAGVSVATVSRVLNNSAVASPQTRERVLQAAAALGYRPNANAQALATQNSETIGVVVMDVSDPFFGALVKAVDTVAQQHHKYLLIGNSYHQAEKERHAIEVLLRQRCNALIVHAKALDDDELAAFMDQVPGMVLVNRIVAGYEHRCVGLANVCGAEMALRLLLSQGHRRIGYLGSNHGIEDGPLRQQGYLQAMTAAGVQVGESWCAFNSPDLQGGEAGMVELLGRNLRLSAVFAYNDAMAAGAMAVLKENGITVPQQFSLIGFDDIPIARYTSPKLTTVRYPIVSMATLAAELALKGAAGQLEPQASHLFMPTLVRRHSVAPWQSEAVVTL
>YP_001477794 1750_GalRS_4 GalRS
MTSVHPTTIRDVAKRAGVSVATVSRVLNHSALTSKETREQVLKAVAELGYRPNANAQALATQSSDTLGVVVMDVSDPFFGALVKAVDTVAQQHHKYLLIGNSYHQADKERHAIEVLIRQRCNALIVHAKALCDAELMTFLDQVPGMVLINRIIAGYEHRCVGLDNVSGAEMAMRLLLSQGHQRIGYLGSNHPIEDGPLRQQGYTQAMAAAGLVTPDNWRAYGSPDLQGGEAAMVELLGRNLHLSAVFAYNDAMAAGAMAVLKENAITVPQNFSLVGFDDIPIARYTSPKLTTVRYPIVTMATLATELALLGAAGRLEPQDRHLFMPTLVRRHSVAPWQIEAAVTL
>WP_004942350 5033_GalRS_999 GalRS
MASVHPITIRDVAKRAGVSVATVSRVLNNSALTSKQTREGVLQAVAELGYRPNANAQALATQSSDTLGVVVMDVSDPFFGALVKAVDTVAQKNHKYLLIGNSYHQAEKERHAIEVLIRQRCNALIVHAKALCDAELIAFLEQVPGMVLINRIIAGYEHRCVGLDNVSGAEMAMRLLLSQGHQRIGYLGSNHPIEDGPLRQQGYEQAMSVAGLATPDSWRAYGSPDLQGGEAAMVELLGRNLHLSAVFAYNDAMAAGAMAVLKENGIIVPQNFSIVGFDDIPIARYTSPKLTTVRYPIVTMATLATELALRGAAGGLEPQARHLFMPTLVRRHSDAPWQSEAAVTL
>YP_001907229 1564_GalRS_6 GalRS
MMTIRDVAREAGVSVATVSRVLNNSALVTADTRARVMKTIQRLDYRPDANAQALANRFSDTIGVVVMDVSDPFFGALVKAVDTVAQSLQKQVLIVNSWHRADKERHAIEVLIRQRCHALIVHAKALCDGELADLMQQVPGMVLVNRVVPGFAHRCVSLDNVSGALMAMRLLLQHGHQRIAYLGSIHPIEDNVQRRAGWYQALSEQGITPADGWCAEGEPDLQGGEQAMVELLGRNLQLTAVFAYNDSMAAGALAALKDNGIAVPQQLSLVGFDDIPFARYTDPQLSTVRYPIVSMAKLASELALKAAAGQINIHDHHCFMPTLVRRHSVAARQTVAAVTNTTDSPL
>YP_003531647 5044_GalRS_999 GalRS
MPDKIESRMSYVRSNNATSIEQRRIAMLTIRDVAREAGVSVATVSRVLNNSSVVTADTRTRVMKTIERLGYRPDANAQALANRLSDTIGVVVMDVSDPFFGALIKAVDAVARSMQMQVLINNAWHQADKERHAIEVLIRQRCHALIVHAKALCDRELAALMQQVPGMVLINRVVPGFAHRCVYLDNVSGALMAMHMLQQHGHQRIAYLGSSHAIEDNAQRRAGWHQALGEQGITPPDSWCAGGEPDLQGGELAMVELLGRNLQLTAVFAYNDSMAAGALAALKDNAIAVPQQLSLVGFDDIPFARYTDPQLSTMRYPIASMAKLATELALKAAAGQLDPQESHCFMPTLVRRHSVAVRQTVAVVTNLGDGGL
>YP_001437191 1809_GalRS_6 GalRS
MITIRDVARLAGVSVATVSRVLNNSALVSPETRETVMQAVTQLGYRPNANAQALATQVSDTIGVVVMDVSDPFFGALVKAVDVVAQQHGKYVLIGNSYHEAEKERHAIEVLIRQRCSALIVHAKSLCDEELAAFLEQVPGMVLINRIVPGYAHRCVGLDNVTGAMMATRMLQSSGHQRIGYLASSHQIDDNDKRREGWQRALADEGVQPPEAWVGTGSPDMQGGETAMVELLGRNLHLTAVFAYNDSMAAGALTALKDNGILVPQHLSVIGFDDIPIARYTDPQLTTVRYPVVSMARLATELALQGAAGALDPTATHCFMPTLVRRHSVAARQNVEPITSL
>YP_003211184 5009_GalRS_999 GalRS
MITIRDVARLAGVSVATVSRVLNNSALVSPETRETVMQAVTQLGYRPNANAQALATQVSDTIGVVVMDVSDPFFGALVKAVDVVAQQHGKYVLIGNSYHEAEKERHAIEVLIRQRCSALIVHAKSLSDDELSTFLEHVPGMVLINRIVPGYAHRCVGLDNVTGAMMATRMLQSSGHQRIGYLASSHHIDDNDKRREGWQRALSDEGIQPPESWVGTGSPDMQGGEAAMVELLGRNLHLTAVFAYNDSMAAGALTALKDNGILVPQHLSVIGFDDIPIARYTDPQLTTVRYPVVSMARLATELALQGAAGELDPASTHCFMPTLVRRHSVAARQNVAPITSL
>YP_001177467 1746_GalRS_6 GalRS
MITIRDVARIAGVSVATVSRVLNNSALVSPETRENVMKAVTQLGYRPNANAQALATQVSDTIGVVVMDVSDAFFGALVKAVDVVAQQHNKYVLIGNSYHEAEKERHAIEVLIRQRCNALIVHSKALSDEELAGFMDQIDGMVLINRVVPGYAHRCVALDNVSGAMMATRMLLNNGHQRIGYLASSHHIEDDDMRREGWQNALKEAGIIPLDSWIGTGSPDMQGGEAAMVELLGRNLQLTAVFAYNDSMAAGALTALKDNGIAVPQHLSLIGFDDIPIARYTDPQLTTVRYPIASMARLATELALQGAAGQLDPSATHCFMPTLVRRHSVAIRQIVAPITN
>YP_003613943 5053_GalRS_999 GalRS
MITIRDVARQAGVSVATVSRVLNNSALVSPETRETVMKAVTQLGYRPNANAQALATQVSDTIGVVVMDVSDAFFGALVKAVDVVAQQHQKYVLIGNSYHEAVKERYAIEVLIRQRCNALIVHSKALSDEELAGFMEQIPGMVLINRIVPGYAHRCVGLDNVSGAMMATRMLINNGHQRIGYLASSHAIEDDELRREGWQNALKEHGIAPAESWVGTGTPDMQGGEAAMVELLGRNLQLSAVFAYNDSMAAGALTALKDNGIAVPQHLSLIGFDDIPIARYTDPQLTTVRYPIVSMAKLATELALQGAAGLLDTGATHCFMPTLVRRHSVSARQIVVPITN
>EFC55935 1593_GalRS_6 GalRS
MVNMITIRDVARLAGVSVATVSRVLNNSALVSPETREAVVKAVTQLGYRPNANAQALATQVSDTIGVVVMDVSDAFFGALVKAVDVVAQQHQKYVLIGNSYHEAEKERYAIEVLIRQRCNALIVHSKALSDEELAGFMEQIPGMVLINRIVPGYAHRCVGLDNVSGAMMATRMLINNGHQRVGYLASSHHIEDDDMRREGWQNALKEQGIVPLDSWIGTGTPDMQGGEAAMVELLGRNLQLSAVFAYNDSMAAGALTALKDNGIAVPQHLSLIGFDDIPIARYTDPQLTTVRYPIASMAKLATELALQGAAGMLDAGATHCFMPTLVRRHSVSIRQIVAPITN
>YP_002383355 1567_GalRS_6 GalRS
MAYCNFQNRVVNMITIRDVARQAGVSVATVSRVLNNSVLVSPDTREAVMKAVTLLDYRPNANAQALATQISETIGVVVMDVSDAFFGALVKAVDLVAQQHQKYVLIGNSYHEAEKERHAIEVLIRQRCNALIVHSKALSDEELVQFMEQIPGMVLINRLVPGYAHRCVCLDNCSGARMATRMLLNNGHQRIGYLASSHGIEDDAMRKAGWLSALKERDIVPPDSWIGMGTPDMQGGEAAMVELLGRNLQLSAVFAYNDNMAAGALTALKDNGITIPQHLSIIGFDDIPIARYTDPQLTTVRYPIASMAKMATELALQGAAGTLDLSASHCFMPTLVRRHSVAARQNAAAITN
>YP_002403429 1570_GalRS_6 GalRS
MITIRDVARQAGVSVATVSRVLNNSTLVSADTREAVMKAVSELDYRPNANAQALATQVSDTIGVVVMDVSDAFFGALVKAVDLVAQQHQKYVLIGNSYHEAEKERHAIEVLIRQRCNALIVHSKALSDDELAQFMDNIPGMVLINRVVPGYAHRCVCLDNLSGARMATRMLLNNGHQRIGYLSSSHGIEDDAMRKAGWMSALKEQDIIPPESWIGTGSPDMPGGEAAMVELLGRNLQLTAIFAYNDNMAAGALTALKDNGIAIPLHLSIIGFDDIPIARYTDPQLTTVRYPIASMAKLATELALQGAAGNIDPRASHCFMPTLVRRHSVATRQNAATITNSTNQAM
>CAA44390 146_GalRS_6 GalRS
MITIRDVARQAGVSVATVSRVLNNSTLVSADTREAVMKAVSELDYRPNANAQALATQVSDTIGVVVMDVSDAFFGALVKAVDLVAQQHQKYVLIGNSYHEAEKDGHAIEVLIRQRCNALIVHSKALSDDELAQFMDNIPGMVLINRVVPGYAHRCVCLDNLSGARMATRMLLNNGHQRIGYLSSSHGIEDDAMRKAGWMSALKEQDIIPPESWIGAGTPDMPGGEAAMVELLGRNLQLTAVFAYNDNMAAGALTALKDNGIAIPLHLSIIGFDDIPIARYTDPQLTTVRYPIASMAKLATELALQGAAGNIDPRASHCFMPTLVRRHSVATRQNAAAITNSTNQAM
>EGI20505 5086_GalRS_999 GalRS
MNMITIRDVARQAGVSVATVSRVLNNSTLVSADTREAVMKAVSELDYRPNANAQALATQVSDTIGVVVMDVSDAFFGALVKAVDLVAQQHQKYVLIGNSYHEAEKERHAIEVLIRQRCNALIVHSKALSDDELAQFMDNIPGMVLINRVVPGYAHRCVCLDNLSGARMATRMLLNNGHQRIGYLSSSHGIEDDAMRKAGWMSALKEQDIIPPESWIGTGTPDMPGGEAAMVELLGRNLQLTAVFAYNDNMAAGALTALKDNGIAIPLHLSIIGFDDIPIARYTDPQLTTVRYPIASMAKLATELALQGAAGNIDPCASHCFMPTLVRRHSVATRQNAATITNSTNQAM
>YP_003365825 5037_GalRS_999 GalRS
MITIRDVARQAGVSVATVSRVLNNSALVSPDTREAVMKAVSLLGYRPNANAQALATQVSETIGVVVMDVSDAFFGALVKAVDMVAQQHQKYVLIGNSYHEAEKERHAIEVLIRQRCNALIVHSKALSDDELGAFMDQIPGMVLINRIVAGYAHRCVCLDNVSGAKMATRMLLNNGHQRIGYLASSHRIEDDDMRREGWTSALSEQGITPPESWVGVGTPDMQGGESAMVELLGRNLQLTAVFAYNDSMAAGALTALKDNGISVPLHLSMIGFDDIPIARYTDPQLTTVRYPIASMAKLATELALQGAADTLDPCATHCFMPTLVRRHSVSARQNAAAIANL
>YP_001569766 1794_GalRS_6 GalRS
MITIRDVARQAGVSVATVSRVLNNSALVSPDTRDAVMQAVTLLGYRPNANAQALATQVSDTIGVVVMDVSDAFFGALVKAVDLVAQQHQKYVLIGNSYHEAEKERHAIEVLIRQRCNALIVHSKALTDRELSDFMDQIPGMVLINRIVPGYAHRCVCLDNVSGARMATRMLLNNGHQRIGYLASSHRIEDDAMRREGWLTALQEQGVSAPESWVGTGTPDMQGGESAMVELLGRNLQLTAVFAYNDNMAAGALTALKDNGIAIPLHLSIIGFDDIPIARYTDPQLTTVRYPIASMAKIATELALQGAAGTLDITATHCFMPTLVRRHSVAWRQNAVLITN
>NP_456750 1765_GalRS_6 GalRS
MITIRDVARQAGVSVATVSRVLNNSALVSPDTRDAVMQAVTLLGYRPNANAQALATQVSDTIGVVVMDVSDAFFGALVKAVDLVAQQHQKYVLIGNSYHEAEKERHAIEVLIRQRCNALIVHSKALTDRELSDFMDQIPGMVLINRIVPGYAHRCVCLDNVSGARMATRMLLNNGHQRIGYLAFSHRIEDDAMRREGWLHALQEQGVAASESWIGTGTPDMQGGESAMVELLGRNLQLTAVFAYNDNMASGALTALKDNGIAIPLHLSVIGFDDIPIARYTDPQLTTVRYPIASMAKIATELALQGAAGTLDITATHCFMPTLVRRHSVAWRQNAVLITN
>YP_002147162 1805_GalRS_6 GalRS
MITIRDVARQAGVSVATVSRVLNNSALVSPDTRDAVMQAVTLLGYRPNANAQALATQMSDTIGVVVMDVSDAFFGALVKAVDLVAQQHQKYVLIGNSYHEAEKERHAIEVLIRQRCNALIVHSKALTDRELSDFMDQIPGMVLINRIVPGYAHRCVCLDNVSGARMATRMLLNNGHQRIGYLASSHRIEDDAMRREGWLYALQEQGVAASESWIGTGTPDMQGGESAMVELLGRNLQLTAVFAYNDNMAAGALTALKDNGIAIPLHLSVIGFDDIPIARYTDPQLTTVRYPIASMAKIATELALQGAAGTLDITATHCFMPTLVRRHSVAWRQNAVLITN
>YP_002115280 1597_GalRS_6 GalRS
MITIRDVARQAGVSVATVSRVLNNSALVSPDTRDAVMQAVTLLGYRPNANAQALATQVSDTIGVVVMDVSDAFFGALVKAVDLVAQQHQKYVLIGNSYHEAEKERHAIEVLIRQRCNALIVHSKALTDRELSDFMDQIPGMVLINRIVPGYAHRCVCLDNVSGARMATRMLLNNGHQRIGYLASSHRIEDDAMRREGWFHALQEQGVAASESWIGTGTPDMQGGESAMVELLGRNLQLTAVFAYNDNMAAGALTALKDNGIAIPLHLSVIGFDDIPIARYTDPQLTTVRYPIASMAKIATELALQGAAGSLDITATHCFMPTLVRRHSVAWRQNAVLITN
>WP_000628628 1825_GalRS_6 GalRS
MITIRDVARQAGVSVATVSRVLNNSALVSPDTRDAVMQAVTLLGYRPNANAQALATQVSDTIGVVVMDVSDAFFGALVKAVDLVAQQHQKYVLIGNSYHEAEKERHAIEVLIRQRCNALIVHSKALTDRELSDFMDQIPGMVLINRIVPGYAHRCVCLDNVSGARMATRMLLNNGHQRIGYLASSHHIEDDAMRREGWLHALQEQGIAASESWIGTGTPDMQGGESAMVELLGRNLQLTAVFAYNDNMAAGALTALKDNGIAIPLHLSVIGFDDIPIARYTDPQLTTVRYPIASMAKIATELALQGAAGTLDITATHCFMPTLVRRHSVAWRQNAVLITN
>YP_001452230 1748_GalRS_6 GalRS
MVTIRDVARQAGVSVATVSRVLNNSALVSPDTREAVMKAVTLLGYRPNANAQALATQISDTIGVVVMDVSDAFFGALVKAVDVVAQQHNKYVLIGNSYHEAEKERHAIEVLIRQRCNALIVHSKALSDQELGAFMDQIPGMVLINRIVPGYAHRCVCLDNISGAKMATRMLLNNGHQRIGYLASSHRIEDDTMRKEGWLSALQEQGITPPESWIGTGSPDMQGGEAAMVELLGRNLQLTAVFAYNDSMAAGALTALKDNGIAIPLHLSIIGFDDIPIARYTDPQLTTVRYPIASMAKMATELALQGAAGTLDSTATHCFMPTLVRRHSVALRQNAAPITNQQRQGM
>WP_020996668 1560_GalRS_6 GalRS
MNMVTIRDVARQSGVSVATVSRVLNNSALVSPDTREAVMKAVTQLGYRPNANAQALATQVSDTIGVVVMDVSDAFFGALVKAVDMVAQQHQKYVLIGNSYHEAEKERHAIEVLIRQRCNALIVHSKALSDRELAEFMDQIPGMVLINRLVPGYAHRCVCLDNISGAKMATRMLLNNGHQRIGYLASSHRIEDDAMRKEGWLTALQEQGIVAAESWVGTGSPDMQGGESAMVELLGRNLQLTAVFAYNDNMAAGALTALKDNGIAIPLHLSIIGFDDIPIARYTDPQLTTVRYPIASMAKMATELALQGAAGTLDPQASHCFMPTLVRRHSVALRQNAAPITNS
>WP_006683803 1578_GalRS_6 GalRS
MVTIRDVARQSGVSVATVSRVLNNSALVSPDTREAVMKAVTQLGYRPNANAQALATQVSDTIGVVVMDVSDAFFGALVKAVDMVAQQHQKYVLIGNSYHEAEKERHAIEVLIRQRCNALIVHSKALSDRELAEFMDQIPGMVLINRLVAGYAHRCVCLDNISGAKMATRMLLNNGHQRIGYLASSHRIEDDAMRKEGWFTALKEQGIDAAESWIGTGSPDMQGGESAMVELLGRNLQLTAVFAYNDNMAAGALTALKDNGIAIPLHLSIIGFDDIPIARYTDPQLTTVRYPIASMAKMATELALQGAAGTLDPEASHCFMPTLVRRHSVALRQNAAPITNS
>YP_003941096 5069_GalRS_999 GalRS
MITIRDVARQAGVSVATVSRVLNDSPLVSPETRETVMKAVSALGYRPNANAQALATQVSDTIGVVVMDVSDAFFGALVKAVDTVAQQFQKNVLIGNSYHEAEKERNAIEVLIRQRCNALIVHSKALSDAEISAFMAQIPGMVLINRIVPGYAHRCVGLDNISGAMMATRMLLNQGHQRIGYLSSSHRIEDDAMRREGWQRALSEQGIIAPESWVGTGTPDLQGGEAAMVELLGRNLGLTAVFAYNDNMAAGALTTLKDNGIAVPQHLSLIGFDDIPIARYTDPQLTTVRYPIVSMAKLATELALMGAAGTLDASASHCFMPTLVRRHSVAQRQSVGPITN
>WP_004144240 5023_GalRS_999 GalRS
MITIRDVARQAGVSVATVSRVLNNSELVSPDTRDVVMKAVTQLGYRPNANAQALATQVSDTIGVVVMDVSDAFFGALVKAVDTVAQQHQKYVLIGNSYHEAEKERHAIEVLIRQRCSALIVHSKAPSDDELSDFMQHIPGMVLINRIVPEYAHRCVGLDNVSGVLMATRMLLNHGHQRIGYLSSNHGIEDDDMRREGWSKALQEQGIIAPDSWIGSGSPDMQGGEAAMVELLGRNLGLTAVFAYNDSMAAGALTTLKDNGIVVPQHLSLIGFDDIPISRYTDPQLTTVRYPVMSMAKLATELALLGAAGKLDREATHCFMPTLVRRHSVAQRQTVGPITN
>YP_001336237 154_GalRS_6 GalRS
MITIRDVARQAGVSVATVSRVLNNSALVSPDTRDVVMKAVTQLGYRPNANAQALATQVSDTIGVVVMDVSDAFFGALVKAVDTVAQQHQKYVLIGNSYHEAEKERHAIEVLIRQRCSALIVHSKALSDDELSDFMQHIPGMVLINRIVPGYAHRCVGLDNVSGALMATRMLLNHGHQRIGYLSSNHGIEDDDMRREGWSKALQEQGIIAPDSWIGSGSPDMQGGEAAMVELLGRNLGLTAVFAYNDSMAAGALTTLKDNGIVVPQHLSLIGFDDIPISRYTDPQLTTVRYPVMSMAKLATELALLGAAGKLDREATHCFMPTLVRRHSVAQRQTVGPITN
>YP_003438412 5040_GalRS_999 GalRS
MSMITIRDVARQAGVSVATVSRVLNNSALVSPDTRDAVMKAVTQLGYRPNANAQALATQVSDTIGVVVMDVSDAFFGALVKAVDTVAQQHQKYVLIGNSYHEAEKERHAIEVLIRQRCSALIVHSKALSDDELSDFMQHIPGMVLINRIVPGFAHRCVGLDNVSGALMATRMLLNHGHQRIGYLSSNHGIEDDDMRREGWSKALQEQGIIAPDSWVGSGSPDMQGGEAAMVELLGRNLGLTAVFAYNDSMAAGALTTLKDNGIVVPQHLSLIGFDDIPISRYTDPQLTTVRYPVMSMAKLATELALLGAAGKLDREATHCFMPTLVRRHSVAQRQTVGPITN
>YP_002986689 5001_GalRS_999 GalRS
MITIRDVARQAGVSIATVSRVLNNSNSVTPQTRDLVLQTVERLGYRPNANAQALATQISDTIGVVVMDVSDPFFGAMVKAVDTIAQRLQKHVLINNSYHQEEKERHAIEVLIRQRCNALIVHAKALSDDELSMFMDQVPGMVLINRNLAGYDHRCVCLDNISGAMMATRMLLQQGHRRIGYLRSSHPIEDVILRQTGWKQAMMEQGMTPADEWIANGEPDLQGGEAAMVELLGRNQQLSAVFAYNDSMAAGALTALKDNGIEVPTQFSVIGFDDIPISRYTDPRLTTIRYPIVSMAKIATELALKGAAGQLDPLARHCFMPTLVRRHSVAACQNVGPVTDSATSMM
>YP_003005295 5003_GalRS_999 GalRS
MITIRDVARQAGVSIATVSRVLNNNSAVTQQTRELVLQTVEQLGYRPNANAQALASQVSDTIGVVVMDVSDPFFGAMVKAVDTVAQRLQKHVLINNSYHQEEKERHAIEVLIRQRCNALIVHAKALSDEELAAFMDQVPGMVLINRLLPDYPHRCVCLDNVSGAMMATRMLLQQGHQRIGYLRSSHPIEDVTERLTGWRQALQEHGIEAPDEWIAGGEPDLQGGEAAMVELLGRNQQLTAVFAYNDGMAAGALMALKDNGIPVPERFSVIGFDDIPISRYTDPRLTTIRYPIISMAKIATELALKGAAGLLDPTARHCFMPTLVRRHSVATR
>YP_003332695 5035_GalRS_999 GalRS
MITIRDVARQAGVSIATVSRVLNNNSAVTQQTRDLVLQTVEQLGYRPNANAQALASQVSDTIGVVVMDVSDPFFGAMVKAVDTVAQRLQKHVLINNSYHQEEKERHAIEVLIRQRCNALIVHAKALSDEELAGFMDQVPGMVLINRVLPNYAHRCVCLDNVSGAMMATRMLLQQGHQRIGYLRSSHPIEDVTERLTGWRQALQEHGIEPPDEWIAAGEPDLQGGEAAMVELLGRNQQLTAVFAYNDGMAAGALMALKDNGISVPERFSVVGFDDIPISRYTDPRLTTIRYPIVSMAKIATELALKGAAGLLDPTARHCFMPTLVRRHSVAAR
>YP_003882025 5064_GalRS_999 GalRS
MITIRDVARQAGVSIATVSRVLNNSSSVTQQTRELVLQTVEQLGYRPNANAQALASQVSDTIGVVVMDVSDPFFGAMVKAVDTVAQRLQKHVLINNSYHQEEKERHAIEVLIRQRCNALIVHAKALSDEELAEFMDQVPGMVLINRLLPDYPHRCVCLDNVSGAMMATRMLLQQGHQRIGYLRSSHPIADVTERLTGWRQALQEQGTEPPDEWIASGEPDLQGGEAAMVELLGRNQQLTAVFAYNDGMAAGALMALKDNGITVPERFSVVGFDDIPISRYTDPRLTTIRYPIVSMAKIATELALKGAAGLLDPTARHCFMPTLVRRHSVAAR
>YP_003742363 5055_GalRS_999 GalRS
MITIRDVAREAGVSVATVSRVLNNSAAVTPETREIVLNIVETLGYRPNANAQALATQVSDTIGVVVMDVSDPFFGALVKAVDTVAQRMQKHVLINNSYHQADKERHAIEVLIRQRCNALVVHAKALGDEELGSLMDQVPGMVLINRTVPGYAHRCVCLDNISGALMATRMLQQQGHQRIGYLGSSHPIEDVGERRQGWQQALAEQGVTPSESWIASGEPDMQGGEAAMVELLGRNLHLTAVFAYNDSMAAGALAALKDNGIAVPQHLSVVGFDDIPISRYTDPQLTTVRYPIVSMAKLATELALKGAAGELDETAQHCFMPTLVRRHSVATRQNVAPITNSTDSAV
>YP_004116495 5071_GalRS_999 GalRS
MITIRDVARQAGVSVATVSRVLNNSSAVTPDTRDAVLQAVETLGYRPNANAQALATQVSDTIGVVVMDVSDPFFGALVKSVDTVAQRMHKHVLISNSWHQEEKERHAIEVLIRQRCNALVVHAKTLSDAELAQFLEQVPGMVLINRTIPGYEDRCVCLDNVTGALVATRMLLQQGHQRIGFLSSSHPIEDVAQRREGWLQALAEQGIRPPESWIAQAEPDMQGGEAAMVELLGRNQHLTAVFSYNDGMAAGALTALKDNGIQVPQHFSVIGFDDIPISRYTDPQLTTVRYPIVSMAKLATELALKGAAGELDHNATHCFMPTLVRRHSVAQRQNVESVTNSGDGPV
>WP_010617955 5082_GalRS_999 GalRS
MITIRDVARQAGVSVATVSRVLNNSSAVTSDTREAVLQAIESLGYRPNANAQALATQVSDTIGVVVMDVSDPFFGALVKAVDTVAQRMHKHVLISNSWHQEEKERHAIEVLIRQRCNALVVHAKTLTDAELARFMDQVPGMVMINRTIPGHEHRCVCLDNVTGAQVATRLLLQQGHQRIGYLSSSHPIKDVAQRRDGWLQALAEQGIRPPEGWIAHAEPDMQGGEAAMVELLGRNLHLTAVFSYNDGMAAGALTALKDNGIQVPQHFSVIGFDDIPISRYTDPQLTTVRYPIVSMAKLATKLALPGAAGTLDPHAAHCFMPTLVRRHSVAQRQIVESVTNSGDSAV
>YP_003520837 5042_GalRS_999 GalRS
MITIRDVARQAGVSVATVSRVLNNSSAVTAETRDVVLQAVDALGYRPNANAQALATQVSDTIGVVVMDVSDPFFGALVKAVDTVAQRVHKHVLISNSWHHEEKERHAIEVLIRQRCNALVVHAKTLSDAELADFMSQVPGMVVINRSVPGFEHRCVSLDNVTGALMASRMLLQQGHCRIGYLCSSHPIEDVTQRREGWLQALAEQGIRPQESWIASAEPDMQGGEAAMVELLGRNLNLSAIFAYNDSMAAGALTALKDNGIQVPQHFSVVGFDDIPISRYTDPQLTTVRYPIVSMAKLATELALQGAAGCIDSSAKHIFMPTLVRRHSVAQKQIVESVTNSGDSTM
>YP_003931658 5066_GalRS_999 GalRS
MITIRDVARQAGVSVATVSRVLNQSNAVTSDTRDAVLQAVEALGYRPNANAQALATQVSDTIGVVVMDVSDPFFGALVKAVDTVAQRVHKHVLISNSWHQEEKERHAIEVLIRQRCSALVVHAKTLPDAELADFMQHVPGMVVINRIVPGFEHRSVSLDNVTGALMASRTLLQQGHSRIGYLCSSHPIEDVAQRREGWMQAMAEQGIRPQESWIASAEPDMQGGEAAMVELLGRNLNLTAVFAYNDGMAAGALTALKDNGIQVPQHFSVIGFDDIPISRYTDPQLTTVRYPIVSMAKIATELALQGAAGLLDDTATHIFMPTLVRRHSVAQRQNVESVTNSGDSGM
>YP_001142183 1802_GalRS_1 GalRS
MATIKDVALLSGVSVATVSRVINNSPKASQASRDAVFKAMNELNYHPNANARALAHQSNETLGLVVADVSDPFFGTMVKAVEQVAQSTGNFLLIGNGYHDAVKEKHVIEQLIGHRCSGLVVHAKMLPDEELIQMMSYVPGMVLINRIVPGYESRCVALDDRYGSWLATRHLIQEGHKKIGFLCSNHQISDSQDRLQGYLDALQEHEIAVDERLISRGSPDELGGEAAMTELLSRGQHMTAVVCYNDSMAAGALSVLSDNGIEVPQELSLVGFDDVLISRYLRPRLTTVRYPIIAMATQAAELAIALSKGGPLPQTTHMFSPTLVRRHSVRSID
>YP_051261 1780_GalRS_1 GalRS
MATIKDVARLSGVSVATVSRVINNSPKASTASREAVHKAMEELRYHPNANARALAHQSAETMGLVVADVSDPFFGTMVKSVEQIAQATGNFLLIGNGYHNAEQEKKAIEQLIRHRCAGLIVHAKMLSDEELAALMSHIPDMVLINRTLPGYENRCVALDDRYGSWLATRHLIQEGHQKIGFLCSNHQISDSVDRLQGYMDALQEHGIARDERLIARASPDELGGEAAMMELLSRGGNMTAVVCYNDSMAAGALSVLSDNSINVPQDMSVIGFDDVLIARYLRPRLTTVHYPVSAMAIQAAELAIALSHGKQLNETTNMFSPTLVRRHSVSPPISKK
>YP_003018513 5005_GalRS_999 GalRS
MATIKDVARLSGVSVATVSRVINNSPKASTASREAVHKAMAELQYHPNANARALAHQSAETMGLVVADVSDPFFGTMVKSVEQIAQATGNFLLIGNGYHNAEQEKKAIEQLIRHRCAGLIVHAKMLSDEELAALMSHIPDMVLINRTLPGYESRCVALDDRYGSWLATRHLIQEGHQKIGFLCSNHQISDSADRLQGYMDALQEHGIPRDERLIARASPDEVGGESAMMELLSRGGNMTAVVCYNDSMAAGALSVLSDNSISVPQDMSVVGFDDVLIARYLRPRLTTVHYPVSAMAIQAAELAIALSHGKQLSETTNMFSPTLVRRHSVSPPARKK
>YP_003258736 5020_GalRS_999 GalRS
MATIKDVARLSGVSVATVSRVINNSPKASTASREAVHKAMAELQYHPNANARALAHQSAETMGLVVADVSDPFFGTMVKSVEQIAQATGNFLLIGNGYHNAEQEKKAIEQLIRHRCAGLIVHAKMLSDGELAALMSHIPDMVLINRTLPGYENRCVALDDRYGSWLATRHLIQEGHQRIGFLCSNHQISDSVDRLQGYMDALQEHGIPRDERLIARASPDEVGGESAMTELLSRGGNMTAVVCYNDSMAAGALSVLSDNSINVPQDMSVIGFDDVLIARYLRPRLTTVHYPVSAMAIQAAELAIALSHGKQLNETTNMFSPTLVRRHSVSPPTRKK
>YP_002986394 5000_GalRS_999 GalRS
MPTIKDVARLAGVSVATVSRVINDSPKASEQARRAVQQAMQQLQYHPNANARALAQQSTETLGLVVADVSDPFFGSMVKAVEQEAYRTGNFLLIGNGYHVAHKERQAIEQLLRHRCAALVVHAKTLPDEELAQLMAQTPGMVLINRILPGYEARCVALDDRYGAWLATCHLIRQGHRHIGFLCSNHPISDASDRLQGYRDALAEHDIALDEQLIAYGEPDETGGEEAMTELLVRGRPLTAVACYNDPMAAGALAVLSDNGIDVPRDISLIGFDDVLLSRYLRPRLTTIRYPIATMATQAAQMALALANNTPMDNPINLFHPTLVRRHSVAGRSTLRHDDQPQGTPEQE
>YP_003884461 5065_GalRS_999 GalRS
MATIKDVARLAGVSVATVSRVINDSPKASAQARSAVLQAMQQLQYHPNANARALAQQSTETLGLVVSDVSDPFFGTMVKAVEQEAYRTGNFLLIGNGYHVAHKERQAIEQLIRHRCAALVVHAKMLPDEELTQLMEQIPGMVLINRILPGYETRCVALDNRYGAWLATRHLILQGHRQIGILCSNHAISDADDRLAGYRNALAEHAIPLDEQLIAYGEPDESGGEAAMITLLERGRPLTALTCYNDPMAAGALAVLSDNGIEVPRDMSLIGFDDVLLSRYLRPRLTTIRYPITAMATQAAQIALALANDTPLPNAINLFHPTLIRRHSVAGLNNGR
>YP_003003104 5002_GalRS_999 GalRS
MATIKDVARLAGVSVATVSRVINDSPKASEQARSAVLQAMQQLQYHPNANARALAQQSTETLGLVVSDVSDPFFGTMVKAVEQEAYRTGNFLLIGNGYHVAHKERQAIEQLIRHRCAALVVHAKMLPDEELAQLMEQIPGMVLINRILPGYEARCVALDNHYGAWLATRHLILQGHRQIGILCSNHAISDADDRLAGYRDALAEHNIALDEQLIAYGGPDESGGEEAMTTLLERGRPVTALTCYNDPMAAGALAVLSDNGIEVPRDMSLIGFDDVLLSRYLRPRLTTIRYPITAMATQAAQIALALANDTPLPNAINLFHPTLIRRHSVASLNNGQG
>YP_003334942 5036_GalRS_999 GalRS
MATIKDVARLAGVSVATVSRVINDSPKASEHARSAVLQAMQQLQYHPNANARALAQQSTETLGLVVSDVSDPFFGTMVKAVEQEAYRTGNFLLIGNGYHIAHKERQAIEQLIRHRCAALVVHAKMLPDEELAQLMEQIPGMVLINRILPGYETRCVALDNRYGAWLATRHLILQGHRQIGILCSNHAISDADDRLAGYRDALAEHDIALDEQLIAYGEPDESGGEAAMTTLLERGRPVTALTCYNDPMAAGALAVLSDNGIEVPRDMSLIGFDDVLLSRYLRPRLTTIRYPITAMATQAAQIALALANNTPLPNAINLFHPTLIRRHSVTSLNNGQ
>YP_455663 1785_GalRS_1 GalRS
MATIKDVARLAGVSVATVSRVINNSPKTSDGSRQAVMQAMEQLQYHPNANARALAQQSTETLGLIVADVSDPFFGAMVKAVEQVAYHTGNFLLIGNGYHILDKERQAIEQLIRHRCAALVVHAQMIPTEELNTLMAHIPGMVLINRILPDYADRCVALDDRYGAWLATRHLIQMGHRRIAFICSSHSIPDSVDRLQGYRDALEEFHIALDEKLIAFGEPDEVGGEQAMTELLGRGRTFTAITCYNDSTAAGAMAVLSDNGIEVPQDISLVGFDDVLISRYLRPRLTTICYPVVAMATQAAQLALALANGAPLPEVTNMFSPTLVRRHSVAPAAWRRTHLQA
>YP_003211750 5010_GalRS_999 GalRS
MPTIKDVARLAGVSVATVSRVINDSPKASDASRQAVLSAMEQLNYHPNANARALAQQTTETIGLVVGDVSDPFFGAMVKAVEQVAYHTGNFLLIGNGYHSEQKERQAIEQLIRHRCAALVVHAKTIPDEDLIPLMKQIPGMVLINRILPGFEARCVALDDRYGAWLATRHLIQQGHTRIGYLCSNHAISDAEDRLQGYYDALREHDLPCNDRLVAWAEPDESGGEQAMTELLGQGKQFTAVACYNDSMAAGAMGVLNDNGIAVPQEISLIGFDDVLVSRYVRPRLTTIRYPIVTMATQAAELALALADNLPPPEITNIFTPTLVRRHSVVAPAETDKS
>YP_001177993 1747_GalRS_1 GalRS
MATIKDVARLSGVSVATVSRVINDSPKASDASRQAVQSAMETLNYHPNANARALAQQSTETVGLVVGDVSDPFFGAMVKAVEQVAYQTGNFLLIGNGYHNEEKERKAIEQLIRHRCAALVVHAKVLPDAELLHLMKQIPGMVLINRIIPGYEQRCVALDDRYGAWLATRHLIQQGHTRIGYLCSNHQISDAEDRLRGYYDALRESGLPCNDRLVAYGEPDESGGEHAMTELLGRGRNFTAVASYNDSMAAGAMGVLNDNGIDVPAEISLIGFDDVLVARYVRPRLTTVRYPIVTMATQAAELALALADKRPLPDITHLFSPTLVRRHSVVSPAEPVSE
>WP_006178321 1525_GalRS_1 GalRS
MATIKDVARLAGVSVATVSRVINNSPKASDASRQAVQDAMENLNYHPNANARALAQQSTETIGLVVGDVSDPFFGAMVKAVEHVSYQTGNFLLIGNGYHNEQKERQAIEQLMRHRCAALVVHAKMIPDAELIHLMKQIPGMVIINRIIPDFEERCVALDDRYGAWLATRHLIQQGHTRIGYLCSNHPISDAEDRLQGYYDALREHGLPCNDRLVAYGEPDESGGEQAMTELLGRGRNFTAIACYNDSMAAGAMGVLNDNGVEVPAEISLIGFDDVLVSRYVRPRLTTVRYPIVTMATQAAELALALAENRPPPEITHLFSPTLVRRHSVVPPAEASET
>YP_003614641 5054_GalRS_999 GalRS
MATIKDVARLAGVSVATVSRVINDSPKASDASRQAVQNAMESLNYHPNANARALAQQSTETIGLVVGDVSDPFFGAMVKAVEQVSYQTGNFLLIGNGYHNEQKERQAIEQLIRHRCAALVVHAKMIPDAELIHLMKQIPGMVIINRIIPGFEKRCVALDDRYGAWLATRHLIQQGHTRIGYLCSNHPISDAEDRLQGYYDALRENGLPCNDRLVAYGEPDESGGEQAMTELLGRGRNFTAVASYNDSMAAGAMGVLNDNGIEVPGEISLIGFDDVLVSRYVRPRLTTVRYPIITMATQAAELALALAEQRQPPEITHLFSPTLVRRHSVGAPAEAPDE
>YP_002236740 1529_GalRS_1 GalRS
MATIKDVARLAGVSVATVSRVINNSPKASEASRQSVGAAMETLNYHPNANARALAQQSTETVGLVVGDVSDPFFGAMVKAVEQVAYRTGNFLLIGNGYHNVQKERQAIEQLIRHRCAALVVHAKMIPDEELAGLMKQIPGMVLINRILPGYETRCVALDDRYGAWLATRHLIQQGHTRIGYLCSNHHISDAEDRLQGYYAALEESGLPCNDRLVAFAEPDESGGELAMTELLGRGRHFSAVACYNDSMAAGAMGVLNDNGIDVPREISLIGFDDVLISRYVRPRLTTVRYPIVTMATQAAELALALAEYRPAPEITHLFSPTLVRRHSVVAPLEGDKS
>WP_004143971 5022_GalRS_999 GalRS
MATIKDVARLAGVSVATVSRVINNSPKASEASRQSVGAAMETLNYHPNANARALAQQSTETVGLVVGDVSDPFFGAMVKAVEQVAYRTGNFLLIGNGYHNVQKERQAIEQLIRHRCAALVVHAKMIPDEELAGLMKQIPGMVLINRILPGYETRCVALDDRYGAWLATRHLIQQGHTRIGYLCSNHDISDAEDRLQGYYAALEESGLPCNDRLVTFAEPDESGGEQAMTELLGRGRHFSAVACYNDSMAAGAMGVLNDNGIDVPREISLIGFDDVLISRYVRPRLTTVRYPIFTMATQAAELALALAEQRPAPEITHLFSPTLVRRHSVVAPQEGDKS
>YP_003940447 5068_GalRS_999 GalRS
MATIKDVARLAGVSVATVSRVINESPKASDASRQAVFSAMETLNYHPNANARALAQQSTDTIGLVVGDVSDPFFGAMVKAVEQVSYHTGNFLLIGNGYHNEKKERQAIEQLIRHRCAALVVHAKMIPDGDLASLMKQIPGMVLINRILPGYEQRCIALDDRYGAWLATRHLIQQGHTRIGYLCSNHAISDAEDRLRGYYDALKESGLPCNERLVTFGEPDESGGEQAMTELLGRGRHFTAVACYNDSMAAGAMGVLNDNGIDVPGEISLIGFDDVLVSRYVRPRLTTVRYPIVTMATQAAELALALAEKRPAPEITHVFNPTLVRRHSVSAPVEHQSA
>YP_001573556 1795_GalRS_1 GalRS
MATIKDVARLAGVSVATVSRVINDSPKASEASRLAVSSAMESLSYHPNANARALAQQATETLGLVVGDVSDPFFGAMVKAVEQVAYHTGNFLLIGNGYHNEQKERQAIEQLIRHRCAALVVHAKMIPDADLASLMKQIPGMVLINRIVPEFEHRCVALDDRYGAWLATRHLIQQGHTRIGYICSNHTISDAEDRLRGYYDALAESHIPANDRLVTFGEPDESGGEQAMTELLGRGRNFTAVACYNDSMAAGAMGVLNDNGVGVPGEVSLIGFDDVLVSRYVRPRLTTIRYPIVTMATQAAELALALAGKCPTPEVTHVFSPTLVRRHSVSTPADTGHLSTAD
>YP_217937 1766_GalRS_1 GalRS
MATIKDVARLAGVSVATVSRVINDSPKASEASRLAVTSAMESLSYHPNANARALAQQATETLGLVVGDVSDPFFGAMVKAVEQVAYHTGNFLLIGNGYHNEQKERQAIEQLIRHRCAALVVHAKMIPDADLASLMKQIPGMVLINRILPGLEHRCVALDDRYGAWLATRHLIQQGHTRIGYICSNHTISDAEDRLRGYYDALAESHIPANDRLVTFGEPDESGGEQAMTELLGRGRHFTAVACYNDSMAAGAMGVLNDNGVGVPGEVSLIGFDDVLVSRYVRPRLTTIRYPIVTMATQAAELALALAGKCPTPEVTHVFSPTLVRRHSVSTPTDTGHLSTTD
>YP_003366403 5038_GalRS_999 GalRS
MATIKDVARLAGVSVATVSRVINASPKASEASRLAVTSAMATLSYHPNANARALAQQSTETVGLVVGDVSDPFFGAMVKAVEQVAYHTGNFLLIGNGYHNEQKERQAIEQLIRHRCAALVVHAKMIPDADLTALMEQMPGMVLINRILPGFEQRCVALDDRYGAWLATRHLIQQGHTRIGYICSNHSISDAEDRLQGYYDALEESGIAVNDRLVTFGEPDESGGEQAMTELLGRGRNFTAVACYNDSMAAGAMGVLNDNGVEVPGEISLIGFDDVLVSRYVRPRLTTVRYPIVTMATQAAELALALAEKRPLPDITHVFSPTLVRRHSVSSPAEPGPSASNE
>YP_002383878 1568_GalRS_1 GalRS
MATIKDVARLAGVSVATVSRVINGSPKASEASRIAVQSAMESLSYHPNANARALAQQATETVGLVVGDVSDPFFGAMVKAVEQVAYNTGNFLLIGNGYHDEQKERQAIEQLMRHRCAALVVHAKMIPDEDLASLMKQMPGMVLINRILPGFENRCIALDDRYGAWLATRHLIQQGHTRIGYLCSNHSISDAEDRLQGYYDALAESGITANDRLVTFGEPDESGGEQAMTELLGRGRNFTAVACYNDSMAAGAMGVLNDNGIDVPGEISLIGFDDVLVSRYVRPRLTTVRYPVVTMATQAAELALALAEKRPLPEVTHVFIPTLVRRHSVTPPLEASHSASSN
>WP_000201062 454_GalRS_1 GalRS
MATIKDVARLAGVSVATVSRVINNSPKASEASRLAVHSAMESLSYHPNANARALAQQTTETVGLVVGDVSDPFFGAMVKAVEQVAYHTGNFLLIGNGYHNEQKERQAIEQLIRHRCAALVVHAKMIPDADLASLMKQMPGMVLINRILPGFENRCIALDDRYGAWLATRHLIQQGHTRIGYICSNHSISDAEDRLQGYYDALAESGIPANDRLVTFGEPDESGGEQAMTELLGRGRNFTAVACYNDSMAAGAMGVLNDNGIDVPGEISLIGFDDVLVSRYVRPRLTTVRYPIVTMATQAAELALALADNRPLPEITNVFSPTLVRRHSVSTPPLDTIHHASSD
>WP_000201066 5059_GalRS_999 GalRS
MATIKDVARLAGVSVATVSRVINNSPKASEASRLAVHSAMESLSYHPNANARALAQQTTETVGLVVGDVSDPFFGAMVKAVEQVAYHTGNFLLIGNGYHNEQKERQAIEQLIRHRCAALVVHAKMIPDADLASLMKQMPGMVLINRILPSFENRCIALDDRYGAWLATRHLIQQGHTRIGYLCSNHSISDAEDRLQGYYDALAESGIPTNDRLVTFGEPDESGGEQAMTELLGRGRNFTAVACYNDSMAAGAMGVLNDNGIDVPGEISLIGFDDVLVSRYVRPRLTTVRYPIVTMATQAAELALALADNRPLPEITNVFSPTLVRRHSVSTPSLEASHHATSD
>WP_000201043 5062_GalRS_999 GalRS
MATIKDVARLAGVSVATVSRVINNSPKASEASRLAVHSAMESLSYHPNANARALAQQTTETIGLVVGDVSDPFFGEMVKAVEQVAYHTGNFLLIGNGYHNEQKERQAIEQLIRHRCAALVVHAKMIPDADLASLMKQMPGMVLINRILPGFENRCIALDDRYGAWLATRHLIQQGHTRIGYLCSNHSISDAEDRLQGYYDALAESGIPANDRLVTFGEPDESGGEQAMTELLGRGRNFTAVACYNDSMAAGAMGVLNDNGIDVPGEISLIGFDDVLVSRYVRPRLTTVRYPIVTMATQAAELALALADNRPLPEITNVFSPTLVRRHSVSTPSLEASHHATSD
>WP_000201033 5057_GalRS_999 GalRS
MATIKDVARLAGVSVATVSRVINNSPKASEASRLAVHNAMESLSYHPNANARALAQQTTETVGLIVGDVSDPFFGAMVKAVEQVAYHTSNFLLIGNGYHNEQKERQAIEQLIRHRCAALVVHAKMIPDADLASLMKQMPGMVLINRILPGFENRCIALDDRYGAWLATRHLIQQGHTRIGYLCSNHSISDAEDRLQGYYDALAESGIAANDRLVTFGEPDESGGEQAMTELLGRGRNFTAVACYNDSMAAGAMGVLNDNGIDVPGEISLIGFDDVLVSRYVRPRLTTVRYPIVTMATQAAELALALADNRPLPEITNVFSPTLVRRHSVSTPSLEASHHATSD
>YP_001455707 1749_GalRS_1 GalRS
MATIKDVARLAGVSVATVSRVINDSPKASEASRLAVTSAMESLSYHPNANARALAQQSTETIGLVVGDVSDPFFGAMVKAVEQVAYHTGNFLLIGNGYHNEQKEHQAIEQLIRHRCAALVVHAKMIPDADLASLMKQMPGMVLINRILPGFEQRCVALDDRYGAWLATRHLIQQGHTRIGYICSNHSISDAEDRLKGYYDALEESHIPANDRLVTFGEPDESGGEQAMTELLGRGRNFTAIACYNDSMAAGAMGVLNDNGIDVPGEISLIGFDDVLVSRYVRPRLTTVRYPIVTMATQAAELALALAEKRPVPEITHVFSPTLVRRHSVSTPSETGNSSSND
>WP_006686957 1533_GalRS_1 GalRS
MATIKDVARLAGVSVATVSRVINDSPKASEASRLAVTSAMESLSYHPNANARALAQQSTETVGLVVGDVSDPFFGAMVKAVEQVAYNTGNFLLIGNGYHNEQKERQAIEQLIRHRCAALVVHVKIIPDAELASLMKQIPGMVLINRILPGFEQRCVALDDRFGAWLATRHLIQQGHTRIGYLCSNHTISDAEDRLQGYYDALTESNIPINDRLVTFGEPDESGGEQAMTELLGRGKNFTAVACYNDSMAAGAMGVLNDNGIDVPGEISLIGFDDVLVSRYVRPRLTTVRYPIVTMATQAAELALALAEKRPAPEITHIFNPTLVRRHSVSTLTEPGNSSSND
>WP_008785714 1542_GalRS_1 GalRS
MATIKDVARLAGVSVATVSRVINDSPKASEASRLAVTSAMESLSYHPNANARALAQQSTETIGLVVGDVSDPFFGAMVKAVEQVAYNTGNFLLIGNGYHNEQKERLAIEQLIRHRCAALVVHAKIIPDAELASLMKQIPGMVLINRILPGFEQRCVALDDRFGAWLATRHLIQQGHTRIGYLCSNHTISDAEDRLQGYYDALAESNIPVSDRLVTFGEPDESGGEQAMTELLGRGKNFTAVACYNDSMAAGAMGVLNDNGIDVPGEISLIGFDDVLVSRYVRPRLTTVRYPIVTMATQAAELALALAEKRPVPEITHVFNPTLVRRHSVSTLTEPGNSSSNE
>YP_001908694 1565_GalRS_1 GalRS
MATIKDVARLAGVSVATVSRVINHSPKASETSRLAVTRAMTSLQYHPNANARALAQQSTETIGLVVGDVSDPFFGAMVKSVDEIAWQTGNFLLIGNGYHDEQKERQAIEQLIRHRCAALVVHAKKIPDRELQPLMDQIPGMVLLNRVLPGFETRCIALDDRYGGWLATRYLIQQGHKNIAFICSNHAISDASDRLQGYHDALRQHNLPCNDRLVAFGEPDEVGGEQAMTELLGHGKTFSAVACYNDSMAAGALAVLSDNGLRVPEEMSLTGFDDVLVSRYVRPRLTTIRYPLVNMAQQAATLALALAHGQPLPEVTNLFSPTLVRRHSVAAPAG
>YP_002649901 5007_GalRS_999 GalRS
MATIKDVARLAGVSVATVSRVINHSPKASESSRLAVTSAMASLQYHPNANARALAQQTTETIGLAVGDVSDPFFGAMVKSVDEVAWQTGNFLLIGNGYHDEQKERQAVEQLIRHRCAALVVHAKKIPDEHLLSLMGQIPGMVLLNRVLPGFETRCIALDDRYGCWLATRYLIQQGHQNIAFICSNHAISDASDRLQGYHDALKQHNLPCHDRLVAFGEPDEIGGEQAMTELLGQGKTFSAVACYNDSMAAGALAVLSDNGVRVPEEMSLTGFDDVLVSRYVRPRLTTIRYPIVNMAQQAAILALALAHGQPLPEVTNLFSPTLVRRHSVAAPPG
>YP_003530023 5043_GalRS_999 GalRS
MATIKDVARLAGVSVATVSRVINHSPKASESSRLAVTSAMASLQYHPNANARALAQQSTETIGLAVGDVSDPFFGAMVKSVDEVAWQTGNFLLIGNGYHDEQKERQAIEQLIRHRCAALVVHAKKIPDDELQSLMRQIPGMVLLNRVLPGFETRCIALNDRYGCWLATRYLIRQGHQNIAFICSNHAISDATDRLQGYHDALRQHHLPCSDRLVAFGEPDEVGGEQAMTELLGQGKTFSAVACYNDSMAAGALAVLNDNGVRVPEEMSLTGFDDVLVARYVRPRLTTIRYPVVQMAKQAALLALALAHGQPLPEVTNLFSPTLVRRHSVAAPSG
>YP_003742982 5056_GalRS_999 GalRS
MATIKDVARLAGVSVATVSRVINNSPKASEASRLAVTSAMDELQYHPNANARALAQQSTETMGLVVGDVSDPFFGALVKAVEQVAYETGNFLLIGNGYHNEQKERQAIEQLIRHRCGALVVHAKKIPDADLIPLMKQIPGMVLINRALPGYEQRCIALDDRYGSWLATRHLIQQGHQNIAYICSTHPISDTEDRLQGYYDALKEHNLPCNDRLVALGEPDEVGGEQAMTELLGRGKQFTAVACYNDSMAAGALAVLSDNGVRVPEEMSLIGFDDVLVSRYVRPRLTTVRYPIVTMAQQAAALALALANNQPLPEVTNLFSPTLVRRHSVGTPD
>YP_004117005 5072_GalRS_999 GalRS
MATIKDVARMAGVSVATVSRVINNSPKASESSRLAVTMAMEQLQYHPNANARALAQQSTETLGLVVGDVSDPFFGAMVKAVDEVAGQTGNFLLIGNGYHNEQKERQAIEQLMRHRCAALVVHAKKIPDDDLEQLMKQVPGMVLLNRLLKGFESRCIALDDRYGAWLATRHLIQQGHTQIAFICSTHTISDAEDRLQGYYDALKEHGLPSNDRLVAWGEPDEVGGEQAMTELLGRGKQFTAVACYNDSMAAGALAVLSDNGIRVPEEMSLIGFDDVLVSRYVRPRLTTVRYPIVTMAQQAAQLALALANDLPMPEVTNMFSPTLVRRHSVSGPG
>WP_010616944 5081_GalRS_999 GalRS
MATIKDVARMAGVSVATVSRVINNSPKASESSRLAVTQAMEQLQYHPNANARALAQQSTETLGLVIGDVSDPFFGAIVKAVDEVAGQTGNFLLIGNGYHNEQKERQAIEQLIRHRCAALVVHAKKIPDDDLELLMKQVPGMVLLNRLLQGFESRCIALDDRYGAWLATRHLIQQGHTQIAFICSTHTISDAEDRLQGYYDALKEHGLPCNDRLVAWGEPDEVGGEQAMTELLGRGKQVSAVACYNDSMAAGALAVLSDNGIRVPEEMSLIGFDDVLVSRYVRPHLTTVRYPIVTMAQQAAQLALALANGTALPEVTNMFSPTLVRRHSVGGPG
>YP_003518771 5041_GalRS_999 GalRS
MATIKDVARLAGVSVATVSRVINNSPKASDSSRQAVSQAMESLQYHPNANARALAQQSTETLGLVVGDVSDPFFGAMVKAVDEVAGQTGNFLLIGNGYHNEQKERQAIEQLMRHRCAALVVHAKKIPDSELEVLMKQMPGMVLLNRLLKGFEKRCIALDDRYGAWLATRHLIQLGHQNIAFICSTHTISDAEDRLQGYYDALQEHGLPCNDRLVAWGEPDEVGGEQAMTELLGRGKNFSAVACYNDSMAAGALAVLSDNGVQVPEEMSLIGFDDVLVSRYVRPRLTTVRYPIVTMAQQAAELALALAHQQPLPEVTNMFSPTLVRRHSVGGPATSS
>YP_003933266 5060_GalRS_999 GalRS
MATIKDVARLAGVSVATVSRVINNSPKASDSSRQAVGQAMEQLQYHPNANARALAQQSTETLGLIVGDVSDPFFGAMVKAVDEVAGDTGNFLLIGNGYHNEQKERQAIEQLMRHRCAALVVHAKKIPDAELEVLMKQVPGMVLLNRLIKGFEKRCIALDDRYGAWLATRHLIQLGHQNIAFICSTHTISDAEDRLQGYYDALKEHGLPCSDRLVTWGEPDEVGGEQAMTELLGRGRNFTAVACYNDSMAAGALAVLSDNGVRVPEEMSLIGFDDVLVSRYVRPRLTTVRYPIVTMAQQAAQLALALANDLPLPEVTHMFSPTLVRRHSVSGPA
>WP_005281987 5052_GalRS_999 GalRS
MATIKDVARLAGVSVATVSRVINNSPKASDSSREAVQAAMAQLRYHPNANARALAQQATETLGLVVCDVSDPFFGAMVKAVEQVAYQTGNFLLIGNGYHEQQKERQAIEQLIRHRCAALVVHAKMIPDDELAALMQQIPGMVLINRTLPGYEQRCVALDDRHGGWLATRHLIHQGHRRIACICSNHAISDAQDRLQGYLDAMHQYELPIDERLIAYASPDEIGGEQAMTELLGHGSDFSAVTCYNDPMAAGALSVLNDNGIDVPGSVSLIGFDDVLIARYLRPRLTTIRYPVIAMATQAAELALALAAGRELPPTTNMFNPTLVCRHSVSPRKAV
>YP_002934642 1534_GalRS_1 GalRS
MATIKDVARLAGVSVATVSRVINNSPKASEGSRTAVHAAMAQLRYHPNANARALAQQSTETLGLVVCDVSDPFFGAMVKAVEQIAYATGNFLLIGNGYHEQHKERQAIEQLIRHRCAALVVHAKTIPDDELAALMQQIPGMVLINRTLPGYEQRCVALDDRYGGWLATRHLIQQGHRHIACICSNHEISDAHDRLQGYLEAMRQYDQPIDERLIVHASPDELGGELAMTELLGHGRKFSAVTCYNDPMAAGALSVLNDNGIEVPGAVSLIGFDDVLISRYLRPRLTTIRYPVVAMATQAAELALALAAGKTPPETTNMFSPTLVCRHSVSPLRAL
>YP_003296934 5030_GalRS_999 GalRS
MATIKDVARLAGVSVATVSRVINNSPKASEGSRAAVHAAMAQLRYHPNANARALAQQSTETLGLVVCDVSDPFFGAMVKAVEQVAYATGNFLLIGNGYHEQHKERQAIEQLIRHRCAALVVHAKTIPDDELAALMQQIPGMVLINRTLPGYEQRCVALDDRYGGWLATRHLIQQGHRRIACICSNHAISDAHDRLQGYLEAMRQHDLPIDERLIVHASPDELGGEQAMTELLGHGRKFSAVTCYNDPMAAGALSVLNDNGIEVPGAVSLIGFDDVLISRYLRPRLTTIRYPVVAMATQAAELALALAAGKTPPETTNMFSPTLVCRHSVSPLRTL
>YP_004211577 5076_GalRS_999 GalRS
MATIKDVAKLAGVSVATVSRVINHSPKASDSSREAVQNAMQHLQYHPNANARALAQQATETLGLIVADVSDPFFGAMVKAVEQVAYATGNFLLIGNGYHNVEKERQAIEQLIRHRCAALVVHAKMLPEDELTSLMQQIPGMVLINRTLPGFEQRCIALDDRYGSWLATRHLIQAGHQRIAILCSNHGISDASDRLQGYIDALTEHNIPVDDKLIAYAEPDEIGGEKAMADLLGLGKGFTAVTCYNDPMAAGALSVLSDNSIDVPGEISLIGFDDVLISRYLRPRLTTVRYPVVAMANQAAQLALALANGQPLPETTHMFSPTLVRRHSVSGPANS
>WP_008815132 5074_GalRS_999 GalRS
MATIKDVARLAGVSVATVSRVINNSPKASDSSRAAVMSAMEQLQYHPNANARALAQQATETIGLIVSDVSDPFFGAMVKAVEQVAYATGNFLLIGNGYHNIDKERQAIEQLIRHRCAALVVHSKMIPDEELAHLMKQIPGMVLINRTLPGFETRCVALDDRYGAWLATRHLIQQGHKHIACICSNHPISDAHDRLQGYLDALHEHGIPVDDKLIAYGSPDEIGGEQAMTELLGHGKTLTAVTCYNDPMAAGALSVLSDNSIDVPGKISLIGFDDVLISRYLRPRLTTIRYPVVAMATQAAELALALSKQLPLPETTNMFSPTLVCRHSVSTPRLV
>WP_004959134 5047_GalRS_999 GalRS
MATIKDVARLAGVSVATVSRVINNSPKASDGSRSAVLAAMEQLQYHPNANARALAQQSTETVGLIVSDVSDPFFGAMVKAVEQVAYTTHNFLLIGNGYHDAEKERQAIEQLVRHRCAALVVHAKKLTDMELSVWMQQIPGMVLINRTLPGYETRCVALDDRYGAWLATRHLIQQGHQRIAIICSTHQISDATDRLQGYLDALQEHGIAVDEKLIAYGEPDEIGGEQAMTELLGRGKSFSAVTCYNDPVAAGALSVLSDNSIDVPGQISLIGFDDVLISRYLRPRLTTVRYPVVAMATQAAELALALANGQPLPEITNMFSPTLVRRHSVASINNALDQG
>YP_001480056 1751_GalRS_1 GalRS
MATIKDVARLAGVSVATVSRVINHSPKASESSRTAVLAAMEQLQYHPNANARALAQQSTETLGLIVSDVSDPFFGAMVKAVEQVAYATHNFLLIGNGYHEAEKERQAIEQLVRHRCAALVVHAKKLTDPELSGWMQQIPGMVLINRTLPGFESRCVALDDRYGAWLATRHLIQQGHQRIAIVCSTHQISDAADRLQGYLDALQEHGIAVDERLIAYGEPDEIGGEQAMTELLGRGKNFTAVTCYNDSMAAGALSVLSDNSVDVPGQMSLIGFDDVLISRYLRPRLTTIRYPVVAMATQAAELALALANNQPLPEITNMFSPTLVRRHSVASINNVYEQN
>WP_004952299 5034_GalRS_999 GalRS
MATIKDVARLAGVSVATVSRVINNSPKASESSRTAVLAAMEQLQYHPNANARALAQQSTETLGLIVSDVSDPFFGAMVKAVEQVAYATHNFLLIGNGYHEAEKERQAIEQLVRHRCAALVVHAKKLTDNELSGWMQQIPGMVLINRTLPGFEARCVALDDRYGAWLATRHLIQQGHQRIAIVCSTHQISDAADRLQGYLDALQEHGIAVDEKLIAYGEPDEIGGEQAMTELLGRGKHFTAVTCYNDSMAAGALSVLSDNSVDVPAQMSLIGFDDVLISRYLRPRLTTIRYPVVAMATQAAELALALANNQPLPEITNMFSPTLVRRHSVASINNVYEQN
>WP_004719157 1537_GalRS_1 GalRS
MATIKDVAKLAGVSVATVSRVINQSPKTSENSRIAVTNAMEQLQYHPNANARALAQQSTETVGLIVADVSDPFFGAMVKAVEQVAYATGNFLLIGNGYHDVEKERQAIEQLIRHRCAALVVHAKKLPDEELVSLMKQIPGMVLINRTLPGYETRCVALDDRYGAWLATRHLIQQGHKHIGVICSNHQISDATDRLQGYLEALKEHDILIDEKLIAYASPDELGGEHAMTELLGRGKQITAITCYNDSMAAGALSVLSDNSIDVPQEISLIGFDDVLISRYLRPRLTTIRYPVVAMATQAAKLALALANHTPLPEITNMFSPTLVRRHSVTNPSNRLENNE
>NP_670482 114_GalRS_1 GalRS
MRVILFSAKLSDVSGYPRISGTKMATIKDVAKLAGVSVATVSRVINHSPKASEASRVAVCKAMEQLQYHPNANARALAQQSTETVGMIVSDVSDPFFGAMVKAVEQVAYATGNFLLIGNGYHDAEKERQAIEQLIRHRCAALVVHAKKLPDDELTSLMEQIPGMVLINRTLPGFEPRCIALDDRYGAWLATRHLIQQGHKRVAFICSNHQISDALDRMQGYLDALKEFDIPVDERLITYGTPDELGGEQAMTDLLGRGKHFTAVSCYNDSMAAGALSVLSDNSIDVPQEISLIGFDDVLISRYLRPRLTTIRYPVVAMSTQAAELALALANNTPLPEITNMFSPTLVRRHSVASPPSLRDDTD
>NP_994167 1775_GalRS_1 GalRS
MGDGAIANKRGKPFCSSPFLWFFLLSCDHPPLRVILFSAKLSDVSGYPRISGTKMATIKDVAKLAGVSVATVSRVINHSPKASEASRVAVCKAMEQLQYHPNANARALAQQSTETVGMIVSDVSDPFFGAMVKAVEQVAYATGNFLLIGNGYHDAEKERQAIEQLIRHRCAALVVHAKKLPDDELTSLMEQIPGMVLINRTLPGFEPRCIALDDRYGAWLATRHLIQQGHKRVAFICSNHQISDALDRMQGYLDALKEFDIPVDERLITYGTPDELGGEQAMTDLLGRGKHFTAVSCYNDSMAAGALSVLSDNSIDVPQEISLIGFDDVLISRYLRPRLTTIRYPVVAMSTQAAELALALANNTPLPEITNMFSPTLVRRHSVASPPSLRDDTD
>YP_650387 1577_GalRS_1 GalRS
MATIKDVAKLAGVSVATVSRVINHSPKASEASRVAVCKAMEQLQYHPNANARALAQQSTETVGMIVSDVSDPFFGAMVKAVEQVAYATGNFLLIGNGYHDAEKERQAIEQLIRHRCAALVVHAKKLPDDELTSLMEQIPGMVLINRTLPGFEPRCIALDDRYGAWLATRHLIQQGHKRVAFICSNHQISDALDRMQGYLDALKEFDIPVDERLITYGTPDELGGEQAMTDLLGRGKHFTAVSCYNDSMAAGALSVLSDNSIDVPQEISLIGFDDVLISRYLRPRLTTIRYPVVAMSTQAAELALALANNTPLPEITNMFSPTLVRRHSVASPPSLRDDTD
>WP_004715120 1536_GalRS_1 GalRS
MATIKDVAKLAGVSVATVSRVINNSPKASETSRKAVCDAMQQLQYHPNANARALAQKSTETVGMIVSDVSDPFFGSMVKAVEQVAYATGNFLLIGNGYHDVEKERQAIEQLIRHRCAALVVHAKKLSDEELTSLMEQIPGMVLINRTLPGFETRCVALDDRYGAWLATRHLIQQGHKRIAIICSDHQISDAADRLQGYLDALKESDIAVDDRLIAYGKPDEIGGEQAMTELLGRGKHFTAVTCYNDPMAAGALSVLSDNSIDVPQEVSLIGFDDVLISRYLRPRLTTIRYPVVAMATQAAELALALANNTPLPEITNMFSPTLVRRHSVASPQTLADE
>WP_004706743 1725_GalRS_1 GalRS
MATIKDVAKLAGVSVATVSRVINNSPNASEASRQAVSNAMEQLQYHPNANARALAQQSTETVGMIVSDVSDPFFGSMVKAVEQVAYATGNFLLIGNGYHDAEKERQAIEQLIRHRCAALVVHAKKLSDEELTSLMKQIPGMVLINRTLPGFETRCVALDDRYGAWLATRHLIQQGHKRIAIICSNHEISDAADRLQGYLDALEEFGIAVDDRLVSYGSPDEIGGEQAMTDLLGRGKHFTAVTCYNDPMAAGALSVLSDNSIEVPQEISLIGFDDVLISRYLRPRLTTIRYPVVAMATQAAELALALANKTPLPEVTNMFSPTLVRRHSVASPQTLTDD
>WP_004392564 1541_GalRS_1 GalRS
MATIKDVAKLAGVSVATVSRVINNSPKASETSRKAVCDAMEQLQYHPNANARALAQQSTETVGMIVSDVSDPFFGSMVKAVEQVAYATGNFLLIGNGYHEEEKERQAIEQLIRHRCAALVVHAKKLSDEELTSLMKQIPGMVLINRTLPGFETRCVALDDRYGAWLATRHLIQQGHKRIAIICSNHQISDAIDRLQGYLDALEEFSLPVDDRLISYGTPDEIGGEQAMTELLGRGKHFTAVTCYNDSMAAGALSVLSDNSIEVPQEISLIGFDDVLISRYLRPRLTTIRYPVVAMATQAAELALALANNTPLPEITNMFSPTLVRRHSVASPQSPQVDE
>WP_004702580 1539_GalRS_1 GalRS
MATIKDVAKLAGVSVATVSRVINNSPKASEASRMAVGNAMEQLQYHPNANARALAQQSTETVGMIVSDVSDPFFGSMVKAVEQVAYATGNFLLIGNGYHDEEKERQAIEQLIRHRCAALVVHAKKLSDEELTSLMQQIPGMVLINRTLPGFETRCVALDDRYGAWLATRHLIQQGHKRIAIICSNHQISDAIDRLQGYLDALKEFDIPVDDRLIAYGTPDEIGGEHAMTDLLGRGKHFTAVTCYNDSMAAGALSVLSDNSIEVPQEISLIGFDDVLISRYLRPRLTTIRYPVVAMATQAAKLALALANKTPLPEITNMFSPTLVRRHSVASPQPSTDD
>WP_005272873 1723_GalRS_1 GalRS
MATIKDVAKLAGVSVATVSRVINNSPKASEASRVAVSSAMEQLQYHPNANARALAQQSTETVGMIVSDVSDPFFGSMVKAVEQVAYATGNFLLIGNGYHDAERERQAIEQLIRHRCAALVVHAKKLSDEELTSLMEQIPGMVLINRTLPGFETRCVALDDRYGAWLATRHLIQQGHKRIAIICSNHQISDAIDRLQGYLDALKEFDIAVDDRLISYGTPDEIGGEQAMTDLLGRGKHFTAVTCYNDSMAAGALSVLSDNSIEVPQEISLIGFDDVLISRYLRPRLTTIRYPVVAMATQAAELALALANHTPLPEITNMFSPTLVRRHSVASPQTVVEE
>WP_005185848 1727_GalRS_1 GalRS
MATIKDVAKLAGVSVATVSRVINNSPKASETSRMAVCNAMEQLQYHPNANARALAQQSTETVGMIVSDVSDPFFGSMVKAVEQVAYATGNFLLIGNGYHDEEKERQAIEQLIRHRCAALVVHAKKLSDEELTSLMEQIPGMVLINRTLPGFETRCVALDDRYGAWLATRHLIQQGHKRIAIICSNHQISDAIDRLQGYLDALKEFDIAVDDRLISYGTPDEIGGEQAMTDLLGRGRHFTAVTCYNDSMAAGALSVLSDNSIEVPQEISLIGFDDVLISRYLRPRLTTIRYPVVAMATQAAELALALANHTPLPEITNMFSPTLVRRHSVASPQTPADD
>YP_001007502 1745_GalRS_1 GalRS
MATIKDVAKLAGVSVATVSRVINNSPKASETSRKAVCSAMEQLQYHPNANARALAQQSTETVGMIVSDVSDPFFGSMVKAVEQVAYATGNFLLIGNGYHDAEKERQAIEQLIRHRCAALVVHAKKLSDEELTSLMQQIPGMVLINRTLPGFETRCVALDDRYGAWLGTRHLIQHGHKRIAIICSNHQISDATDRLQGYLDALEEFGIAVDDRLISYGTPDEIGGEQAMTDLLGRGRNFTAVTCYNDSMAAGALSVLSDNSIEVPQEISLIGFDDVLISRYLRPRLTTIRYPVVAMATQAAELALALANNTPLPETTNMFSPTLVRRHSVASPQAMTNLQTITNPQTMTNPQTPADD
>WP_013649364 5088_GalRS_999 GalRS
MATIKDVAKLAGVSVATVSRVINNSPKASEASRKAVCSAMEQLQYHPNANARALAQQSTETVGMIVSDVSDPFFGSMVKAVEQVAYATGNFLLIGNGYHDEEKERQAIEQLIRHRCAALVVHAKKLSDEELTSLMQQIPGMVLINRTLPGFETRCVALDDRYGAWLATRHLIQQGHKRIAIICSNHQISDATDRLQGYLDALEEFGIAVDDRLISYGTPDEIGGEQAMTDLLGRGRNFTAVTCYNDSMAAGALSVLSDNSIEVPQEISLIGFDDVLISRYLRPRLTTIRYPVVAMATQAAELALALANNTPLPETTNMFSPTLVRRHSVASPQTMTNPQTMTNPQTPADD
>YP_004390762 5084_GalRS_999 GalRS
MHSERSENSMSTIKDVARLANVSVATVSRVMNNSPKASAASREVVQKAMAELGYTPNANARALVSQTCDTMGVVVGDVADPFFGALVKGVSGIAVEQNLHLLMGNGFHKARQEREAIELLIGKRCEALVVHSKALSDEELYDYAMRVPGMVLINRDIPALKGRCIALNNRLGAATATRHLIELGHRHIAFISSDHAIEDATLRLQGYQDGLMEAGLAADPELIESGTPNEEGGERAMLNLLAKGLKVTAVVAYNDAMAAGAISVLADNGLRVPEEVSVVGFDDIIYARYLRPKLSTMRYPIELMAAQAAKLAIQLAAGESDATQSRIYTPTLINRHSVAPVRAG
>YP_858526 130_GalRS_0 GalRS
MSTIKDVARLANVSVATVSRVMNNSPKASAASREVVQKAMAELGYTPNANARALVSQTCDTMGVLVGDVADPFFGALVKGVAAVAVEQGLHLLMGNGFHKARQERESIELLIGKRCEALVVHSKALSDEELIDYALRVPGMVLINRDIPALKGRCIALNNRQGAATATRHLLELGHRHIAFLSSDHAIEDAILRLQGYQDALAEAGLRADPELVESGMPNEEGGERAMLNLLAKGLPITAVVAYNDAMAAGAISVLADNGLKVPEEVSVVGFDDIIYARYLRPKLSTMRYPVELMAAQAAKLALQLAAGESEAVQSRIYTPTLINRHSVAPVRS
>YP_001140154 131_GalRS_0 GalRS
MSTIKDVARLANVSVATVSRVMNNSPKASAASREVVQKAMAELGYTPNANARALVSKTCDTMGVLVGDVADPFFGALIKGVAAVAVEQGLHLLMGNGFHRAQQERESIDLLIGKRCEALVVHSKALSDEELIDYALRVPGMVLINRDIPALKGRCIALNNRQGAATATRHLLELGHRHIAFLSSDHAIEDATLRLQGYQDALTEAGLRADPELVESGMPNEEGGERAMLNLLAKGQPITAVVAYNDAMAAGAISVLADNGLKVPEEVSVVGFDDIIYARYLRPKLSTMRYPIELMAAQAAKLALQLAAGESEAVQSRIYTPTLINRHSVAPVRA
>WP_006961119 5015_GalRS_999 GalRS
MANIRDVAKEAKLSVATVSRVINKLPHTSQAAIDAVHTAMEKLNYRPNANARALVSKSSPSIGVLVADVSNPFYGAMVQAIDEVAREYKKHILITHGYHNEAYEREAIELLINNRCDSLVIHSKGLSDQELIKFSQEIPGLTIINRFIPEIAERCVALDNVKGSSLALNHLLRAGHEKIGYLASSHQIEDSVDRKQGYRSELEKHGLSYSGSLVAAGEPDELGGAEAMRNLLAKNVPFTAVATYNDLMAAGAIKVLTENNIRVPEDVSVIGFDDSSIASYLSPTLTTVRYPIQIMASHAARLAIHLAEKSPYEHDKHLYVPTLVVRHSVKKQSSV
>YP_002157953 467_GalRS_0 GalRS
MATIKDVAKEAGVSVATVSRVVNKSPKASKAAIESVNAAMTKLGYRPNANARALVSKSTNTIGVLVADVSDPFFGSLIKAVDAVARTNNKHLLIGNGYHNAQVEKEAIELLINSRCESLIIHSKGLSDDELTQFAKEVPGLVIINRHVPQIAHRCISLDNQLGSTLATEHLIENGHQQLAYINSNQQIDDSFDRKLGFTKALNKHGLPIDNSLISEGEPTDEGGEKAMTQLIETKQPFSGVVCYNDYMAAGAIASLEKAGISVPDQVSIVGFDNGLIAKYVHPKLTTIDYPISEMATQAALLSLVLAKDEKPEIEKEVYAPTLIKRNSVHTQ
>YP_206319 472_GalRS_0 GalRS
MATIKDVAKEAGVSVATVSRVVNKSPKASKAAIKSVNAAMTKLGYRPNANARALVSKSTNTIGVLVADVSDPFFGSLIKAVDGVARANNKHLLIGNGYHNAEVEKEAIELLIHNRCESLIIHSKGLSDEELIQFSQEVPGLVIINRHIPQIAHKCIYLDNQLGSRLATEHLIESGHQHLAYINSNQQIDDCIDRKHGFAQALEKHGLIINSSLLSEGEPTDEGGENAMNELIKNKQSFTGVVCYNDYMAAGAIAALEKAGISVPEQVSIIGFDNGLIAKYLHPKLTTIDYPISEMASQAALLSLLLAKDEKPETEKKVYTPTLVKRNSVHTL
>EEX35980 5012_GalRS_999 GalRS
MAQPTILENLMTTIKDVAKAAGVSIATASRVINNSPQTSEKAVKAVQQAMKALGYRPNANARALVSKSSNTIGVLVNDVSSPFFGSMVKAIDTVASEQGKQLLIGSGYHDADKERNAINLLINSQCESLVVHSKGMSDEELRLLANEIPGMVLINRSIPGIESRCVALDNYKGSYIATEYLIKNGHRDIGYICSSHDIADAHDRLRGYYDALRDNHITIKESYIEFEEPDEKGGELAMVNLLAKNIPLSAIATYNDYMAAGCMALLQENEIRIPQDVSIVGFDDGHIARYIYPRLTTIRYPIQVMAAEAVKLSTQLINKEAIQSHTQRLFLPILVRRSTVAVINQNIP
>WP_006071589 129_GalRS_2 GalRS
MATIKEVAKEAGVSIATTSRVINNAPHTSEAAIVAVQAAMKKLGYRPNANARALVSKSSNTVGILVHDVSAPFFGAMVKAIDTIAAEQGKQILIGSGYHDPVKERNAINLLISSRCESLVIHSKGLSDEELTELADEIPGMMLINRSVPAIADRCIALDNFKGSYLATEFLIKNGHEKIGYIASSHDIDDAHDRRDGYLAALKDHNIEPNEEFIEYGEPDEIGGEQAMVNLLAKNLSITAVATYNDDMAAGCLALIQENGIRIPEDMSVIGFDDGLIARFIYPRLTTIRYPIQVMAKQAVLEALQRASGKDVERAQNLFAPILVKRSSVSRR
>NP_763221 459_GalRS_2 GalRS
MATIKDVAKLAGVSIATASRVINNAPHTSEAAIVAVKEAMQSLGYRPNANARALVSKSSNTIGVLVNDVSAPFFGTMVKAIDTVACEQGKQLLIGSGYHDANKERNAIELLINSRCESLVVHSKGMSDQELVSLADEIPAMVVINRVVKGIESRCIALDNHRGSYLATEFLIRSGHKHIGYICSSHNIDDAKDRLAGYQDALRDNGIEIRDEYIEYGEPDETGGEQAMISIMAKNLPITALATYNDYMAAGCLSLLLENGIRIPEEMSLIGFDDGHVARYIYPRLTTVRYPIQVMANEAVKMSLQLANGEVPERKEHKLFLPMLIRRASVGAPAK
>WP_006644691 133_GalRS_2 GalRS
MATIKDVAKEAGVSIATTSRVINNSPHTSETAIIAVKAAMEKLDYRPNANARALVNKSSNTVGVLVGDVSAPFFGTMVKAIDDIASQQSKQLLIGCGYHDPVKEKNAINLLINSRCESLVIHSKGMSDAELIKLASEIPGMVFINRNVEEIASRCIALDNRKGAYIATEHLIKNGHTHIGYLASNHDIDDAYDRRDGYLDALRDNGIEIRDEYIEYVEPDEAGGEQAIINLIAKNTPITAIATYNDYMAAGCMTLLQENGVKIPEDMSVIGFDDGHIARHIYPRLTTIRYPINVMANEALKLSLQLVNNENTEYSGKKLFMPVLVKRASVGIKKTLE
>EEZ87626 5032_GalRS_999 GalRS
MKQISDPEFPMATIKDVAKEAGVSIATASRVINNAPHTSESAIVAVKEAMKKLGYRPNANARALVSKSSNAIGVLVNDVSAPFFGTMVKAIDTIASEQEKQLLIGSGYHDAVKERNAINLLINSRCESLVVHSKGMTDAELTTLAHEIPGMVLINRIVPDIASRCIALDNRKGSYIATEHLIRNGHEHIGYICSGHDIEDARDRRDGYLDALRDNGIKIREEYIEYGEPDETGGEQAMVNLMAKNTPITAVATYNDYMAAGCMTLLQENGIRIPEDMSVIGFDDGHIARYIYPRLTTIRYPIQVMANEAVKLSLQLVNNEETERTEHKLFMPILVRRSSVGSIK
>AGH81516 433_GalRS_0 GalRS
MTENKIATIKDVAREAGVSIATVSRVINKSPKAGKASIQSVQSAMKLLGYRPNANARALVNKNSHTIGVLVNDIADPFFGSLIKAVDQVARENNKHLLIGNGYHNATDEREAIELLINSCRKSLIIHAKALTSEELIGFAKEVPGLVLINRYIPEIADRCIAFDNFKGAYMATEFLIQNGHKHIAFINSNHQIDDSFERKAGYLQALKDHNYPSPDNYIVAVDVNDEGGKAGMIELLSKNIPISAVLAYNDFIAAGVLFALEENNIAVPEQISLIGFDNGLISRYVHPKLTTINYPIEIMAKQATLLSLKLAKNEEYTPDTRIFSPTLVKRMSVGKCNLKD
>WP_006034368 471_GalRS_0 GalRS
MATIKDVAREAGVSIATVSRVVNKSPKAGKASIQSVQAAMKKLSYRPNANARALVSKNTNTIGVLVGDVSDPFFGSIIKAVDQVARENNKHLLIGNGYHDANAERDAIELLINSGSESLVIHSKALSDQELIDFTKEAPGLVLINRYIPEIAERCIAFDNFKGAYMATEFLINNGHKHIAYINSNHKIDDAEQRKAGYLSALQDYNLPSPDSYTLEAEPSDEGGKQAMVALLSKNMPITAVQTYNDIIAAGVLAALEEHNIAVPAKMSLVGFDNGLISRYVHPKLTTINYPIEIMAKQAILLSIKLAKKEECEPENIMFSPTLVQRLSVSKHNLD
>WP_004724699 5011_GalRS_999 GalRS
MTTIKDVAKSAGVSVATVSRVINKSPKASQASIHAVTQAMQALGYRPNAAARALVSQSTNTMGVLVSDVSDPFFGTLVKAVDTVARHNGKHLLVGNGYHNEEDERRSIELLINNRCDALVIHAKALSDEELIAFSKEAKSMVVINRHIPGLEDRCISLDNHKGAFMATEYLIRQGHKKIACIVSNHAIADAVERETGYQDALEAHHITLPDTYIAYGEPSSEGGEQAMLSLLTKGIDITAIVAYNDNMAAGALSVMEENGIESPGQISIIGFDDGLIARYVKPHLTTVRYPIQMMAETAAQLALDLSKDDTLNDGSPKRYSPTMVKRDSVKSLND
>YP_002151670 1530_GalRS_3 GalRS
MATIKDVAKEAGVSVATVSRVINNSPKASRASIEIVNSAMQKLGYRPNAAARALVSQSTQTLGVLVHDVSDPFFGTLVKAVDNIARKAGKHILVCNGYHDAQDERQSIELLINSRCDGLVIHSKALSDEELLAYANEVNSMVLINRFIPEIAERCVALDNYKGAWIATEHLIRQGHTQIAYISSTHHIEDTSQRLAGYKAALAAYNISLPESYVEYGEPEGEGGEQAMMRLLTKSIDFTAVVTYNDFMAAGALSVLDENEIPVPEKISVIGFDDVLIARYIHPRLTTVRYPIHMMAEQAATLALKLSQGEVLTQKQRIYSPTLVQRNSVYNLSHLS
>WP_006813665 1527_GalRS_3 GalRS
MATIKDVAREAGVSVATVSRVLNLSPKASQASIASVQQAMNKLGYRPNAAARALVNQSSNTIGVLVNDVSDPFFGVMVKAVDAVAHKNGKHILICNGYHNAKEERQSIELLINNRCDALIIHSKALEDEELIAYAKEVPSMVLINRRIEKIANRCISLNNYKGAYLATEHLIRQGHKKIAYISSNHQIEDAAQRLLGYRDALKNHGVELPESYVEYGEPSGEGGELAMTKLLIKSLDITAVVGYNDFMAAGAIAVLDENDISSPEQVSVIGFDDVLIARYIHPRLTTIRYPIQMMAERATQLALALAREETIPDENLVYSPTLVQRNSVRPL
>WP_004261677 1528_GalRS_3 GalRS
MATIKDVAKEAGVSVATVSRVINQSPKASQASIASVKSAMNKLGYRPNAAARALVNQSSNTIGVLVNDVSDPFFGVMVKAVDAVAHKNGKHILICNGYHNAKEERQSIELLINNRCDALVIHSKALDDAELLQYAKEVPSMVLINRHIDEIATRCISLNNYKGAYLATEHLIRHGHTKIAYISSNHQIEDAVQRLQGYRDALKNNGIQLSDSYIEYGAPYGEGGEQAMTNLLIKSLEITAVVGYNDFMAAGAIAVLDENEIHSPEQVSVIGFDDVLIARYIHPRLTTIRYPIQMMAEKATQLALSLARGEKTTGESLIYSPTLVQRNSVRPLHA
>YP_130282 125_GalRS_3 GalRS
MATIKDVAKEAGVSVATVSRVINKSPKASKSAIDAVSTAMRKLGYRPNANARALVSRSTNTLGVLVGDVSDPFFGSMVKSIDGVARNNGKHILIGNGYHDADTERDAIELLINSRCESLVIHSKGLSNEELIAYAKEVPGLVLINRYIPEIAEKCIALDNHKGSYLATEYLIRHGHQHIGYVCSNHQIEDAEQRKAGYQEALKAHGLHQPESYIEYGSPDEQGGEQAMTNLLAKNLPITAIAAYNDYMAAGSLSILEENGIQAPENMSLIGFDDGLIAKYLHPKLTTIRYPIQMMAEHAAQLSLKLANKNQPIEPEKTDTDTHMFIPTLVRRLSVDKVKS
>WP_006232097 466_GalRS_3 GalRS
MATIKDVAKEAGVSVATVSRVINKSPKASKSAIDAVSIAMRKLGYRPNANARALVSQSTNTLGVLVGDVSDPFFGSMVKSIDGVARNNGKHILIGNGYHDADTERDAIELLINSRCESLVIHSKGLSNEELIAYAKEVSGFVLINRYIPEIAEKCIALDNHKGSYLATEYLIRHGHQHIAYVCSNHQIEDAEQRKAGYQEALKAHGLHHPESYIEYGSPDEQGGEQAMTNLLAKNLPITAVAAYNDYMAAGSLSILEENGIQAPENMSLIGFDDGLIAKYLHPKLTTIRYPIQMMAEHAAQLSLKLANKNQPIEPEKVDTDTHMFMPTLVRRLSVDKVKS
>WP_006071916 430_GalRS_3 GalRS
MATIKDVAKEAGVSVATVSRVINKSPKASAASIESVTSAMKKLGYRPNANARALVSQSTNTVGVLVSDVSDPFFGTMVKAVDKVAHQHGKHILVGNGYHDAEEERKAIELLINSRCDALVIHSKALSDEELIQYAEEVKGLVYINRDIPQLPGRCISLDNYKGAYIATEHLIRNGHTNIACVASSHNIEDVDQRLEGYRDALKANNIKLSASYIEYGSPDSDGGEIAMTNLLTKSLPITAVVAYNDNMAAGSLSVLEENQYALPNQMSIIGFDDGLIAKYLHPKLTTIRYPIQMMAEKAAQIALALSKSESVETDPMIYSPTLVQRASVARKN
>WP_000201013 5028_GalRS_999 GalRS
MATIKDVAREASVSVATVSRVINKSPKASQASIDAVTSAMHKLGYRPNAAARALVNQSTNTIGVLVSDVSDPFFGTLVKAVDTVAHREGKHLLIGNGYHRAEEERRALELLINSRCDALVIHSKALPDEELIEYANEVKTLVLINRHIPQIADRCISLDNQKGAYLATDFLIRQGHRNIACISSSHQIEDADQRIAGYQQALKEHGITLSSSYIETASPDNEGGEQAMTNLLVKSLPFTAVVAYNDNMAAGALLVLEENGHSVPEHVSVIGFDDSLISRYLRPRLTTVRYPIQLMAEKATQLALALATDAPRENDPMIFSPTIVRRDSVAQKREP
>YP_001217840 1776_GalRS_3 GalRS
MATIKDVAREAGVSVATVSRVINKSPKASQASIDTVTSAMHKLGYRPNAAARALVNQSTNTIGVLVSDVSDPFFGTLVKAVDTVAHREGKHLLIGNGYHRAEEERRALELLINSRCDALVIHSKALPNEELIEYANEVKTLVLINRHIPQLADRCISLDNQKGAYLATDFLIRQGHRNIACISSSHQIEDADQRIAGYQQALNEHGIPLSSSYIEKASPDSEGGEQAMTNLLVKSLPFTAVVAYNDNMAAGALLVLEENGHSVPEHVSVIGFDDALISRYLRPRLTTVRYPIQLMAEKATQLALALATDAPRENDPMIFSPTIVRRDSVAQKREP
>WP_000201008 5018_GalRS_999 GalRS
MATIKDVAREAGVSVATVSRVINKSPKASQASIDSVSIAMHKLGYRPNAAARALVNQSTNTIGVLVSDVSDPFFGTLVKAVDTVAHREGKHLLIGNGYHRAEEERRALELLINSRCDALVIHSKALPDEELIEYANEVKTLVLINRHIPQLADRCISLDNQKGAYLATDFLIRQGHRNIACISSSHQIEDADQRIAGYQQALDEHGITLSSSYIEKASPDSEGGEQAMTNLLVKSLPFSAVVTYNDNMAAGALLVLEENGHSVPEQVSVIGFDDALISRYLRPRLTTVRYPIQLMAEKATQLALALATDAPRENDPMIFSPTIVRRDSVAQKREP
>WP_000191000 5024_GalRS_999 GalRS
MATIKDVAREAGVSVATVSRVINKSPKASQASIDAVSLAMHKLGYRPDAAARALVNQSTNTIGVLVSDVSDPFFGTLVKAVDTVAHREGKHLLIGNGYHRAEEERRALELLINSRCDALVIHSKALPDEELIEYANEVKTLVLINRHIPQLADRCISLDNQKGAYLATDFLIRQGHRNIACISSSHQIEDADQRIAGYQQALDEHRISLSSSYIEKASPDSEGGEQAMTNLLVKSLPFTAVVAYNDNMAAGALLVLEENGHSVPEQVSVIGFDDALISRYLRPRLTTVRYPIQLMAEKATQLALALATDAPRENDPMIFSPTIVRRDSVAQKREP
>WP_000201012 5025_GalRS_999 GalRS
MATIKDVAREASVSVATVSRVINKSPKASQASIDAVSLAMRKLGYRPNAAARALVNQSTNTIGVLVSDVSDPFFGTLVKAVDTVAHREGKHLLIGNGYHRAEEERRALELLINSRCDALVIHSKALSDEELIEYANEVKTLVLINRHIPQLADRCISLDNQKGAYLATDFLIRQGHRNIACISSSHQIEDADQRIAGYQQALDEHGISLSRSYIEKASPDSEGGEQAMTNLLVKSLPFTAVVAYNDNMAAGALLVLEENGHSVPEQVSVIGFDDALISRYLRPRLTTVRYPIQLMAEKATQLALALATDAPRENDPMIFSPTIVRRDSVAQKREP
>WP_006644429 139_GalRS_3 GalRS
MATIKDVAREAGVSIATVSRVINKSPKASKQSIEAVTNAMKQLGYRPNAAAKALVRQNTDTIGVLVGDVSDPFFGTLVKAVDVVAHQHGKHILIGNGYHNADDERHAIEHLINSRCDALVIHAKALTDEELINYANELKGLVIINRHIPAIAERCISLDNHKGAYLATEYLIRHGHSHIGCIASNHDIEDASERVQGYLDALADNNISLSASYIEKATPDSEGGETAMINLITKSLPMTALVAYNDYMAAGALAVLQENGITSPQKMSLVGFDDGLIARYTTPGLTTVRYPIQMMAEKAANLALALADEQDVDTEAMRFSPTLVRRGSVERLTSEL
>WP_008988678 5083_GalRS_999 GalRS
MATIKDVAREAGVSIATVSRVINKSPKASKQSIEAVTNAMKQLGYRPNAAAKALVRQNTDTIGVLVGDVSDPFFGTLVKAVDVVAHQHGKHILIGNGYHNADDERRAIEHLINSRCDALVIHAKALTDEELINYANEVKGLVIINRHIPAIAERCISLDNHKGAYLATEYLIRHGHSHIACIASNHDIEDANERVQGYLDALADNNISLSASYIEKATPDSDGGETAMINLITKSLPMTALVAYNDYMAAGALAVLQENGIQSPQKMSLVGFDDGLIARYTTPGLTTVRYPIQMMAEKAANLALVLADEQGVDTEAMRFSPTLVRRGSVERLASE
>WP_005366485 428_GalRS_3 GalRS
MATIKDVAREAGVSIATVSRVINKSPKASKQSIEAVTNAMKKLGYRPNAAAKALVRQNTDTIGVLVGDVSDPFFGTLVKAVDVVAHQHGKHILIGNGYHNADDERRAIEHLINSRCDALVIHAKALTDEELINYANEVKGLVIINRHISAIAERCISLDNHKGAYLATEYLIRHGHSHIACIASNHDIEDASERVQGYLDALADNNISLSASYIEKATPDSEGGETAMINLITKSLPMTALVAYNDYMAAGALAVLQENGIQSPQKMSLVGFDDGLIARYTTPGLTTVRYPIQMMAEKAANLALALADEQDVDNEAMRFSPTLVRRGSVERLVSE
>WP_004734421 132_GalRS_3 GalRS
MATIKDVAREAGVSVATVSRVVNKSPKASANSIESVTKAMSKLGYRPNANARALVSQSTNTVGVLVGDISDPFFGTLVKAVDNVARENGKHILVGNGSHDREEERQAIELLINSRCDALVIHSKGLTDEELIAYAKEVKGLVLINRYIAEIANRCIFLDNKKGAYLATEYLIRHGHKNIACIASSHSIEDADERVQGYLSALSDYKIALSDSYIEYSAPTSEGGEYAMTNLLTKSLPITGIVAYNDYMAAGALSVLDENGIQSPDKMSIIGFDDGLIARYVHPKLTTIRYPIQMMAEKATRLALHLAKGENTSTEPMMFSPTLVRRNSVEKI
>WP_008218678 138_GalRS_3 GalRS
MATIKDVAKEAGVSVATVSRVINKSPKASASSIESVTKAMSKLGYRPNANARALVSQSTNTVGVLVGDISDPFFGTLVKSVDNVARENGKHILVGNGSHNREEEQQAIELLINSRCDALIIHSKGLTDEELIAYSKEVKGLVLINRYIEEIAERCIFLDNKKGAFLATEYLIRHGHKNIACIASSSSIEDANERVEGYQAALKEYGIDLSESYIEHAQPTSDGGEYAMTNLLTKSLPITGIVTYNDYMAAGALSVLDENGIQAPDNMSIIGFDDGLIARYVHPKLTTIRYPIQMMAEKATRLALSLAKEETTSAEPMMFSPTLVRRNSVEKA
>NP_760659 1770_GalRS_3 GalRS
MATIKDVAREAGVSIATVSRVINKSPKASKASIESVTQAMAKLGYRPNAAAKALVSQSTNTMGVLVGDVSDPFFGTLIKAVDEVAHENGKHLLIGNGYHNAEEERRAIELLINSRCDALVIHSKGLSDEELLSYAQEVPSLVIINRHIPKIAQRCISLDNYKGAYLATEYLIRHGHQHIACISSSHKIEDADARIAGYLAALRDNHIELSSAYIEQGEPNSDGGETAMTNLLTKSLPITGVVAYNDYMAAGALSVLDENGLKVPEQVSMIGFDDGLIARYVSPRLTTVRYPIQMMAEKAARLAIDLARQQEADHSTMIFSPTLVRRDSVAKLS
>WP_005505088 5027_GalRS_999 GalRS
MATIKDVAKEAGVSVATVSRVLNKSPKASQASIDSVTKAMSKLGYRPNAAARALVSQSTNTMGVLVGDVSDPFFGTMIKSVDRIAHKQGKHLLIGNGYHNADDERRALELLIHSRCDAMVIHAKALSDEELVGYANEVKGMVLINRHIPQLAGRCISLDNEKGAFIATEYLIRHGHKNIAHIASSHDIEDTHQRLQGYQAALNAHGIELPKSYIEYGEPNSDGGEIAMTRLLTKSLAFTGVFAYNDYMAAGALAVLEENGINVPKDMVLVGFDDGLIARFVRPGLTTIRYPIEMMAERAAKLALALASGENIEAEPAIFSPTLVRRNSV
>WP_005304310 5029_GalRS_999 GalRS
MATIKDVAKEAGVSVATVSRVINKSPKASQASIDSVTQAMKKLGYRPNAAARALVSQSTNTMGVVVGDVSDPFFGSLIKSIDHVAHENGKHILIGNGYHNAGDERQAIELMIDNRCEAMVVHAKGLTDKELIAYANEVPGMVFINRNIPELSHRCISLDNHRGAYLATEFLIRHGHTKIACIASSHEIEDTDQRLQGYLDALKDNHIELSKRYIECGEPNSDGGEHAMTNLLTKSLDITAIVAYNDYMAAGAMAVLDQNGIDVPEKASIIGFDDGLIARFVSPSLTTIRYPIEMMADRAAQLALALSRGEQPEDETIVFSPTLVRRNSVDKH
>WP_004396547 5013_GalRS_999 GalRS
MATIKDVAKAAGVSVATVSRVLNKSPKASQASIHAVTEAMNALGYRPNAAARALVSQSTKTMGVLVSDVSDPFFGILVKAVDTIARANGKHILIGNGYHNPNDERQALELLINNRCDALVVHAKGLSDEELIGYAKEVKGMVLINRYIPELAERCISLDNRKGAFLATEYLLRHGHRKIACIASSQDIEDTDERLQGYQAALSDYGIELPKSYIEYGHPNSDGGELAMTNLLAKSLEITGVVAYNDYMAAGALVTLEQNGIEVPNQISIIGFDDGLIARFVHPSLTTIRYPIEMMAERAAHLALALSRDDVIEEETAIFTPTLVRRNSVERC
>YP_003285294 1718_GalRS_3 GalRS
MATIKDVAKEAGVSVATVSRVINKSPKASQSSVESVTKAMSKLGYRPNAAARALVSQSTNTMGVLVSDVSDPFFGTLVKSVDNIARENGKHILIGNGYHNPDDERQALELLINSRCDAIVIHSKGLSDEDLIGYAQEVKGMVLINRHIPELAERCISLDNRKGAFLATEYLIRHGHRKIACIASSHDIEDTDERLQGYQAALKEHGIELSKSYIEYGEPNSDGGEVAMTNLLTKSLEITGVVAYNDYMAAGALAALNQNGIDVPSKVSMVGFDDGLIARFVHPSLTTIRYPIEMMAERAARLALALSRDEKIEDETIIFSPTLVRRNSVERC
>NP_798772 1772_GalRS_3 GalRS
MATIKDVAKEAGVSVATVSRVINKSPKASQSSVESVTKAMRKLGYRPNAAARALVSQSTNTMGVLVSDVSDPFFGTLVKSVDNVARENGKHILIGNGYHNPEDERQALELLINSRCDAIVIHSKGLSDEELIGYAQEVKGMVLINRHIPELAERCISLDNRKGAFLATEYLIRHGHRKIACIASSHDIEDTDERLQGYQAALKEHGIELSKSYIEYGEPNSDGGEVAMTNLLTKSLEITGVVAYNDYMAAGALAALDQNGIDVPSKVSMVGFDDGLIARFVHPSLTTIRYPIEMMAERAARLALALSRDEKVEDETIIFSPTLVRRNSVERC
>WP_009843021 137_GalRS_3 GalRS
MATIKDVAKEAGLSVATVSRVINKSPKASQSSVDAVTKAMSKLGYRPNAAARALVSQSTNTMGVLVGDVSDPFFGTLVKSVDNVARENGKHILIGNGYHNPEDERQALELLINSRCEAIVIHSKGLSDEELIDYAKEVKGMVLINRHIPELAERCISLNNRKGAYLATEYLIRHGHSKIACIASSHGIEDTDERLQGYQTALKDHDIELSKSYIEHGEPNSDGGETAMTNLLTKSLAITGVVAYNDYMAAGALAALDQNGIDVPEKVSMVGFDDGLIARFVNPSLTTIRYPIEMMAERAARLALALSRDEQVEDDTIIFSPTLVRRNSVDRL
>YP_001446500 134_GalRS_3 GalRS
MATIKDVAKEAGVSVATVSRVINKSPKASQSSIDAVTQAMSKLGYRPNAAARALVSQSTNTMGVLVGDVSDPFFGTLVKSVDNVARENGKHILIGNGYHNPEDERQALELLINSRCEAIVIHSKGLSDEELIGYAKEVKGMVLINRHIPELAERCISLDNRKGAYLATEYLIRHGHTKIACIASSHDIEDTDERLQGYQAALKDHDIELSKSYVEYGEPNSDGGETAMTNLLTKSLAITGVVAYNDYMAAGALAALDQNGIDVPEKVSMVGFDDGLIARFVNPSLTTIRYPIEMMAERAARLALALSRDEQVEDDTIIFSPTLVRRNSVDRL
>WP_006959777 5014_GalRS_999 GalRS
MATIKDVAKEAGVSIATVSRVINKSPKASQSSVDSVTKAMDKLGYRPNAAARSLVSQSTNTMGVLVSDVSDPFFGTLVKAVDTVAHEHGKHILIGNGYHDAEQERKAIELLINNRCDALVIHAKGLSDEELIGYAKEVKGMVIINRHIPQLAERCISLDNHKGAYLATEYLIRHGHTKIACVASNHGIEDSQQRVEGYLAALRDHNIELPSSYIEYGEPNNDGGEIAMTNLLTKSLEITGVVAYNDYMAAGALSVLDENGIQVPQQVSMMGFDDGLIARYVHPRLSTVRYPIQMMADKAARLALSYARQEPADNDTIIFSPTVVRRNSVERL
>WP_004413038 5019_GalRS_999 GalRS
MATIKDVAREAGVSIATVSRVINKSPKASKASVESVTKAMTQLGYRPNAAAKALVSQSSNTIGVLVSDVSDPFFGTLVKSVDSVAHEHGKHILIGNGYHDPEQERQAIELLINNRCEALVIHSKGLSDAELLGYAKEVKGLVIINRHIAEIAERCISLDNYKGAYLATEYLIRHGHKKIACVASSHNIEDSNQRVEGYLAALRENNISLPDNYIEYGEPDSDGGEVAMTNLLTKSVDITAVVAYNDYMAAGALSVLDENGLKVPEQISMMGFDDGLIARYVSPRLTTIRYPIAMMAERAAHLALNLAKAEQTSSDAMVFTPTLVRRNSVEKVSN
>WP_008081302 5079_GalRS_999 GalRS
MATIKDVAREAGVSIATVSRVINHSPKASKASIQSVTQAMAKLGYRPNAAAQALVSQNSNTVGVLVGDVSDPFFGTLVKAVDNVAHEHGKHILIGNGYHRAEEERKAIELLINNRCDALVIHSKGLTDEELIKYANEVKGMVLINRHIPELSERCISLDNRQGAYLATEYLIRHGHRKIACIASSHDIEDARDRVEGYLAALKEHDIDLPKSYIEYGEPNSDGGEVAMTNLLTKSLTITGAVAYNDYMAAGALAVLDENGIVVPDQVSMLGFDDGLIARYVHPRLTTIRYPIEMMAERAARLALKLAKSEPAEDEAIVFTPTLVRRNSVDKI
>WP_006877865 5078_GalRS_999 GalRS
MATIKDVAKEAGVSIATVSRVINKSPKASKASIESVTKAMAKLGYRPNAAAKALVSQSSNTVGVLVGDVSDPFFGTLVKAVDNVAHEHGKHILIGNGYHAPEEERKAIELLINNRCDALVIHSKGLSDQELIGYAKEVKGLVIINRYIEEIAERCIALDNFKGAYLATEYLIRHGHSKIACVASAHQIEDSTQRIEGYLAALKDNDIQLPASYIERGEPNNDGGEVAMTNLLTKSLEITGVVAYNDYMAAGALSVLDENGIKVPDQISMMGFDDGLIARYISPRLTTIRYPIAMMAERAARLALKLAKQETPNDEAMMFTPTLVRRNSVDKIAK
>GAL50135	Citrobacter_farmeri_gtc_1319	galR	transcriptional repressor GalR
MATIKDVARLAGVSVATVSRVINDSPKASEASRLAVTSAMESLSYHPNANARALAQQSTETIGLVVGDVSDPFFGAMVKAVEQVSYNTGNFLLIGNGYHNEQKERQAIEQLIRHRCAALVVHAKMIPDADLASLMKQIPGMVLINRILPGFEQRCVALDDRYGAWLATRHLIQQGHTRIGYLCSNHSISDAEDRLKGYYDALEESHLPVNDRLVTFGEPDESGGEQAMTELLGRGRNFTAVACYNDSMAAGAMGVLNDNGVEVPAEISLIGFDDVLVSRYVRPRLTTVRYPIVTMATQAAELALALAKKHPLPDVTHVFSPTLVRRHSVTTPVDPGNASSNE
>EWG69639	Enterobacter_sp_dc1	galR	Galactose operon repressor
MATIKDVARLAGVSVATVSRVINDSPKASDASRQAVQTAMESLNYHPNANARALAQQSTETIGLVVGDVSDPFFGAMVKAVEQVSYQTGNFLLIGNGYHNEQKERQAIEQLIRHRCAALVVHAKMIPDAELIHLMKQMPGMVIINRIIPGFEKRCVALDDRYGAWLATRHLIQQGHTRIGYLCSNHPISDAEDRLQGYYDALRENGLPCNDRLVAYGEPDESGGEQAMTELLGRGRNFTAVASYNDSMAAGAMGVLNDNGIEVPAEISLIGFDDVLVSRYVRPRLTTVRYPIITMATQAAELALALAEQRQPPDITHLFSPTLVRRHSVASPAEAQSE
>EGT77757	Haemophilus_haemolyticus_m19107	galR	HTH-type transcriptional regulator galR
MSTIHDVAELAHVSIATVSRVVNQHPSVSEDTRLAVKQAIEQLNYQPDANAKALAIQNTDTIGVVVTDVTDSFFAILVKAVDKVAEAHHKTILIGIGYHHAEKEREAIDTLLRKRCSCLVVHSKALSDDELSHYLKTVPGMVIINRVIQGYENRCVSLDNKKGTYLATEMLIRCSHKHIAYIGSNHAIFDEIERRDGYLTALKDHNYPIVEHAITHNSPDFEGGEKAMIDLLSYNKDLTAVVAYNDSMAAGAISVLNENNISVPSQFSIIGFDDMPIARYLIPKLTTIRYPIDLMATYAANLALSLVDNEVRTPSTIQFNPTLVRRFSVESI
>BAK13703	Pantoea_ananatis_aj13355	galR	HTH-type transcriptional regulator GalR
MCARFSVTLVRCVNVSPKSGNRMATIKDVARLAGVSVATVSRVINNSPKASDSSRQAVSQAMESLQYHPNANARALAQQSTETLGLVVGDVSDPFFGAMVKAVDEVAGQTGNFLLIGNGYHNEQKERQAIEQLMRHRCAALVVHAKKIPDSELEVLMKQMPGMVLLNRLLKGFEKRCIALDDRYGAWLATRHLIQLGHQNIAFICSTHTISDAEDRLQGYYDALQEHGLPCNDRLVAWGEPDEVGGEQAMTELLGRGKNFSAVACYNDSMAAGALAVLSDNGVQVPEEMSLIGFDDVLVSRYVRPRLTTVRYPIVTMAQQAAELALALAHQQPLPEVTNMFSPTLVRRHSVGGPATSS
>CCC31667	Salmonella_bongori_nctc_12419	galR	galactose operon repressor
MATIKDVARLAGVSVATVSRVINDSPKASEASRLAVTSAMESLSYHPNANARALAQQATETLGLVVGDVSDPFFGAMVKAVEQVAYHTGNFLLIGNGYHNEQKERQAIEQLIRHRCAALVVHAKMIPDADLASLMKQIPGMVLINRILPEFEHRCVALDDRYGAWLATRHLIQQGHTRIGYICSNHTISDAEDRLKGYYDALAESHIPANDRLVTFGEPDESGGEQAMTELLGRGRNFTAVACYNDSMAAGAMGVLNDNGVGVPGEVSLIGFDDVLVSRYVRPRLTTIRYPIVTMATQAAELALALAGKCPTPEITHVFSPTLVRRHSVSPLTDTGHLSTTD
>AHM72347	Yersinia_enterocolitica_lc20	galR	Galactose operon repressor
MATIKDVAKLAGVSVATVSRVINNSPKASETSRKAVGDAMEQLQYHPNANARALAQQSTETVGMIVSDVSDPFFGSMVKAVEQVAYATGNFLLIGNGYHDEEKERQAIEQLIRHRCAALVVHAKKLSDEELTSLMEQIPGMVLINRTLPGFETRCVALDDRYGAWLATRHLIQQGHKRIAIICSNHQISDAIDRLQGYLDALEEFGLPVDDRLISYGTPDEIGGEQAMTDLLGRGKHFTAVTCYNDSMAAGALSVLSDNSIDVPQEISLIGFDDVLISRYLRPRLTTIRYPVVAMATQAAQLALALANNTPLPEITNMFSPTLVRRHSVASPQAPTDD
>CCN62084	Vibrio_nigripulchritudo_mada3029	galR	HTH-type transcriptional regulator galR (Galactose operon repressor)
MATIKDVAKAAGVSVATVSRVINRSPKASQKAIESVSQAMAQLGYRPNANARALVSQSTNTMGVLVSDVSDPFFGTLIKAVDDVAHTRGKHLLIGNGYHNADEEREAIELLVNSRCESLIIHAKGLTDEELLSYTKEVPGMVLINRHIPAIAHRCIALDNYKGAYLATEYLIRHGHKNIACISSSHHIEDVDARVSGYLAALRDHNIELSDRYIVHRNPDSEGGEDAMTHLLTQSLPISAVFAYNDYMAAGAMSILEENGLDVPENVSMIGFDDGPIAKYLSPKLTTIRYPIQMMAEQAARLSLALADGEKIDSESVVLSPTLVRRNSVDKVRD
>GAL56612	Escherichia_vulneris_nbrc_102420	galR	gal operon transcriptional repressor
MATIKDVAKLAGVSVATVSRVINSSPKASDASRQAVQSAMASLNYHPNANARALAQQSTETLGLVVGDVSDPFFGAMVKAVEQVAYHTGNFLLIGNGYHNEQKERRAIEQLMRHRCAALVVHAKSIPNEELAALMDQMPGMVLINRILPGYEQRCVALDDRYGAWLATRHLIQQGHTKIGYLCSNHAISDAEDRLQGYYDALRENGLPCNDRLVTWGEPDESGGEQAMTELLGRGRHFTAVACYNDSMAAGAMGVLNDNGIEVPGEISLIGFDDVLISRYVRPRLTTVRYPIITMATQAAELALALAKEQPLPEITHLFSPTLVRRHSVGTPQES
>AGE19740	Serratia_marcescens_ww4	galR	DNA-binding transcriptional repressor
MATIKDVARLAGVSVATVSRVINNSPKASEGSRTAVQAAMEQLQYHPNANARALAQQSTETLGLIVSDVSDPFFGAMVKAVEQVAYATHNFLLIGNGYHDAEKERQAIEQLVRHRCEALVVHAKRLSDQELCGWMQQIPGMVLINRTLPGFETRCVALDDRYGAWLATRHLIQQGHQRIAIICSTHQISDATDRLQGYLDALREHGIAVDEKLIAYGEPDEIGGEQAMTELLGRGRSFSAITCYNDPMAAGALSVLSDNSVDVPGEISLIGFDDVLISRYLRPRLTTIRYPIVAMATQAAELALALANRQPLPEITNMFSPTLVRRHSVATLNNAHEQP
>GAB51419	Escherichia_hermannii_nbrc_105704	galR	gal operon transcriptional repressor
MATIKDVARLAGVSVATVSRVINASPKASEASRAAVQSAMEQLNYHPNANARALAQQTTETVGLVVGDVSDPFFGAMVKAVEQVAYHTGNFLLIGNGYHNEQKERQAIEQLIRHRCAALVVHAKMLPDSELIPLLKQIPGMVLINRIVPGFEQRCIALDDRYGAWLATRHLIQQGHSRIGYICSTHAISDAEDRLQGYYDALKEHGLPINDRLVTFAEPDESGGEQAMTELLGRGKHFTAVACYNDSMAAGAMGVLNDNGIDVPNEISLIGFDDILISRYIRPRLTTVRYPIVTMATQAAELALALAQNQTPSEVTHLFSPTLVRRHSVAAISES
>GAB81673	Shimwellia_blattae_dsm_4481_nbrc_105725_gca_000327265_1	galR	gal operon transcriptional repressor
MATIKDVARLAGVSVATVSRVINSSPKASEASRIAVSSAMEQLNYHPNANARALAQQNTETIGLVVSDVSDPFFGAMAKAVEQVAYRTGNFLLIGNGYHNEQKERQAIEQLMRHRCSALVVHTKMIPDADLIPLLKQIPGMVLINRIVPGYEQRCVALDDRYGGWLATRHLIQQGHRQIGFVCSNHPISDAEDRLQGYYDALEEHGLPRNQRLVTFGEPDETGGEQAMTELLGRGIPVTAVACYNDSMAAGVMGVLSDNGIDVPGKISLIGFDDILVSRYVRPRLTTIRYPIVTMATQAAELALALAEHLPEPPTTHLFSPTLVRRHSVMPPLEG
>AHF75926	Sodalis_sp_hs1	galR	DNA-binding transcriptional regulator
MATIKDVARLAGVSVATVSRVINHSPKTSDGSRQAVMQAMEQLQYHPNANARALAQQSTETLGLIVADVSDPFFGAMVKAVEQVAYQTGNFLLIGNGYHILDKERQAIEQLIRHRCAALVVHAQMIPADELNTLMAHMPGMVLINRILPDYADRCVALDDRYGAWLATRHLIQMGHQRIAFICSSHSIPDSVDRLRGYRDALEEFHIELDEKLIAYGEPDEVGGEQAMTELLGRGRNFTAIACYNDSTAAGAMAVLSDNGIEVPQDMSLVGFDDVLISRYLRPRLTTIRYPVVAMATQAAQLALALANGEPLPEVTNMFSPTLVRRHSVAPPAA
>EST58187	Proteus_hauseri_zmd44	galR	galactose operon repressor
MATIKDVAKEAGVSVATVSRVINNSPKASQASIETVNAAMQKLGYRPNAAARALVSQSTQTLGVLVHDVSDPFFGTLVKAVDNVARQSGKHILVCNGYHDAQDERQSIELLINSRCDGLVIHSKALSDEELLAYAHEVKSMVLINRFIPDIAERCVALDNYKGAWMATEHLIRQGHTKIAYISSTHHIEDTTQRLAGYKAALEANNISLPESYIEYGEPEGEGGEKAMMHLLTKSIDFTAVVTYNDFMAAGALSVLDENEIPVPEKISVIGFDDVLIARYIHPRLTTVRYPVQMMAEQAATLAIRLSKGEVLEQKQRIFSPTLVQRNSVFNLSHLS
>KFL99200	Haemophilus_parainfluenzae_atcc_33392_gca_000746485_1	galR	HTH-type transcriptional regulator GalR
MKVTAFNFIQIYYDNYHEKMNESPVMPTIRDVAELACVSVATVSRVINHSPSVSEKTRYSVQRAMEVLNYQPNANAQALAVQNTDTIGVVVTDVTDPFFAILVKSVDKVAEEHQKTILIGIGYHHAEKEREAIDTLLRKRCSCLVVHSKALSDEELRHYLENVPGMVVINRVIAGYENRCVSLDNRQGTYLATEMLIRYGHKHIAYIGSNHGILDETERKEGYLEALEAHNFPIVEQAIVHNSPDFEGGEKAMIDLLSYNSNLTAVVAYNDTMAAGAISVLNENNIKVPKQFSIVGFDDMPIARYLIPKLTTIRYPIDLMANYAAKLALSLVDSSIITPTVVQFNPTLVRRFSVENTMKP
>EGV05471	Haemophilus_pittmaniae_hk_85	galR	HTH-type transcriptional regulator GalR
MATIRDVAQLANVSVATVSRVLNNYHSVSDKTRLTVQAAMAQLNYQPNANAQALAVQNTDTIGVVVTDVTDAFFAILVKAVDKVAEEHQKTILIGIGYHQAEKEREAIDTLLRKRCSCLVVHAKALSDEELSEYLRSQPGMVIINRVIRGFESRCVSLDNRQGTYLATEMLIRLGHRKIAYIGSNHEILDESERCQGYLDALKANHLPVTEQAIVHHSPDFEGGEQAMIDLLSYNKALTAVVAYNDSMAAGAISVLNENNINVPKQFSIVGFDDMPIARYLIPKLTTIRYPIDLMASYAARLALSLVNEEIKTPSVVQFNPTLVRRFSVGNAPEL
>AGE17350	Serratia_marcescens_ww4	galS	DNA-binding transcriptional repressor
MPPVHPITIRDVAKRAGVSVATVSRVLNHSALTSKETREQVLQAVADLGYRPNANAQALATQSSDTLGVVVMDVSDPFFGALVKAVDTVAQKHHKYLLIGNSYHQADKERHAIEVLIRQRCNALIVHAKALSDAELIGFLEQVPGMVLINRIIPGYEPRCVGLDNVCGAEMAMRLLLSQGHRRIGYLGSNHPIEDGPLRQQGYAQAMAAAGLATPDNWRAYGSPDLQGGEAAMVELLGRNLQLSAVFAYNDAMAAGAMAVLKENGITVPQHFSLIGFDDIPIARYTSPKLTTVRYPIVSMATLATELALQGAAGLAEPQAAHLFMPTLVRRHSVAPWQSEATVTL
>CCC31065	Salmonella_bongori_nctc_12419	galS	mgl repressor and galactose ultrainduction factor
MITIRDVARQAGVSVATVSRVLNNSALVSPDTRDSVMQAVTLLGYRPNANAQALATQVSDTIGVVVMDVSDAFFGALVKAVDQVAQHHQKYVLIGNSYHEAEKERHAIEVLIRQRCNALIVHSKALTDRELGDFMDQIPGMVLINRIVPGYAHRCVCLDNVSGARMATRMLLNNGHQRIGYLASSHRIEDDAMRREGWLNALHEQGISASESWIGTGTPDMQGGESAMVELLGRNLQLTAVFAYNDNMAAGALTALKDNGIAIPLHLSIIGFDDIPIARYTDPQLTTVRYPIASMAKIATELALQGAAGTLDITATHCFMPTLVRRHSVALRQNAVLITN
>EHU00227	Pantoea_stewartii_subsp_stewartii_dc283	galS	DNA-binding transcriptional repressor
MITIRDVARQAGVSVATVSRVLNNSSAVTAETRDVVLQAVDALGYRPNANAQALATQVSDTIGVVVMDVSDPFFGALVKAVDTVAQRVQKHVLISNSWHQEEKERHAIEVLIRQRCNALVVHAKTLSDAELAGFMSQVPGMVVINRSIPGYEARCVSLDNVTGALMASRMLLQQGHSRIGYLCSSHPIEDVDQRREGWLQAMAEQGIRPQESWIASAEPHMQGGEAAMVELLGRNLNLSAIFAYNDGMAAGALTALKDNGIQVPHHFSVVGFDDIPVSRYTDPQLTTVRYPIVSMAKLATELALQGAAGCLDTTAKHIFMPTLVRRHSVAQKQSVESVTNSGDSAM
>GAB50589	Escherichia_hermannii_nbrc_105704	galS	LacI family transcriptional regulator GalS
MITIRDVARQAGVSVATVSRVLNNSALVSPETRELVLQAVSQLGYRPNANAQALASQVSDTIGVVVMDVSDPFFGALVKAVDTVAQQHQKYVLIGNSYHEAEKERHAIEVLIRHRCNALIVHAKELPDDELAQFMDQIPGMVLINRIVPGYEHRCVGLDNITGAMMATRMLQSNGHQRIGYLASSHAIEDNDHRREGWLRALAEQGVTAPESWVGTGSPDMQGGEAAMVELLGRNLQLTAVFAYNDGMAAGALTALKDNGIAVPQHLSLIGFDDIPMARYTDPQLTTVRYPIVSMARLATELALQGAQGQLDHSANHCFMPTLVRRHSVTARQIVAPITSL
>GAL57403	Escherichia_vulneris_nbrc_102420	galS	LacI family transcriptional regulator GalS
MITIRDVARRAGVSVATVSRVLNNSAMVSPDTREAVMKAVAQLGYRPNANAQALATQVSDTIGVVVMDVSDAFFGALVKAVDTVAQQHQKYLLIGNSYHEAEKERHAIEILIRQRCNALIVHSKALSDEELAGFMEQIPGMVLINRVVPGYAHRCVALDNVSGAVMATRMLLAQGHQRVGYLGSSHQIEDNDLRQQGWRQALAERDIHAPEGWVGVGAPDMQGGEAAMVELLGRNLHLTAVFAYNDSMAAGALTALKDNGIAVPQHLSLIGFDDIPIARYTDPQLTTVRYPIASMARLATELALQGAAGAQDLAATHCFMPTLVRRHSVAQRQTVAPITNL
>EIJ73835	Haemophilus_haemolyticus_hk386	galS	HTH-type transcriptional regulator GalS
MSTIHDVAELAHVSIATVSRVVNQHPSVSEDTRLAVKQAIEQLNYQPNANAKALAIQNTDTIGVVVTDVTDSFFAILVKAVDKVAEAHRKTILIGIGYHHAEKEREAIDTLLRKRCSCLVVHSKALSDDELSHYLKTVPGMVIINRVIQGYENRCVSLNNKKGTYLATEMLIRCGHKHIAYIGSNHAIFDEIERRDGYLTALKDHNYPIIEHAITHNSPDFEGGEKAMIDLLSYNKDLTAVVAYNDSMAAGAISVLNENNISVPSQFSIIGFDDMPIARYLIPKLTTIRYPIDLMATYAANLALSLVDNEVRTPSTIQFNPTLVRRFSVESI
>GAL47908	Citrobacter_farmeri_gtc_1319	galS	transcriptional regulator GalS
MITIRDVARQAGVSVATVSRVLNNSALVSPDTREAVMKAVTLLGYRPNANAQALATQVSETIGVVVMDVSDAFFGALVKAVDMVAQQHQKYVLIGNSYHEAEKERHAIEVLIRQRCNALIVHSKALSDRELGEFMDQIPGMVLINRIVPGYAHRCVCLDNISGAKMATRMLLNNGHQRIGYLASSHRIEDDVMRREGWSSALKEQGIVPPESWIGTGSPDMQGGEAAMVELLGRNLQLTAVFAYNDNMAAGALTALKDNGISIPLHLSIIGFDDIPIARYTDPQLTTVRYPIASMAKLATELALQGAAGTLDLSATHCFMPTLVRRHSVAVRQNAAAITN
>AHF74354	Candidatus_sodalis_pierantonius_str_sope	galS	DNA-binding transcriptional regulator GalS
MTTIRDVARLAGVSVATVSRVLNDSASASKQARERVLSAVFQLGYRPNANAQALANQSSDTIGVVVMDVSDPFFGALVKAVDDVAQRHRKNVLISNSYHQADKERHAIEVLIRQRCSALVVHAKMLSDEELIAFMQSEPGMVLVNRIVPGYEHRCVGLDNVAGALMATRMLLKQGHRNIGYIGSNHDIEDQHQRRQGYLLAMNEAGIKPQQSWQVRADPYLHGGEQAMVELLGRNQQLSAVFVYNDSMAVGALATLKENVITVPAHFSVIGFDDLPMSRYTSPHLTTVRYPVCMMAVAATELALKGTAGQLDQSQTHLYMPTLVRRHSVAPRQTVTAIAASSQDEI
>EIJ31819	Haemophilus_parainfluenzae_hk2019	galS	HTH-type transcriptional regulator GalS
MKVTAFNFIQIYYDNYHEKMNESPVMPTIRDVAELACVSVATVSRVINHSPSVSEKTRYSVQRAMEVLNYQPNANAQALAVQNTDTIGVVVTDVTDPFFAILVKSVDKVAEEHQKTILIGIGYHHAEKEREAIDTLLRKRCSCLVVHSKALSDEELRHYLENVPGMVVINRVIAGYENRCVSLDNRQGTYLATEMLIRYGHKHIAYIGSNHGILDETERKEGYLEALEAHNFPIVEQAIVHNSPDFEGGEKAMIDLLSYNSNLTAVVAYNDTMAAGAISVLNENNIKVPKQFSIVGFDDMPIARYLIPKLTTIRYPIDLMANYAAKLALSLVDSSIITPTVVQFNPTLVRRFSVENTMKP
>EJP28475	Haemophilus_sputorum_hk_2154	galS	HTH-type transcriptional regulator GalS
MTTIRDVAELAQVSVATVSRVLNHHSAVSNKARVAVESAMAQLNYQPNANAQALAVQSTDTIGVVVTDVTDPFFAILVKAVDHVAEEYNKTILIGIGYHHADKERKAIDTLLRKRCGSMVVHSKALSDDELRQYLSQHEGMVIINRVIKGFEHRCVSLDNRQGTYLATEMLIQHGHQNIAYIGSNHKILDEFERESGYLQALKAHNLPVLDQSMVHHTPDFEGGEKAMIDLLSYNKNLTAIVAYNDSMAAGAISVLHENNIAVPSQCSIIGFDDMPIARYLIPKLTTIRYPIDLMANYAAKLALSLAHKEIKPPPFIQFNPTLVRRFSVEAYR
>EIF41341	Haemophilus_parainfluenzae_hk262	galS	HTH-type transcriptional regulator GalS
MPTIRDVAELACVSVATVSRVINHSPSVSEKTRYSVQRAMEVLNYQPNANAQALAVQNTDTIGVVVTDVTDPFFAILVKSVDKVAEEHQKTILIGIGYHHAEKEREAIDTLLRKRCSCLVVHSKALSDEELRHYLENVPGMVVINRVIAGYENRCVSLDNRQGTYLATEMLIRYGHKHIAYIGSNHGILDETERKEGYLEALEAHNFPIVEQAIVHNSPDFEGGEKAMIDLLSYNSNLTAVVAYNDTMAAGAISVLNENNIKVPKQFSIVGFDDMPIARYLIPKLTTIRYPIDLMANYAAKLALSLVDSSIITPTVVQFNPTLVRRFSVENTMKP
>AFJ45893	Shimwellia_blattae_dsm_4481_nbrc_105725_gca_000262305_1	galS	transcriptional regulator protein GalS
MPTMKDVAALAGVSTATVSRVINQNAWVEPATRERVEKAMRELNYRRNAAAMALATRSGAMLGLLTGNLADPFFARLARGVEEVARSQGVRLMVSSGGHQASMEKAGLDFLINQGCEAIVVHASRLADDELLRYAAHTPAMVVVNRYIAALSHRCVWLDNRNAAYKATRHLLDRGHRCIACVTADLPIDDRQQRLAGYQQALREAGVTPQPGWVISVPFNEEGGERAARQLLESPSPFSAVFTFNDVMAAGIMRVLHQHGVQLPQQLSLVGFDDVVLARYLYPALTTVHYPVERMARRATQLALQLADNGTPKPGHNGFCAELVLRDSVVTLAHGNRK
>GAL39257	Citrobacter_freundii_nbrc_12681	galS	transcriptional regulator GalS
MVTIRDVARQSGVSVATVSRVLNNSALVSPDTREAVMKAVTQLGYRPNANAQALATQVSDTIGVVVMDVSDAFFGALVKAVDMVAQQHQKYVLIGNSYHEAEKERHAIEVLIRQRCNALIVHSKALSDRELAEFMDQIPGMVLINRLVPGYAHRCVCLDNISGAKMATRMLLNNGHQRIGYLASSHRIEDDTMRKEGWLTALKEQGIVAAESWVGTGSPDMQGGESAMVELLGRNLQLTAVFAYNDNMAAGALTALKDNGIAIPLHLSIIGFDDIPIARYTDPQLTTVRYPIASMAKMATELALQGAAGTLDPQATHCFMPTLVRRHSVALRQNAAPITNL
>AEW74493	Enterobacter_cloacae_ecwsu1	galS	HTH-type transcriptional regulator galS
MVNMITIRDVARQAGVSVATVSRVLNNSALVSPDTREIVMKAVTQLGYRPNANAQALATQVSDTIGVVVMDVSDAFFGALVKAVDVVAQQHQKYVLIGNSYHEAEKERHAIEVLIRQRCNALIVHSKALSDDEISGFMEQIPGMVLINRIVPGYAHRCVGLDNVSGAMMATKMLINNGHQRIGFLASSHHIEDDELRREGWQNALKEQGITPSESWVGTGTPDMQGGEAAMVELLGRNLQLSAVFAYNDNMAAGALTALKDNGIAVPQHLSLIGFDDIPIARYTDPQLTTVRYPIASMAKLATELALQGAAGLLDPGATHCFMPTLVRRHSVAARQIVVPITN
>AAZ88857	Shigella_sonnei_ss046	galS	mgl repressor
MSELDYRPNANAQALATQVSDTIGVVVMDVSDAFFGALVKAVDLVAQQHQKYVLIGNSYHEAEKERHAIEVLIRQRCNALIVHSKALSDDELAQFMDNIPGMVLINRVVPGYAHRCVCLDNLSGARMATRMLLNNGHQRIGYLSSSHGIEDDAMRKAGWMSALKEQDIIPPESWIGTGTPDMPGGEAAMVELLGRNLQLTAIFAYNDNMAAGALTALKDNGIAIPLHLSIIGFDDIPIARYTDPQLTTVRYPIASMAKLATELALQGAAGNIDPRASHCFMPTLVRRHSVATRQNAAAITNSTNQAM
