# Supplementary material for: ASPEN, a methodology for reconstructing protein evolution with improved accuracy using ensemble models
Source: eLife. 2019 Oct 17;8:e47676. doi: 10.7554/eLife.47676 (PMC6797483; doi:10.7554/eLife.47676)
Supplement: Supplementary file 1. [file elife-47676-supp1.zip › LacI_sequences_by_orthoset/gntR.fasta]

>WP_004728476 5099_GntR_999 GntR
MQRKTRPTLQDIADQVGITKMTVSRYLRDPNSVAQKTQEKIAAVIEELGYIQNRVPAILSKSSSRAIGIILPSLSNQVFAHLVQGIEAVTKAAGYDTLIAHTGYSAKEEEEKIAALLSYRVDGLILTETNHTDRTLQMLNSAGIPVVETMEIPERPIDMAVGLDHEQTSYEVVQTMIARGKTHIVYLGARLDTRTRLRMKGYERAMYDAGLTPLQVSTGEHSSFTLGGALLEKALRDEPQLDAIFCTNDDVAIGAMMYCAHKGIAVPEQIGVVGYNALDIGQAIIPKLTSVETPRYDIGKKSAELLLAALAGDVVEQKVFDLGYRLTEGDSL
>WP_004394393 5100_GntR_999 GntR
MHKKNRPTLQDIADQVGITKMTVSRYMRDPNSVAQVTQQKIAAVVEQLGYIHNRVPAIMSKSSSRAIGIILPSLSNQVFAHLVQGIEEVTQAAGYDTLIAHTGYNPQVEEDKIAAFLSYRVDGLILTETNHTERSRQMLKSAGIPVVETMEIPTQPIDMAVGLDHEQISYQVVQQMIARGRQQVIYLGARLDTRTQLRRQGYERAMREAGLQPMQVSTGEHSSFTLGGILLQQALQQYPALDGIFCTNDDLAVGAMMYCHHHRIAVPQQIAVVGYNALDIGQAMVPRLTSVETPRLAIGKKSAELLLAALSGQAVEPKVYDLGYRLTHGESW
>WP_005501520 5109_GntR_999 GntR
MSNPKKNRTTLQDIADRVGITKMTVSRYLRNPDAVAEKTRDKIAAAIEALGYIENKAPAMLSKSSSRAIGVLLPSLSNQIFAAFVQGIEAVTNAHGYEILLAHFGYDENEEEQKIASLLSYHVDGLILTESHHTPRTLQMIQTAGLPVVETMEIPAQPIDMAVGLDHVAASYDVVKRMLDSGKRNIAYFGARLDTRTRLRMQGYDNAMQEAGLAPIHMLTEEHSSFSLAETLLARALDAHPDLDGVFCTNDDIATGTLLSALQRGIKVPEQLAVVGYNALDIGQSVRPTLTSVDTPRYEIGKKSAELLLARLKGEPIKEKVIDLGYRITHGESL
>WP_000163089 5110_GntR_999 GntR
MTKKQRATLQDVADQVGVTKMTVSRYLRSPDSVAAATREKIALAVEALGYIENRAPAMLSKSSSKAIGILLPSLSNQIFASFVQGIEAVTKANGYETLLAHFGYDEEEEERKVASLLAYQVDGLILTESHHTKRTLQMIANSGVPVVETMELPVNPIDMAVGMDHVEASYQAVKKIIAAGKRSIAYFGARLDTRTKLRMQGYDRAMQEAGLPIKHVLTGSHSSFSLAAQLLDEAFTRYPDLDGVFCTNDDIAIGTLLVAQQRGIRVPGQLSVVGYNALDIGRTITPKLTSVDTPRYAIGEKSAELLIAALKGERTEESVVDMGYRFTQGDSI
>WP_000163082 1634_GntR_3 GntR
MTKKQRATLQDVADQVGVTKMTVSRYLRSPDSVAAATREKIALAVEALGYIENRAPAMLSKSSSKAIGILLPSLSNQIFASFVQGIEAVTKANGYETLLAHFGYDEEEEERKIASLLAYQVDGLILTESHHTQRTLQMIASSGVPVVETMELPANPIDMAVGMDHVEASYQAVKKIIAAGKRSIAYFGARLDTRTKLRMQGYDQAMQEAGLPIKHVLTGSHSSFSLAAQLLDEALARYPDLDGVFCTNDDIAIGTLLVAQQRGIRVPEQLSVIGYNALDIGRTITPKLTSVDSPRYAIGEKSAELLIAALKDERAEEHIVDMGYRFTAGESV
>WP_000197231 5108_GntR_999 GntR
MTRKQRATLQDVADQVGVTKMTVSRYLRNPDSVAAATREKIALVVEALGYIENRAPAMLSKSSSKAIGILLPSLSNQIFASFVQGIEAVTKANGYETLLAHFGYDEEEEERKIASLLAYQVDGLILTESHHTKRTLQMIANSGVPVVETMELPANPIDMAVGMDHVEASYQAVKKIIAAGKRSIAYFGARLDTRTKLRMQGYDRAMQEAGLPIKHVLTGSHSSFSLAAQLLDEAFARYPDLDGVFCTNDDIAIGTLLVAQQRGIRVPEQLSVVGYNALDIGRTITPKLTSVDTPRYAIGERSAQLLLAALKGERAEEHIVDMGYRFTAGESV
>WP_000163088 5096_GntR_999 GntR
MTKKQRATLQDVADQVGVTKMTVSRYLRSPDSVAAATREKIALAVEALGYIENRAPAMLSKSSSKAIGILLPSLSNQIFASFVQGIEAVTKANGYETLLAHFGYDEEEEERKVASLLAYQVDGLILTESHHTKRTLQMIANSGVPVVETMELPANPIDMAVGMDHVEASYQAVKKIIAAGKRSIAYFGARLDTRTKLRMQGYDRAMQEAGLPIKHVLTGSHSSFSLAAQLLDEAFARYPDLDGVFCTNDDIAIGTLLVAQQRGIRVPEQLSVVGYNALDIGRTITPKLTSVDTPRYAIGERSAQLLLAALKGERAEEHIVDMGYRFTAGESV
>WP_008216016 1124_GntR_3 GntR
MTEQHKKTRTTLQDVADKVGVTKMTVSRYMRNPDSVAAKTRVKIAAVIEEMGYIENKAPAMLSKSSSKAIGILLPSLSNQIFAAFVQGIETVTKENGYETLLAHFSYDAVEEEEKIASLLSYQVDGLILTESHHTPRTLQMIKNSGVSVVETMELPSNPIDMVVGLDHIDASYHVVKRMIEAGKRSIAYFGARLDARTKLRLQGYDKAMHEAGLEPKHVLTEQHSNFSLAEDLLERALADSPDLDGVFCTNDDIAIGTLLIAQQRGIQVPQQLSVVGYNALDIGQTIRPKLTSVDTPRYEIGKKSAELLLTRLKGEPVVETVVDMGYRITDGESV
>NP_932850 1117_GntR_3 GntR
MCEDRIGHNVTSNINDKNLFMAQHNKKPRTTLQDVADQVGVTKMTVSRYMRNPDSVAEKTREKIATAIEQMGYIENRAPAMLSKSSSRAIGILLPSLSNQIFASFVQGIETVTKAHGYETLLAHFSYDELEEERKIASLLSYQVDGLILTESHHTERTLQMIKNAGIPVVETMELPAQPIDMAVGLNHEDASYSVVKRMLASGKRTIVYFGARLDTRTKLRMQGYDRAMREAGLEPKHVLTGEHSSFSLADELLERALVTYPEMDGVFCTNDDIAIGTLLCAQQRGIEVPKQLAIVGYNALDIGQTIRPKLTSVDTPRFQIGEKSAELLLARLRGETLEQNVVDMGYRITAGESV
>NP_760049 1116_GntR_3 GntR
MAQHNKKPRTTLQDVADQVGVTKMTVSRYMRNPDSVAEKTREKIATAIEQMGYIENRAPAMLSKSSSRAIGILLPSLSNQIFASFVQGIETVTKAHGYETLLAHFSYDELEEERKIASLLSYQVDGLILTESHHTERTMQMIKNAGIPVVETMELPAQPIDMAVGLDHEDASYSVVKRMLASGKRTIVYFGARLDTRTKLRMQGYDRAMREAGLEPKHVLTGEHSSFSLADELLERALATYPEMDGVFCTNDDIAIGTLLCAQQRGIEVPKQLAIVGYNALDIGQTIRPKLTSVDTPRFQIGEKSAELLLARLRGETLEQNVVDMGYRITAGESV
>WP_005434608 5112_GntR_999 GntR
MAQQNKKARTTLQDVADKVGVTKMTVSRYMRNPDSVAEKTRVKIAAVIEEMGYIENRAPAMLSKSSSKAIGILLPSLSNQIFASFVQGIETVTKANGYETLLAHFSYDELEEERKIASLLSYQVDGLILTESHHTQRTLQMIKNAGIPVVETMELPEQPIDMAVGMDHEDASYSVVKRMLESGKRTIVYFGARLDTRTKLRMQGYDRAMTEAGLEPKHVLTGDHSSFSLAHDLLERALATYPELDGVFCTNDDIAIGTLLSAQQRGIKVPEQLAVVGYNALDIGQTISPKLTSVDTPRFEIGEKSAELLIARLKGEEQAETKVDMGYQITAGESV
>WP_005430046 1118_GntR_3 GntR
MAQQNKKARTTLQDVADKVGVTKMTVSRYMRNPDSVAEKTRVKIAAVIEEMGYIENRAPAMLSKSSSKAIGILLPSLSNQIFASFVQGIETVTKANGYETLLAHFSYDELEEERKIASLLSYQVDGLILTESHHTQRTLQMIKNAGVPVVETMELPEQPIDMAVGMDHEDASYSVVKRMLESGKRTIVYFGARLDTRTKLRMQGYDRAMIEAGLEPKHVLTGDHSSFSLAHDLLERALATYPELDGVFCTNDDIAIGTLLSAQQRGIKVPDQLAVVGYNALDIGQTISPKLTSVDTPRFEIGEKSAELLIARLKGEEQAETVVNMGYQITAGESVYSL
>YP_001443737 1119_GntR_3 GntR
MAQQNKKARTTLQDVADKVGVTKMTVSRYMRNPESVAEKTRVKIAAVIEEMGYIENRAPAMLSKSSSKAIGILLPSLSNQIFASFVQGIETVTKANGYETLLAHFSYDELEEERKIASLLSYQVDGLILTESHHTQRTLQMIKNAGVPVVETMELPEQPIDMAVGMDHEDASYSVVKRMLESGKRTIVYFGARLDTRTKLRMQGYDRAMIEAGLEPKHVLTGDHSSFSLAHDLLERALATYPELDGVFCTNDDIAIGTLLSAQQRGINVPDQLAVVGYNALDIGQTISPKLTSVDTPRFEIGEKSAELLIARLKGEEQAETVVNMGYQITAGESV
>NP_796437 1121_GntR_3 GntR
MILLWILCLAFGGLSASCVFVIMLHVTLLINHIFMAQQNKKTRTTLQDVADQVGVTKMTVSRYMRNPESVAEKTRVKIAAAIEEMGYIENRAPAMLSKSSSKAIGILLPSLSNQIFASFVQGIETVTKANGYETLLAHFSYDELEEERKIASLLSYQVDGLILTESHHTPRTLQMIKNAGVPVVETMELPPQPIDMAVGLDHEDASYNAVKRMLDAGKRTIVYFGARLDTRTKLRMQGYDRAMNEAGLEPKHVLTGVHSSFSLAHDLLERALKTYPTLDGVFCTNDDIAIGTMLSAQQRGIQVPQQLAVVGYNALDIGQTISPKLTSVDTPRFQIGVKSAELLIARLKGEAQEEKVFDMGYQITSGESV
>WP_005455221 1122_GntR_3 GntR
MAQQNKKTRTTLQDVADQVGVTKMTVSRYMRNPESVAEKTRVKIAAAIEEMGYIENRAPAMLSKSSSKAIGILLPSLSNQIFASFVQGIETVTKANGYETLLAHFSYDELEEERKIASLLSYQVDGLILTESHHTPRTLQMIKNAGVPVVETMELPPQPIDMAVGLDHEDASYNAVKRMLDAGKRTIVYFGARLDTRTKLRMQGYDRAMNEAGLEPKHVLTGVHSSFSLAHDLLERALETYPTLDGVFCTNDDIAIGAMLSAQQRGIQVPQQLAVVGYNALDIGQTISPKLTSVDTPRFQIGVKSAELLIARLKGEAQEEKVFDMGYQITSGESV
>YP_003284592 1120_GntR_3 GntR
MLLVTLLINHIFMAQQNKKTRTTLQDVADQVGVTKMTVSRYMRNPESVAEKTRAKIATAIEEMGYIENRAPAMLSKSSSKAIGILLPSLSNQIFASFVQGIEMVTKANGYETLLAHFSYDELEEERKIASLLSYQVDGLILTESHHTPRTLQMIKNAGIPVVETMELPPEPIDMAVGLDHEDASYTAVKQMLDSGKRTIVYFGARLDTRTKLRMQGYDRAMTEAGLEPKHVLTGDHSSFSLAHDLLERALETHPTLDGVFCTNDDIAIGTMLSAQQRGIQVPQQLAVVGYNALDIGQTISPKLTSVDTPRFKIGEKSAELLIARLKGEAQEEKVVDMGYQITSGESV
>WP_005379123 1123_GntR_3 GntR
MAQQNKKTRTTLQDVADQVGVTKMTVSRYMRNPESVAEKTRAKIATAIEEMGYIENRAPAMLSKSSSKAIGILLPSLSNQIFASFVQGIEMVTKANGYETLLAHFSYDELEEERKIASLLSYQVDGLILTESHHTPRTLQMIKNAGIPVVETMELPSEPIDMAVGLDHEDASYTVVKQMLDTGKRTIVYFGARLDTRTKLRMQGYDRAMTEAGLEPKHVLTGDHSSFSLAHDLLERALEMHPTLDGVFCTNDDIAIGTMLSAQQRGIQVPQQLAVAGYNALDIGQTISPKLTSVDTPRFQIGVKSAELLIARLKGETQEEKVFDMGYQITSGESV
>EEZ84052 5113_GntR_999 GntR
MLLVTLLINHIFMAQQNKKTRTTLQDVADQVGVTKMTVSRYMRNPESVAEKTRAKIATAIEEMGYIENRAPAMLSKSSSKAIGILLPSLSNQIFASFVQGIEMVTKANGYETLLAHFSYDELEEERKIASLLSYQVDGLILTESHHTPRTLQMIKNAGIPVVETMELPSEPIDMAVGLDHEDASYAVVKQMLDTGKRTIVYFGARLDTRTKLRMQGYDRAMTEAGLEPKHVLTGDHSSFSLAHDLLERALEMHPTLDGVFCTNDDIAIGTMLSAQQRGIQVPQQLAVAGYNALDIGQTISPKLTSVDTPRFQIGVKSAELLIARLKGETQEEKVFDMGYQITSGESV
>WP_006069682 1125_GntR_0 GntR
MTMEAKRSRPTLQDIADRVGITKMTVSRYMRNPDSVAQATRDKIAQVVEELGYIHNRTPAMLSKSSSKAIGILLPSLSNQVFSSFAQGVEHVTNLNGYDTLIAHYSYDRDVEEKKIESFLSYQVDGLILTDTNHTERTLQMIKTAGIPVVEAMDLPVNPIDMAVGLDHMQAAYEVVTQMIAKGKRNIAYFGARLDTRTQLRMHGYDKAVTEAGLEPLHVLTKEHSSFALGSTLLDKALLIQPELDGVFCTNDDIAIGTIMACRAKQQRVPEDISVVGFNALDMGKVISPTLASIDTPRFEIGKKSAELLLSALSGAPSEQKVFDMGFTITEGESL
>WP_006228882 1126_GntR_0 GntR
MSTENRKSRPTLQDIADRIGITKMTVSRYMRNPESVAVATREKIAKIVEELGYIQNRAPAMLSKSSSKAIGVLLPSLSNQVFANFAQGIETVTKANGYETLIAHFSYSEEEEESKIAALLSYQVDGLILTSTNHTTRTLQMIKTAGIPIIEAMELPDNPIDMAVGLNHELAAYTVVKEMIEADKYNTVYFGARLDTRTQLRMNGYDRAMQEANLEPVHILTEEHSSFTLGRHLLDRALTEQPNLNGVFCTNDDIAIGTIMACQARGISVPNQISVVGYNALDIGQAMSPKLTSIDTPRFEIGEKSAQLLLSALAGDVIEQKVFDMGFTVTEGESL
>YP_002158627 1128_GntR_0 GntR
MTTDTRKSRPTLQDIADKIGITKMTVSRYMRDPNSVAESTRVKIQAVVEELGYIQNRAPAMLSKASSKAIGVLLPSLSNQVFANFTQGIEAVTNARGYETLIAHFSYSKNIEENKIAALLSYQVDGLILTSSEHTPRTLQMIKTAGIPIIEAMELPENPIDIAVGLNHELAAYTVVNAMLSKGKKHIVYFGARLDTRTQLRMNGYNKAMKEAGLKPVHILTEAHSSFTLGQKLLEQTLNEYPNVDGIFCTNDDIAIGSIMACQEKKIAVPEQISVVGYNSLDIGQAMKPKLTSVDTPLHAIGEKSAQLLLDALAGKSPEQKIFDLGFTITQGESL
>YP_004390816 5146_GntR_999 GntR
MSPTRKRRPTLQDIADQTGVTKMTVSRYLRDPQTVAEGTRERIAAVVEELGYIPNRAPDILSNATSKAIGILIPSLSNQVFSAVIHGIESVTRPAGYQTLLAHYGYSPEREEEQVASLLSYHVDGLILSDSQHTERTRKMIATAGIPVVETMDLPQTPIDMVVGMDHRAAARAMVTEMLHRGRRKVVYLGARLDVRTQLRMEGYYQAMTDFGLTGQHLLTEQSSSFTLGGELLDQALVRYPDLDGLFCTNDDLAVGALLQCQAKWIPVPQQIAIAGCNALDIGHAMTPKLASIATPREAIGREAATMLLARLNGQSQPDTRKDIGFSLYVGESLG
>YP_854819 1129_GntR_0 GntR
MNDTRKRRPTLQDIADLTGVTKMTVSRYLRDPQAVAEGTRERIAAAVEELGYIPNRAPDILSNATSKAIGILIPSLSNQVFSAVVHGIESVTRPAGYQTLLAHYGYSPEREEEQVASLLSYHVDGLILSDSQHTERTRKMIATAGIPVVETMDLPQSPIDMVVGMDHRAAARAMVTEMLHRGRRKLVYLGARLDVRTQLRMEGYYQAMQDFGLSGQHLLTEQSSSFTLGGQLLEQALVRYPDLDGLFCTNDDLAVGALLQCQAKWIPVPQQIAIAGSNALDIGHAMTPKLASIVTPRKEIGRAAATMLLARLNGQPLADTRLDMGFSLYEGDSLG
>YP_001143796 1130_GntR_0 GntR
MNDTRKRRPTLQDIADLTGVTKMTVSRYLRDPHAVAEGTRERIAAAVEELGYIPNRAPDILSNATSKAIGILIPSLSNQVFSAVVHGIESVTRPAGYQTLLAHYGYSPEREEEQVASLLSYHVDGLILSDSQHTERTRKMIATAGIPVVETMDLPQAPIDMVVGMDHRAAARAMVTEMLRRGRRKLVYLGARLDVRTQLRMEGYYQAMADFGLTGQHLLTEQSSSFTLGGQLLDQALVRYPDLDGLFCTNDDLAVGALLQCQAKWIPVPQQIAIAGSNALDIGHAMTPKLASIVTPRKEIGSEAATMLLARLSGQPLPDTRKDMGFSLYVGESLG
>WP_008987798 5145_GntR_999 GntR
MTAKPKHRPTLNDVAKKVGVTKMTVSRYLRDPNSVAEATREKIAVVVDELGYVASRAPDILSNRNSKAIGILLPSLSNQVFASLLQGIESVTKAEGYQTLITHYGYSAEEEEEKIASLLSYHVDGLILTESIHSERSHKMINAAAIPVVETIDLPENPIDMAVGLDHKQAAFDLVSKMIEYGRRHIVYFAARLDRRTQLRSEGYLQAMEANGLTPQIVSTQEHSSFTQGRELMRQALEQFPELDGVFCTNDDLAIGAMMHCQEHNIDIPNRVAIAGYNALDIGKAISPTLASVNTPREEIGAAAATLLLKKLSGKKVTKPIQDIGYSLYLGESLGKPA
>WP_006646274 1131_GntR_0 GntR
MTTKPKHRPTLNDVAKQVGVTKMTVSRYLRDPSSVAESTREKIAVVVEELGYVASRAPDILSNRNSKAIGILLPSLSNQVFASLLQGIESVTQKEGYQTLITHYGYSAEEEEEKIASLLSYHVDGLILTESIHSERSYKMINAAAIPVVETIDLPENPIDMAVGLDHKQAAFDLVSKMIEYGRCNIVYFAARLDRRTQLRCDGYIQAMEAKGLTPRIVSTEEHSSFTQGRELMRQALAQHPELDAVFCTNDDLAIGAMMHCQEHNVAIPNQVAIAGYNALDIGKAISPTLASVNTPREEIGAAAATLLLKKLAGKKVANPIQDIGYSLYLGESLGKPEVESK
>WP_005369398 1132_GntR_0 GntR
MTTKPKHRPTLNDVAKQVGVTKMTVSRYLRDPSSVAESTREKIAVVVEELGYVASRAPDILSNRNSKAIGILLPSLSNQVFASLLQGIESVTKKEGYQTLITHYGYSAEEEEEKIASLLSYHVDGLILTESIHSERSYKMINAAAIPVVETIDLPEHPIDMAVGLDHKQAAFDLVSKMIEYGRCNIVYFAARLDRRTQLRCDGYIQAVEVKGLTPRIVSTEEHSSFTQGRELMRQALAQHPELDAVFCTNDDLAIGAMMHCQEHNVAIPSQVAIAGYNALDIGKAISPTLASVNTPREEIGAAAATLLLKKLAGKKVANPIQDIGYSLYLGESLGKPKVESK
>WP_007153734 1108_GntR_0 GntR
MVKNKRPTLQDIADRVGATKMTVSRCLRGADNVSKPMRERIFAEAEALGYIPNRAPDLLSKSTSHAIGVLLPSLTNQVFADVIKGVESVTEPAGYHLMLSHYGYSAEIEERSLSSLLSYNVDGVILSESQHTDRTLRMLQTAGVPTVEIMDTHSAPFQQAVGFDNVSAARDMVREMIRLGRKRVVYLAVRLDARTLQRQEGYSRAMEEEGLAPVTLRSEQRSSFSVGATLMARILEENPDVDGIFCTNDDVAIGAFFECQRRGIPVPERIAIAGFHGHDVGRVMVPPLASVITPREAVGQRAARELLARLGGAGISEPRIDLGYRIERGGTL
>YP_434711 1070_GntR_0 GntR
MKKRRPTLQDIADQVGATKMTVSRCLRQPELVSEPLRHKIQTAVRELGYIPNRAPDILSKSRSHAIGVLIPSLTNQVFSDVIRGIEQVTESRGYHLMFTHYGYSPELEEQNLANLLAYNVDGVIMSESRHTERALQMIRTAGTPTVEIMDTRSPALDQAIGFDNVQAAYDMTRTLIQRGYRRTAYLSVRLDTRTLQRQEGYQQAMRDAGLAPRTMQYAARSSFSVGAHLMTRILDEMPETDAIFCTNDDVAIGAYFECLRRGIKVPQEMAIAGFHGHDVGQVMTPQLASVLTPRHEMGALAAEALLARLEGQPDFESVIDLGYVISPGGTI
>WP_008044050 1102_GntR_0 GntR
MTGKQKQLRPSLQHVADEVGTTKMTISRYLKDPELVSEALGKKISAALDKVGYIPNKAPGILSKNQSHSIGVLVPSLTNQVFSEVIREIEQVLEQHGYQPMLAHYGYSKDREEDRITTLLSYNVDGLILSESHHTEKVRKMIKVAGIPVVEIMDSVSPPMQQAIGYDNAEASKAMTRRMIDKGYRCIVYLAARMDERTKLKISGYEAAMQGADLEPRVYTTEAASSFSLGGQLLNSAREQYPQMDGIICTNDDLAIGALFECQRQGLRVPEDMAIAGFHNHNFAREVVPRIATVDTPREAVGRIAAEQLIDRLNGKRMSKRIYSLDFTVVDGETI
>YP_001344990 1106_GntR_2 GntR
MTKAKRPTLQDIANHLGITKMTVSRYLRNPDTVAPETQIRIAQAIENFSYIPNKAPNMLSNAKSGAIGVLVPSLTNAVFANVIRGIEQVTDRAGYQTMLAHFGYSIEKEEKRLESLLSYNVDGVILSENIHTERTLKMLEVADIPVIQIMDTSEMSKHQVVGFDNFSAAQSMVETMILRGHENIVYFAVRMDKRTKLKQAGYEKAMEKHGLTPHTISTQAHSSFSLGGELLQQAVKQYPSMDGIFCTNDDLAIGALFECQRLGIGVPEQIGIAGFHGHDVGQSISPQLATVITPRFEIGQIAAQELLNRINGIPYRSAVINLGYDVHLGETL
>YP_001783523 1107_GntR_2 GntR
MPDKRKRPTLQDIASHLGITKMTISRYLRDPRLVAPKTGVRIAEAIEHFGYIPNRAPEILSNAKSKAIGVLVPSLTNHVFADVIKGIENITDQAGYQTMLAHYGYCQEKEEKRIESLLSYNIDGLILSETEHSARTLKMLDVANIPVVEIMDTSEFGLQQVVGFNNIAAAQSMVETMIKRGYKNIVYFSARMDKRTRLKMQGYEQAMKKHQLTPHSLLTEEPSSFTLGAEQLKLALKKHPQIDGIFCTNDDLAIGALFECQRQGIDVPKEIGIAGFHGLNVGLSLTTQIATVRTPRLNIGEVAAKELLNRIEGIVPENYMINLGYNIHLGESI
>WP_013746582 5148_GntR_999 GntR
MNTSHKRPTLQHIADHLGLTKMTISRYLRNPDAVAEETRKKIAAAIEQFGYIPNRAPSMLSNAKSRAIGVLVPSLTNQVFADVIKGIETITDKAGYQTMLAHYGYSLEKEEQRVESLLSYNVDGLILSENHHSEKTLKMIEVANIPVIEIMDSHQLGIQQVIGFDNSVASQAMVETMIQRGHQHIVYFTARMDKRTQLKMQGYETAMKNHKLPAHSLITEQPSSFSLGAELLHQALAQYPQLDGIVCTNDDLAVGALFECQRLGIKVPEQIGIAGFHGHDVGQSMTPQLATVITPRLEIGKRAAEELLNRINGIPQQSSIIDLGYHIHIGESI
>EEF16194 1624_GntR_2 GntR
MMNNKKRPTLQDVADHLGITKMTVSRYLRNPQLVAENTRQKIAQAIELFGYIPNRVPDILSNSKSRAIGVLLPSFTNHVFADVLKGIESVTDAAGYQTMLAHYGYSEHKEEQRIESLLSYNVDGLILSENHHTPRTLKMLEVANIPVIEIMDTHELGLQQTIGFDNVVAAQTMTDTMIARGCQNIVYFSARMDKRTTLKMKGYELAMKKHRLKPRFIATEESSSFTLGGQQLRLALDKYPQMDGIFCTNDDLAIGALFECQRLGIQVPEQIAIAGFHGHDVGRSITPRLASVITPRFEIGKVAAEQLLHRLMQQPPQSHLIDLGYQIYIGESI
>WP_005620979 5140_GntR_999 GntR
MSKHKRPTLQDIAEHLGITKMTISRYLRNPASVAEETGKRIAVAIEQFGYIPNRAPDILSNAKSKALGVLLPSLTNQVFADVLKGIENVTDAAGYQTMLAHYGYSEQKEEQRIESLLSYHVDGLILSENHHSERTLKMLSIAKIPVIEIMDTSEKGQQQAVGFDNIFAAQAMVETMIKRGCRQVVYFSARMDKRTRLKMRGYELGMQKHKLTPYTIATEESSSFTLGARQLHIALEKYPNIDGIFCTNDDLAIGALFECQRLGIKVPQQIAIAGFHGHDIGQSITPQLASVITPRFEIGKVAAEQLLSRLNGGNIQDEVINLGYKIHIGETI
>WP_009874979 1100_GntR_2 GntR
MSKHKRPTLQDIAEHLGITKMTISRYLRNPSSVAEETGKRIAVAIGQFGYIPNRAPDILSNAKSKAIGVLLPSLTNQVFADVLKGIESVTDAAGYQTMLAHYGYSEQKEEQRIESLLSYHVDGLILSENHHSERTLKMLSVAKIPVIEIMDTSEKGLQQAVGFDNIFAAQAMVETMIKRGCRQVVYFSARMDKRTRLKMQGYELAMQKHKLTPYTIATEESSSFTLGARQLHIALEKYPNIDGIFCTNDDLAIGALFECQRLGIKVPQQIAIAGFHGHDVGQSITPQLASVITPRFEIGKVDAQQLLNRINPQTPQDEMINLGYKIHTG
>YP_001969521 1097_GntR_2 GntR
MSKHKRPTLQDIAEHLGITKMTISRYLRNPASVAEETGKRIAVAIEQFGYIPNRAPDILSNAKSKAIGVLLPSLTNQVFADVLKGIESVTDAAGYQTMLAHYGYSEQKEEQRIESLLSYHVDGLILSENHHSERTLKMLSVAKIPVIEIMDTSEKGLQQAVGFDNIFAAQAMVETMIKRGCRQVVYFSARMDKRTRLKMQGYELAMQKHKLTPYTIATEESSSFTLGARQLHIALEKYPNIDGIFCTNDDLAIGALFECQRLGIKVPQQIAIAGFHGHDVGQSITPQLASVITPRFEIGKVAAQQLLNRINHQTPQDEMINLGYKIHTGETI
>EFM89118 5133_GntR_999 GntR
MQNFAKILPLVILQIKHKIILSVKIATYFTKFNPMSKHKRPTLQDIAEHLGITKMTISRYLRNPSSVAEETGKRIAVAIEQFGYIPNRVPDILSNAKSKAIGVLLPSLTNQVFADVLKGIESVTDAAGYQTMLAHYGYSEQKEEQRIESLLSYHVDGLILSENHHSERTLKMLSVAKIPVIEIMDTSEKGLQQAVGFDNIFAAQAMVETMIKRGCRQVVYFSARMDKRTRLKMRGYELAMQKHRLTPYTIATEESSSFTLGARQLHIALEKYPNIDGIFCTNDDLAIGALFECQRLGIKVPQQIAIAGFHGHDVGQSITPQLASVITPRFEIGKVAAQQLLHRLNGGNIQDEVINLGYKIHIGETI
>WP_005616064 5127_GntR_999 GntR
MSKHKRPTLQDIAEHLGITKMTISRYLRNPASVAEETGKRIAVAIEQFGYIPNRVPDILSNAKSKAIGVLLPSLTNQVFADVLKGIESVTDAAGYQTMLAHYGYSEQKEEQRIESLLSYHVDGLILSENHHSERTLKMLSVAKIPVIEIMDTSEQGQQQAVGFDNIFAAQAMVETMIKRGCRQVVYFSARMDKRTRLKMQGYELAMQKHKLTPYTITTKESSSFTLGARQLHIALEKYPNIDGIFCTNDDLAIGALFECQRLGIKVPQQIAIAGFHGHDVGQSVTPQLASVITPRFEIGKVAAQQLLNRLNGNNIQDEVINLGYKIHIGETI
>EFM84696 5132_GntR_999 GntR
MQNFAKILPLVILQIKHKIILSVKIATYFTKFNPMSKHKRPTLQDIAEHLGITKMTISRYLRNPSSVAEETGKRIAVAIGQFGYIPNRAPDILSNAKSKAIGVLLPSLTNQVFADVLKGIESVTDAAGYQTMLAHSGYSEQKEEQRIESLLSYHVDGLILSENHHSERTLKMLSVAKIPVIEIMDTSEQGLQQAVGFDNIFAAQAMVETMIKRGCRQVVYFSARMDKRTRLKMQGYELAMQKHKLTPYTIATEESSSFTLGARQLHISLEKYPNIDGIFCTNDDLAIGALFECQRLGIKVPQQIAIAGFHGHDVGQSVTPQLASVITPRFEIGKVAAQQLLSRLNGDDIQDEVINLGYKIHIGETI
>WP_005619815 5128_GntR_999 GntR
MSKHKRPTLQDIAEHLGITKMTISRYLRNPSSVAEETGKRIAVAIGQFGYIPNRAPDILSNAKSKAIGVLLPSLTNQVFADVLKGIESVTDAAGYQTMLAHYGYSEQKEEQRIESLLSYHVDGLILSENHHSERTLKMLSVAKIPVIEIMDTSEQGLQQAVGFDNIFAAQAMVETMLKRGCRQVVYFSARMDKRTRLKMQGYELAMQKHKLTPYTIATEESSSFTLGARQLHIALEKYPNIDGIFCTNDDLAIGALFECQRLGIKVPQQIAIAGFHGHDVGQSITPQLASVITPRFEIGKVAAQQLLNRLNGNNIQDEVINLGYKIHIGETI
>EFM95579 5134_GntR_999 GntR
MQNFAKILPLVILQIKHKIILSVKIATYFTKFNPMSKHKRPTLQDIAEHLGITKMTISRYLRNPSSVAEETGKRIAVAIEQFGYIPNRAPDILSNAKSKAIGVLLPSLTNQVFADVLKGIESVTDAAGYQTMLAHYGYSEQKEEQRIESLLSYHVDGLILSENHHSERTLKMLSVAKIPVIEIMDTSEQGLQQAVGFDNIFAAQAMVETMIKRGCRQVVYFSARMDKRTRLKMQGYELAIQKHKLTPYTIATEESSSFTLGARQLHIALEKYPNIDGIFCTNDDLAIGALFECQRLGIKVPQQIAIAGFHGHDVGQSVTPQLASVITPRFEIGKVAAQQLLNRLNGNNIQDEVINLGYKIHIGETI
>YP_088434 1103_GntR_2 GntR
MTKHKRPTLQDIANHLGITKMTISRYLRNPASVAEETGKRIAKAIEEFGYIPNRAPDILSNAKSRAIGVLVPSLTNQVFADVIKGIEEITDEAGYQTMLAHYGYSEKKEEQRIESLLSYNVDGIILSENSHSERTKKMLQVANIPVIEIMDTSEIGIQQVIGFDNIAAAQAMVETMIKRGYKKIVYFSARLDKRTQLKMQGYQQAMKKYQLSPRIIATKEHSSFTHGAELLHQALKQYPDIDGIFCTNDDLAIGALFECQRLGIKVPKQIAIAGFHGHDVGQSITPQLATVITPRLQIGRIAAQELLARLQNIPAQSSIINLGYQIHLGESI
>YP_003007543 5093_GntR_999 GntR
MTKNKRPTLQDIADYLGITKMTISRYLRNPDSVASGTQARIAEAIERFGYIPNRAPDILSNAKSRAIGVLVPSLTNQVFANVIRGIEQITDKAGYQTMLAHYGYSEKKEERRIESLLSYNVDGIILSESQHSEKTKKMLKVANIPVIEIMDTTEVGIQQVVGFDNIAAAQAMVETMINRGHRNVVYFAARQDKRTRLRQQGYENAMAKHQLTSHVIATKEHSSFTLGGELLHQALETFPQIDGIFCTNDDIAIGAIFECQRLGIQVPKQIAVAGFHGHDVGQSITPQLATVITPRLDIGRIAAQELLARIDNIPAQSAIINLGYQIHLGESI
>WP_005542214 5120_GntR_999 GntR
MNKNKRPTLQDIADYLGITKMTISRYLRNPDSVANGTQARIAEAIERFGYIPNRAPDILSNAKSRAIGVLVPSLTNQVFANVIRGIEQVTDKAGYQTMLAHYGYSEEKEEQRIESLLSYNVDGIILSESHHSERTKKMLKIANIPVIEIMDTTEVGIQQVVGFDNIAAAQAMVETMINRGHLNVAYFAARQDKRTRLRQQGYENAMTKHQLTPQVIATKAHSSFTLGGELLHQALAKFPPLDGIFCTNDDIAIGAIFECRRLGIKVPAQIAVAGFHGHDVGQSITPQLATVITPRLEIGRIAAQELLARINDIPAQSAIINLGYQIHLGESI
>WP_005762637 5102_GntR_999 GntR
MEKRKRPTLQDIANHLGITKMTISRYLRNPNSVAPDTQQKIAAAIEEFGYIPNRAPDILSNAKSRAIGVLVPSLTNHVFADVIKGIEQITDTAGYQTMLAHYGYSEKKEEQRIESLLSYNVDGLILSESQHSPRTLKMLEVANIPVIEIMECSEIGAYQSVGFNNIMAAQSMVETMIKRGRKHIVYFAARLDKRTQLKMQGYEQAMHKYGLRPYSLITQEPSSFSLGAQQLHQALQDVPTLDGIFCTNDDLAIGAIFECQRLNIKVPTQIAVAGFHGHNMGQAMTPQLATVITPRLEVGRVAAQELLNRLNGQTPQSPIINLGYQIHIGESI
>NP_245728 1099_GntR_2 GntR
MIKRKRPTLQDIATHLGITKMTISRYLRHPDSVAPETQAKIAQAIEHFGYIPNRAPDILSNAKSRAIGVLVPSLTNQVFADVIKGIELVSDKAGYQTMLAHYGYSMEKEEQRIESLLSYHVDGLILSENQHSERTLKMLEVANIPVVEIMECSEVGIQQAIGFDNIAAAQAMVETMIHRGHKNVVYFSARMDKRTCLKMQGYEQAMKKHGLQPYSLTTEQPSSFSLGAQQLHDALQQRPNLDGIFCTNDDLAIGALFECQRRGIKVPKQIAIAGFHGHDVGQSMTPQLATVITPRLEIGKIATQELLNRIHGMPQQSAIINLGYQIHLGESI
>WP_006250013 1105_GntR_2 GntR
MRKPKRPTLQDIATHLGITKMTVSRFLRDPNTVAKETGERIAQAIELFGYIPNRAPDILSNAKSRAIGVLVPSLTNQVFADVIKGIEQITDQASYQTMLAHYGYSEQKEEQRIESLLSYNIDGIILSENHHSPRTLKMLEVANIPVIEIMESGECGIQQAVGFDNISAAQAMVETMIHRGCRQVVYFGARMDKRSQLKMQGYEQAMLKHGLSPHSITTAEHSSFTLGASQLKQALQHIPQLDGIFCTNDDLAIGALFECQRLGIHVPQQIKIAGFHGHDVGQSLTPQLASVITPRLEIGRVAAQELLNRIHGVPQQSSIINLGYQIHLGESV
>WP_006251507 5105_GntR_999 GntR
MSKPKRPTLQDIASHLGITKMTVSRFLRDPNTVAKETGERIAQAIELFGYIPNRAPDILSNAKSRAIGVLVPSLTNQVFADVIKGIEQITDQAGYQTMLAHYGYSEQKEEQRIESLLSYNIDGIILSENHHSPRTLKMLEVANIPVIEIMESGECGIQQAVGFDNISAAQAMVETMIHRGCRQVVYFGARMDKRSQLKMQGYEQAMLKHGLSPHSITTAEHSSFTLGASQLKQALEQIPQLDGIFCTNDDLAIGALFECQRLGINVPQQIKIAGFHGHDVGQSLTPQLASVMTPRLEMGRVAAQELLDRIHGVPQQSPIINLGYHIHLGESV
>YP_002152375 1067_GntR_4 GntR
MKKKRPSLQDVADRVGVTKMTVSRFLRNPEQVSEALRVKIARELDSLNYIPNRAPDILSNATSHAIGVLLPSLTNQVFAQVIRGIESVTDKYGYQTMLAHYGYQAEKEEERLISLLSYNIDGLILAERTHTPKTVKMLETAGIPVVEIMDSVSPCFDSAVGLDNIEASRKMVSEMIHRGCKRIIYLGARQDERTLMRLQGYEQAMQEAGLPIGHVMTPKSSSYSLGTELLHEARKQYPDLDGLYCTNDDIAIGAIFECQRMGIAVPEQIAISGFHGHDVGQVMTPRLASIFTPRDEMGQQAADLLLKRMKGKIARGQVIDVGFRIITGESI
>EFB70876 1627_GntR_4 GntR
MGYMKNKRPSLQDVADLVGITKMTVSRFLRNPDQVSESLRGKIANAVEDLGYIPNKAPDILSNATSHAIGVLLPSLTNQVFAEVIRGIEAVTDRHGYQTMLAHYGYRAEKEEERLTSLLSYNIDGVILAERTHTERTLRMLKTAGIPVVEIMDSISPCLDMAVGINNYEASRQMTEAMIARGCRKVIYLGARQDERTIIRLKGYEQAMLDAKLTPRNLMTQESSSYSLGAQLLQECREKYPDADGLFCTNDDLAIGAIFECQRLGIKVPTDLAISGFHGHDVGQVMTPKLASILTPRDQMGRKAAEVLLARMRGEKLAHKQFDVGFKLLTGESI
>EEB46312 1628_GntR_4 GntR
MGYMKNKRPSLQDVADRVGITKMTVSRFLRNPEQVSESLRGKIANAVEELGYIPNKAPDILSNATSHAIGVLLPSLTNQVFAEVIRGIETVTDRYGYQTMLAHYGYRAEKEEERLTSLLSYNIDGVILAERTHTARTQRMLKTAGIPVVEIMDSISPCFDIAVGIDNFEASRQMTEAMIARGCRKVVYLGARQDERTIIRLQGYEKAMLDAKLTPRNLMTQESSSYSLGAQLLQECRVKYPDADGLFCTNDDLAIGAIFECQRLGINVPTDLAISGFHGHDVGQVMTPKLASILTPRDLMGRKAAEVLLSRMRGEKLPQKKFDVGFKLLTGESI
>WP_004926113 1066_GntR_4 GntR
MKKKRPSLQDVADRVGVTKMTVSRFLRNPEQVSEVLRGKIAQAVEALGYIPNKAPDLLSNATSHAIGVLLPSLTNQVFAEVIRGIETVTDHYGYQTMLAHYGYLPEKEEERLTFLLSYNIDGVILAERTHTDRTLRMLKTAGIPVVEIMDSVSPCLDVAVGIDNFEASRQMTAAMLARGCQHVVYLGARYDERTFIRLQGYEQAMRDAGLEPRNVMTQASSSYSLGAQLLHECKEKYPEADGLFCTNDDLAIGAIFECQRLGIKVPEDLAISGFHGHDVGQVMTPKLASVLTPRDSMGRKAAEVLLARINGKKLPQTLFDVGFELLPGESI
>WP_004261240 1623_GntR_4 GntR
MKKKRPSLQDVADQVGVTKMTVSRFLRNPDQVSEALREKIAQAVEASGYIPNKAPDILSNSTSHAIGVLLPSLTNQVFAEVIRGIEAVTDRHGYQTMLAHYGYLPEKEEERLTSLLSYNIDGVILAERTHTERTLRMLKTAGIPVVEIMDSVSPCLDIAVGIDNFEASRQMTRAMIERGCRKVVYLGARHDERTFIRLKGYEQAMIDANLEPRNVMTQASSSYSLGAQLLHDCRAKYPDTDGLFCTNDDLAIGAIFECQRLGIQIPQDLAISGFHGHDVGQVMTPKLASILTPRDQMGRKAAEVLLARMSGKKLTDTHFDVGFCVLTGESI
>NP_927849 1616_GntR_4 GntR
MKKKRPILQDVADRVGITKMTVSRFLRNPDQVSEQLRKKIADALDELGYIPNKVPDILSNSTSHAIGILLPSLTNQVFAEVIRGIEYVTDSYGYQTMLAHYGYRSEKEEERLISLLSYNIDGLILSERTHTPRTLKMLGTAGIPVVELMDCVSPCFDMAVGIDNFEAARQMVIAMIERGCQRVIYLGARQDERTIIRLEGYEAAMKSAGLKPGKIMTPDSSSYTLGGQLLNEARTKYPDVDGLFCTNDDLAIGAIFECQRQGIAVPHDIAIAGFHGHDVGQVMTPKLASVLTSRDLLGRRAAELLMARLKGEHLPQKIIDIGFQLSLGESI
>YP_003042697 5095_GntR_999 GntR
MKKKRPILQDVADRVGVTKMTVSRFLRNPDQVSEQLRKKIANALDELGYIPNRVPDILSNSTSYAIGILLPSLTNQVFAEVIRGIEYVTDRNGYQTMLAHYGYLSEKEEERLISLLSYNIDGLILSERTHTPRTLRMLETAGIPVVELMDCVSPCFDTAVGIDNFEAARQMTMAMIERGCQQVIYLGARQDERTIIRLGGYEVAMKSAGLKPGKVMTPNSSSYTLGGQLLNEARTKYPDVDGLFCTNDDLAIGAIFECQRQGIAVPHDIAIAGFHGHDVGQVMTPKLASVLTPRDLMGRRAAELLMARLKGEHLPQKMVDIGFEISPGESI
>YP_004114157 5137_GntR_999 GntR
MKKKRPVLQDVADRVGITKMTVSRYLRNPEQVSAALRDKIAIALDELGYIPNRAPDMLSNATSRAIGVLLPSLTNQVFADVLRGIETVTDEAGYQTLVAHFGYNAQKEELQLRSLLGWNIDGVILTERTHTPGTLRMLEVAGIPVIEMMDSVSPCLDMAVGFNNVEAARQMTHAILKKGHRHTVYLGARLDERTLQKQQGYEQAMREAGLTPHSVMMEDASSFSAGALLLREAQRCYPQTDSLFCTNDDLAVGAMFECQRQGLRVPDQMAIAGFHGHDITQVVNPRLATVLTPRERMGRESAAMLLARIGGDRSVTVPLDVGFEIAEGGSI
>WP_010615890 5144_GntR_999 GntR
MKKKRPVLQDVADRVGITKMTVSRYLRNPDQVSAALRDKIAVALDELGYIPNRAPDMLSNATSRAIGVLLPSLTNQVFADVLRGIETMTDEAGYQTLVAHFGYNPHKEELQLRSLLGWNIDGVILTERSHTPGTLRMLEVAGIPVIEMMDCVTPCLDMAVGFDNVEAARQMTHAILRKGHRHIVYLGARLDERTLQKQQGYEQAMREVGLTPHSVMMEDASSFSAGAQLLREAQKRYPHTDSLFCTNDDLAVGAMFECQRQGLRVPEQMAIAGFHGHDITQVVNPRLATVLTPRERMGRESAAMLLARISGDRSVTVPLDVGFEIAEGGSI
>YP_003522001 5118_GntR_999 GntR
MKKKRPVLQDVADRIGITKMTVSRYLRNPEQVSVALGKKIAVALDELGYIPNRAPDMLSNATSRAIGVLLPSLTNQVFADVLRGIEAVTDEAGYQTLVAHFGYNPEKEERQLRSLLGWNIDGVILTERTHTPGTLRMLEVAGIPVIEMMDSVTPCLDMAVGFDNVEAARQMTLAIINKGHRHTVYLGARLDERTLQKQRGYEAAMREAGLTPRSVMMEEASSFSAGGDLLREAQRRYPQTDSLFCTNDDLAVGAMFECQRQGLKVPSQMAIAGFHGHDISQVVTPQLATVLTPRDRMGRESAALLLARIAGEHSVTPPLDIGFEILEGGSI
>WP_003853061 5129_GntR_999 GntR
MKKKRPVLQDVADRVGITKMTVSRYLRNPEQVSVALRDKIAVALDELGYIPNRAPDMLSNATSRAIGVLLPSLTNQVFADVLRGIEAVTDEANYQTLVAHFGYNPQKEERQLRSLLGWNIDGVILTERTHTPGTLRMLEVAGIPVIEMMDSVTPCLDMAVGFDNVEAARQMTRTILSKGHRHTVYLGARLDERTLQKQQGYEIAMREAGLTPRSVMMEEASSFSAGGDLLREAQRLYPETDSLFCTNDDLAVGAMFECQRQGLQVPSQMAIAGFHGHDISQVVTPQLATVLTPRDRMGREAATRLLARIAGESSDNRLLDVGFEISEGGSI
>YP_003932589 5135_GntR_999 GntR
MKKKRPVLQDVADRVGITKMTVSRYLRNPEQVSVALRDKIAVALDELGYIPNRAPDMLSNATSRAIGVLLPSLTNQVFADVLRGIEAVTDEANYQTLVAHFGYNPQKEELQLRSLLGWNIDGVILTERTHTPGTLRMLEVAGIPVIEVMDSVTPCLDMAVGFDNVEAARQMTQAILSKGHRHTVYLGARLDERTLQKQRGYEIAMREAGLTPHSVMMEDASSFSAGGDLLREAQRLYPETDSLFCTNDDLAVGAMFECQRQGLQVPTQMAIAGFHGHDISQVVTPQLATVLTPRDRMGREAAAMLLARIAGESSDDPLRDIGFEISEGGSI
>YP_003743606 5124_GntR_999 GntR
MKKKRPVLQDVADRVGITKMTVSRYLRNPDQVSVALQSRIAEALDELGYIPNKAPDILSNSTSRAIGVLLPSLTNQVFADVLRGIEAVTDAAGYQTMLGHFGYSAEKEELQIRSLLAWNIDGLILTERTHTAASLRMLETAGIPVLEMMDSVSPCLDMAVGFDNVEAARQMTHAILQKGHRRTVYLGARLDERTLLKQQGYEKAMREAGLEPRSIMMEEASSFSMGATLLKEAQRRYPDTDSLFCTNDDLAVGAMFECQRQGLRVPQEMAIAGFHGHDITQVVTPELATVVTPREKMGRESAALLLSSIRGELRDAKQVNVGFTISEGGSI
>YP_003532828 5119_GntR_999 GntR
MKKKRLGLQDVADRIGITKMTVSRYLRHPDRVSAALQSRIAIALDELGYIPNRAPEMLSNATSRAIGVLLPSLTNQVFADVLRGIEAVTDATGYQTLLGHFGYSAEKEELQLRSLLTWNIDGLILTERTHTAASLRMIETSGIPVVETMDCTSPCLDMAVGIDNVEAARQMTRAILQKGHRNTVYLGARLDERTLQKEQGYRLAMLEAGLEPKSVMMEAASSYSAGAMLLCEAQKRYPQTDSLFCTNDDLAVGAMFECQRQGLRVPQQMAIAGFHGHDIAQVVTPRLATVQTPRERIGNQAARLLLARIRGERITHQSVDVGFTISPGESI
>YP_001909161 1091_GntR_0 GntR
MKKKRPGLQDVADRIGITKMTVSRYLRHPDQVSAALQSRIAAALDELGYIPNRAPDMLSNATSRAIGVLLPSLTNQVFADVLRGIETVTDRAGYQTMLGHFGYSAEKEELQLRSLLAWNIDGLILTERTHTAASLRMIETAGIPVVETMDCTSPCLDMAVGIDNVEAARQMTQAILKKGYRHTVYLGARLDERTLQKEQGYRLAMLEAGLEPKSVMMEAASSFSAGAMLLCEAQKRYPQTDSLFCTNDDLAVGAMFECQRQGLRVPQQMAIAGFHGHDIARVVAPRLATVQTPRERIGHQAAELLLARIRGERVTQQPVDVGFTIFPGESI
>YP_002650446 5098_GntR_999 GntR
MKKKRPGLQDVADRVGITKMTVSRYLRNPERVSAALQSKIAAALDALGYIPNRAPDMLSNATSRAIGVLLPSLTNQVFADVLRGIEAVTDAAGYQTLLGHFGYSAEKEELQLRSLLAWNIDGLILTERNHTAASLRMIETAGIPVVETMDCISPCLDMAVGIDNVEAARQMTQAILQKGHRHTVYLGARLDERTLQKEQGYRLAMLDAGLEPKSVMMEAASSFSAGAMLLCEAQKRYPQTDSLFCTNDDLAVGAMFECQRQGLRVPQQMAIAGFHGHDIAQVVTPRLATVQTPRERIGCQAARLLLARIRGEHVTHQPVDVGFTISPGESI
>YP_002985904 5091_GntR_999 GntR
MKKKRPVLQDVADRVGVTKMTVSRYLRDPALVSAALQGKIAAALDELGYIPNRAPHILANDTSRAIGILLPSLTNQVFAEVLRGIERVTEARGYQTMLAHYGYLPEMEEKRLMSLLSFHIDGLILAERRHTARTRQMIAVAGIPVVELMDSVSPCLDMAVGFDNVAAARHMTEHMIASGRRHVVYLGARLDERTLMKQQGYEQAMQAAGLRCHSVMIENPSSYTIGGDLFRRARVEYPAMDSVFCTNDDLAIGAMFECQRQGIRVPEEIGIAGFHGHDIGQVTVPRLTSILTPRERIGETGATQLLARLNGETVEHPIVDVGFSIQQGESL
>YP_003002587 5092_GntR_999 GntR
MIKKKRPGLQDVADRVGVTKMTVSRYLRNPEQVSEALRGKIGAVLDELGYIPNRTPHILANATSRAIGVLLPSLTNQVFAEVLRGIEKVAESQGYQTMLAHYGYQPEVEERRLMSLLAYNIDGLILAERNHTARTRQMIAVAGIPVVELMDSVSPCLDMAVGFDNVDAARQMTRYMIARGRRRVVYLGARQDERTLLKRQGYEQAMAEAGLASYSVMSDSPSSYTLGGELLRQAQAEYPQVDSLFCTNDDLAIGAMFECQRQGLRVPEHIAIAGFHGHDIGQTTVPRLTSVLTPRKRIGEIGAAQLLARLHGESLPTTSVDVGFTLQVGESV
>YP_003335386 5115_GntR_999 GntR
MIKKKRPVLQDVADRVGVTKMTVSRYLRNPEQVSEALRGKIAAVLDELGYIPNRTPHILANSTSRAIGVLLPSLTNQVFAEVLRGIEKVAESQGYQTMLAHYGYQPEVEERRLMSLLAYNIDGLILAERNHTARTRQMIAVAGIPVVELMDSVSPCLDMAVGFDNVDAARQMTRYMIARGRRRVVYLGARQDERTLLKQRGYEQAMAEAGLASYSVMSESPSSYTLGGELLRRAQAEYPQLDSLFCTNDDLAIGAMFECQRQGLRVPEQMGIAGFHGHDIGQTTVPRLTSILTPRKRIGEIGAAQLLARLHGETLPTPRVDVGFTVQVGESV
>YP_003884961 5131_GntR_999 GntR
MIKKKRPVLQDVADRVGVTKMTVSRYLRNPEQVSAALRGKIAAVLDELGYIPNRTPHILANSTSRAIGVLLPSLTNQVFAEVLRGIEKVAEAQGYQTMLAHYGYQPEMEERRLMSLLAYNIDGLILAERNHTARTRQMIAVAGIPVVELMDSVSPCLDMAVGFDNVDAAHQMTRYMIARGRRHVVYLGARQDERTLMKQQGYAQAMAEAGLASYSVMSESPSSYTLGGELLRRAQAEYPQVDSLFCTNDDLAIGAMFECQRQGLRVPEQMGIAGFHGHDIGQTTVPRLTSVLTPRKRIGEVGAAQLLARLHGDTLPTASVDVGFTLQVGESV
>CAJ00427 1065_GntR_1 GntR
MIKKKRPVLQDVADRVGVTKMTVSRYLRHPSQVSPALQKKIAIVLDELGYIPNRAPHILASATSRAIGVLLPSLTNQVFAEVLRGIERVADAHGYQTMLAHYGYDPEKEEQRLMSLLSYNIDGLILAERTHTVRTRQMIEVAGIPVVELMDSVSPCLDLAVGFDNVEAARQMTHYMIDRGYRHAVYLGARLDERTLMKREGYEQAMQAAGLVSHCVMSEIASSYSLGGELLRQAQAEYPQVDSVFCTNDDLAVGAMFECVRQGLRIPQDMGIAGFHGHDIGQAMVPRLSSVLTPRERMGEIGAERLLARLRGEQITPAVEDVGFTLLAGESL
>YP_003019495 5094_GntR_999 GntR
MMKKKRPVLQDVADRVGITKMTVSRYLRNPAQVSAALQEKIAIALDELGYIPNLAPNMLASSTSRAIGVLLPSLTNQVFAEVLRGIERTAEAHGYQTMLAHYGYHPDREEQRLTSLLSYHIDGLILAERTHTPRTRQMLDVAGIPVVELMDSVSPCLDMAVGFDNVEAGRQMTLRMVALGHRHIVYLGARQDERTIMRCRGYEQAMWESDLKSYCVMSEQASSYSLGGELLRQTQAEYPQVDSVFCTNDDLAVGAMFECQRQGLRVPEDIGVAGFHGHDIGQAMVPKLASVLTPREHMGRVGTERLLARLRGEPVAQGMVDVGFTVLDGESL
>WP_010277894 1620_GntR_0 GntR
MKKKRPVLQDVADRVGITKMTVSRYLRNPAQVSAALQEKIAIALDELGYIPNLAPNMLASSTSRAIGVLLPSLTNQVFAEVLRGIERTAEAHGYQTMLAHYGYHPDREEQRLTSLLSYHIDGLILAERTHTPRTRQMLDVAGIPVVELMDSVSPCLDMAVGFDNVEAARQMTLRMVALGHRHIVYLGARQDERTIMRSQGYEQAMWESGLKSYCVMSERASSYSLGGELLRQTQVEYPQVDSVFCTNDDLAVGAMFECQRQGLRVPDDIGIAGFHGHDIGQAMVPKLASVLTPREHMGRVGTEQLLARLRGEPVAQERVDVGFTVLDGESL
>WP_010294506 1621_GntR_0 GntR
MKKKRPVLQDVADRVGITKMTVSRYLRNPAQVSAALQEKIAIALDELGYIPNLAPNMLASSTSRAIGVLLPSLTNQVFAEVLRGIERTAEAHGYQTMLAHYGYHPDREEQRLTSLLSYHIDGLILAERTHTPRTRQMLDVAGIPVVELMDSVSPCLDMAVGFDNVEAARQMTLRMVALGHRHIVYLGARQDERTIMRCRGYEQAMWESELKSYCVMSERASSYSLGGELLRQTQAEYPQVDSVFCTNDDLAVGAMFECQRQGLRVPDDIGVAGFHGHDIGQAMVPKLASVLTPREHMGRVGTEQLLARLRGEPVAQDRIDVGFTVLDGESL
>YP_456013 1090_GntR_1 GntR
MKKKRPGLQDVADQVGVTKMTVSRYLRDPDRVSQALQAKIAAALDSLGYIPNRAPDILSNATSRAIGVLLPSLTNQVFAEVLRGIEQVTDANGYQTMLAHYGYSPELEELRLTSLLSYNIDGLILSERHHSPRTLKMIEVAGIPVVEIMDCVSPCLDMAVGFDNFEAARQMTRLIVERGHHQVVYFGARQDERTLIKQQGYEQGMRDAGLPAYSVMMADSSNYSAGVELLCQTQREYPGINGIISTNDDLAIGALFECQRQGITVPDRMAIAGFHGHDFSRVAHPRLASVLTPREEMGRLSADCLLARLRGEPRADGQIDVGFTLLTGESI
>YP_049935 1087_GntR_1 GntR
MKKKRPGLQDVANCVGVTKMTISRYLRDPQKVSATLRDKIAAALDELGYIPNRAPEILSNATSRAIGVLLPSLTNQVFAEVLRGIERVTDAHGYQTMLAHYGYHAEREEMRLTSLLSYNIDGLILSERSHTERTRKMIEVAGIPVIEIMDSESPCIDLAVGFNNFEAAYQMTQVLLARGHRFPVYLGSRLDERTLIKMQGYEQAMREAGLMPRDVSTDRPSSYSLGGELMKEALERYPETDSLFCTNDDIAIGAAFECQRQGLHIPDQMAIAGFHGHDIGQSMEPKLASVLTPREIMGQVAAERLLARLRGEVVTPQRLDLGFTILHGGSI
>YP_003260130 5106_GntR_999 GntR
MKKKRPGLQDVANCVGVTKMTISRYLRDPQKVSATLRDRIAAALDELGYIPNRAPEILSNATSRAIGVLLPSLTNQVFAEVLRGIERVTDAHGYQTMLAHYGYHAEREEMRLTSLLSYNIDGLILSERSHTERTRKMIEVAGIPVIEIMDSESPCIDLAVGFNNFEAAYQMTQVLLARGHRFPVYLGSRLDERTLIKMQGYEQAMREAGLVPRDVSTDRPSSYSLGGELMKEALERYPETDSLFCTNDDIAIGAAFECQRQGLHIPDKMAIAGFHGHDIGQSMEPKLASVLTPRERMGQVAAERLLSRLRGEIVTPQRLDLGFTILHGGSI
>WP_004089340 5138_GntR_999 GntR
MKKKRPVLQDVADKVGVTKMTVSRYLRNPEQVSAALQTKIAVALDELGYIPNRAPDILSNSTSRAIGVLLPSLTNQVFADVIRGIESVTDAHGYQTMLAHYGYRQEKEEERLLSLLSYNVDGLILSERSHTARTRKMIEVSGVPVVEMMDCVTPCIDIAVGFDNFEAARQMTQAIIDRGHRKVVYFGARQDERTVIKQHGYEAAMNHAGLEPRSVMIPRGSSYSVGSELLREALERYPDMDSIFCTNDDLAAGAAFECQRLGLRIPQDMAIAGFHGHDIGQVMTPKLASVLTPRQRMGQIAAERMLARLRGETISSQMVDVGFTLLYGGSI
>GAC65878 5122_GntR_999 GntR
MKKKRPVLQDIADRVGVTKMTVSRYLRNPDLVSAPLRGKIAAALDELGYIPNRAPDILSNATSRAIGVLLPSLTNQVFAEVLRGIESVTDQHHYQTMLAHYGYRKEKEEERLTSLLSYNIDGLILAERDHTPRTLKMIEVAGIPVVELMDSVSPCLDMAVGFDNVAAARAMTQAIIDRGHRHTVYFGARLDERTVMKQQGYEQAMRAAGLEPHSVMIPRSSSYSVGGELLREALKRYPQMDSIFCTNDDLAVGAAFECQRLGLRIPQDMAIAGFHGHDIGQVMEPQIASVLTPRQQMGQLAAECLLARLRGEAGHDGSQIDLGFTLLHGGSI
>YP_002931616 1604_GntR_1 GntR
MKMKKKRPVLQDIADRVGVTKMTVSRYLRNPELVSLPLRGKIAAALDELGYIPNRAPDILSNATSRAIGVLLPSLTNQVFAEVLRGIESVTDQHHYQTMLAHYGYHKEKEEERLTSLLSYNIDGLILAERDHTPRTLKMIEVAGIPVVELMDSISPCLDMAVGFDNVEAARAMTQVIIARGHRRTVYFGARLDERTVMKQQGYEAAMYAAGLTPRSVMIPRSSSYSVGGELLREALKRYPDMDSIFCTNDDLAVGAAFECQRLGLRIPQDMAIAGFHGHDIGQVMEPQLASVLTPRQRMGQLAAERLLARLRGERRAESAAIDVGFTLLYGGSI
>YP_003294194 5111_GntR_999 GntR
MKMKKKRPVLQDIADRVGVTKMTVSRYLRNPELVSLPLRGKIAAALDELGYIPNRAPDILSNATSRAIGVLLPSLTNQVFAEVLRGIESVTDQHHYQTMLAHYGYRKEKEEERLTSLLSYNIDGLILAERDHTPRTLKMIEVAGIPVVELMDSVSPCLDMAVGFDNVEAARAMTQAIIARGHRRTVYFGARLDERTVMKQRGYEAAMRAADLTPRSVMIPRSSSYSVGGELLREALKRYPDMDSIFCTNDDLAVGAAFECQRLGLRIPQDMAIAGFHGHDIGQVMEPQLASVLTPRQRMGQLAAERLLARLRGERSVEAAAIDVGFTLLHGGSI
>YP_003212311 1060_GntR_1 GntR
MKKRRPVLQDVADRVGVTKMTISRYLRNPEQVSLALRSKIAAALDELGYIPNRAPDILSNATSRAIGVLLPSLTNQVFAEVLRGIESVIDAHGYQTMLAHYGYKPELEEERLESMLSWNIDGLILTERNHTPRTLKMIEVAGIPVVELMDSVSPCLDIAVGFDNFDAARQMTAAIIARGHRHVAYLGARLDERTIMKQKGYEQAMLDAGLTPYSVMVEHSSSFSTGSELLRQARREYPQLDSIFCTNDDLAIGAAFECQRLGLRIPDDMAIAGFHGHDIGQVMEPQLASVLTPRERMGRIGAERLLARIRGETVTPQMLDLGFTLSPGGSI
>YP_003939865 5136_GntR_999 GntR
MKKKRPVLQDVADRVGVTKMTVSRFLRNPEQVSVALRGKIAAALDELGYIPNRAPDILSNATSRAIGVLLPSLTNQVFAEVLKGIESVTDAYGYQAMLAHYGYKPEMEEDRLESMLSWNIDGLILSERTHTARTRKMIEVAGIPVVELMDSRSPCLDIAVGFDNFEAARQMTAAIIARGHRHIAYLGARLDERTIMKQQGYEQAMRDSGLVPYSVMVEQSSSYSSGIELMRQARREYPQLDGIFCTNDDLAVGAAFECQRLGLSIPGDMAIAGFHGHDIGQVMEPRLASVLTPRERMGRIGAERLLARIRGETVTPKMLDLGFTLSPGGSI
>YP_002236193 1058_GntR_1 GntR
MKKKRPVLQDVADLVGVTKMTVSRYLRNPEQVSEALRGKIAVALDELGYIPNRAPDILSNATSRAIGVLLPSLTNQVFSEVLRGIESVTDAFGYQTMLAHYGYKPEMEEKRLESMLSWNIDGLILTERTHTPRTLKMIEVAGIPVVELMDSRSPCLDIAVGFDNFEAARQMTAAIIARGHRHVAYLGARLDERTIIKQKGYEQAMLDAGMTPYSVMVEQSSSYSSGIELMRQARREYPQLDGIFCTNDDLAVGAAFECQRLGLKIPDDMAIAGFHGHDIGQVMEPRLASVLTPRERMGRIGAERLLARIRGEAITPKMLDLGFTLSPGGSI
>WP_006687442 1617_GntR_1 GntR
MKKKRPVLQDVADRVGVTKMTVSRFLRNPEQVSVALRGKIAAALDELGYIPNRAPDILSNATSRAIGVLLPSLTNQVFAEVLRGIEAVTDAHGYQTMLAHYGYKPEMEQERLESMLSWNIDGLILTERSHTPRTLKMIEVAGIPVVELMDSQTPCLDIAVGFDNFEAARQMTAAIIARGHRHVAYLGARLDERTIIKQRGYEQAMRDANLVPYSVMVEQSSSYSSGIELIRQARREYPQLDGVFCTNDDLAVGAAFECQRLGLKIPDDMAIAGFHGHDIGQVMEPRLASVLTPRERMGSIGAERLLARIRGEAVTPKMLDLGFTLSPGGSI
>YP_001456338 1046_GntR_1 GntR
MHVRGKLGKSIPFMPFRTMKKKRPVLQDVADRVGVTKMTVSRFLRNPEQVSVALRGKIAAALDELGYIPNRAPDILSNATSRAVGVLLPSLTNQVFAEVLRGIETVTDAHGYQTMLAHYGYKPEMEQERLESMLSWNIDGLILTERTHTPRTLKMIEVAGIPVVELMDSKSPCLDIAVGFDNFEAARQMTAAIIARGHRHIAYLGARLDERTIIKQKGYEQAMLDAGLVPYSVMVEQSSSYSSGIELIRQARREYPQLDGIFCTNDDLAVGAAFECQRLGLKIPDDMAIAGFHGHDIGQVMEPRLASVLTPRERMGSIGAERLLARIRGEAVTPKMLDLGFTLSPGGSI
>WP_000730266 1047_GntR_1 GntR
MKKKRPVLQDVADRVGVTKMTVSRFLRNPEQVSVALRGKIAAALDELGYIPNRAPDILSNATSRAIGVLLPSLTNQVFAEVLRGIESVTDAHGYQTMLAHYGYKPEMEQERLESMLSWNIDGLILTERTHTPRTLKMIEVAGIPVVELMDSQSPCLDIAVGFNNFEAARQMTTAIIARGHRHVAYLGARLDERTIIKQKGYEQAMLDAGLVPYSVMVEQSSSYSSGIELIRQARREYPQLDGVFCTNDDLAVGAAFECQRLGLKIPDDIAIAGFHGHDIGQVMEPRLASVLTPRERMGSIGAERLLARIRGETVTPKMLDLGFTLSPGGSI
>YP_002393415 1084_GntR_1 GntR
MKKKRPVLQDVADRVGVTKMTVSRFLRNPEQVSVALRGKIAAALDELGYIPNRAPDILSNATSRAIGVLLPSLTNQVFAEVLRGIESVTDAHGYQTMLAHYGYKPEMEQERLESMLSWNIDGLILTERTHTPRTLKMIEVAGIPVVELMDSKSPCLDIAVGFDNFEAARQMTTAIIARGHRHIAYLGARLDERTIIKQKGYEQAMLDAGLVPYSVMVEQSSSYSSGIELIRQARREYPQLDGVFCTNDDLAVGAAFECQRLGLKVPDDMAIAGFHGHDIGQVMEPRLASVLTPRERMGSIGAERLLARIRGESVIPKMLDLGFTLSPGGSI
>YP_002294981 1088_GntR_1 GntR
MADRVGVTKMTVSRFLRNPEQVSVALRGKIAAALDELGYIPNRAPDILSNATSRAIGVLLPSLTNQVFAEVLRGIESVTDAHGYQTMLAHYGYKPEMEQERLESMLSWNIDGLILTERTHTPRTLKMIEVAGIPVVELMDSQSPCLDIAVGFDNFEAARQMTTAIIARGHRHIAYLGARLDERTIIKQKGYEQAMLDAGLVPYSVMVEQSSSYSSGIELIRQARREYPQLDGVFCTNDDLAVGAAFECQRLGLKVPDDMAIAGFHGHDIGQVMEPRLASVLTPRERMGSIGAERLLARIRGESVTPKMLDLGFTLSPGGSI
>YP_409750 1048_GntR_1 GntR
MKKKRPVLQDVADRVGVTKMTVSRFLRNPEQVSVALRGKIAAALDELGYIPNRAPDILSNATSRAIGVLLPSLTNQVFAEVLRGIESVTDAHGYQTMLAHYGYKPEMEQERLESMLSWNIDGLILTERTHTPRTLKMIEVAGIPVVELMDSQSPCLDIAVGFDNFEAARQMTTAIIARGHCHIAYLGARLDERTIIKQKGYEQAMLDAGLVSYSVMVEQSSSYSSGIELIRQARREYPQLDGVFCTNDDLAVGAAFECQRLGLKVPDDMAIAGFHGHDIGQVMEPRLASVLTPRERMGSIGAERLLARIRGESVTPKMLDLGFTLSPGGSI
>YP_003367795 5116_GntR_999 GntR
MKKKRPVLQDVADRVGVTKMTVSRFLRNPEQVSVALRGKIAAALDELGYIPNRAPDILSNATSRAIGVLLPSLTNQVFAEVLRGIEAVTDAHGYQTMLAHYGYKPEMEQERLESMLSWNIDGLILTERTHTPRTLKMIEVAGIPVVELMDSQSPCLDIAVGFDNFEAARQMTAAIIARGHRHIAYLGARLDERTIIKQKGYEQAMLDAGLVPYSVMVEQSSSYSSGIELIRQARREYPQLDGIFCTNDDLAVGAAFECQRLGLSIPRDMAIAGFHGHDIGQVMEPRLASVLTPRERMGSIGAERLLARIRGESVTPKMLDLGFTLSPGGSI
>YP_001573018 1055_GntR_1 GntR
MILCISHNNELFFSLRRFTHVRGKLEKSIPFIPFRTMKKKRPVLQDVADRVGVTKMTVSRFLRNPEQVSVALRGKIAAVLDELGYIPNRAPDILSNATSRAIGVLLPSLTNQVFAEVLRGIESVTDAHGYQTMLAHYGYKPEMEQERLESMLSWNIDGLILTERTHTPRTLKMIEVAGIPVVELMDSQSPCLDIAVGFDNFDAARQMTAAIIARGHRHIAYLGARLDERTIIKQKGYEQAMRDAGLVPYSVMMEQSSSYSSGIELMRQARREYPQLDGIFCTNDDLAVGAAFECQRLGLKIPDDIAIAGFHGHDIGQVMEPRLASVLTPRERMGSIGAERLLARIRGETVMPKMLDLGFTLSPGGSI
>YP_218460 1052_GntR_1 GntR
MSLIPHVRGKLGKSIPFIPFRTMKKKRPVLQDVADRVGVTKMTVSRFLRNPEQVSVALRGKIAAALDELGYIPNRAPDILSNATSRAIGVLLPSLTNQVFAEVLRGIEAVTDAHGYQTMLAHYGYKPEMEQERLESMLSWNIDGLILTERTHTPRTLKMIEVAGIPVVELMDSQSPCLDIAVGFDNFEAARQMTAAIIARGHRHIAYLGARLDERTIIKQKGYEQAMRDAGLVPYSVMMEQSSSYSSGIELMRQARREYPQLDGIFCTNDDLAVGAAFECQRLGLKIPDDMAIAGFHGHDIGQVMEPRLASVLTPRERMGSIGAERLLARIRGEMVTPKMLDLGFTLSPGGSI
>WP_000730242 1053_GntR_1 GntR
MKKKRPVLQDVADRVGVTKMTVSRFLRNPEQVSVALRGKIAAALDELGYIPNRAPDILSNATSRAIGVLLPSLTNQVFAEVLRGIEAVTDAHGYQTMLAHYGYKPEMEQERLESMLSWNIDGLILTERTHTPRTLKMIEVAGIPVVELMDSQSPCLDIAVGFDNFEAARQMTAAIIARGHRHIAYLGARLDERTIIKQKGYEQAMRDAGLVPYSVMMEQSSSYSSGIELMRQARREYPQLDGIFCTNDDLAVGAAFECQRLGLKIPGDMAIAGFHGHDIGQVMEPRLASVLTPRERMGSIGAERLLARIRGETVTPKMLDLGFTLSPGGSI
>WP_006177920 1056_GntR_1 GntR
MKKKRPVLQDVADRVGVTKMTVSRFLRNPEQVSVALRGKIAAALDELGYIPNRAPDILSNATSRAVGVLLPSLTNQVFAEVLRGIESVTDAFGYQTMLAHYGYKPELEEERLESMLSWNIDGLILTERTHTPRTLKMIEVAGIPVVELMDSQSPCLDIAVGFDNFEAARQMTAAIIARGHRHVAYLGARLDERTIIKQKGYEQAMLDAGLTPYSVMVEQSSSYTSGIELMRQARREYPQLDGIFCTNDDLAVGAAFECQRLGLSIPRDMAIAGFHGHDIGQVMEPRLASVLTPRERMGRIGAERLLARIRGEVVTPKMLDLGFTLSPGGSI
>YP_003615277 5123_GntR_999 GntR
MGFVRDKLSKSLSSRFLRTMKKKRPVLQDVADRVGVTKMTVSRFLRNPEQVSVALRGKIAAALDELGYIPNRAPDILSNATSRAVGVLLPSLTNQVFAEVLRGIESVTDAFGYQTMLAHYGYKPELEEERLESMLSWNIDGLILTERTHTPRTLKMIEVAGIPVVELMDSQSPCLDIAVGFDNFEAARQMTAAIIARGHRHIAYLGARLDERTIIKQKGYEQAMLDANLTPYSVMVEQSSSYTSGIELMRQARREYPQLDGIFCTNDDLAVGAAFECQRLGLKIPDDMAIAGFHGHDIGQVMEPRLASVLTPRERMGRIGAERLLARIRGEAVTPKMLDLGFTLSPGGSI
>YP_001178552 1057_GntR_1 GntR
MKKKRPVLQDVADRVGVTKMTVSRFLRNPEQVSLALRGKIAAALDELGYIPNRAPDILSNSTSRAVGVLLPSLTNQVFAEVLRGIESVTDAYGYQTMLAHYGYKPELEEERLESMLSWNIDGLILTERTHTPRTLKMIEVAGIPVVELMDSQSPCLDIAVGFDNFEAARQMTAAILARGHRHVAYLGARLDERTIIKQKGYEQAMIDANLTPYSVMVEQSSSYSSGIELMRQARREYPQLDGIFCTNDDLAVGAAFECQRLGLKIPDDIAIAGFHGHDIGQVMEPRLASVLTPRERMGRIGAERLLARIRGEVVTPKMLDLGFTLSPGGSI
>WP_004956386 5121_GntR_999 GntR
MKKKRPVLQDVANKVGVTKMTVSRYLRNPDQVSAALQQKIAVALDELGYIPNRAPDILSNATSRAIGVLLPSLTNQVFAEVLRGIESVTDAHNYQTMLAHYGYLPEREEERLTSLLSFNIDGLILSERNHTPRTLKMIEVAGIPVVELMDCVTPCLDLAVGFDNFEAARQMTQQIIAHGHRHVVYLGARLDERTLIKQQGYEQAMLDAGLQPHCIMTDRASSYSSGGELLRLAQKEYPQVDSIFCTNDDLAVGAMLECQRQGLSIPQDMAIAGFHGHDIGQVMVPKLASVLTLRERMGQVAAQSLLAKLRGEAVNPRMIDTGFTLLLGGSL
>YP_004210952 5141_GntR_999 GntR
MNMKKKRPVLQDVADKVGVTKMTVSRYLRNPEQVSGALQEKISAALDELGYIPNRAPDILSNAKSRAIGVLLPSLTNQVFAEVLRGIESVTDIHGYQTMLAHYGYSQEREEQRLTSLLSYNIDGLILSERHHTARTLKMIEVAGIPVVEMMDCVSPCVDLAVGFNNFEAARQMTQQIIARGHRHVVYFGARQDERTIIKQQGYEQAMRESGLEPYSVMTSRSSSYSGGAELLRQAQKDWPQIDSIFCTNDDLAAGAFFECQRQGLKIPSQMAIAGFHGHNMGQAMEPPLASVLTPRERMGQISAERLLARLRGEEVVPRMVDVGFTISAGGSI
>YP_001480873 1081_GntR_1 GntR
MSAHSRLASSLIMKKKRPVLQDVADKVGVTKMTVSRYLRNPDQVSAVLQQKIAVALDELGYIPNRAPDILSNSTSRAIGVLLPSLTNQVFAEVLRGIESVTDAHNYQTMLAHYGYLPEREEQRLTSLLSYNIDGLILSERHHTPRTMKMIEVAGIPVVELMDCVSPCIDLAVGFNNFEAARQMTQQIIAHGHRHVVYFGARQDERTIIKQQGYEQAMRESGLQPYSVMTARSSSYSAGGELLRQAQRDYPQIDSIFCTNDDLAIGATFECQRQGLSIPNDMAIAGFHGHDIGQVMVPKLASVLTPRERMGQIGAERLLARLRGETVSPRMVDVGFTVIPGGSI
>AGO57393 5114_GntR_999 GntR
MNALSRLASSLIMKKKRPVLQDVADKVGVTKMTVSRYLRNPDQVSVALQQKIAVALDELGYIPNRAPDILSNSTSRAIGVLLPSLTNQVFAEVLRGIESVTDAHNYQTMLAHYGYLPEREEQRLTSLLSYNIDGLILSERHHTPRTLKMIEVAGIPVVELMDCVSPCIDLAVGFNNFEAARQMTQQIIARGHRHVVYFGARQDERTIIKQQGYEQAMRESGLEPYSVMTARSSSYSAGGELLRQAQRDYPQIDSIFCTNDDLAIGATFECQRQGLSIPDQMAIAGFHGHDIGQVMVPKLASVLTPRERMGQIGAERLLARLRGETVCPRMVDVGFTVIPGGSI
>WP_004723334 1609_GntR_1 GntR
MKKKRPVLQDVADMVGVTKMTVSRYLRNPQQVSAVLQGKIALALDELGYIPNRAPDILSNATSMAIGVLLPSLTNQVFAEVLRGIESVTDAHGYQTMLAHYGYQKALEEQRLTSLLSYNIDGLILSERDHTPRTLQMIQIAGIPVIELMDCISPCIDLAVGFNNFEAARQMTQQIIARGHRHVVYFGARQDERTVIKQQGYEQAMRESGLEPVSVMTRRSSSYSAGGELLREAQISYPQIDSIFCTNDDLAIGAFFECQRQGLSIPQDMAIAGFHGHDIGQSMVPRLASVLTPRERMGQIGAERLIAKLRGESVHPKMVDVGFTILPGGSI
>WP_004699632 1610_GntR_1 GntR
MKKKRPVLQDVADMVGVTKMTVSRYLRNPEQVSAALQVKIALALDELGYIPNRAPDILSNATSHAIGVLLPSLTNQVFAEVLRGIESVTDAHGYQTMLAHYGYQKEREEQRLTSLLSYNIDGLILSERHHTVRTLKMIEVAGIPVIELMDCISPCIDLAVGFNNFEAARQMTQQIIAKGHRHVVYFGARQDERTVIKQQGYEQAMYESGLLPISVMTSRSSSYSAGAELLREAQASYPQIDSIFCTNDDLAIGAVFECQRQGLSIPHDMAIAGFHGHDIGQSMVPKLASVLTPRERMGQIGAERLLARLCGEAVTPKMIDVGFTILPGGSI
>WP_004714751 1608_GntR_1 GntR
MKKKRPVLQDVANMVGVTKMTVSRYLRNPEQVSAVLQKKIALALDELGYIPNRAPDILSNATSHAIGVLLPSLTNQVFAEVLRGIESVTDAHGYQTMLAHYGYRKEREEQRLTSLLSYNIDGLILSERHHTPRTLKMIEVAGIPVIELMDCISPCIDLAVGFNNFEAARQMTQQIIAKGHRYVVYFGARQDERTVIKQQGYEQAMRESGLEPMSVMTGRSSSYSAGAELLREAQASYPQIDSIFCTNDDLAIGAVFECQRQGLSIPHDMAIAGFHGHDIGQSMVPKLASVLTPRERMGQIGAERLLARLRGEVVTPRMVDVGFTLLLGGSI
>WP_005186007 1075_GntR_1 GntR
MKKKRPVLQDVADMVGVTKMTVSRYLRNPEQVSAILQKKIALALDELGYIPNRAPDILSNATSHAIGVLLPSLTNQVFAEVLRGIESVTDVHGYQTMLAHYGYQKEREEQRLTSLLSYNIDGLILSERHHTARTLKMIEVAGIPVIELMDCISPCIDLAVGFNNFEAARQMTQQIIAKGHRHVVYFGARQDERTVIKQQGYEQAMRESGLVPMSVMTSRSSSYSAGAELLREAQASYPLIDSIFCTNDDLAIGAVFECQRQGLSIPHDMAIAGFHGHDIGQSMVPKLASVLTPRERMGQIGAERLLAKLRGEAVAPRMVDVGFTILPGGSI
>EEQ10883 1607_GntR_1 GntR
MTSRLLCLSSLIMKKKRPVLQDVADMVGVTKMTVSRYLRNPEQVSALLQKKIALALDELGYIPNRAPDILSNATSHAIGVLLPSLTNQVFAEVLRGIESVTDAHGYQTMLAHYGYQKEREEQRLTSLLSYNIDGLILSERHHTARTLKMIEVAGIPVIELMDCSSPCIDLAVGFNNFEAARQMTQQIIAKGHRYVVYFGARQDERTVIKQQGYEQAMRESGLVPMSVMTSRSSSYSAGAELLLEAQASYPQIDSIFCTNDDLAIGAVFECQRQGLSIPHDMAIAGFHGHDIGQSMVPKLASVLTPRERMGQIGAERLLARLRGEVVTPKMVDVGFTLLPGGSI
>EEQ07183 1605_GntR_1 GntR
MTSRLLCLSSLIMKKKRPVLQDVADMVGVTKMTVSRYLRNPEQVSALLQEKIALALDELGYIPNRAPDILSNATSHAIGVLLPSLTNQVFAEVLRGIESVTDAHGYQTMLAHYGYQKEREEQRLTSLLSYNIDGLILSERHHTARTLKMIEVAGIPVIELMDCSSPCIDLAVGFNNFEAARQMTQQIIAKGHQYVVYFGARQDERTVIKQQGYEQAMRESGLVPMSVMTSRSSSYSAGAELLIEAQASYPQIDSIFCTNDDLAIGAVFECQRQGLSIPRDMAIAGFHGHDIGQSMVPKLASVLTPRERMGQIGAERLLARLRGEVVTPKMVDVGFTILPGGSI
>YP_001402968 1073_GntR_1 GntR
MKKKRPVLQDVADMVGVTKMTVSRYLRNPEQVSAVLQEKIALALDELGYIPNRAPDILSNATSHAIGVLLPSLTNQVFAEVLRGIESVTDAHGYQTMLAHYGYQKEREEQRLTSLLSYNIDGLILSERHHTARTLKMIEVAGIPVIELMDCTSPCLDLAVGFNNFEAARQMTQQIIAKGHRYVVYFGARQDERTVIKQQGYEQAMRESGLVPMSVMTSRSSSYSAGAELLREAQVSYPQIDSIFCTNDDLAIGAVFECQRQGLSIPHDMAIAGFHGHDIGQSMVPKLASVLTPRERMGQIGAERLLARLRGEVVTPQMVDVGFTILPGGSI
>WP_004388964 1611_GntR_1 GntR
MKKKRPVLQDVADMVGVTKMTVSRYLRNPEQVSAMLQEKIALALDELGYIPNRAPDILSNSTSHAIGVLLPSLTNQVFAEVLRGIESVTDAHGYQTMLAHYGYQKEREEQRLTSLLSYNIDGLILSERHHTARTLKMIEVAGIPVIELMDCSSPCIDLAVGFNNFEAARQMTQQIIAKGHRYVVYFGARQDERTVIKQQGYEQAMRESGLEPMSVMTSRSSSYSAGAELLREAQVNYPQIDSIFCTNDDLAIGAVFECQRQGLVIPDDMAIAGFHGHDIGQSMVPKLASVLTPRERMGQIGAERLLARLRGEAVTPKMVDVGFTILPGGSI
>YP_001008166 1074_GntR_1 GntR
MKKKRPVLQDVADMVGVTKMTVSRYLRNPEQVSAVLREKIALALDELGYIPNRAPDILSNATSHAIGVLLPSLTNQVFAEVLRGIESVTDAHGYQTMLAHYGYQKEREEQRLTSLLSYNIDGLILSERHHTARTLKMIEVAGIPVIELMDCSSPCIDLAVGFNNFEAARQMTQQIIAKGHRFVVYFGARQDERTVIKQQGYEQAMRESGLEPMSVMTSRSSSYSAGAELLREAQVNYPQIDSIFCTNDDLAIGAVFECQRQGLSIPHDMAIAGFHGHDIGQSMVPKLASVLTPRERMGQIGAERLLARLRGEVVTPKMVDVGFTILPGGSI
>ADZ44235 5147_GntR_999 GntR
MAPRLLCLSSLIMKKKRPVLQDVADMVGVTKMTVSRYLRNPEQVSAVLREKIALALDELGYIPNRAPDILSNATSHAIGVLLPSLTNQVFAEVLRGIESVTDAHGYQTMLAHYGYQKEREEQRLTSLLSYNIDGLILSERHHTARTLKMIEVAGIPVIELMDCSSPCIDLAVGFNNFEAARQMTQQIIAKGHRFVVYFGARQDERTVIKQQGYEQAMRESGLEPMSVMTSRSSSYSAGAELLREAQVNYPQIDSIFCTNDDLAIGAVFECQRQGLSIPHDMAIAGFHGHDIGQSMVPKLASVLTPRERMGQIGAERLLARLRGEIVTPKMVDVGFTILPGGSI
>EAP92053 1068_GntR_0 GntR
MSNKKKRPTLQDVANLVGVTKMTVSRCLRDSSQVSEALRDKISAAVDELGYIPNRAPDILSNAKSNAIGVLVPSLTNQVFAEVIRGIEQITAPAGYQTMIAHYGYSAELEEQSIASLLSYNVDAIILSENVHTDRARKMLQTVSIPVIEIMDSVSPRIEQAVGFDNFEAARAMTKTMLDRGRTNIAYLAARMDERTRLKMAGYEHAMQEADKTPVTLQTEDASSFTLGAKLIGELLEKHPQVNGIFCTNDDLAIGAFYECVRRGIQVPEQMAIAGFHGHDITVAMTPRLATVVTPREQIGKVAAEQVVARLQGNNEWVAKLDLGYEIEVGESI
>EAQ55386 1069_GntR_0 GntR
MFSSSKVVEIRYYVTSNINRNHDAVSMLSKKKRPTLQDVANLVGVTKMTVSRCLRDSSQVSEALRDKISAAVDELGYIPNRAPDILSNAKSNAIGVLVPSLTNQVFAEVIRGIEQVTAPAGYQTMIAHYGYSAELEERSIASLLSYNVDAIILSENVHTDRARKMLQTVSIPVIEIMDSVSPRIEQAVGFDNFEAARAMTKTMLDRGRTNIAYLAARMDERTRLKMAGYEHAMQEADKTPVTLQTEDASSFTLGAKLIGELLDKHPEVNGIFCTNDDLAIGAFYECVRRGIQVPEKMAIAGFHGHDITVAMTPRLATVVTPREQIGKVAAQQVVARLQGNKEWVAKLDLGYEIEVGESI
>YP_002395008 1615_GntR_0 GntR
MLSKKKRPTLQDVANLVGVTKMTVSRCLRDSSLVSEALRDKISAAVDELGYIPNRAPDILSNAKSNAIGVLVPSLTNQVFAEVIRGIEQVTAPAGYQTMIAHYGYSAELEEQSIASLLSYNVDAIILSENVHTDRARKMLQTVSIPVIEIMDSVSPRIEQAVGFDNFEAARAMTKTMLDRGRTNIAYLAARMDERTRLKMAGYEHAMQEADKTPVTLQTEDASSFTLGAKLIGELLDKHPEVNGIFCTNDDLAIGAFYECVRRGIQVPEKMAIAGFHGHDITVAMTPRLATVVTPREQIGKVAAQQVVARLQGNKEWVAKLDLGYEIEVGESI
>EEX94429 5104_GntR_999 GntR
MANKKKRPTLQDIADRVGVTKMTVSRCLRDPSQVSESLKDKINQAVEDLGYIPNRAPDILSNAKSNAIGVLVPSLTNQVFAEVIRGIESVTTPAGYQTMIAHYGYSAELEEKSIASLLSYNVDAIILSENVHTEKARKMLQTASIPVVEIMDSYSNKIEQAVGFDNADASKAMTEAIIAKGRNNIAYFAARMDERTRLKMDGYHQAMNSAGNTPVSLQTEEASSFTLGAKLLAQLVEQYPNVDGIVCTNDDLAIGAVYECQRRGIKVPEQIAIAGFHGHDISQTMIPKLATVITPREEIGRVAAEQLIQRLKGGVDWPATIDLGYEIELGESI
>WP_006878488 5142_GntR_999 GntR
MTVSRCLRDPSQVSKTLKDKINQAVEELGYIPNRAPDILSNAKSNAIGVLVPSLTNQVFAEVIRGIESVTTPAGYQTMIAHYGYSAELEERSIASLLSYNVDAIILSENIHTEKARKMLQTASIPIIEIMDSYSPRIEQAVGFDNAKASKSMTEAILAKGRNNIAYFAARMDERTRLKMAGYQQAMSEAGLETVSLQTEDASSFTLGAKLLGQLVEQHPDVNGIVCTNDDLAIGALYECQRRGIRVPEQMAIAGFHGHDISQAMIPKLATVMTPREQIGHVAATQLIERLKGATDWQPSIDLGYRIELGESI
>WP_008072879 5143_GntR_999 GntR
MTVSRCLRDPSQVSESIREKVEQAVEDLGYIPNRAPDILSNAKSNVIGVLVPSLTNQVFAEVMRGIESVTTPDGYQTMIAHYGYSAELEEKSIASLLSYNVDAIILSENVHTEKARKMLETASIPVVEIMDTFSSRIEQAVGFDNSKAAQQMTEAMLAKGCHNVAYFAARMDERTRLKMAGYRQAMEDHAKPIVTLQTEEASSFTLGAKLMGELLEKHPEVDGVFCTNDDLAIGAVFECQRRGISIPAQMAIAGFHGHDISQAMIPKLATVITPREKIGQVAAEQLISRLKGNKKWQSCIDLGYQIEVGESL
>EEX33176 5101_GntR_999 GntR
MANKKKRPTLQDIADKVGVTKMTVSRCLRDPSLVSQAIQEKVNQAVDELGYIPNRAPDILSNAKSNAIGVLVPSLTNQVFAEVIRGIESVTTPAGYQTMIAHYGYSEELEEKSIASLLSYNVDAIILSENVHTDRARKMLETASIPVVEIMDSFSPRIEQAVGFDNRLAARDMTKAMLAQGRENIAYFAARMDERTRLKMDGYQLALQEQGKAPVTLQTEEASSFTLGAKLLGELLQKHPEVDGIFCTNDDLAIGALFECQRRGIKIPEQMAIVGFHGHDISQAMTPKLATVITPREEIGQVAAQQLIQRLKGVESWKASIDLGYQIELGESL
>YP_001339563 1095_GntR_0 GntR
MIMLLVTKHGYVTGMKSPNMKNKRPTLQDVADLVGVTKMTVSRFLRNPDQVSAPLQTKIAEALEDLGYIPNRAPDILSKSKSHAIGVLLPSLTNQVFAEVIRGIESVVEPAGYQTMLAHYGYSKEAEEARIATLLSYSVDGLIISESYHTERVRKMLAVAGIPVIEIMDSVSPPIEQAIGIDNEAAAYAMTEFMIKKGRRKIVYFAARMDQRTLFKIKGYETAMLDNGLTPLCLKTNSASSFTLGATFLKDALQQQPDTDGIFCTNDDLAIGALYACQKAGINVPQDIGIAGFHGHDISRAMVPLLTTVITPREEMGRLAAEHLLSRLQGNPVSQRIIDLPFKIEAGESI
>YP_944230 1092_GntR_0 GntR
MDNIMSKKKRPTLQDVANIVGVTKMTVSRYLRDPSLVSSAIQAKIAVALEELGYIPNRAPDLLSHAKSHAIGILVPSLTNQVFSEVIRGIEKVTKAAGYQTMLAHYGYSAELEEERISFLLSYHIDGLILSDSYHTARTLKMIKTAGIPVIEMMDAASPAIEQAVGVDNLEAGYQMVSAMIGRGYKNIVYLGARLDARTQFRQQGYEKAMQEHGLVAKSVMTEAPSSFTLGAELLTRAMAEHPQTDGLFCTNDDLAVGAIFEAQRCGIKIPDQIAVAGFHGHNVGQSMVPKLATVITPREKIGQVTAEQLIARLNGQAIKHKVIDLGFKIQLGESI
>YP_002891989 1612_GntR_0 GntR
MSQKHRRPTLQDVADRVGITKMTVSRYLKDPALVSAAAQEKIAAALDELGYIPNRAPDLLSNAKSKAIGVLLPSLTNQVFAEVIRGVEAITEPAGYQTMLAHYGYSSEVEQERIASLLSYHVDGLILSESYHSERTLRMIQTAGIPVVEIMDSRSPVIEQAVGFDNAAASYAMTELMLQKGYRRIVYFGARMDVRTRLKMEGYAAAMQAHGLEPLSMATDAASSFSLGARLLLDARARYPDMDGIICTNDDLAVGAIFECQRQGIAIPEEIGIAGFHGHDIGQAMVPKLASVITPREAMGRVAAEQLLARINGAELTEPVIDLGFELSAGQSI
>YP_001368239 1096_GntR_0 GntR
MNKKRRPTLQDVADQVGITKMTVSRYLKNPTRVAQSTQEKIAIALETLGYIPNRAPEILAQATSRAIGVLVPSLTNQVFAEVLRGIENVTGKRGYQTMLAHYGYQAELEEERVASLLSYNIDGLLLSESYHTPRTVRMIETAGIPVIEMMDSVSPSIQQCVGFDNTAAACEMVKAMIEKGYRHIAYLGARMDIRTQLKMRGYELAMQQAKLTPLTMTTNEASSFSLGASLLQQTLAKYPYVDSFFCTNDDLAAGVIFECQRQGIKIPEQIGVAGFHGHDIGQSMTPKLASIITPRKEIGRMAATELLDRLNGKERAESVLDLGYRIDLGETL
>WP_006083519 5130_GntR_999 GntR
MTVSRYLKNPTRVAQSTQEKIAIALETLGYIPNRAPEILAQATSRAIGVLVPSLTNQVFAEVLRGIENVTGKRGYQTMLAHYGYQAELEEERVASLLSYNIDGLLLSESYHTPRTVRMIETAGIPVIEMMDSVSPSIQQCVGFDNTAAAYEMVKAMIAQGYRHIAYLGARMDIRTQLKMRGYEFAMQEAKLTPLTMTTNEASSFSLGASLLQQTLAKYPYVDSFFCTNDDLAAGVIFECQRQGIKIPEQIGVAGFHGHDIGQSMTPKLASIITPRKEIGRIAATELLDRLNGKEIAESVIDLGYRIDLGETL
>YP_001556595 1094_GntR_0 GntR
MNKKRRPTLQDVADQVGITKMTVSRYLKNPTRVAQSTQEKIAIALETLGYIPNRAPEILAQATSRAIGVLVPSLTNQVFAEVLRGIENVTGKRGYQTMLAHYGYQAELEEERVASLLSYNIDGLLLSESYHTPRTVRMIETAGIPVIEMMDSVSPSIQQCVGFDNTAAAYEMVKAMIAQGYRHIAYLGARMDIRTQLKMRGYELAMQEAKLTPLAMTTNEASSFSLGASLLQQTLAKYPYVDSFFCTNDDLAAGVIFECQRQGIKIPEQIGVAGFHGHDIGQSMTPKLASIITPRKEIGRIAATELLDRLNGKEIAESVIDLGYRIDLGETL
>KGA44052	Yersinia_ruckeri_atcc_29473_gca_000754815_1	gntR	HTH-type transcriptional regulator gntR
MKKKRPVLQDVADMVGVTKMTVSRYLRNPQQVSAVLQGKIALALDELGYIPNRAPDILSNATSMAIGVLLPSLTNQVFAEVLRGIESVTDAHGYQTMLAHYGYQKALEEQRLTSLLSYNIDGLILSERDHTPRTLQMIQIAGIPVIELMDCISPCIDLAVGFNNFEAARQMTQQIIARGHRHVVYFGARQDERTVIKQQGYEQAMRESGLEPVSVMTRRSSSYSAGGELLREAQISYPQIDSIFCTNDDLAIGAFFECQRQGLSIPQDMAIAGFHGHDIGQSMVPRLASVLTPRERMGQIGAERLIAKLRGESVHPKMVDVGFTILPGGSI
>GAJ47791	Aeromonas_salmonicida_subsp_masoucida_nbrc_13784	gntR	gluconate utilization system transcriptional repressor GntR
MLRVTFLPDPQMNDTRKRRPTLQDIADLTGVTKMTVSRYLRDPHAVAEGTRERIAAAVEELGYIPNRAPDILSNATSKAIGILIPSLSNQVFSAVVHGIESVTRPAGYQTLLAHYGYSPEREEEQVASLLSYHVDGLILSDSQHTERTRKMIATAGIPVVETMDLPQAPIDMVVGMDHRAAARAMVTEMLRRGRRKLVYLGARLDVRTQLRMEGYYQAMADFGLTGQHLLTEQSSSFTLGGQLLDQALVRYPDLDGLFCTNDDLAVGALLQCQAKWIPVPQQIAIAGSNALDIGHAMTPKLASIVTPRKEIGSEAATMLLARLSGQPLPDTRKDMGFSLYVGESLG
>AGE20390	Serratia_marcescens_ww4	gntR	DNA-binding transcriptional repressor
MKKKRPVLQDVADKVGVTKMTVSRYLRNPDQVSAALQQKIAVALDELGYIPNRAPDILSNATSRAIGVLLPSLTNQVFAEVLRGIESVTDAHNYQTMLAHYGYLPEREEERLTSLLSYNIDGLILSERHHTPRTLKMIEVAGIPVVELMDCVSPCIDLAVGFNNFEAARQMTQQIIAHGHRHVVYFGARQDERTIIKQQGYEQAMRESGLEPYSIMTARSSSYSAGGELLRQAQRDYPQIDSIFCTNDDLAIGAAFECQRQGLSIPQDMAIAGFHGHDIGQVMVPKLASVLTPRERMGQIGAERLLARLRGETVCPRMVDVGFTVIPGGSI
>AIK14552	Pectobacterium_atrosepticum_gca_000740965_1	gntR_1	gluconate utilization system Gnt-I transcriptional repressor
MTISRYLRDPQKVSATLRDRIAAALDELGYIPNRAPEILSNATSRAIGVLLPSLTNQVFAEVLRGIERVTDAHGYQTMLAHYGYHAEREEMRLTSLLSYNIDGLILSERSHTERTRKMIEVAGIPVIEIMDSESPCIDLAVGFNNFEAAYQMTQVLLARGHRFPVYLGSRLDERTLIKMQGYEQAMREAGLMPRDVSTDRPSSYSLGGELMKEALERYPETDSLFCTNDDIAIGAAFECQRQGLHIPDQMAIAGFHGHDIGQSMEPKLASVLTPREVMGQVAAERLLARLRGEVVTPQRLDLGFTILHGGSI
>EZK16302	Escherichia_coli_1_176_05_s1_c2	gntR	HTH-type transcriptional regulator gntR
MKKKRPVLQDVADRVGVTKMTVSRFLRNPEQVSVALRGKIAAALDELGYIPNRAPDILSNATSRAIGVLLPSLTNQVFAEVLRGIESVTDAHGYQTMLAHYGYKPEMEQERLESMLSWNIDGLILTERTHTPRTLKMIEVAGVPVGELMESKSPCLDIAVGFDNFEAARQMTAAIIARGHCHIAYLGARLDERTIIKQKGYEQAMMDAGLVPYSVMVEQSSSYSSGIELIRQARREYPQLDGVFCTNDDLAVGAAFECQRLGLKVPDDMAIAGFHGHDIGQVMEPRLASVLTPRERMGSIGAERLLARIRGESVTPKMLDLGFTLSPGGSI
>CAI89515	Pseudoalteromonas_haloplanktis_tac125	gntR	putative transcriptional repressor for gluconate/idonate utilization (GalR/LacI familiy)
MTVSRYLRNPEKVSATTQIKIKAAIDSLGYIANKAPDLLSNAKSYSIGVLVPSLTNQVFSQVIRGIEDITEPAGYQTMLAHYGYSPEIEEKRVEYLLSYHVDGLILSETTHTDRTRKMIAMAGIPVVEIMDIHHTPIHQAVGFDNAKAAFEMTNALLNKGYRNIVYLGARLDMRTQLKFQGYSDAMLLRGLTPKSVMTNEASSFSLGAKLLQKTRTEHPDTDCIFCTNDDLAIGAIFECQRNNISVPQHMGVVGFHGHDIGQSMVPQLASVITPRYQIGNLAGAKLLSRISSTADIEIPDEQICDTGYVIHLGESV
>ACL33299	Haemophilus_parasuis_sh0165	gntR	HTH-type transcriptional regulator
MTISRYLRNPEAVAHQTGLRIAEAITEFGYIPNRAPDILSNAKSRAIGVLVPSLTNQVFADVIKGIELVTDKAGYQTMLAHYGYSQEKEEQRIESLLSYNVDGIILSENHHSKRTLKMLEVANIPVIEIMDSSEIGIQQAVGFDNISAAQSMVETMISRGHKNIVYFTARMDKRTKLKMQGYEQAMRKYHLEPHSLITDEPSSFTLGAKQLQQALAQYPDIDGIFCTNDDLAIGALFECQRLGIKVPKEMAIAGFHGHDVGQSLTPQLATVITPRLEIGKVAAQELLNRLKGEPQQSSIINLGYQIHLGESI
>KGA57339	Proteus_vulgaris	gntR	HTH-type transcriptional regulator gntR
MKKKRPSLQDVASRVGVTKMTVSRFLRNPEQVSEALREKIARELDSLNYIPNRAPDILSNSTSHAIGVLLPSLTNQVFAEVIRGIESVTDKFGYQTMLAHYGYRAEKEEERLLSLLSYNIDGLILAERTHTPKTMKMLETAGIPVVEIMDSVSPCFDSAVGLDNVEASQQMVSEMIKRGCKRVIYLGARQDERTLMRLNGYEKAMQNAGLPTGSVMTPKSSSYSLGAELLHAARKQYPDLDGLYCTNDDIAIGAIFECQRLGISVPNDIAISGFHGHDVGQVMTPRLASILTPRDEMGQQAADLLLKRMKGKIARGQVIDVGFRIIKGESI
>EGV05600	Haemophilus_pittmaniae_hk_85	gntR	HTH-type transcriptional regulator GntR
MKHRRPTLQDIANHLGITKMTVSRYLRNPTAVAPETREKIAAAIEHFGYIPNRAPDILSNAKSKAIGVLLPSLTNHVFADVLKGIELVTDQAGYQTMLGHYGYSAKKEEERIESLLSYNIDGLILSENFHSLRTLKMLQIANIPVIEIMDSSQPGIQQVIGFDNVAAAQEIVETMIMRGHQHVVYFTARMDKRTQLKMQGYEQAMKKHGLEPYSLITEQPSSFTLGAQQLRKILQRRPQTDGIFCTNDDLAIGALFECQRLGIKVPEQVAIAGFHGHDVGYSVSPQLATVVTPRLEMGRLAAQELLARLEGQPIEQKIMDLGYQIHLGESI
>CCP04760	Erwinia_amylovora_ea644	gntR	HTH-type transcriptional repressor gntR
MKKKRPGLQDVADRIGITKMTVSRYLRHPDRVSAALQSRIAIALDELGYIPNRAPEMLSNATSRAIGVLLPSLTNQVFADVLRGIEAVTDVAGYQTMLGHFGYSADKEELQLRSLLAWNIDGLILTERTHTAASLRMIETAGIPVVETMDCTSPCIDMAVGIDNVEAARQMTQAILQKGHRHTVYLGARLDERTLQKEQGYRLAMLEAGLEPKSVMMEAASSFSAGAMLLCEAQKRYPQTDSLFCTNDDLAVGAMFECQRQGLRVPQQMAIAGFHGHDIARVVTPRLATVQTPRERIGYESARLLLARIGGERVTQQPVDVGFTLSLGESI
>CDL81494	Xenorhabdus_szentirmaii_dsm_16338	gntR	HTH-type transcriptional regulator gntR
MTVSRFLRKPEQVSEALGKRIAEAVEQLGYIPNRVPDILSNSTSRAIGVLLPSLTNQVFAEVIRGIEHITDRNGYQTMLAHYGYSAQKEEERLLSLLSYNIDGLILAERTHTPKTLKVLQTTGIPVVELMDSISPCIDIAVGIDNFEAARQMTMAMIERGHKQVVYLGARQDERTLIRLQGFEAAMRSSGLRPRKIMTPSSSSYSLGAQLLQETRQKYPDVDGLFCTNDDIAIGAIFECQRQGINVPEDIAVAGFHGHNIGQVMTPKLASILTPRDVMGRRAAESLLSRMKGEKLQQTMIDVGFTLSLGESV
>CDL79357	Xenorhabdus_cabanillasii_jm26	gntR	HTH-type transcriptional regulator gntR
MKKKRPVLQDVADLVGVTKMTVSRFLRNPNQVSQALGERIAAALDQLGYIPNRVPDILSNSTSRTIGVLLPSLTNQVFAEVIRGIEHVTDRHGYQTMLAHYGYSAQKEEERLLSLLSYNIDGLILAERTHSPKTLKVLETTGIPVVELMDSVSPCLDVAVGIDNFEAARQMTESMLGRGCQNIVYLGARQDERTLIRLEGYETAMRSAGLQPRKVMTPASSSYSLGVRLLQETYQKYPDVDGLFCTNDDITIGAIFECQRQGIKVPGDIAVAGFHGHDVGQVMTPKLASVLTPRDQIGRKAAEALLARLKGEKLEQTLIDVGFTLSLGESV
>AIN15612	Yersinia_pseudotuberculosis_gca_000750315_1	gntR	HTH-type transcriptional regulator gntR
MTVSRYLRNPEQVSAVLQEKIALALDELGYIPNRAPDILSNATSHAIGVLLPSLTNQVFAEVLRGIESVTDAHGYQTMLAHYGYQKEREEQRLTSLLSYNIDGLILSERHHTARTLKMIEVAGIPVIELMDCTSPCLDLAVGFNNFEAARQMTQQIIAKGHRYVVYFGARQDERTVIKQQGYEQAMRESGLVPMSVMTSRSSSYSAGAELLREAQVSYPQIDSIFCTNDDLAIGAVFECQRQGLSIPHDMAIAGFHGHDIGQSMVPKLASVLTPRERMGQIGAERLLARLRGEVVTPQMVDVGFTILPGGSI
>EIJ71598	Pasteurella_bettyae_ccug_2042	gntR	HTH-type transcriptional regulator GntR
MWIMIKNKRPTLQDIASHLGITKMTVSRYLRNPSSVAEATGKKIALAIEEFGYFPNRAPDILSNAKSHSIGVLVPSLTNHVFADVIKGIEEITDKAGYQTMLAHYGYSEKKEEQRIESLLSYNIDGLILSESHHSERTNKMLQVANIPVIQIMDTTEIGCHQVIGYDNIAAAQAMVETMIKRNHQHIAYFSVRQDKRTKLRQQGYEMALKKHNLSSIVINTKEHSSFTLGGKLLHQALQEHPELDGIFCTNDDIAIGAIFECQRLGIKVPTQIAIAGFHGHNVGQSITPQLATVITPRLEIGRVAARELIHRLQDIPAQSTMINLGYQIHLGESI
>EIQ60440	Escherichia_coli_epeca12	gntR	HTH-type transcriptional regulator gntR
MLAHYGYKPEMEQERLESMLSWNIDGLILTERTHTPRTLKMIEVAGIPVVELMDSQSPCLDIAVGFDNFEAARQMTTAIIARGHRHIAYLGARLDERTIIKQKGYEQAMLDAGLVPYSVMVEQSSSYSSGIELIRQARREYPQLDGVFCTNDDLAVGAAFECQRLGLKVPDDMAIAGFHGHDIGQVMEPRLASVLTPRERMGSIGAERLLARIRGESVTPKMLDLGFTLSPGGSI
>EHT99003	Pantoea_stewartii_subsp_stewartii_dc283	gntR	DNA-binding transcriptional repressor
MKKKRPVLQDVADRIGITKMTVSRYLRNPEQVSVALGEKIAVALDELGYIPNRAPDMLSNATSRAIGVLLPSLTNQVFADVLRGIEAVTDEAGYQTLVAHFGYNPEKEERQLRSLLGWNIDGVILTERTHTAGTLRMLEVAGIPVIEMMDSVTPCLDMAVGFDNVEAARQMTLAILKKGHRHTVYLGARLDERTLQKQRGYESAMREAGLTPRSVMMEEASSFSAGGELLREAQRRYPQTDSLFCTNDDLAVGAMFECQRQGLQVPSQMAIAGFHGHDISQVVTPALATVLTPRDQIGRESAALLLARIAGENRASQPLDMGFAIVEGGSI
>EQA14368	Haemophilus_parasuis_h465	gntR	HTH-type transcriptional regulator gntR
MAPKRKRPTLQHIADHLGITKMTISRYLRNPEAVAHETGLRIAEAITEFGYIPNRAPDILSNAKSRAIGVLVPSLTNQVFADVIKGIELVTDKAGYQTMLAHYGYSQEKEEQRIESLLSYNVDGIILSENHHSKRTLKMLEVANIPVIEIMDSSEIGIQQAVGFDNISAAQSMVETMISRGHKNIVYFTARMDKRTKLKMQGYEQAMRKYHLEPHSLITDEPSSFTLGAKQLQQALAQYPDIDGIFCTNDDLAIGALFECQRLGIKVPKEMAIAGFHGHDVGQSLTPQLATVITPRLEIGKVAAQELLNRLNGIPQQSSIINLGYQIHLGESI
>EUC99298	Providencia_alcalifaciens_pal_1	gntR	HTH-type transcriptional regulator GntR
MKNKRPSLQDVADRVGITKMTVSRFLRNPEQVSESLRGKIASAVEELGYIPNKAPDILSNATSHAIGVLLPSLTNQVFAEVIRGIEAVTDKHGYQTMLAHYGYRAEKEEERLTSLLSYNIDGVILAERTHTERTLRMLKTAGIPVVEIMDSISPCFDAAVGIDNFEASRQMTQAMIDRGCRKVVYLGARQDERTIIRLEGYEKAMLDAKLTPRNLMTQESSSYSLGAQLLQECRVKYPDTDGLFCTNDDLAIGAIFECQRLGINVPNDLAISGFHGHDVGQVMTPKLASILTPRDLMGRKAAEVLLARMRGEKLAQKKFDVGFKLLTGESI
>CCN78793	Vibrio_nigripulchritudo_so65	gntR	HTH-type transcriptional regulator gntR
MKKKRPTLQDVADLVGVTKMTVSRCLRDPSQVSEKLSVKIQQAVEELGYIPNRAPDILSNAKSKAIGVLVPSLTNQVFAEVIRGIEQITAPAGYQTMIAHYGYSAEVEEQNIASLLSYNVDAMILSENEHTPKAKKMLEVASIPVIEIMDSVSERLQQAVGFNNHQAAKSMTKAMIDSGRKNIAYFAARMDRRTQLKMAGYREAMQEAGLEPLELQTESASSFTLGAELLKQTLKSNSDTDGIFCTNDDLAIGAFYECIRQGISVPDQIGIAGFHGHDISQAMTPKLATVITPREEIGIQAATHLLKRLAGEPISEPVIDLSYQINMGESL
>CDH28619	Xenorhabdus_bovienii_str_jollieti	gntR	transcriptional repressor for gluconate utilization (GalR/LacI familiy)
MKKKRPVLQDVADLVGVTKMTVSRFLRNPDQVSEALGKRIAETLDQLGYIPNRVPDILSNSTSRTIGVLLPSLTNQVFAEVIRGIEQVTDCNGYQTMLTHYGYSAQKEEERLLSLLSYNIDGLILAERTHTPKTLKVLETAGIPVVELMDSVSPCLDIAVGIDNFEAARQMTVAMIEHGCQNVIYLGARQDERTLIRLDGYEMAMRSAGLQPRNVMTPASSSYSLGAQLLRETWQKYPDVDGLFCTNDDIAIGAIFECQRQGINVPEQIAVAGFHGHDVGQVMMPKLASVLTPRDLIGRRAAEALFARLQGQKLEQTLIDVGFTLSLGESV
>KDX09684	Escherichia_coli_2_156_04_s1_c2	gntR	HTH-type transcriptional regulator gntR
MKKKRPVLQDVADLVGVTKMTVSRFLRNPEQVSEALRGKIAAALDELGYIPNRAPDILSNATSRAIGVLLPSLTNQVFSEVLRGIESVTDAFGYQTMLAHYGYKPEMEEKRLESMLSWNIDGLILTERTHTPRTLKMIEVAGIPVVELMDSQSPCLDIAVGFDNFDAARQMTAAIIARGHRHVAYLGARLDERTIIKQKGYEQAMRDAGMTPYSVMVEQSSSYSSGIELMRQARREYPQLDGIFCTNDDLAVGAAFECQRLGLKIPDDMAIAGFHGHDIGQVMEPRLASVLTPRERMGRIGAERLLARIRGEVVTPKMLDLGFTLSPGGSI
>KFC77042	Buttiauxella_agrestis_atcc_33320	gntR	gluconate utilization system transcriptional repressor
MKKKRPVLQDVADRVGITKMTVSRFLRNPDQVSAALQVKIAAALDELGYIPNRAPDILSNSTSRAIGVLLPSLTNQVFAEVLRGIENVIDAYGYQTMLAHYGYKPELEEERLESMLSWNIDGLILTERTHTPRTLKMIEVAGIPVVELMDSISPCLDIAVGFDNFEAARQMTAAIIARGHRHVAYLGARLDERTVIKKKGYEQAMLDAGLVPYSVMVEQSSSYSTGIELFRQARREYPQLDSIFCTNDDLAIGAAFECQRQGLSIPKDMAIAGFHGHDIGQVMEPRLASVLTPRERMGRIGAERLLARIRGEEVTPQMLDLGFTLSPGGSI
>GAB52523	Escherichia_hermannii_nbrc_105704	gntR	gluconate utilization system transcriptional repressor GntR
MKKKRPVLQDVADRVGVTKMTVSRFLRNPEQVSEALRGKIAAALDELGYIPNRAPDILSNATSRAIGVLLPSLTNQVFAEVLRGIESVIDAHGYQTMLAHYGYKPELEEERLESMLSWNIDGLVLTERTHTPRTLKMIEVAGIPVVELMDSVSPCLDIAVGFNNFEAARQMTAEIILRGHTHVAYLGARLDERTIQKQRGYEQAMRDAGLTPYSVMVEQSSSYSTGIELLRQARREFPQLDSIFCTNDDLAIGAAFECQRLGLRIPEDMAIAGFHGHDIGQVMEPRLASVLTPRERMGRIGAERLLARIRGEIVTPRMLDLGFTLSPGGSI
>ESS56051	Enterobacter_cloacae_s611	gntR	HTH-type transcriptional regulator gntR
MKKKRPVLQDVADRVGVTKMTVSRFLRNPEQVSIALRGKIAAALDELGYIPNRAPDILSNATSRAIGVLLPSLTNQVFAEVLRGIESVTDAHGYQTMLAHYGYKAEMEEERLESMLSWNIDGLVLTERTHTPRTLKMIEVAGIPVVELMDSKSPCLDIAVGFDNFEAARQITAAILARGHRRVAYLGARLDERTIIKQKGYEQAMLDAGLTPYSVMVEQSSSYTAGIELMRQARREYPQLDGIFCTNDDLAVGAAFECQRLGLKIPQDMAIAGFHGHDIGQVMEPRLASVLTPRERMGRIGAERLLARIRGEAVTPKMLDLGFTLSPGGSI
>GAB80554	Shimwellia_blattae_dsm_4481_nbrc_105725_gca_000327265_1	gntR	gluconate utilization system transcriptional repressor GntR
MKKKRPVLQDVADRVGVTKMTVSRFLRNPEQVSAALRVKIAAALDELGYIPNRAPDILSNATSRAIGVLLPSLTNQVFAEVLRGIESVTDAFGYQTMLAHYGYKPEMEEERLVSMLSWNIDGLILTERSHTPRALKMIEVAGIPVVELMDSVSPCLDIAVGFDNFEAARQMTSAILQRGHRHIAYLGARLDERTIMKQKGYEQAMRDMGLTPYSVMAEQSSSYSSGIELFRQARREYPQLDGIFCTNDDLAVGAAFECQRVGLRIPDDMAIAGFHGHDIGQVMEPRLASVLTPRERMGRIGAERLLARIRGEIVTPKMLDLGFTLSPGGSI
>AHF73001	Candidatus_sodalis_pierantonius_str_sope	gntR	Gluconate utilization system Gnt-I transcriptional repressor
MKKKRPGLQDVADQVGVTKMTVSRYLRDPDRVSQALQAKIAAALDRLGYIPNRAPDILFNATSRAIGVLLSSLTNQVFAEVLRGIEQVTDANGYQTMLAHYGYSPELEELRLTSLLSYNIDGLILFERHHTPRTLKMIEVAGIPVVEIMDYVSPCLDMAVGFDNFEAARQMTRLIIERGHRQVVYFGARQDERTIIKQQGYEQGMRDAGLPAYSVMIADSSNYTAGVELLRQAQREYPGINGIISTNDDLAIGALFECQRQGIAVPDKMAIAGFHGHDFARVVHPRLASVLTPREEMGRLSADCLLARLRGEPRGDGQIDVGFTLLAGESI
>CCO60743	Vibrio_nigripulchritudo	gntR	HTH-type transcriptional regulator gntR
MTVSRCLRDPSQVSEKLSVKIQQAVEELGYIPNRAPDILSNAKSKAIGVLVPSLTNQVFAEVIRGIEQITAPAGYQTMIAHYGYSAEVEEQNIASLLSYNVDAMILSENEHTPKAKKMLEVASIPVIEIMDSVSERLQQAVGFNNHQAAKSMTKAMIDSGRKNIAYFAARMDRRTQLKMAGYREAMQEAGLEPLELQTESASSFTLGAELLKQTLKSNSDTDGIFCTNDDLAIGAFYECIRQGISVPDQIGIAGFHGHDISQAMTPKLATVITPREEIGIQAATHLLKRLAGEPISEPVIDLSYQINMGESL
>AET56268	Salmonella_enterica_subsp_enterica_serovar_gallinarum_pullorum_str_rks5078	gntR	gluconate utilization operon repressor
MGVTKMTVSRFLRNPEQVSVALRGKIAAALDELGYIPNRAPDILSNATSRAIGVLLPSLTNQVFAEVLRGIEAVTDAHGYQTMLAHYGYKPEMEQERLESMLSWNIDGLILTERTHTPRTLKMIEVAGIPVVELMDSQSPCLDIAVGFDNFEAARQMTAAIIARGHRHIAYLGARLDERTIIKQKGYEQAMRDSGLVPYSVMMEQSSSYSSGIELMRQARREYPQLDGIFCTNDDLAVGAAFECQRLGLKIPDDMAIAGFHGHDIGQVMEPRLASVLTPRERMGSIGAERLLARIRGETVTPKMLDLGFTLSPGGSI
