# Supplementary material for: ASPEN, a methodology for reconstructing protein evolution with improved accuracy using ensemble models
Source: eLife. 2019 Oct 17;8:e47676. doi: 10.7554/eLife.47676 (PMC6797483; doi:10.7554/eLife.47676)
Supplement: Supplementary file 1. [file elife-47676-supp1.zip › LacI_sequences_by_orthoset/idnR.fasta]

>YP_002218344 1149 IdnR-A
MRNHRISLQDIATLAGVTKMTVSRYIRSPKKVARETGERIAQIMEEINYIPNRAPAMLLNAQSYTLGVLIPSFQNQLFADILAGIESVTSGHNYQTLIANYNYNRDSEEESVINLLSYNIDGIILSEKYHTLRTVKFLRSATLPIVELMDIRGDRLDMEVGFDNRQAAFDMVSTMLDKRQRRKILYLGSKDDIRDEQRYHGYCDAMTRRGLAPLRINPRAISSIHLGIQLMRDALTAHPDVDGVFCTNDDIAMGALLWCRERQLAVPEQISIAGFHGLEMGRQMIPSLASVITPRFEIGRRAAQMLLNKIKNNDLNHNTIDLGYQIYHGSTL
>WP_001527553 1146 IdnR-A
MRNHRISLQDIATLAGVTKMTVSRYIRSPKKVARETGERIAQIMEEINYIPNRAPAMLLNAQSYTLGVLIPSFQNQLFADILAGIESVTSGHNYQTLIANYNYNRDSEEESVINLLSYNIDGIILSEKYHTLRTVKFLRSATLPIVELMDIQGNRLDMEVGFDNRQAAFDMVSTMLDKRQRRKILYLGSKDDIRDEQRYHGYCDAMTRRGLAPLRINPRAISSIHLGIQLMRDALAAHPDVDGVFCTNDDIAMGALLWCRERQLAVPEQISIAGFHGLEMGRQMIPSLASVITPRFEIGRRAAQMLLNKIKNNDLNHNTIDLGYQIYHGNTL
>YP_543806 1140 IdnR-A
MKIPPTLGEVMRNHRISLQDIATLAGVTKMTVSRYIRSPKKVAKETGERIAKIMEEINYIPNRAPGMLLNAQSYTLGILIPSFQNQLFADILAGIESVTSVHNYQTIIANYNYDRDSEEESVINLLSYNIDGIILSEKYHTIRTVKFLRSATIPVVELMDVQGERLDMEVGFDNRQAAFDMVCTMLDKRVRRKILYLGSKDDTRDEQRYQGYCDAMMLHNLSPLRMNPRAISSIHLGMQLMRDALSANPDLDGVFCTNDDIAMGALLLCRERNLAVPEQISIAGFHGLEIGRQMIPSLASVITPRFDIGRMAAQMLLSKIKNNDHNHNTVDLGYQIYHGNTL
>YP_313162 1142 IdnR-A
MRNHRISLQDIATLAGVTKMTVSRYIRSPKKVAKETGERIAKIMEEINYIPNRAPGMLLNAQSYTLGILIPSFQNQLFADILAGIESVTSVHNYQTLIANYNYDRDSEEESVINLLSYNIDGIILSEKYHTIRTVKFLRSATIPVVELMDVQGERLDMEVGFDNRQAAFDMVCTMLDKRVRRKILYLGSKDDTRDEQRYQGYCAPLRMNPRAISSIHLGMQLMRDALSANPDLDGVFCTNDDIAMGALLLCRERNLAVPEQISIAGFHGLEIGRQMIPSLASVITPRFDIGRMAAQMLLSKIKNNDHNHNTVDLGYQIYHGNTL
>YP_859931 1139 IdnR-A
MRNHRISLQDIATLAGVTKMTVSRYIRSPKKVAKETGERIAKIMEEINYIPNRAPGMLLNAQSYTLGILIPSFQNQLFADILAGIESVTSVHNYQTIIANYNYDRDSEEESVINLLSYNIDGIILSEKYHTIRTVKFLRSATIPVVELMDVQGERLDMEVGFDNRQAAFDMVCTMLDKRVRRKILYLGSKDDTRDEQRYQGYCDAMMLHNLSPLRMNPRAISSIHLGMQLMRDALSANPDLDGVFCTNDDIAMGALLLCRERNLAVPEQISIAGFHGLEIGRQMIPSLASVITPRFDIGRMAAQMLLSKIKNNDHNHNTVDLGYQIYHGNTL
>YP_672353 1141 IdnR-A
MRNHRISLQDIATLAGVTKMTVSRYIRSPKKVAKETGERIAKIMEEINYIPNRAPGMLLNAQSYTLGILIPSFQNQLFADILAGIESVTSVHNYQTIIANYNYDRDSEEESVINLLSYNIDGIILSEKYHTIRTVKFLRSATIPVVELMDVQGERLDMEVGFDNRQAAFDMVCTMLEKRVRHKILYLGSKDDTRDEQRYQGYCDAMMLHNLSPLRMNPRAISSIHLGMQLMRDALSANPDLDGVFCTNDDIAMGALLLCRERKLAVPEQISIAGFHGLEIGRQMIPSLASVITPRFDIGRTAAQMLLSKIKNNDHKHNTVDLGYQIYHGNTL
>KFC06551	Trabulsiella_guamensis_atcc_49490	idnR	positive regulator of L-idonate catabolism
MRNHRISLQDIATLAGVTKMTVSRYLRSPKKVSKETRERIARIMEEINYVPNRAPGILLNAQSYTIGVLIPSFQNQLFADILAGIESVTSGHNYQTLIANYNYDRESEEESVINLLSYNIDGIILSEKFHTLRTVKFLRSAKIPIVELMDLQGERLDMEVGFDNRQAAFDMVTTMLDKRQRRKIIYLGSKDDIRDELRFRGYCDAMTGRGLEAHRINPRASSSINLGMQLMNEALTRFPDTDGVFCTNDDIAMGALLLCFERGMAIPEQISIAGFHGLEMGKQMIPSLASVITPRFDIGRMAAQMLLDKLKNDDFNHDTVDLGYQIYHGNTL
>KEL79149	Escherichia_coli_5_172_05_s1_c1	idnR	HTH-type transcriptional regulator idnR
MKNNRMTLQDIANLAGLNKMTVSRYLRDPNQVSQRSRELISKIMEENNYIPNRAPEILLNARSKTIGVLIPSFRNQIFADVLAGIESVTSACQYQTLIANYEYDAEREEREVLNLLSYNIDGLILTGKLHTERMIQYVRASGVPVAELMDISGQYLDIQVGFDNEKAAFEMTQAFIDSGKRHIAFFGSMDDPRDLSRYRGTENALAAQGLEAYHLAPKTISSVALGRKMFQQAMAEKPDIDAIFCTNDDLAVGVLLECQAQQYDVPGKMAIAGFHGLEIGRARLQKIASVITPRYEIGKTAADILIKRLNGKDAPGSVNLGYQIYYGDTL
>EIQ53060	Shigella_flexneri_1235_66	idnR	HTH-type transcriptional regulator idnR
MQDIATLAGVTKMTVSRYIRSPKKVAKETGERIAQIMEEINYIPNRAPAMLLNAQSYTLGVLIPSFQNQLFADILAGIESVTSDHNYQTLIANYNYDRESEEESVINLLSYNIDGIILSEKYHTLRTVKFLRSANIPVVELMDIQGDRLDMEVGFDNRQAAFDMVSTMLDKRQRRKILYLGSKDDVRDEQRYRGYCDAMTRRGLVPLRVNPRAISSIHLGTQMMRDALAAHPDLDGVFCTNDDIAMGALLLCRERELAVPEQISIAGFHGLEMGRQMIPSLASVITPRFDIGRMAAQMLLSKIKNNDHNHNTVDLGYQIYHGNTL
>GAL38666	Citrobacter_freundii_nbrc_12681	idnR	transcriptional regulator IdnR
MQSLTGCDKVLCEHNGMLVVENLMKNNRMTLQDIANLAGLNKMTVSRYLRNPNQVSQRSRELISKVMEENNYIPNRAPEILLNARSKTIGVLIPSFRNQIFADVLAGIESVTSACQYQTLIANYEYDAEREEREVLNLLSYNIDGLILTGKLHTERMIQYVRASGVPVAELMDISGQYLDIQVGFDNEKAAFEMTQAFIDSGKRSIAFFGSMDDPRDLSRFRGTGKALAAQGLEAYHLAPKTISSVALGRKMFQQAMAEKPDIDAIFCTNDDLAVGVLLECQAQQYDVPGKMAIAGFHGLEIGRARLQKIASVITPRYEIGKTAADILIKRLNGKDAPGSVNLGYQIYYGDTL
>ACN48662	Salmonella_enterica_subsp_enterica_serovar_paratyphi_c_str_rks4594	idnR	regulatory protein
MQDIATLAGVTKMTVSRYIRSPKKVARETGERIAQIMEEINYIPNRAPAMLLNAQSYTLGVLIPSFQNQLFADILAGIESVTSGHNYQTLIANYNYNRDSEEESVINLLSYNIDGIILSEKYHTLRTVKFLRSATLPIVELMDIQGDRLDMEVGFDNRQAAFDMVSTMLDKRQRRKILYLGSKDDIRDEQRYHGYCDAMTRRGLAPLRINPRAISSIHLGIQLMRDALAAHPDVDGVFCTNDDIAMGALLWCRERQLAVPEQISIAGFHGLEMGRQMIPSLASVITPRFEIGRRAAQMLLNKIKNNDLNHNTIDLGYQIYHGSTL
>KFD02434	Raoultella_planticola_atcc_33531	idnR	positive regulator of L-idonate catabolism
MKNNRMTLQDIANLAGLNKMTVSRYLRDPGQVSQRSRELIAKVMEENNYIPNRAPEILLNARSKTIGVLIPSFRNQIFADVLAGIESVTSAHQYQTLIANYGYDPQREEREVLNLLSYNIDGLILTGKQHTDRMIQYVRASGIPVAELMDIGGQPLDIQVGFDNEKAGWDMAHAFLESGKRKIAFFGSMDDPRDLSRFRGTEQAVAACGLKAYHITPRTISSVALGRQMFLQMQQSHPDIDAIFCTNDDLAVGVLLECQAQGIAVPQEIAIAGFHGLEIGRARLQKIASVITPRYDIGKTASEILIARLAGKDAPDSVNLAYQIYYGDTL
>GAL49854	Citrobacter_farmeri_gtc_1319	idnR	transcriptional regulator IdnR
MRNHRISLQDIATLAGVTKMTVSRYIRSPKKVAKETGERIAQIMEEINYIPNRAPAMLLNAQSYTLGVLIPSFQNQLFADILAGIESVTSDHNYQTLIANYNYDRESEEESVINLLSYNIDGIILSEKYHTLRTVKFLRSAAIPIIELMDIQGDRLDMEVGFDNRQAAFDMVSTMLDKRQRRKILYLGSKDDIRDEQRFCGYCDAMTQRNLTPLRVNPRAISSIHLGTQLMRDALVAHPDLDGVFCTNDDIAMGALLFCRERELSVPEQISIAGFHGLEMGRQMIPSLASVITPRFDIGRMAAQMLLSKIKNNDHNHNTIDLGYQIYHGNTL
>KFD17024	Tatumella_ptyseos_atcc_33301	idnR	positive regulator of L-idonate catabolism
MKRNRMSLQDIATLAGLTKMTVSRYMRDPSKVSERSRCAIDEVMRQHNYIPNRLPEMLSGAGSKTLGVIIPSFRNQIFSDVLEGIQQVAEKHGYQTIIASDNYDPLTGQEKIITLLSYHIDGLLLTGTQHTQTARDYLKTSGIPVAELMEITSDPLDIQVGFDNRQAAFDMTGEFVRRGKKQMAFIGAMDDPRDVSRYQGMTQALQEYGLSGHHYVPGAISSMVLGRRLFQQIIAQHPQTDAIFCTNDDLAMGVLLECQARLIRVPEDIAIAGFHGLDIGSANQQKLASVITPRLEAGQVATGLLIAQLEGRRTAGSETVDLGYRLFTGDTL
>YP_001479515 1159 IdnR-B
MKNQRVTLQDIALLAGVTKMTVSRYLRTPDKVAAETAAKIAQVMKEVNFTDSDEARSSQKPRIGVLIPSFNNQIFADLLAGIESITLEHGYQTLVVNYDYSRQREEEQIIQLLAYPIAGLILTDSEHTLRAEKYLAATKIPVAQVMSLEGPEGRIAVGFDNYQAGFDMTEALLASGKRQVVYFGAMSDARDTKRFQGYCRAMENQGLTPRQITPHRVSSVSVGSDMLAMARQLYPSLDGILCTNDDLAVGVLQACLRLGLKVPQDIALSGFHGLDIGKATTPGIASVITPRFDMGKVATEILLKRIKGVPCIERVDLHYRISLGGTI
>YP_001720324 1151 IdnR-B
MKNQRVTLQDIALLAGVTKMTVSRYLRMPEKVAPETGERIAQVMAEVNYSADPESETSLNQKSPRIGILVPSFNNQIFSDLLAGIESITVANGYQTLVVNYNYNKAREEEQIINLLSCQISGLILTDSEHTLRADKYLNAAEIPIAQVMELEPQENRITVGFNNYQAAYDMTTTLLASGKQHIVYFGSMSDARDRKRYQGYSQAVTDAGFTPLHITPNKVSSVSIGAGMLALARQMYPDVDAIFCTNDDMAVGVLQECLKLGVAIPAEMAISGFHGLDIGQATTPILASVTTPRFEMGKVAAEILIKKIKKIPTIEQVDLHYRLSLGGTI
>EEQ02726 1647 IdnR-B
MFQVYAMKNQRVTLQDIALLAGVTKMTVSRYLRTPEKVAPETGERIAQVMVEVNYSADPDGENSINQKIPRIGILIPSFNNQIFSDLLAGIESVTAASGYQTLVVNYNYSKEREEEQIVNLLSCQISGLILTDSEHTLRADKYLNAAELPVAQVMDLEPQFNRITVGFNNYQAAYDMTATLLASGKQNIVYFGSMSDARDRKRYQGYSQAISDAGFVPLHITPNKVSSVSIGAGMLALARQMYPQLDAIFCTNDDMAVGVLQECLKLGIGVPADMAISGFHGLDIGQATTPVLASVTTPRFEMGKVAAEILIKKIKKIPTIEQVDLHYRISLGGTI
>WP_032907629 1158 IdnR-B
MKNQRVTLQDIALLAGVTKMTVSRYLRTPEKVAPETAERIAQVMAEVNYAPDSEGENGLNQKIPRIGILIPSFNNQIFSDLLAGIESVTAASGYQTLVVNYNYDKEREEEQIVNLLSCQISGLILTDSEHTLRADKYLNAAEIPVAQVMDLEPQFNRITVGFNNYQAAYDMTNTLLASGKQNIVYFGSMSDVRDRKRYQGYSQAMVDAGFTPLHITPNKVSSVSIGAGMLALARQMYPQVDAIFCTNDDMAVGVLQECLKIGMAIPAEMAISGFHGLDIGQATTPVLASVTTPRFEMGKVAAEILIKKIKKIPTIEQVDLHYRISLGGTI
>EEQ17621 1645 IdnR-B
MHNHLTHCALLFQVFAMKNQRVTLQDIALLAGVTKMTVSRYLRTPEKVAPETAERIAQVMAEVNYAPDSEGENGLNQKIPRIGILIPSFNNQIFSDLLAGIESVTAASGYQTLVVNYNYDKEREEEQIVNLLSCQISGLILTDSEHTLRADKYLNAAEIPVAQVMDLEPQFNRITVGFNNYQAAYDMTNTLLASGKQNIVYFGSMSDVRDRKRYQGYSQAMVDAGFTPLHITPNKVSSVSIGAGMLALARQMYPQVDAIFCTNDDMAVGVLQECLKIGMAIPAEMAISGFHGLDIGQATTPVLASVTTPRFEMGKVAAEILIKKIKKIPTIEQVDLHYRISLGGTI
>WP_004708747 1154 IdnR-B
MKNQRVTLQDIALLAGVTKMTVSRYLRTPEKVAPETGERIAQVMAEVNYSVDSDGESSLNQKSPRIGILVPSFNNQIFSDLLAGIESVTAASGYQTLVVNYNYNKEREEEQIINLLSCQISGLILTDSEHTLRADKYLNALELPVAQVMDLEPQSNRITVGFNNYQAAYDMTATLLASGKQNIVYFGSMSDVRDRKRYQGYSQAMNDAGFSPLHITPNKVSSVSIGAGMLALARQMYPQVDAIFCTNDDMAVGVLQECLKLGIAVPAEMAISGFHGLDIGQATTPVLASVTTPRFEMGKVAAEILIKKIKNIPTIEQVDLHYRISLGGTI
>WP_004389408 1648 IdnR-B
MKNQRVTLQDIALLAGVTKMTVSRYLRTPEKVAPETGERIAQVMAEVNYSVDSEGETSLNQKSPRIGILVPSFNNQIFSDLLAGIESVTAASSYQTLVVNYNYNKEREEEQIVNLLSCQISGLILTDSEHTLRADKYLNASELPVAQVMDLEPQFNRITVGFNNYQAAYDMTSTLLASGKQHVVYFGSMSDVRDRKRYQGYSQAMIDAGFAPLHITPNKVSSVSIGAGMLALARQMYPQVDAIFCTNDDMAVGVLQECLKLGMAVPAEIAISGFHGLDIGQATTPVLASVTTPRFEMGKVAAEILIKKIKKIPTIEQVDLHYRISLGGTI
>YP_001005679 1156 IdnR-B
MKNQRVTLQDIALLAGVTKMTVSRYLRTPEKVAPETGERIAQVMAEVNYSADSEGETSLNQKSPRIGILVPSFNNQIFSDLLAGIESVTATSGYQTLVVNYNYNKEREEEQIVNLLSCQISGLILTDSEHTLRADKYLNASELPVAQVMDLEPQFNRITVGFNNYQAAYDMTATLLASGKQNVVYFGSMSDVRDRKRYQGYSQAMTDAGLAPLHITPNKVSSVSIGAGMLALARQMYPQVDAIFCTNDDMAVGVLQECLKLGMAVPAEIAISGFHGLDIGQATTPVLASVTTPRFEMGKVAAEILIKKIKKIPTIEQVDLHYRISLGGTI
>WP_005276369 1157 IdnR-B
MKNQRVTLQDIALLAGVTKMTVSRYLRTPEKVAAETGERIAQVMAEVNYSADSEGETAVNQKSPRIGILVPSFNNQIFSDLLAGIESVTAASGYQTLVVNYNYSKEREEEQIINLLSCQISGLILTDSEHTLRADKYLNASEIPIAQVMDLEPQFNRITVGFNNYQAAYDMTATLLASGKQNIVYFGSMSDMRDRKRYQGYSQAMSDAGFTPLHITPNKVSSVSIGAGMLALARQMYPQIDAIFCTNDDMAVGVLQECLKLGMAIPAAMAISGFHGLDIGQATTPVLASVTTPRFEMGKVAAEILIKKIKKIPTIEQVDLHYRISLGGTI
>EEQ09572 1646 IdnR-B
MKNQRVTLQDIALLAGVTKMTVSRYLRTPEKVAPETGERIAQVMAEVNYSADSEGETGLNQKSPRIGILVPSFNNQIFSDLLAGIESVTAASGYQTLVVNYNYSKEREEEQIINLLSCQISGLILTDSEHTLRADKYLNASEIPIAQVMDLEPQFNRITVGFNNYQAAYDMTATLLASGKQNIVYFGSMSDVRDRKRYQGYSQAMSDANFTPLHITPNKVSSVSIGAGMLALARQMYPQVDAIFCTNDDMAVGVLQECLKLGMAIPAEMAISGFHGLDIGQATTPVLASVTTPRFEMGKVAAEILIKKNQKNPDN
>AGO56170	Serratia_plymuthica_4rx13	idnR	HTH-type transcriptional regulator IdnR
MKNQRVTLQDIALLAGVTKMTVSRYLRTPEKVAADTAARIADVMKEVNFTDTDEARSNQKPRIGVLVPSFNNQIFADLLAGIESVTLEQGYQTLVVNYDYSREREEEHIVQLLAYPIAGLILTDSQHTLRAEKYLTAAKIPVAQVMDLEGPAGRIAVGFDNYQAGYDMTEALLASGKRQVVYFGAMSDARDLKRFQGYCRAMENQGLPPCQITPHKVSSVSVGSDMLAMARRLYPDLDGILCTNDDLAVGVLQECLRLGLKIPQDIALSGFHGLDIGKATTPGIASVITPRFDIGKVATEILLKRIKGVPCIERVDLHYRISLGGTI
>AFJ45851	Shimwellia_blattae_dsm_4481_nbrc_105725_gca_000262305_1	idnR	L-idonate regulatory protein
MKVQRITLNDIATLAGVTKMTVSRYLRTPEKVKPETARRIASVIEEVGYQPDPDNPAINSNAIERIGVLVPSFNNQIFADLLAGVESAAAARGYQTLVVNYDYDRQKEEEQIATVLAFNVKALLLTESVHSIRAEKYLRTARIPVAEVMGLAKNPGRINVGFDNFRAGLDMTRMLLASGKRQIIYFGAMSDLRDEQRYAGYCQAMSDAGLSAGRIMPGKISSVTMGTGMMTLARQMYPQMDGILCTNDDLAVGVLRECRACGIQVPEQMAIAGFHGLEIGQVTTPRLASVLTPRFDMGKIATELLIKKINGLPAIERVDLHYQLSMGETI
>KFL02030	Serratia_marcescens_gca_000743395_1	idnR	HTH-type transcriptional regulator idnR
MKSQRITLNDIAVLAGVTKMTVSRYLRTPDRVKPETAARIAAVIEEVGYQADPDNPALYSNSPPLIGVLVPSFNNLIFADVLAGIESVTSIQGYQTLVVNYDYNSKREEEQIAAILAFKIKGLLLTESVHSLRAEKLLKAAKIPVAEIMGLSGNADRINVGFDNVKAGYDMTTMLLASGKKRIIYFGSMSDIRDEQRYTGYCQAMANHDLPTGRISPNKISSISIGTGMMTLASQMYPDMDGILCTNDDLAVGVLQECLANGIGVPAQIAIAGFHGLEIGQIITPRLASVLTPRYEMGKVATEIIIKKIKGLPTIEHVDLHFRLSMGETI
>EJI89378	Enterobacter_radicincitans_dsm_16656	idnR	HTH-type transcriptional regulator idnR
MKAQRITLHDIAALAGVTKMTVSRYLRTPEKVKPDTAERIASVIAEVGYQPDPDNPAMSANVLPRIGVLIPSFNNQIFADLLAGIESVTSAQGYQTLVVNYDYDSQREEEQIATVLAFNVKGLLLTESVHSLRAEKYLKAAKIPIAEVMGLSSNADRINVGFDNMKAGFDMTTMLLASGKRRIIYFGSMSDVRDEQRYTGYCQAMEAQGLPVGRIAPNKVSSISIGTGMMTLARQMYPDMDGILCTNDDLAVGVLQECLTSGIKVPAEIAIAGFHGLEIGQVISPRLASVLTPRFEMGKVATEILLKKIKGLPTIEHVDLHYRLSMGETI
