# Supplementary material for: ASPEN, a methodology for reconstructing protein evolution with improved accuracy using ensemble models
Source: eLife. 2019 Oct 17;8:e47676. doi: 10.7554/eLife.47676 (PMC6797483; doi:10.7554/eLife.47676)
Supplement: Supplementary file 1. [file elife-47676-supp1.zip › LacI_sequences_by_orthoset/kdgR.fasta]

>CBG88622 KdgR
MANADLDKQPDSVSSVLKVFGILQALGEEREIGITELSQRVMMSKSTVYRFLQTMKTLGYVAQEGESEKYSLTLKLFELGARALQNVDLIRSADIQMRELSRLTKETVHLGALDEDSIVYIHKIDSMYNLRMYSRIGRRNPLYSTAIGKVLLAWRDRDEVKQILDGVEYKRSTGRTITTTEELLPLLDKVREQGYGEDNEEQEEGLRCIGVPVFDRFGVVIAGLSISFPTLRFSEERLHEYVAMLHTAARKISEQMGYNDYPF
>CCC30771 KdgR
MANADLDKQPDSVSSVLKVFGILQALGEEREIGITELSQRVMMSKSTVYRFLQTMKTLGYVAQEGESEKYSLTLKLFELGARALQNVDLIRSADIQMRELSRLTKETIHLGALDEDSIVYIHKIDSMYNLRMYSRIGRRNPLYSTAIGKVLLAWRDRDEVKQILDGVEYKQSTGRTITSTEALLPLLDKVREQGYGEDNEEQEEGLRCIGVPVFDRFGVVIAGLSISFPTLRFSEERLQEYVAMLHTAARKISEQMGYNNYPF
>GAL56225 KdgR
MANADLDKQPDSVSSVLKVFGILQALGEEREIGITELSQRVMMSKSTVYRFLQTMKTLGYVVQEGESEKYSLTLKLFELGARALQNVDLIRSADIQMREISRLTKETIHLGALDEDSIVYIHKIDSMYNLRMYSRIGRRNPLYSTAIGKVLLAWRDRDEVKQILENVEYKRSTARTITSTEELLPVLDEVREQGYGEDNEEQEEGLRCIAVPVFDRFGVVIAGLSISFPTLRFSEQRLQEYVAMLHIAARKISSQMGYHDYPF
>EIT40871 KdgR
MAIADLDKQPDSVSSVLKVFGILQALGEEREIGITELSQRVMMPKSTVYRFLQTMKSLGYVAQEGESEKYSLTLKLFELGAKALQNVDLIRSADIQMRELSNETRETIHLGALDEDSIVYIHKIDSMYNLRMHSRIGRRNPLHSTAIGKVLLAWRDRGEVEEILSHIEFTRSTKYTLDSTAALLPVLDKVREQGFGEDIEEQEEGLRCIAVPVFDRFGVVIAGLSISFPTLRFAEDRKSDYVKSLHCAARNISEQMGYRDYPF
>KFB90760 KdgR
MAIADLDKQPDSVSSVLKVFGILQALGEEREIGITELSQRVMMSKSTVYRFLQTMKTLGYVAQEGESEKYSLTLKLFELGARALQNVDLIRSADIQMRELSRLTKETVHLGALDEDSIVYIHKIDSMYNLRMYSRVGRRNPLYSTAIGKVLLAWRDRDEVKQILDGIEYKRSTDRTITNTDELLVLLDKVREQGYGEDNEEQEEGLRCIGVPVFDRFGVVIAGLSISFPTLRFSEERLHEYVAMLHTAARKISEQMGYNDYPF
>EUC92399 KdgR
MAVADLDKQPDSVSSVLKVFGILQALGEEREIGITELSQRVMMSKSTVYRFLQTMKSLGYVAQEGESEKYSLTLKLFELGARALQNVDLVRSADIQMRELSRLTKETVHLGALDEDSIVYIHKIDSMYNLRMYSRIGRRNPLYSTAIGKVLLAWRDRAEVEQILEGVEYKRSTDRTITSTEELLAVLDKVREQGYGEDNEEQEEGLRCIGVPVFDRFGVVIAGLSISFPTLRFSEERLNEYVAMLHTAARKISEQMGYNDYPF
>CAG75328 KdgR
MASADLDKQPDSVSSVLKVFGILQALGEEREIGITELSQRVMMSKSTVYRFLQTMKSLGYVAQEGESEKYSLTLKLFELGAKALQNVDLIRSADIQMRELSVLTRETIHLGALDEDGIVYIHKIDSMYNLRMYSRIGRRNPLHSTAIGKVLLAWRDRGEVEEVLSTVEFTRSTPHTLCTAEDLLNQLDVVREQGYGEDKEEQEEGLRCIAVPVFDRFGVVIAGLSISFPTIRFSEENKHEYVAMLHTAARNISEQMGYHNFPF
>ESS58085 KdgR
MAIADLDKQPDSVSSVLKVFGILQALGEEREIGITELSQRVMMSKSTVYRFLQTMKSLGYVAQEGESEKYSLTLKLFELGARALQNVDLIRSADIQMRELSRLTKETIHLGALDEDSIVYIHKIDSMYNLRMYSRIGRRNPLYSTAIGKVLLAWRDRDEVKQILEGVEYKRSTDRTITSTEDLLPMLDIVREQGYGEDNEEQEEGLRCIGVPVFDRFGVVIAGLSISFPTLRFSEERLHEYVAMLHQAARKISEQMGYNDYPF
>KFC12854 KdgR
MAVADLDKQPDSVSSVLKVFGILQALGEEREIGITELSQRVMMSKSTVYRFLQTMKSLGYVAQEGESEKYSLTLKLFELGARALQNVDLIRSADIQMRDLSRLTKETIHLGALDEDSIVYIHKIDSMYNLRMYSRVGRRNPLYSTAIGKVLLAWRDKDEAVQILDGVEYKRSTERTITSTQDLLPVLDKVREQGYGEDNEEQEEGLRCIAVPVFDRFGVVIAGLSISFPTLRFSEERLHEYVKMLHSAAAKISEQMGYNDYPF
>KFD08689 KdgR
MSATDLDKQPDSVSSVLKVFGILQALGEEREIGITELSQRVMMSKSTVYRFLQTMKSLGYVAQEGESEKYSLTLKLFELGARALQNVDLIRSADIQMRELSRLTKETIHLGALDEDSIVYIHKIDSMYNLRMYSRVGRRNPLYSTAIGKVLLAWRDTAEVRQILEGVEYKCSTERTIANTDELITVLEQVRKQGWGEDNEEQEEGLRCIGVPVFDRFGVVIAGLSISFPTLRFSEERLHEYVAMLHTAARKISEQMGYNDYPF
>KGA50837 KdgR
MPTANFDKQPDSVSSVLKVFGILQALGEEREIGITELSLRVMMSKSTVYRFLQTLKSLGYVAQEGESEKYSLTLKLFELGAKGLRNVDLIRSADIQMRELSNLTRETIHLGALDEDSIVYIHKIDSMYNLRMHSRIGRRNPLHSTAIGKVLLAWRDRDEVGEILSQIEFTRSTKHTLDSAEGLLPVLDLVREQGFGEDIEEQEEGLRCIAVPVFDRFGVVIAGLSISFPTLRFSEEHKNEYVKSLHQAARKISEHMGYRDYPF
>EFE94434 KdgR
MANADLDKQPDSVSSVLKVFGILQALGEEREIGITELSQRVMMSKSTVYRFLQTMKSLGYVAQEGESEKYSLTLKLFELGAKSLQNVDLIRSADIQMRELSNHTRETIHLGALDEDSIVYIHKIDSLYNLRMYSRIGRRNPLHSTAIGKVLLAWRDRAEVNDILSQVEFTRSTPHTITSAADLLPVLDKVRTQGFGEDIEEQEEGLRCIAVPVFDRFGVVIAGLSISFPTIRFSEDAKSDYVRQLHNAARIISQQQGYHDYPF
>GAB50312 KdgR
MAIADLDKQPDSVSSVLKVFGILQALGEEREIGITELSQRVMMSKSTVYRFLQTMKSLGYVAQEGESEKYSLTLKLFELGAKALQNVDLIRSADIQMRELSHLTKETIHLGALDEDSIVYIHKIDSMYNLRMYSRVGRRNPLYSTAIGKVLLAWRDRDEVRQILSEVEYKQSTPRTVTSTDALMPVLDKVREQGFGEDNEEQEEGLRCIAVPVFDRFGFVIAGLSISFPTLRFSEERLHEYVAMLHGAARKISEQLGYNDYPF
>KEY58424 KdgR
MASIDLDKQPDSVSSVLKVFGILQALGDEREIGITELSQRVMMSKSTVYRFLQTMKSLGYVSQEGESEKYSLTIKLFELGAKSLQHVDLIRSADVQMRELSKQTRETIHLGALDEDSIVYIHKIDSMYNLRMYSRIGRRNPLHSTAIGKVLLAWRDRTEVAEILSQIEFTRSTPYTISCAADLLPLLDKVREQGFGEDIEEQEEGLRCIAVPVFDRFGVVIAGLSISFPTIRFSEDAKDTYVQQLHTAARLISVQMGYHDYPF
>GAB82982 KdgR
MAVADLDKQPDSVSSVLKVFGILQALGDEREIGITELSQRVMMSKSTVYRFLQTMKSLGYVAQEGESEKYSLTLKLFELGARALQNVDLIRSADIQMRELSRQTKETIHLGALDEDSIVYIHKIDSMYNLRMYSRIGRRNPLHSTAIGKVLLAWRDREEVKEIISHIEFTCSTPRTVKNADELLSVLDKVREQGYGEDNEEQEEGLRCIAVPVFDRFGVVIAGLSISFPTLRFSEERLSEYVAMLHHAARTISAQMGYHDYPF
>CAQ88771 KdgR
MASTDLGKQPDSVSSVLKVFGILQALGEEREIGITELSQRVMMSKSTVYRFLQTMKTLGYVAQEGESEKYSLTLKLFELGARALQNVDLIRSADIQMRELSRLTKETIHLGALDEDSIVYIHKIDSMYNLRMYSRIGRRNPLYSTAIGKVLLAWRDHKEIKQILEHVEYKRSTERTITTTEALLPVLDQVRAQGYGEDNEEQEAGLRCIAVPVFDRFGVVIAGLSISFPTLRFSQERLQEYVAILQNAARKISAQMGYIG
>KFC81503 KdgR
MAIADLDKQPDSVSSVLKVFGILQALGEEREIGITELSQRVMMSKSTVYRFLQTMKSLGYVAQEGESEKYSLTLKLFELGARALQNVDLIRSADIQMRELSRLTKETIHLGALDEDSIVYIHKIDSMYNLRMYSRIGRRNPLYSTAIGKVLLAWRDREEVREILADVEYTRSTERTITSTDELLKVLDTVREQGYGEDNQEQEEGLRCIGVPVFDRFGVVIAGLSISFPTLRFSEDRLHEYVAMLHDAARTISEQMGYHEYPF
>ADM98638 KdgR
MAIADLDKQPDSVSSVLKVFGILQALGEEREIGITELSQRVMMSKSTVYRFLQTMKSLGYVAQEGESEKYSLTLKLFELGAKALQNVDLIRSADIQMRELSALTRETIHLGALDEDSIVYIHKIDSMYNLRMYSRIGRRNPLHSTAIGKVLLAWRDREEVKEILSQVEFKRSTVHTIGSTEELLPQLDLVRQQGYGEDNEEQEEGLRCIAVPVFDRFGVVIAGLSISFPTIRFSEDNKHEYVAMLHTAARNISDQMGYHDYPF
>AGE17942 KdgR
MANADSDKQPDAVSSVMKVFGILQALGDEREIGITELSQRVMMSKSTVYRFLQTMKALGYVSQEGETEKYALTLKLFELGAKSLQNVDLIRSADVQMRELSNRTRETIHLGALDEDGIVYIHKIDAMYNLRMYSRIGRRNPLHSTAIGKVLLAWRDREEVAQILSQIEFTRSTEHTLTSAAELLPVLDRVREQGFGEDVEEQEAGIRCIAVPVFDRFGVAIAGLSISFPTLRFSDAAREEYVALLHVAARRISEQQGYHDYPF
>ACI11557 KdgR
MAGADLDKQPDSVSSVLKVFGILQALGEEREIGITELSQRVMMSKSTVYRFLQTMKSLGYVAQEGESEKYSLTLKLFELGARALQNVDLVRSADIQMRELSRLTKETIHLGALDEDSIVYIHKIDSMYNLRMYSRIGRRNPLYSTAIGKVLLAWRDRSEVEQILEGVEYKRSTERTITSTEALLKVLDGVREQGYGEDNEEQEEGLRCIGVPVFDRFGVVIAGLSISFPTLRFSEERLHEYVAMLHQAARKISEQMGYNDYPF
>AHF76824 KdgR
MAIAEVDRQPDSVSSVLKVFGILQALGEEREIGITELSQRVMMSKSTVYRFLQTMKSLGYVAQEGESEKYSLTLKLFELGAKALQNVDLIRIADIQMRVLSNLTRETIHLGALDEDSIVYIHKIDSLYNLRMYSRVGRRNPLYSTAIGKVLLAWRDVTEASDILADVIFTRSTSRTAASREALLPELEQVRAQGFGEDNEEQEEGLRCIAVPIFDRFGVVIAGLSISFPTIRFSEEAKNDYVKMLHDAARAISRQIGYHDYPF
>EUC25923 KdgR
MEKSTQPEAVSSVLKVFHILQALGEQKAIGVSELSQRLMMSKATTYRFLQTMKSLGYVSQEGEADKYSLTLKLFELGAKSLEYVDLIELADKEMRHISEQTNEALHLGALDENAIIYIHKIDSGYNLRMQSRIGRRNPLYSTAIGKVLLSERDESFVRDVLSDVEFIKHTEKTLENTDQVLEELAKVRDFHYAEDNEEQEPGLRCIAAPIYDRFGQIIAGLSISFPTIRFDEERMEYYVGLLHQAGKNISEQLGYHDYPA
>CCN75888 KdgR
MTTTKQPESVSSVLKTFGILQALSTQKDIGISELAQRLMMSKSTVYRFLQTMKTLGYVSQEGESENYSLTLKLFELGASALEYVDLVDLADIEMRRISDLTNEALHLGALDGDGIIYIHKIDSKYNLRMQSRIGRRNPLHTTAIGKVLLAERDEEETRNILSFVEFTKSTENTHEDVESLLAELPQVKEQGFGEDNEEQEVGLRCLAVPVYDRFNQVIAGMSVSLPTIRFTEEKKVEYIAELHAAAARISLKLGCKAYPHGK
>ADM41567 KdgR
MTTEIDKQPDAVSSVLKVFGILQALSEEREIGITELSQRVLMSKSTVYRFLQTMKSLGYVAQDSGTEKYTLTLKLFELGAHALQNVDLIRLADIEMRELSRLTKETIHLGALDEDGIVYIHKIDSMYNLRMYSRIGRRNPLHSTAIGKVLLAWRDRAEVEALVSQIEFTRSTPRTIADAAQLMQALEQVRAQGYGEDNEEQEEGLRCIAVPVFDRFGVVVAGLSISFPTLRFSEAAKQEYVAMLHSAARRISEQMGCHDYPF
>AJA54032 KdgR
MQEVVQSVDRTLSILELLSDYENGLGITEISEKVNLHKSTVHRLLNTLMVKGYVQQSEDSNRYKLTLKLFELGSKKVEKMNIVNVARPLLKELMEKTNEVIHLVVREGIDIVYVAKVESQNPIRMYSRIGKKSPMYCTAVGKSMMSHMSEEEVNLIWKNSNVEKLTEYTITDFQTFKDNIDLIRNEGYAIDEQENEIGIRCIAASVLDYSGNIVGAISISGSIISFKEEKIQEFSKLIIEYSNRISQELGYKCS
>GAC63320 KdgR
MTLEIDKQPDAVSSVLKVFGILQALSEEREIGITELSQRVLMSKSTVYRFLQTMKSLGYVAQDSETEKYTLTLKLFELGAHALQNVDLIRLADVEMRELSRLTRETIHLGALDEDGIVYIHKIDSMYNLRMYSRIGRRNPLHSTAIGKVLLAWRDAAEVDEICQQIVFTRSTTHTIGSVAELKQALAQVHAQGYGEDNEEQEEGLRCIAVPVFDRFGVVVAGLSISFPTLRFSEEAKQEYVAMLHRAARRISEQMGCHSYPF
>AGC67819 KdgR
MAENGVQTLDRTFDIIELLAVTPNGMGVTEIGQKLGLHKSTVYRLINALVRRGYLEKDQNTGLYKIGPKFIEISGLYVRQIELKTEAAPFMRHLTELTGQVTHLAILDETEVVYIEKIEVMQSLRMYSQIGKRVPVHCSALGKVLLSGQNSDYQEQVLGKIKYIRYTENTVKDADEFKRELEMVRQKGWAIDNEEHEIGIRCIAAPVRDFTGKIIAALSITGSKNIISPDKDEYYGKLVVEAADNISRRLGFTGKTGE
>EMS79458 KdgR
MTKKKYYNIASLEKGVRMLELLAAHGELSVSEAARLMDTNRAGSHRFISTLKDLGYVEKNSSNKYQPTLKIMALAQKVADRFEIRRMAKPHMHRLSILYKETINLGLFKNQEIIHIDKIDSLEVLRMDSALGDKAPAYCTGLGKSILAFLPDHELDHYLNTVDRRPLAPNTITDKDEFLQELSRIRQNGFAIDDEEMTIGLRCIAAPIFDHNHYPAYAVSISGPAMRLTHRALEEIKPQILKVSEDLSHKMGS
>EGR09751 KdgR
MEKSTQPEAVSSVLKVFSILQALGEQKEIGVSELSQRLMMSKATTYRFLQTMKSMGFVAQEGEADKYKLTLKLFELGAKSLEYVDLIELADKEMRYISEQTNEALHLGSLDENAIIYIHKIDSGYNLRMQSRIGRRNPLYSTAIGKVLLAERDEQFVRDTLEGVEFIKHTDRTLENVEQLLEELALVRTQHYAEDNEEQEPGLRCIAAPVYDRFGNVIAGLSMSLPTIRFDQQRMGYYVDLLQTAGRNISLQLGYNNYPA
>KGB92661 KdgR
MTATPRQRKRDQANQETGADLAAAGAVERPDSVAAVGKVFTILAALGERREIGISELSHQLGMSKTTVHRFLQTLKALGYVAQEGETDRYRLTIRLFELASKALESVDLVREADLEMRRIGQLTREAVHLGAFDEDAIIYIHKIDADYGLRMQSRIGRRNPLYSTAIGKVLLAWMSPADARAVLAGIEFRKSTAKTLASADAVMSILPHVRRQGYGEDNEEQEDGLLCLAVPVFDRFGRVIAGLSLSFPTMRCGADTKAHYVALLKEAGQAISARLGHHPEAAGVEATTVAQD
>EWS55829 KdgR
MDTTFVKGLQVIEALATHPQLTGVTELAKHLGLTKSNAHRLLQTLVACGYVRNLEQSGKYELTLKLWELGAAVVGRLDLKTVAVEYMERLCQLSGETVHLSVLEGTEVIYLDKVDSPHPVRAYSRVGGRAPAYCVATGKALLSYASASLIDQISLELKPFTPYTLTTPNELRNELEKQRQLGYAVNRGEWRDGVCGIAAPIWNAGGHVCAAIGVSGPSDRFKPRNLKLLAPTVVSVAQQISARLGYRPQRETAAATAGVAELAASAA
>KDM67128 KdgR
MRIDTPANEASSSVAKALALLRAVSLAEPPAGFNALLERTGLPKATLHRLLRELADAGLVRHHSPDRTYRPALGLLELASRAWDSIDLRQVAARHVDALWHSTQETVHVAVRDDIEIIYVDKRESPKALRLFSSIGRRGPLYCTGVGKAIFAHLPAAERDDVLARLTLTRHTPSTITSRAGLRAEFERIRRDGVAFDRAEHEEGIVCVAAPIFDRQGHPVASVSVTAPAVRMNDDRVAALAPEVRSAAERISRDLAFSNCPV
>CAE30087 KdgR
MDKAFIKGLRLLETLALSDQPRGVTDLANELKFTKSNVHRLLATLQSQGYVRQIPPHSTYELTTKLWELGHHVIQRMDLVRVARPAMTRLAEITGETVHLSVLDGTEVLYVDKIESAHHIRAHTSVGMRAPAFTVATGKAMLAQMPDDYLEILRPHLKRYTDSTRTTLEELREDIRTIRSQGYASVLHGEWREGIAACACAIIGRSGELIGAIGMSGPDIRVKRKQIKEYSVHVMEAARTIGMALGHGGVK
>CCP25071 KdgR
MAQDNTVQSVERAIKILEELAAEKEGLGVTELSQRVNLHKSTVHRMLTTLLNLGYVEQNALSEKYRLGMKILFLGGSILERMDIRHEAHDLLEELSGKVNEAVHLVIPDGFKAVYIDKLDSNKTIRMCSQIGRIAPLHASAVGKAILAFSSPRFVNEVIEQGLARYTANTITEPRELMRHLEIIKERGFAIDDEENEKGIRCIAAPIFDYTGKVIGAISVSGPTVTVTKKQVEKISEDVMECARKISQRMGWKVD
>EMR06103 KdgR
MTVKVIQSVDRAIDILELFMASKPELSIKEISEKLALSKSTVHGIIKTLEHRGYLQQDPESLKYRLGIKLFELGNAVGNSMDIRKIASPLIRRLVEELHETVHLAVMEREEVVYVEKLEGPRTLTIYSHVGKRAPVHCTGVGKAILAYQSDEQIDRMLASDHLVAHTEHTMTDATAIREHLKTIRDNGYAVDDEEIELGLKCVAAPIFDHQGNVTASISCSAPKVRVDDHSFAEMIGKITAAASEISAALGYRNPQPVNL
>AGF54454 KdgR
MAEDSNNSNLVQSVERALDILDSLAQYPKGCGIMELSKNLGLSKSTIHRIITTLKSKEYVTQNKETDKYQLGIKILNLSASIISSMDLINIARPYIYEFANKFDEVIHLCVPDESFSNIIYVDKVSSENTNRNITMSSSIGKKAPTYCTASGKLLLSQFTDDEIRNILKDTNFIKYAENTITSIDVLLQEIHEIRKNLYALDNIEYDTGVICIAVPIFDRTNKIIAATSLSSVTLFNSMDDLLKYKDEFMTVSRNISKLMGYLPS
>AIN63188 KdgR
MVDKVTQTDAVSSVVKVFSILNALGEQKEIGVSELSQRLLMSKATTYRFLQTMKQLGYVAQEGEADKYSLTLKLFELGAKSLEYVDLIEIADKEMRHIGQLTHEALHLGAFDDNAIIYIHKIDSSYNLRMYSRVGRRNPLYCTAIGKVLLAWQDEATVTGILAQIEFVKKTDTTLLSIEALMAELAVVREQHYAEDREEQELGLRCIAVPIYDRLGHVIAGLSISFPTIRFDEQQLEYYIRLLKAAGRQISEKMGYHAYPS
>BAB07444 KdgR
MVQSVDRALMILDILKQHPKGLGITELAHELNVAKSTAHRLVSTLETYDYVTQDRETSRYSLGLKFLEMQQVVMENMDIVAVAHPILEALTEECGEISHLVMRDHFDVVYIDKVESAVSTIRIYSRTGKRAPIYCTAVGKAIAAHFDEPLLQEYVEQAAFQPLTRHTISEPEAFKAALQKVLTDGYAEDNEEHEEGIRCIGAPIFNHLGQVPYAISITGPLARMTDARLQTLIPRLKQAAAAISRNIGYRK
>KFE29881 KdgR
MTIDKQPESVSSVMKTFGILQALATQKDIGISDLAQRLMMSKSTVYRFLQTMKTLGYVSQEGETENYSLTLKLFELGAAALEYVDLVELADVEMRRISDLTMEALHLGALDGDGIIYIHKIDSKYNLRMQSRIGRRNPLYSTAIGKVLLAERCEEEVRQILADVEFTQSTENTHSNVDSLLKELPIVKEQGFAEDNEEQEVGLRCLAVPVYDRFNRVVAGMSVSLPTIRYTEEKQSEYVQELHQAAARISAKLGCVDYPYQGR
>EHU00631 KdgR
MAADEKDKQPDAVSSVQKVFGILQALSEERDHGITELAQRLMMSKSTVYRFLQTMKALGYVAQEGESEKYSLTLKLFEVGSNALQHSDLIRSADVHMRELSRLTKETIHLGALDDDSVVYVHKIDSLYNLRMASRIGHRNPLHSTALGKVLLAWRSREEVNAILERMTFTINTANTLPDAGALREALGQVRAQGYGEDNEEQEVGVRCIAVPVFDRFGVAVAGLSLSFPTLRFSAANKQQYVTLLREAGQRLSSELGYTGNDGG
>GAD89724 KdgR
MDKSTRPEAVSSVLKVFSILQALAEQKDISVSELSQRLMMSKATTYRFLQTMKTLGFVSQEDESEKYALTLKLFELGAKALEYVDLIDIADKEMQEITRLTNETVHLGALDEGAIIYLHKIDSSYNLRMHSRVGRRNPLYSTAIGKILLSGKTDEEAIEILKPVEFIRHTEKTHQNIEQLMQEVHQVRIQHYGEDNEEQEPGLRCIGAPIYDRFGNIIASVSVSFPTIRFDIERKPQYVAMLLTAGKRISEQLGYHDYPSITTQE
>AFR31079 KdgR
MLKTDNSTPEPERDTVSQSLMRAIDLLGELAAKPATLDELASKAAVHKTTVMRLLHAMEEKRFVVRDEDQRFMLGSKLFELSSLALEQRDIRKVAHPHLAELNGRTGHTVHLAAFEGNEVVYIDKFESHHPVRMYSRIGLTASLHSAAVSKVLLSDMPRSRQEKIAAGLDYVKVTENTLTSPSALLAELEQVKEQGWAHDNAEHEAFVHCIAAPIRDASGAVVAAASCSVPVVMLSYEGLLELLPDLKASTEAISNDLGWISHERNSA
>CBV42846 KdgR
MATSQKPDNVAAVMKVFGILEGLAEQREIGLSELSQRAVTSKSTAYRFLQTMKELGYVSQEEESEKYALTLKLFELGSSALQHVDLTRLADVEMRKLSEQTHEAIHLGVLDDDPRQIMYIHKYSSQYNLCMQSRIGRRNPVYSTAMGKVLLAWMDQERAREVLESVDFVSHTEHTLTSVEAVMGELPEIRKEGVAEDREEAELGVRCLSVPVFDRFGHAVAALSLSFPVVRYDAKKRAEYVRLLHEAGRRISAGQGFHEYSFEAHSQTG
>EFF74169 KdgR
MDKTLLKGLMVLEAVTDVDNPPRTIDALAARVGLTRSNTHRTLQTLIHAGYVIKDDDGGGYRGAVRLFELAARQLAQLDVRKLAGPFMRKLADQTGETVHLSVLDGFDVVYVDKIDSPQPIRAYSMVGGRAPAYAVATGKALLAYQPEGYVERYEDKLVRHTPSTIVSMPLLKDELRKIARAGYAVNRGEWREGVGGLAVTLFNSLDQAVAAVGISGPLDRLSAARMKQLAPDVSACAQSISQGMGYRRGYLDQ
>EKM24996 KdgR
MAEKNTQPESVSSVLKVFSILEALGEQKEIGVSDLSQRLMMSKATTYRFLQTMKTLGYVSQEGEADKYSLTIRLFELGAKSLEYVDLIELADIEMTKIADATGEALHLGALDEDAIIYIHKLDAKYSLRMHSRVGRRNPLYSTAIGKVLLAEREEIFVRESLKDIEFICHTKNTHKDVESLLKELELVRKQHYAEDNEEQEPGLYCVAVPVYDRFGHVVAGVSMSFPTVRFEESRREEYVSMLHNAGRVISEKMGFHEYPA
>AAM43293 KdgR
MSIEPAKYRAPALDKGLDILELLARQAQPMSMGAISQGIGRSRGEIFRMLQVLEERGYLTRDGEGDYVLTNRLFMLGMQQPQVQTITDAALPVMRRLADAIFQPCHLVAPSGDQIVVIAQMDVPSDLGLVVRPGHRRPLAHSTSGLVLFAFQQPEVQTRWLEQLDASDVPYNRAQFLRDAEQTRQAGYAMHASEAVVGVVDLTAPILQRGSATYTLTVPFIERRPELVGPQAALSALRAATAEISAGLH
>KFC53979 KdgR
MRQHSGIGVLDKAVGVLHAVAESPCGLAELCDRTDLPRATAYRLAAALEVHRLLGRGQDGHWRLGPAITELATHVDDPLLVACAAVLPQLRDATGESVQVYRREGTSRVCVAALEPAAGLRDTVPVGARLPMTAGSGAKVLLAHTDAATQAAVLPKAVFSARALAEVCRRGWAQSVAEREPGVASVSAPVRDGRGVVIAAISVSGPIDRMGRRPGVRWAADLLSAADALTRRL
>ADZ89089 KdgR
MDKLHIEPTAKRSRGLERAFEILDYLRVSRAPANPNEIAARIKAPRSTVYELVNLLLSNGVLEYCDDEGRVYLGRKLYFLGAAYEDHFNFIRECDRALSKVAEQTRETAQFCMLDENKYTVVRMHEGARPFRISSDVGQRVPIPWTASGRLLLSHLNDAEILAFIPPEDFQLPNGQWLAPEVFLREVHAAREARAFTFDSIVDSFTHCFAVPVENDHGKFCATVCLVAPRDDGIRNHDMYLQSLREAALSLKGKVSAFQRDQSV
>AAY60483 KdgR
MTKEKQPYGTVLIKAAKILDFLSESKKPQPLNVIAQETGMTSSTTLKILETLVIIGYAKKYPETKRFGLGTSLIYYANQYLANLDITKITFPYLQKLQSNLDETVHLGILEEDKIFYINKLEPERPIIRMSSRIGMSIPLYCSAMGKAVLAEFSQQDLESYLTRVELNPVNENTIIDPHVLKETLKDIKQIGFAIDDAEYEEEVYCIGVSLTLNGQTYGAFSVSMPKYRVTEDLKKKMIQLILETKQNILNELKQLHVFI
>AEB31014 KdgR
MEKKLYGTVLIKAAKIIDVLSENGEQTIQMISQKTQITASTVTKILETLIFISYVAKNEDTKKYRLGTKFLHYRFSKIAEQELVDITEPFLEELQSKVDETIHLAIPLKNEVVYLNKLEPKNQNIYMSSKIGMTRSLYSSGMGKIVLSSFDDKDIKEYLNNTILEAKTSYTITDPKDLWKEIEKMRSLGYAIDDEEQELDCYCIATTLKKEGKVIGAMSMSVPKFRMTSDYQSKIIRSLMETKEKIEDIL
>ENN88978 KdgR
MRFTDILSLSDQPRGTLHRQLSHLVEEGLLEVDRDGRYLIGIRLLKLASRSWARNEFRAIAEPHLRRLQELTGETVHLGVLRGSEVIYLDKVEGRQSVRMYSQIGNASPAYCTGVGKAALSALDDAELAERIAGFEFRPYTEHTLRSAAELLADILDIRARGYAFDREEHESGICCVAAPIRSDGDHMLAGVSVTGPAYRVTSGKLQEWAPLVLAAADSIMTDMRNRMGPKR
>AID28497 KdgR
MDDSEDERYRAPALDKGLDILELLAGVDGGLTQAEIAKKLDRSPNEFYRMLDRLVRRGYVTRLDGDRYSLTLKLFGLAQLHAPVRRLVSYATPLMRELAETSQQANQLVVFDRGSAVVIAQQEAPNYWGISIRVGSHISLFDTGSGHVLLAFRSQEERQMMISEHVRSTDKTAQSAEFFTRLDQIRDRGYEMMASMQTAGVFNLSAPVRSSDGKAIAALSIPYITVVNAPSAPDITRTIELLLATCEKLSHLAGSAVGSAA
>AFP30247 KdgR
MKTPQKAKIEEKKPTTAIGAGSEKKDGSRLSSVAAAIRLLKAFSEENAELGISTLSRSLKVSKSTVHRLASTLVSEGLLEQDPVTERYSLGLGLFSMGALVRQRLSVTSVAKELLTDLRDEVRENVELAVLKGNTITYIYDFESPEAVRLRPRLGMSTLAIDSVLGMAMTAFQSEEKIRELLNDGSKLRPSAAWRKELYKEIEQIRANGFATEEENAKMGAVCVAAPVYSANGSVNAAIGITVPYQRGDNERMEMLARKIVETAQAVSMRLGYTAEQTALYT
>AFK20871 KdgR
MTDRSQVPTLSAPKKTFALIEEMADRDGPVRVSDLAEELGFTRSTTYKHLATLRELGYVRKVGVEYALSYRFVLFGTRIRGRSPLYRASNELIDQLAETTNETTGLLVKQGSYGVNLYQSTSDRSETVEIDQHLHCTAPGKAILAHLTDEQVDHVVDAVGLPARTDNTITDPGVLADELTNVRERGIAIERGEQHPDQNGVAVAFEHDNEVAAVYVVGHADRLSSKRLEENIPGMVLGTVRRTKELL
>CDM56642 KdgR
MSAAKESASEARDTGTLGKLMVLLDRVTHADEPMRFTDILAGANQPRGTVHRQLGHLVEEGLLEIDADGRYSPGLRLLDLASRSWARNEFRLIAEPHLKALQDLTGETVHLGVLRGTSIIYLDKFEGQQPVRMYSQIGNASPVYCTGVGKAALSILPRERVKALVADLAFHRFTANTHTAESLLAEIEEIRRQGHAFDREEHEVGIRCIAAPIWSENLSLVGGVSVTGPAYRLTVERLSEWAAAIQQSAERIMEAMRIGLGPRR
>AGL14334 KdgR
MTRAAGPDFIEALARGLDVLRSFGPGGYGSGRRAATLSEIAAGTGLARPTVRRILLTLTELGYVRAEERGFALTPRVLELGMAYVHSLDMWDVARPHMERLVAQTGESTSMAQLDGSDIVYVARVAVPKIVTLAVTIGTRFPAVATSMGKVLLAALEPAELDAVLAQPGRSGIEARVRPGRDELDRSLREVRARGWALADQDLALGIRSIATGVRNGDGKVVAALNVTVHAAETPVDKLTGVYLPPLLHAAADISNDWALRDAAPMIVQA
>ACA39100 KdgR
MENKNKIGEKEVGQMQLLERAMTIAKVLASEANDSSLSISELSTKCDLPLSTLHRILKAMINQGMIEQDEQTKHYRLGTIWMELGLQVYDTMDYISKIRPELERLARDVEESVYLSKPAGLDTIIIERIDSAANPIRIYDQLGIRIPLHIGAANKAILASMSPSHSKEILDQLVTQDEIPELEEQLRQIRQQGYAISHGERTAGTSSIAVSVLDGFGEVVGAVSIGFVSFNVSQEHVQTLIERLVNTGKRVSLKLGYRGKD
>GAE58834 KdgR
MSTEPAKYRAPALDKGLDILELLARQAQPMSMGAISQGIGRSRGEIFRMLQVLEERGYLTRDGEGDYVLTNRLFMLGMQQPQVQSISEAALPVMRRLADAIYQPCHLVAPSGDQIVVIAQMDVPSDLGLVVRPGHRRPLTHSSSGLVLFAFQQPEVQARWLDMLDASEVPFERAQFLAAAAQARNDGYAMQPSEAVVGVVDLTAPILQRGSATYTLTVPFIARRPELVGPHAALQALCAATAEISAALM
>EWS58676 KdgR
MDTTFVKGLQVIEALATHPQLTGVTELAKHLGLTKSNAHRLLQTLVACGYVRNLEQSGKYELTLKLWELGAAVVGRLDLKTVAVEYMERLCQLSGETVHLSVLEGTEVIYLDKVDSPHPVRAYSRVGGRAPAYCVATGKALLSYASASLIDQISLELKPFTPYTLTTPNELRNELEKQRQLGYAVNRGEWRDGVCGIAAPIWNAGATCARRSASPVRPTASSRAT
>AJA54597 KdgR
MHQPTLRVLNILELLAKEKLTLSAIAKKLNIPAGTLWPILQTLQEKKYIKCDLKNKSYYLDFKIIELGCNIKNENNIFEIIKKHMKNIRNLTNQTCQMGILKDGNVLYLEKIDANNTVQLKSFIGTSYPAYATSLGKALLSNKNKKELEKLYPKNFDKITENTLNNINELYQQIKQIKKEKIAIEIGEMNPQIECMAIGIEHKNKIIAAISISYLIYCSNKAFREKNKKILLEEKNKIEKVLKIYFNDLDTLY
>KEZ22009 KdgR
MTTQNTISSVTETFKLLNIVAKHPNTGLSELARLAELNKSRTFRILCTLAEQHFVYQAKDGSYQLGHQLLVLGQAAHHQLSLIQAVEQTSEKLRALFNENLQLRVIENNEVVQIWRKVSSQSLQVRSVVGNRRPLGAGAAGKLLLTFAESSIRERFLETCSQAQIQQWNMDFTQIQQSEVSISKGELTQGVYAVAVPIFNEQGECIASFSMSIPNVRAENERLEQIIFEMKQASIQISTLLGYKK
>EIK43107 KdgR
MTTTMSNAADQLEHELAEDAERKYRAPALEKGLDILELLARSPSPLTTSQMATHLGRSVSELFRMVLALEYRGYIAQMTDGRDGYMLTNKLFTLGISQGTAKTLLEVALPAMKELCRELGQSCHLVVPSGDQIVVIARQESPMDLGFSVRVGYRRRLIDTNSGALLYGFASPDAQASWLPQLSATVDLERIERFLAKARRGVSQGYIQLSSDFVDGVTDFCVPVIGVHGAVAVLIIPFINIKAQAVSTERVLERLMQAADKIAQALMD
>AHE60244 KdgR
MGKKENEMTQEKERPAGSQSLFRGLMLIEILSNYPNGCPLAYLSELAGLNKSTVHRLLQGLQSCGYVTTAPAAGSYRLTTKFIAVGQKALSSLNIIHIAAPHLEALNIATGETINFSSREDDHAILIYKLEPTTGMLRTRAYIGQHMPLYCSAMGKVYMAFGHPDYVKSYWENHQNEIQPLTRNTITGLPAMYDELAQIRESGMAMDREENELGVSCIAVPVFDIHGRVPYAVSISLSTSRLKQVGEKNLLKPLRETAQAISNELGFTVRE
>ADY63636 KdgR
MPDHKNPNDSEHEVVPALERKKESVTGTLGKAVSLLELIALAEKPMRFTDVVEACGQPRGTVHRQLAHLVAEGLVDHVADQTYVVGLRLLQLAAKAWSGNDLRSVAAPHLAALQEATQESVHLAVLNGGQVTYLDKMEGKHTLRMHSQVGKTSPAYCTGVGKAALSMLSPDELAALAAELDFHRFTQNTIVTPQMLAQDVAAIRSNGYGFDLQEHEIGIHCVAAPVRAPGRNFLAAISVTGPAYRVDVEQLRKWGPLVRETADQISAELACRLSPVANG
>GAJ84008 KdgR
MRNVLNTLRVLEEVAARQPIGVGELSRVLDMPKSSVQRVLVTLDTAGWIRPASGEITRWVLTTKALAVGSRAGGDLGLRGVALPIMENLRRHTEETIHLTIPEDGKMVLIERLETDKPVRTNMALGHSLPLHASANGKAVLAHSDPDTVRKLVAGELPRYTGTTITDPDALQAELAEIKARGFAVNRGEWRSDVGAVAAVVLDGAEKPIASLSVNVPISRLTAESEPAWGAAVREAAHTIGARLSK
>ADY80808 KdgR
MQAFNQQAQEMTITEIAEILEVNRSSAFRLIYTLESCGYLRKASQKTYALDSKVMELGFNSLSKLSLLDLSTPLMKELRDQTKLAVHLSILEGTHIVFVNNIQSMGTFTSNISLGTRWPAHATVIGQMLLSDLPETEVRQRYRNFSDWDSFSDLTPTNLKALLQRLSYVKTQKTMVSWGHYNHDMAACAAPIFKQSNGKMVAVISVSCPITTYDERTFKEDIANLVVETANKISKFIY
>BAN28127 KdgR
MIRSIMLSDSLALDAAKASGTAAFSKFMAVLQLIADAAEPPTIARLTAASGYPRPTVYRIVGALIAEGLVVESARGGCYALGPRLMSLASRSWERSDLRVAAADALQTLRDATQETVHLAVRSGSEMVYVEKLESPHAVRMASRIGTRVTLYSSSVGKAYLSTLTPDARNALLQGIAFERFTPNTIVDRTALDAELDATRTRGYAEDREENEAQIFCYGSAIVGANGATLGCVSVSIPLFRKSATPLDTYVAPLREACRAIAAGMSPGTR
