# Supplementary material for: ASPEN, a methodology for reconstructing protein evolution with improved accuracy using ensemble models
Source: eLife. 2019 Oct 17;8:e47676. doi: 10.7554/eLife.47676 (PMC6797483; doi:10.7554/eLife.47676)
Supplement: Supplementary file 1. [file elife-47676-supp1.zip › LacI_sequences_by_orthoset/lacI.fasta]

>YP_003439650 6000_LacI-A_16_1 LacI
MPRRTATLEDVARAAGVSQQTVSRVLNRPEVVSARTREQVIRAMQTLHYVPNRSAQLLAGKAAPSIGLITASLTLHAPSQIAAAIKSHASLHQLEVAIAMSAQADFVALQARLDELRAQHIRGVIVSLPLESATAERLVQENPDMACLFLDVSPEADVCCVRFDHRDGCGACVRHLWELGHREFGLLAGPESSVSARLRLASWREALHSLNIARSTTVFGDWSAASGWQKTFELLHLQPRISAIVVANDQMALGVLSALAQLNRSGSRAVSVTGYDDTADSLYFQPPLTTVAQDFDLLGKRAVERLIALMAAPQLRIRELLPTRLIVRQSAWPAAVAEDQQQTLAQLKALVEKL
>WP_004183956 6003_LacI-A_16_1 LacI
MPRRTATLEDVARAAGVSQQTVSRVLNRPEVVSARTREQVIRAMQALHYVPNRSAQLLAGKAAPSIGLITASLTLHAPSQIAAAIKSHASLHQLEVAIAMPAQADFVALQARLDELRAQHIRGVIVSLPLESATAERLVQDNPDMACLFLDVSPEADVCCVRFDHRDGCGACVRHLWELGHREFGLLAGPESSVSARLRLASWREALHSLNIARSTTVFGDWSAASGWQKTFELLHLQPRISAIVVANDQMALGVLSALAQLNRSGSQAVSVTGYDDTADSLYFQPPLTTVAQDFDLLGKRAVERLIALMAAPQLRIRELLPTRLIVRQSAWPVAAAEDRQQTLAQLKALVEKL
>YP_650334 6005_LacI-A_16_2 LacI
MKSKSTTLEDVARHAGVSYQTVSRVLNKSAKVSEATRRKVEQSIELLRYVPNRLAQQLVGKQSMTMGLVTTSLALHAPSQVAAAIKRYAHIEGYQVLISMIDESVNQSIQHSINDLKSQWVGKVIINVPLETAVAEKIAADNDDVTCLFLDVDPYSSVFNVSFNPADGTRASVKYLYELGHREIALLAGPKQSVSANLRLKSWLETLADYGLSPVSVIHGNWDAQSGYSGALQMLRETPQFSAVLVANDQMALGVLSAFHQNQLAVPGEKSVIGYDDTYESSFFYPALTTVSLDLDLQGKEAVRRMLSASDNESMRSSSILPAKLVVRNSTGPQAKEHRDLQKIAEELRLIAQRLAS
>YP_001439468 6007_LacI-A_16_2 LacI
MKSKSATLEDVARHAGVSYQTVSRVLNKSANVSEATRRKVEEAIAHLRYVPNRLAQQLVGKQSMTLGLVTTSLALHAPSQVAAAVKRYANLDGYQVLISMIDENVCQGIQDSINELKSQLVDKVIINVPLETQEAEKIAADNDDILCLFLDVDPYSSVFNVSFNPADGTRASVKYLYELGHRDIALLAGPECSVSARLRLKSWLETLESYGLTPVTVLHGNWDAQSGYAGALQMLREAPHFTAVLVANDQMALGVLSAFHQQQLSIPGQKSVIGYDDTYESSFFYPALTTVSLDLDMQGKEAVRRLLEASESDASRLSSILPARLVIRHSTGPREDDAPDMRKIADELRLIASRLSQ
>YP_003208915 6008_LacI-A_16_2 LacI
MCAEKVFPAGPCYNQRSPRKRNRNMKSKSATLEDVARHAGVSYQTVSRVLNKSANVSEATRRKVEEAIAHLRYVPNRLAQQLVGKQSMTLGLVTTSLALHAPSQVAAAVKRYANLDGYQVLISMIDENVSQGIQDSINELKSQLVDKVIINVPLETQAAEKIAADNDDILCLFLDVDPYSSVFNVSFNPADGTRASVKYLYELGHRDIALLSGPERSVSARLRLKSWLETLESYGLTPVSVLHGNWDAQSGYAGALQMLREAPHFTAVLVANDQMALGVLSAFHQQQLSIPGQKSVIGYDDTYESSFFYPALTTVSLDLDMQGKEAVRRLLEASESDASRLSSILPARLVIRHSTGPREDNTPDMRKIADELRLIASRLSQ
>WP_013318829 6009_LacI-A_16_2 LacI
MKSKSATLEDVVRHAGVSYQTVSRVLNKSANVSESTRRKVEQSIELLRYVPNRLAQQLVGKQSMTMGLVTTSLALHAPSQVAAAVKRYANTEGYQVLISMIDENVNHSIQDSINELKSQRVDKVIINVPLETEEAEHIAADNDDILCLFLDVDPYSSVFNVSFNPADGTRASVKYLYELGHRDFALLAGPAGSVSARLRLKNWLETLDGYGLTPTTVIHGNWDAQSGYAGALQMLRETPQFSAVLVANDQMALGVLSAFHQNQLTIPGQKSVIGYDGTYESSFFHPALTTVSLDLDLQGKEAVHRLLNANDNDVQRSSSILPARLVIRNSTGPRIDAQRDLQQIAEELRLIAHRLSQ
>YP_003003625 6010_LacI-A_16_2 LacI
MKSKSATLEDVARHAGVSYQTVSRVLNKSANVSESTRRKVEQSIELLRYVPNRLAQQLVGKQSMTVGLVTTSLALHAPSQVAAAVKRYANIEGYQVLISMIDENVNHGIQNSINELKSQRVEKVIINVPLETEEAERIAADNDDILCLFLDVDPYSSVFNVSFNPADGTRASVKYLYELGHRDFALLAGPAGSVSARLRLKNWLETLDGYGLTPVTVTHGNWDAQSGYAGALQMLRETPQFSAVLVANDQMALGVLSAFHQNQLTIPGQKSVIGYDGTYESSFFHPALTTVSLDLDLQGKEAVNRLLNAGDSNAQRSSSILPAKLVVRNSTGPRIDEQRDLQQIAEELRLIAHRLSR
>YP_003334467 6011_LacI-A_16_2 LacI
MKSKSATLEDVARHAGVSYQTVSRVLNKSANVSESTRRKVEQSIELLRYVPNRLAQQLVGKQSMTVGLVTTSLALHAPSQVAAAVKRYANIEGYQVLISMIDENVNHGIQDSINELKSQRVDKVIINVPLETEEAERIAADNDDVLCLFLDVDPYSSVFNVSFNPADGTRASVKYLYELGHRDFALLAGPAGSVSARLRLKNWLETLEGYGLTPTTVMHGNWDAQSGYASALQMLRETPQFSAVLVANDQMALGVLSAFHQNQLTIPGQKSVIGYDGTYESSFFHPALTTVSLDLDLQGKEAVNRLLNAGDSDAQRSSSILPAKLVIRNSTGPRIDEQRDLQQIAEELRLIAHRLSR
>WP_004944376 6012_LacI-A_16_2 LacI
MKSKNTTLEDVARHAGVSYQTVSRVLNKSANVSETTRRKVEQSIELLRYVPNRLAQQLVGKQSRTLGLVTVSLALHAPSQVAAAVKRYANAEGYQVLISMIDENVNHGIQDSINDLKSQRVEKVIINVPLETAVAEKIAANNDDITCLFLDVDPYSSVFNVSFNPADGTRASVKYLYELGHRDFALLAGPQYSISANLRLKNWQDALQDYGLTPVTVLHGNWDAQSGYAGALQMLRETPHFSAVLVGNDQMALGLLSAFHQNQLPIPGQKSVIGYDDAYESAFFYPALTTVSLDLDLQGKEAVRKVLNTSESELSRASSILSAKLVIRNSTGPREHNDKDLKQIAEQLRLLAQRLEQ
>EFE94217 6013_LacI-A_16_2 LacI
MMFLLTVTGVTVSKVNSLLQSSQSNRRELMMKSKSTTLEDVARHAGVSYQTVSRVLNKSANVSEATRRKVEHAIEALRYVPNRLAQQLVGKQSRTLGLVTISLALHAPSQIAAAVKRYANAEGYQVLISMIDENVNHEVQDAINELKSQRVEKVIINVPLETAAAEKIAADNDDIICLFLDVDPYSSVFNISFNPADGTRASVKYLYEIGHRDIALLAGPQHSISANLRLKNWLEALQDYALQPVTVLHGNWDAQSGYAGALQMMRETPQFSAVLVANDQMALGVLSAFHQNQLSIPGQKSVIGYDDAYESAFFHPALTTVSLDLDLQGREAVRRILSASDDEMQRSSSILPAKLVIRQSSGPKERCQQDLQQIADQLRQLAHQLSQ
>YP_001175662 8_LacI-A_16_3 LacI
MKAITLYDVARLAGVSYQTVSRVINDAEHVSSRTREKVQQAMAELHYVPNRGAQQLAGKRTRTLGLITTDLALHAPSQIASAVKSRAGERGASVMISMVEQPEFCQAALQELLAQRVEGLLVNVPLDDAEAEKIRHLAAPVPVLFFDVSPSANVHRLAFDAEQGATLGAEHLLSLGHQHIALLAGPESSVSSRARLSGWQARLGQANVTPCAIAHGDWSAASGYEKGHQLLSGATLPDAILVANDQMALGVMRACSEKGIAVPGQISVVGFDDTADSAWFSPPLTTIRQAFRDAGERSVEWLLSSATNELWQTQLPVTLVARHSSARFSPQQADREALAQQLKSLAIMAEQLARQ
>WP_006176930 1654_LacI-A_16_3 LacI
MKAITLYDVARLAGVSYQTVSRVINEAEHVSARTREKVLRAMAELHYVPNRGAQQLAGKRTRTLGLITTDLALHAPSQIASAVKSRAGEQGASVLISMVERPEQCQAALQELLAQRVDALLVNVPLDDPYAELLQSIASPVPILFLDVAPSAEVNSLVFDAGQGARLGAEHLLALGHRRIALLSGPQDAVSAKARLAGWRDVLAQADLQPAGEACGDWSAASGYEKGHQLLSGAELPEAILVANDQMALGVIRACAEKGVAVPGQIAIVGFDDTADSAWFTPPLTTIRQAFREAGEQSVEWLLAPTQGETRWQKQLPVTLITRQSSAPRAPLQAEREDLARQLRSLAVLAEKIARG
>YP_001571823 6_LacI-A_16_4 LacI
MWHDSARINEFRVLNVKPVTLYDVANHAGVSYQTVSRVVNQASHVSAKTREKVEAAMAELNYIPNHAAQQLAGKRVPLIGVATANLALHAPSQIVAAIKSRADQAGASVVIAMVERNGVEACKIAVHNLLARRVTGIIINFPLEEDAALEVVSAAGNVPVLFLDVSEQTPVNSIVFSHDEGAKLGVEHLVAHGHQRIALLAGPASSVSARLRLADWRKHLQHRQITPVAVLEGDWSAMSGFQQTQQMLNSGIIPTAMLIANDQMALGVMRAITEFGLRVATDISLIGYDDTEDSSCYIPPLTTIRQDFAQLGRGSVDRILQIAAGDSVSQSQRLPVTLIERKTVCAPQTDRASPQALAEALMQLARQVSRLS
>WP_004098911 4_LacI-A_16_4 LacI
MAQNISWYGMIAPEESQFRVVNVKPVTLYDVAEYAGVSYQTVSRVVNQASHVSAKTREKVEAAMAQLNYIPNRVAQQLAGKQSLLIGVATSSLALHAPSQIVAAIKSRADQLGASVVVSMVERSSVEACKAAVHNLLAQRVSGLIINYPLDDEDAIAVEAACANVPALFLDVSDQTPINSIIFSHEDGTRLGVEHLIALGHQQIALLAGPLSSVSARLRLADWHKYLTRNQIHPIAEREGDWSAMSGFQQTMQMLNEGIVPTAMLVANDQMALGAMRAITESGLRVGADISVVGYDDTEDSSCYIPPLTTIKQDFRLLGKTSVDRLLKLSQGQAVKSNQLLPVSLVKRKTTLPPNTQTTSPRTLADSLMQLARQVSRLESGQ
>WP_012477406 3_LacI-A_16_4 LacI
MVNVKPVTLYDVAEYAGVSYQTVSRVVNQASHVSAKTREKVEAAMAQLNYIPNRVAQQLAGKQSLLIGVATSSLALHAPSQIVAAIKSRADQLGASVVVSMVERSGVEACKAAVHNLLAQRVSGLIINYPLDDQDAIAVEAACANVPALFLDVSDQTPINSIIFSHEDGTRLGVEHLVALGHQQIALLAGPLSSVSARLRLAGWHKYLTRNQIHPIAEREGDWSAMSGFQQTMQMLNEGIVPTAMLVANDQMALGAMRAITESGLRVGADISVVGYDDTEDSSCYIPPLTTIKQDFRLLGQTSVDRLLKLSQGQAVKSNQLLPVSLVKRKTTLAPNTQTTSPRTLADSLMQLARQVSRLESGQ
>YP_003614173 6016_LacI-A_16_4 LacI
MKPVTLYDVAEYAGVSYQTVSRVVNQASHVSAKTREKVEAAMAQLNYIPNRVAQQLAGKQSLLIGVATSSLALHAPSQIVAAIKSRADQLGASVVVSMVERSGVEACKAAVHNLLAQRVSGLIINYPLDDQDAIAVEAACANVPALFLDVSDQTPINSIIFSHEDGTRLGVEHLVALGHQQIALLAGPLSSVSARLRLAGWHKYLTRNQIHPIAEREGDWSAMSGFQQTMQMLNEGIVPTAMLVANDQMALGAMRAITESGLRVGADISVVGYDDTEDSSCYIPPLTTIKQDFRLLGQTSVDRLLKLSQGQAVKSNQLLPVSLVKRKTTLAPNTQTTSPRTLADSLMQLARQVSRLESGQ
>YP_002411151 1668_LacI-A_16_4 LacI
MKPVTLYDVAEYAGVSYQTVSRVVNQASHVSAKTREKVEAAMAELNYIPNRVAQQLAGKQSLLIGVATSSLALHAPSQIVAAIKSRADQLGASVVVSMVERSGVEACKAAVHNLLAQRVSGLIINYPLDDQDAIAVEAACTNVPALFLDVSDQTPINSIIFSHEDGTRLGVEHLVALGHQQIALLAGPLSSVSARLRLAGWHKYLTRNQIQPIAEREGDWSAMSGFQQTMQMLNEDIVPTAMLVANDQMALGAMRAITESGLHVGADISVVGYDDTEDSSCYIPPLTTIKQDFRLLGQTSVDRLLQLSQGQAVKGNQLLPVSLVKRKTTLPPNTQTASPQALADSLMQLARQISRLESGQ
>EFJ71921 6018_LacI-A_16_4 LacI
MVNVKPVTLYDVAEYAGVSYQTVSRVVNQASHVSAKTREKVEAAMAELNYIPNRVAQQLAGKQSLLIGVATSSLALHAPSQIVAAIKSRADQLGASVVVSMVERSGVEACKAAVHNLLAQRVSGLIINYPLDDQDAIAVEAACTNVPALFLDVSDQTPINSIIFSHEDGTRLGVEHLVALGHQQIALLAGPLSSVSARLRLAGWHKYLTRNQIQPIAEREGDWSAMSGFQQTMQMLNEDIVPTAMLVANDQMALGAMRAITESGLHVGADISVVGYDDTEDSSCYIPPLTTIKQDFRLLGQTSVDRLLQLSQGQAVKGNQLLPVSLVKRKTTLPPNTQTASPQALADSLMQLARQISRLESGQ
>YP_001742479 1660_LacI-A_16_4 LacI
MKPVTLYDVAEYAGVSYQTVSRVVNQASHVSAKTREKVEAAMAELNYIPNRVAQQLAGKQSLLIGVATSSLALHAPSQIVAAIKSRADQLGASVVVSMVERSGVEACKAAVHNLLAQRVSGLIINYPLDDQDAIAVEAACANVPALFLDVSDQTPINSIIFSHEDGTRLGVEHLVALGHQQIALLAGPLSSVSARLRLAGWHKYLTRNQIQPIAEREGDWSAMSGFQQTMQMLNEDIVPTAMLVANDQMALGAMRAITESGLRVGADVSVVGYDDTEDSSCYIPPLTTIKQDFRLLGQTSVDRLLQLSQGQAVKGNQLLPVSLVKRKTTLPPNTQTASPRALADSLMQLARQVSRLESGQ
>YP_002396428 1671_LacI-A_16_4 LacI
MKPVTLYDVAEYAGVSYQTVSRVVNQACHVSAKTREKVEAAMAELNYIPNRVAQQLAGKQSLLIGVATSSLALHAPSQIVAAIKSRADQLGASVVVSMVERSGVEACKAAVHNLLAQRVSGLIINYPLDDQDAIAVEAACANVPALFLDVSDQTPINSIIFSHEDGTRLGVEHLVALGHQQIALLAGPLSSVSARLRLAGWHKYLTRNQIQPITEREGDWSAMSGFQQTMQMLNEGIVPTAMLVANDQMALGAMRAITESGLRVGADISVVGYDDTEDSSCYIPPLTTIKQDFRLLGQTSVDRLLQLSQGQAVKGNQLLPVSLVKRKTTLPPNTQTASPRALADSLMQLARQVSRLESGQ
>EEJ48842 1658_LacI-A_16_4 LacI
MVNVKPVTLYDVAEYAGVSYQTVSRVVNQACHVSAKTREKVEAAMAELNYIPNRVAQQLAGKQSLLIGVATSSLALHAPSQIVAAIKSRADQLGASVVVSMVERSGVEACKAAVHNLLAQRVSGLIINYPLDDQDAIAVEAACANVPALFLDVSDQTPINSIIFSHEDGTRLGVEHLVALGHQQIALLAGPLSSVSARLRLAGWHKYLTRNQIQPITEREGDWSAMSGFQQTMQMLNEGIVPTAMLVANDQMALGAMRAITESGLRVGADISVVGYDDTEDSSCYIPPLTTIKQDFRLLGQTSVDRLLQLSQGQAVKGNQLLPVSLVKRKTTLPPNTQTASPRALADSLMQLARQVSRLESGQ
>YP_003364038 6045_LacI-A_16_4 LacI
MNVKPVTLYDVANHAGVSYQTVSRVVNQASHVSARTREKVEAAMAELNYIPNRIAQQLAGKQTPLIGVATANLALHAPSQIVAAIKSRADRSGASVVISMVERHGAEACKAAVHNLLTQRVTGLIINYPLDENDAIAVAAACGDVPVLFLDVSDLAPVNSIIFSHADGARLAVEHLVEHGHQRIALLAGPHSSVSARLRLAGWHKYLAHHQRQPVAEAEGDWSAMSGFQQTMKMLTDGAQPGALLVANDQMALGAMRAISEFGLRPGVDISVIGYDDTEDSACYIPPLTTIRQDFPQLGEASVERLLKLAGGESAFGNQLLPVTLVKRKTVQRADAPAASPQALADSLLHLARQVAQLSPKM
>YP_001454366 5_LacI-A_16_4 LacI
MNVKPVTLYDVADRAGVSYQTVSRVVNQASHVSAKTREKVEAAMAELNYIPNRVAQQLAGKQTPLIGVATANLALHAPSQIVAAIKSRADRSGASVVIAMVERNGVDACKAAVHNLLAQRVSGLIINYPLDENDAIAVAAVCGNVPVLFLDVSDRFPVNSIIFSHDDGARLGVEHLVEHGHQRIALLTGPRSSVSARLRLAGWHKYLTHYQLRPVAETEGDWSAMSGFQQTMQMLNDGTMPTAILVANDQMALGAMRAIAEFGLRIPQDISVIGYDDTEDSACYIPPLTTIRQNFPLLGATSVDKLLQLSRGEPATGNQQLPVSLVQRKTVQPPNAQATSPQALADSLIQLARQVSLLAPKM
>EFE07981 1664_LacI-A_16_4 LacI
MINVKPVTLYDVADHAGVSYQTVSRVVNQASHVSAKTRQKVEAAMAELNYIPNRVAQQLAGKQTSLIGVVTANLALHAPSQIVAAIKSRADQSGASVVIAMVERSGVEGCKAAVHNLLSQRVTGLIINYPLDEADAIAVAAACGTVPVLFLDVSDQTPINSVIFSHDDGARLGVEHLVQHGHQRIALLSGPRTSVSARLRHAGWHKYLAHYQLQPVAELEGDWSAMSGFQQTLHLLNDGNLPTAMLVANDQMALGAMRAISEFGLRVAMDISVIGYDDTEDSACYIPPLTTIRQDFSLLGETSVDRLLQLPRGESTVGNQLLPVTLVQRKTVLPPETQTPSPLALADSLIQLARQVSQLTPKL
>WP_013576801 6048_LacI-A_16_5 LacI
MKPKSVTLDDVARHAGVSYQTVSRVLNQAAHVSVRTRNKVEQAMAALNYVPNRVAQQLAGKQSYTLGLATTELALHAPSQIASAMKTRANQLGFNVVISMIDNLSLAACRTAVNELMSQRVDGVLINVPLSNEDADAIAQLCGNLPALFLDVDPQADVFKILFDPHCGAEQGVEHLLALGHQQIAVLTGPLESISARLRYEGWLNTLALHDITPCAVQHGDWSAASGYQQALLLLNQPARPTAILVANDQMALGVLRAVHEFGLRVPEQISVMGYDDTEDSAFFFPPLTTIKQDFRLLGHESINRLVEHLHTHGDHPQSSLLLPTSLVERHTTARPGTDTVSQETLSQELIRIARQLSAL
>YP_003259162 6049_LacI-A_16_5 LacI
MKQKPITLHDVAEYAGVSYQTVSRVLNQAPHVSSRTRSKVEQAMAALNYTPNRVAQQLAGKTITTLGLVTTDLSLHAPSQIAAAIKSTASQLGINIVMSMLNNPDVNTCNNAVNDLLSQRVSGVIVNVPLSADEATHISQTCADTPVLFMDADPHTDILNVMFDPDHGARLAISHLVQFGHQHIALLTGPMTSISARLRYEGWLTELEKQQLSPASVLHGDWSAAAGYHQTLALLGQSLRVSAIVVANDQMALGVLRALNEYGLRVPEQMSVIGFDDTQDSAYYTPPLTTIRQDFKLLGKESVTRLLATLHDPAHASSLLLPTDLIVRHSTTVQSSTHASLQELTKNLLDITRQLQRL
>YP_049596 7_LacI-A_16_5 LacI
MKQKPITLHDVAEYAGVSYQTVSRVLNQAPHVSSRTRNKVEQAMAALNYTPNRVAQQLAGKTITTLGLVTTDLSLHAPSQIAAAIKSTASQLGINIVMSMLSSPDVNTCNNAVNDLLSQRVSGVIVNVPLSTDEVAHISQTCADTPVLFMDADPHTDILNVMFDPDHGARLAIAHLVELGHQHIALLTGPMTSISARLRYEGWLAELEKQRLSPVSVLHGDWSAASGYHQTLALLGQSLRISAIVVANDQMALGVLRALHEYGLRVPEQMSVIGFDDTQDSAYYTPPLTTIRQDFRLLGKEGVTRLLATLRDPTQATSLLLPTELIVRHSTAIHSSTHASLQELTKNLLDITRQLQRL
>WP_010307016 1655_LacI-A_16_5 LacI
MKQKPITLNDVAEYAGVSYQTVSRVLNQAPHVSSRTRSKVEQAMTALNYTPNRVAQQLAGKTITTLGLVTTDLSLHAPSQIAAAIKSTASQLGINIVMSMLSSPDVNTCNNAVNDLLSQRVSGVIVNVPLSTDDVAHISQTCADTPVLFMDADPHTDILNVMFDPDHGARLAITHLVQLGHQHIALLTGPMTSISARLRYEGWLAELEKQQLLPASVLHGDWSAASGYHQTLALLGQSLRVSAIVVANDQMALGVLRALHEYGLRVPEQMSVIGFDDTQDSAYYTPPLTTIRQDFRLLGKEGVTRLLATLRDPTLSSSLLLPTELIVRHSTAVHSSTHASLQELTKNLLDITRQLQRL
>WP_010285859 1656_LacI-A_16_5 LacI
MKQKPITLNDVAEYAGVSYQTVSRVLNQAPHVSSRTRSKVEQAMAALNYTPNRVAQQLAGKTITTLGLVTTDLSLHAPSQIAAAIKTTASQLGINIVMSMLSSPDVNTCNNAVNDLLSQRVSGVIVNVPLSTDDVAHISQTCADTPVLFMDADPHTDILNVMFDPDHGARLAITHLVQLGHQHIALLTGPMTSISARLRYEGWLAELEKQQLTPASVLHGDWSAASGYHQTLALLGESLCVSAIVVANDQMALGVLRALHEYGLRVPEQMSVIGFDDTQDSAYYTPPLTTIRQDFRLLGKEGVTRLLATLRDPTQSTSLLLPTELIVRHSTAVHSSTHASLQELTKNLLDITRQLQRL
>YP_003016945 6050_LacI-A_16_5 LacI
MKQKPITLNDVAEYAGVSYQTVSRVLNQAPHVSSRTRTKVEEAMAALNYTPNRVAQQLAGKTITTLGLVTTDLSLHAPSQIAAAIKSTASQLGINIVMSMLSSPDVNTCNNAVNDLLSQRVSGVIVNVPLSSDDVVHINQTCADTPVLFMDADPHTDILNVMFDPDHGARLAITHLVQLGHQHIALLTGPMTSISARLRYEGWLAELEKQQLSPASVLHGDWSAASGYHQTLALLGQSLRVSAIVVANDQMALGVLRALHEYGLRVPEQMSVIGFDDTQDSAYYTPPLTTIRQDFRLLGKEGVTRLLTTLRDPTQSTSLLLPTELIVRHSTAVHSSTHASLQELTKNLLDITRQLQRL
>YP_002986886 6051_LacI-A_16_5 LacI
MKTKPVTLNEVAAYAGVSYQTVSRVLNRSPQVSPATKAKVEQAMAALNYIPNRVAQQLARRRPTTIGLATIDLSLHAPSQIAAAIKTTASAQGFNVVVAMLSAADGYDARRAVSELLAQRVDGIIVNVPQEPAMAEPLSQLCATTPVLFLDTQPDTPWPRVMFDPLQGARLAIEHLVTREHRRIALLTGPLSAVSARLRYEGWLQGLRDHQLSPCAVAEGDWSAQSGYRCTPQLLMASPQPSAIVVANDQMALGVLRALHEYGLSVPDQISVIGFDDTQDSAYYQPPLTTIRQDFRQLGHEAVLHLVARLLAQEPAASLLLETVLVERQTTAHYASKTPDAQAIAHQLIALARRLQG
>YP_003334182 6052_LacI-A_16_5 LacI
MKAKPVTLNDVAAYAGVSYQTVSRVLNQAPHVSIRTREKVEQAMAALHYIPNRVAQQLARRSATTIGLATIDLSLHAPSQIAAAIKTTASELGFTVVISMLRAADGNDVQRAVSELLSQRVDGVIINVPLEQEEAEHIYQLCAATPALFLDTAPSANLPSVMFDPQQGAKLAIDHLVEMGHRRIALLTGPQSSVSARLRYEGWQKALAANLLTPCAIAEGDWSASSGYQQAHLLLAHSIRPTAIAVTNDQMALGVLRAIHEYGLRVPEQISVIGFDDTRDSAYFQPPLTTIRQDFRQLGRESVNRLLECLQHPHTPAPLRLKTTLIPRQTTAVWRPSTLSPQDVAQQLISLARQLQR
>YP_003005036 6053_LacI-A_16_5 LacI
MKAKPVTLNDVAAYAGVSYQTVSRVLNQAPHVSARTREKVEQAMAALHYIPNRVAQQLARRSATTIGLATIDLSLHAPSQIAAAIKTTASELGFNVVISMLRATDGNDIRRAVNELLSQRVDGVLINVPLEQEEAAHIHQLCAATPVLFLDTPPTADLPSVIFDPHQGTRLAIDHLVALGHQRIALLAGPQSSVSARLRYEGWQQALAAHQLTPCAIAEGDWSASAGYQQAHLLLASSVRPTAIAVANDQMALGVLRAIHEYGLRVPEQISVIGFDDTRDSAYFQPPLTTIRQDFRQLGRESVNRLLDCLQHPHTPTPLRLKTTLIPRQTTAAWQPSTLSPQDVAQQLITLARQLQR
>WP_013317219 6054_LacI-A_16_5 LacI
MKAKPVTLNDVAAYAGVSYQTVSRVLNQAPHVSDRTREKVEQAMAALHYIPNRVAQQLARRSATTIGLATIDLSLHAPSQIAAAIKITASELGFNVVISMLRSVDGNDVQRAVNELLAQRVDGVIINVPLEQEAAEQIHRLCAATPALFLDTAPTADLPSVIFDPHQGTRLAIDHLVALGHRRIALLAGPQSAVSARLRYEGWQQALAAHQLTPCATAEGDWSASAGYQQAHLLLANSVRPTAIAVANDQMALGVLRAIHEYGLRVPEQISVIGFDDTRDSAYFQPPLTTIRQDFGQLGRESVNRLLECLQSPHKHAPAPLRLKTTLIPRQTTAAWQPSTLSPQDVAQQLITLARQLQH
>WP_004722966 1681_LacI-A_16_6 LacI
MRAKSVTIDDVARYAGVSYQTVSRVLNCSPKVSEKTRTKIEKAIAALHYVPNRVAQQLAGKSSDTLGLVTTDLSLHAPSQIASAIKLKARQSGFSVVIAMIDNHDSLACQRAVNELLSQRVEGILINTPLTQIESAEITQQCAKTPVIFLDVDPQSSAYSVVFDPFLGTQQSVQHLLELGHRNIALIAGPKMSISSQLRCQGWLTTLASSGLHPSALVYGNWSADSGYLCVRSLLRDNVDFTAILVASDQMALGVLRALHEHDIAIPSEVSVIGYDDTADSAYFHPPLTTVRQDFRLLGEKSLSQLISLLGDENPLRPTSQVLATELVLRHTTSPPSGLLKKTTDNATRVS
>WP_032907924 9_LacI-A_16_6 LacI
MRPKSVTLDDVARQAGVSYQTVSRVLNQAPHVSPKTRSKVEQAMADLNYVPNRVAQQLAGKHSLTLGLATTDLALHAPSQIAAAIKSKARELGYAVVIAMVDDQTAPACQQAINELLAQRVDGILVNIPLKPKASAIIAQQCADTPVLFLDVDPQSTAFSVLFDAKVGAIQGAEHLITLGHQQIAFICGPKSAISAQLRYQGWLQALNDASLTPQAVYYGEWNARSGYQATQRLIASNIPFSAILVANDQMALGVLRALHEHNINVPAQVSVIGYDDTADSAYFQPPLTTIRQDFKQLGEESVSRLIVRLHHTIEPPSGSLLLATELTIRQTTARFKRSILKNK
>EEQ17194 6055_LacI-A_16_6 LacI
MSYQTVSRVLNQAPHVSPKTRSKVEQAMADLNYVPNRVAQQLAGKHSLTLGLATTDLALHAPSQIAAAIKSKARELGYAVVIAMVDDQTAPACQQAINELLAQRVDGILVNIPLKPKASAIIAQQCADTPVLFLDVDPQSTAFSVLFDAKVGAIQGAEHLITLGHQQIAFICGPKSAISAQLRYQGWLQALNDASLTPQAVYYGEWNARSGYQATQRLIASNIPFSAILVANDQMALGVLRALHEHNINVPAQVSVIGYDDTADSAYFQPPLTTIRQDFKQLGEESVSRLIVRLHHTIEPPSGSLLLATELTIRQTTARFKRSILKNK
>WP_004392112 1680_LacI-A_16_6 LacI
MKPKSATLDDVARLAGVSYQTVSRVLNQAPHVSLKTRNKVELAMAELNYVPNRVAQQLAGKHSLTLGLATTDLSLHAPSQIAAAIKRKARELRYNVVIAMVDDQSEHSCQQAINELLAQRVDGILVNVPLKTKHSQKITEQCADTPVLFLDVDPQSTAFSVLFDPKAGAIQGANYIIALGHQQIVLISGPKDAISAQLRHQGWLQVLNNASLIPQAVYHGSWNAQSGYQATQKLIASKTPFSAILVANDQMALGVLRALHEHNIDVPEKVSVIGYDDTADSAYFQPPLTTIRQNFKLLGEESVSRLIVKLHHTIEPPSQSLSLETELIIRQTTASFNPVRYKNE
>YP_001006791 13_LacI-A_16_6 LacI
MKPKSATLDDVARQAGVSYQTVSRVLNRAPHVSLKTRHKVELAMVELNYVPNRVAQQLAGKHSLTLGLATTDLSLHAPSQIAAAVKRKARELGYNVVIAMADDHSEHACQLAINELLAQRVDGILVNVPLKPKRSQKITEQCADTPVLFLDVDPQSAAFSVLFDPKIGAIQGANHLIALGHQQIVLIGGPKDAISAQLRHQGWLQALNNASLTPQAVYYGEWSALSGYQATQTLIASNTPFSAILVANDQMALGVLRALHEINVDIPREVSVIGYDDTADSAYFQPPLTTIRQNFRLLGEECVSRLIVRLHHTIEPPSHSLSLATELIIRQTTAPVNPTWHKNE
>WP_013649691 6056_LacI-A_16_6 LacI
MKPKSATLDDVARQAGVSYQTVSRVLNQAPHVSLKTRHKVELAMVELNYVPNRVAQQLAGKHSLTLGLATTDLSLHAPSQIAAAVKRKARELGYNVVIAMADDHSEHACQLAINELLAQRVDGILVNVPLKPKRSQKITEQCADTPVLFLDVDPQSTAFSVLFDPKIGAIQGANHLIALGHQQIVLIGGPQDAISAQLRHQGWLQALNNASLTPQAVYYGEWSALSGYQATQKLIASNTPFSAILVANDQMALGVLRALHEINVDIPREVSVIGYDDTADSAYFQPPLTTIRQNFRLLGEECVSRLIVRLHHTIEPPSHSLSLATELIIRQTTAPVNPSWHKNE
>WP_005277393 10_LacI-A_16_6 LacI
MRPKSVTLDDVARQAGVSYQTVSRVLNQAAHVSPKTRCKVEQAMTDLNYVPNRVAQQLAGKHSLTLGLATTDLSLHAPSQIAAAIKSRARELGYSIVIAMVDDHSDHACQQAINELLAQRVDGILVNVPLKPTRSQKVVQQCAGTPVLFLDVDPQSAAFSVLFDPKVGAIQGANHLIALGHQQIALICGPKEAISAQLRYQGWLQALSRASLMPQAVYHGEWDAQSGYQATQKLITSHTPFSAILVANDQMALGVLRALHEHNIDVPGQVSVIGYDDTADSAYFQPPLTTVRQNFKLLGEESVSRLIVRLHHTIEPPSETLLLATQLTIRQTTAPFAPKNE
>WP_004873560 11_LacI-A_16_6 LacI
MRPKSVTLDDVARQAGVSYQTVSRVLNQATHVSPNTRSKVEQAMADLNYVPNRVAQQLAGKHSLTLGLATTDLSLHAPSQIAAAIKSKARELGYSIVIAMVDDHSDLACQQAINELLAQRVDGILVNVPLKPTRSQKVVQQCAGTPVLFLDVDPQSAAFSVLFDPKVGAIQGADHLITLGHQQIALICGPKDAISSQLRYQGWLQALSSARLTPQAVYHGEWDARSGYQATQKLITSHIPFSAILVANDQMALGVLRALHEHHVNVPRQVSVIGYDDTADSAYFQPPLTTVRQNFKLLGEESVSRLIVRLHHTIEPPSETLLLATKLTIRQTTAPFSPENE
>WP_004715378 1682_LacI-A_16_6 LacI
MKHKSATLDDVALQAGVSYQTVSRVLNHAPHVSPKTRNKVELAMAELNYVPNRVAQQLAGKHSLTLGLATTDLSLHAPSQIAAAIKRKARELGYNVVIAMVDNHSEHACQQAINELLAQRVDGILVNVPLKSKRSQKIAQQCVDTPVLFLDVDPQSTAFSVLFDPKEGAIQGAEHLIALGHQQIVFICGPKEAISAQLRYQGWLQTLNKASLAPQAVYHGEWNARSGYQATTKLITSATPFSAILVANDQMALGVLRALHEHNIEVPAQVSVIGYDDTADSAYFQPPLTTIRQNFRLLGEESVSRLIVRLHHTMTIEPPSESLLLATKLTIRQTTATFNPKVHKSE
>WP_004708106 12_LacI-A_16_6 LacI
MKAKSATLDDVARQAGVSYQTVSRVLNQALHVSPKTRHKVELAMAELSYVPNRVAQQLAGKHSQTLGLATTDLSLHAPSQIAAAIKRKARELGYNVVIAMVDDHSEHACQQAINELLAQRVDGILVNVPLKPKRSQKIAQQCVDTPALFLDVDPQSAAFSVLFDPKLGAIQGAEHLIALGHQQIVFICGPKETISAQLRCQGWLQALSTASLVPQAVYYGEWNAQSGYQATQKLLISNTPFSAILVANDQMALGVLRALHEHNIDVPGQVSVIGYDDTADSAYFQPPLTTIRQNFKLLGEESVSRLIVRLHHTIEPPSESLLLATELTIRQTTAIFNPKAHESE
>EII84303	Escherichia_coli_3003	lacI	LacI transcriptional repressor
MKPVTLYDVAEYAGVSYQTVSRVVNQACHVSAKTREKVEAAMAELNYIPNRVAQQLAGKQSLLIGVATSSLALHAPSQIVAAIKSRADQLGASVVVSMVERSGVEACKAAVHNLLAQRVSGLIINYPLDDQDAIAVEAACANVPALFLDVSDQTPINSIIFSHEDGTRLGVEHLVALGHQQIALLAGPLSSVSARLRLAGWHKYLTRNQIQPITEREGDWSAMSGFQQTMQMLNEGIVPTAMLVANDQMALGAMRAITESGLRVGADISVVGYDDTEDSSCYIPPLTTIKQDFRLLGQNQRGPLAATLSGPGGEGQSAVARLTGEKKNHPSAQYANRLSPRVGRFINAAGTTSFPTGKRAVSATQLM
>KHI19196	Escherichia_coli_gca_000798415_1	lacI	lac repressor
MAELNYIPNRVAQQLAGKQSLLIGVATSSLALHAPSQIVAAIKSRADQLGASVVVSMVERSGVEACKAAVHNLLAQRVSGLIINYPLDDQDAIAVEAACTNVPALFLDVSDQTPINSIIFSHEDGTRLGVEHLVALGHQQIALLAGPLSSVSARLRLAGWHKYLTRNQIQPIAEREGDWSAMSGFQQTMQMLNEDIVPTAMLVANDQMALGAMRAITESGLHVGADISVVGYDDTEDSSCYIPPLTTIKQDFRLLGQTSVDRLLQLSQGQAVKGNQLLPVSLVKRKTTLPPNTQTASPQALADSLMQLARQISRLESGQ
>KHK40455	Enterobacter_sp_e20	lacI	lac repressor
MKAITLYDVALLAGVSYQTVSRVINDAEHVSARTREKVQQAMAELHYVPNLRAQQLAGKRTRTLGLITTDLALHAPSQIVSAVKSRAAEQGASVLISMVEQPRQCQAELQALLAQRVDALLVNVPLDDPHAEELGSLASPVPVLFLDVSPSARVNSLVFNAEQGARLGVEHLLSLGHQRIALLSGPESSVSARARLAGWKATLAQAGLNATAVAYGDWSAASGYEKGHVLLSGAALPDAILVANDQMALGVMRACAEKGIAIPGQLSVVGFDDTADSAWFSPPLTTIRQAFREAGERSVEWLLAPSGGEACRQVQLPVTLVTRHSSARRNPKQAEREDLAQQLRSLALLAEQIARK
>EIC83464	Serratia_sp_m24t3	lacI	lac repressor
MNKPRSVTLEDVARHAGVSYQTVSRVLNQAAQVAEKTRIRVEAAMNELNYVPNRMAQQLAGKQSFTLGLASTNLALNAPSQGASAIKTRASQLGYHVVISMVEDLQLQSCRAAVNELIAQRVDGILINVPLETANALEVKQCCGNLPVLFLDVDPQADLLSILFDPGEGARQGLNHLLALGHRDIALLTGPLESVSARLRYQGWLGGLTEQQLTPFNVLHGDWSSASGYQLALTLLNQPQRPTAILVANDQMALGVLRAAHQCGIAVPQHLSVVGYDDTEDSAYFQPPLTTIAQDFRLSGRESVTRLVQMLENPSQANPGSLLLNTTLMERQTTSPPGERTDSAKSLALELKRIARQLEQL
>KHE00512	Pantoea_stewartii_gca_000786255_1	lacI	lac repressor
MTSRSVTLDDVAQLAGVSYQTVSRVLNRSEQVSPRTREKVEAAMQQLNYVPNRVAQQLAGKATRTLGLATSNLALMAPAQIASAIQQRAARAGYHLVIAMDSADDAEATVNELMAQRVDAVLINMPLEAADAEKIRRLCGKKPVLFLDAEPHAVVSHCQYSNEKGARAAVEHLVALGHTHIGLLNGPVRSVSARQREAVWRQALAGHGLSPCCVLRGDWSAQSGYQAMLSQLPDALPQALLVANDEMALGAMRALHQHGVAIPAEISIVGYDDTAESAWYQPPLTTIRQDLQQLGATSVEQALAALQGEAVASRTLEPVLVVRETTAAPVSKDADLSALARQLQQIARKLSR
>AIX51572	Pantoea_sp_psnih1	lacI	lac repressor
MTARSVTLDDVARLAGVSYQTVSRVLNHSSQVSARTRARVEAAMAELSYVPNRVAQQLAGKATRTLGLATSDLALMAPAQIASAIQQRAAAAGYHLVIAMANAQSAASDTVNELLAQRVDALLINLPLDAAQAAQIQQQCGSKPALFLDVETCAPVPQCQYQSSCGARQAVDHLVALGHREIGVLNGPARSASARARFADWQRALAQHQLQPYCVLEGDWSAASGYQALLTLLPDRLPQALLVANDQMALGAMRALHQHGVAIPADISLIGYDDTAESAWYQPPLTTIRQDLQQLGRISVDRILAQLAGETLPAPLLETGLILRETTAAPQQDGLDNSEIARQLQVLAQALKRSP
>KHJ69779	Pantoea_rodasii	lacI	lac repressor
MTARSVTLDDVAQLAGVSYQTVSRVLNHSVQVSPRTRAKVEAAMQQLNYVPNRVAQQLAGKATRTIGLATSDLALMAPAQIASAIQQRAAARGYHLVIAMANATGSAQDTVNELLAQRVDALLINLPLDAAQAAQVQQQCGSKPTLFLDVEQHAAVAQCQYQSDLGAQQAVEHLVALGHQQIGVLNGPTRSASARARFQAWQQALASHQLEASCVLYGDWSAASGYQALLQLLPDRLPQALLVANDQMALGAMRALHQHGVNIPAEMSIIGYDDTAESAWYQPPLTTVRQDLQQLGAVSVDRLLAELDGDAQQAIALETELVLRETTASPMQTGVDVIEIAEQLQVLARKLKRSP
>AFK00642	Cronobacter_sakazakii_es15	lacI	lac repressor
MKKRLSTLDDVAQKAGVSHQTVSRVLNKPEMVSPATRQRVLEAMDALQFVPNRSAQLLAGKATRTLGFITVSLALHAPSQIAAAIKSHAARADYSVVIATLETGTLAELQRSLNEMRAQKVDGVIINLPLGAEAAASLVNDNSDLLCLFLDVPADSDVFHVSFDPRDGSRQSVEFLLNGGHQRIALLAGPEHSVASGMRLACWLEVLDAHGLAPCAVLHRDWSSKDAWQQTLSLFRTRRDITALVVANDQMAFGAMSALDELGLRVPQDVSVIGYDDTPDSAYFIPPLTTVEQDFNRLGAQAVSRMVARLTGHGESGSTLLPTRFIERRSTAPLGDRNASRERLLDEMARLVKALREC
>KFA83893	Enterobacter_sp_egd_hp1	lacI	lac repressor
MKAITLYDVALLAGVSYQTVSRVINNAEHVSARTREKVQQAMAELHYVPNLRAQQLAGKRTRTLGLITTDLALHAPSQIVSAVKSRAEQQGASVLISMVEHPWQCQAALQALLAQRVDALLVNVPLDDTHAEELRALASPVPVLFLDVSPSAQVHSLVFNAEQGAHLGVEHLLSLGHQRIALLSGPESSVSARARLAGWKTALTFAGLEAAAVAYGDWSAASGYEKGHLLLSAATLPDAILVANDQMALGVMRACAEKGVAVPGQISVVGFDDTADSAWFSPPLTTIRQAFREAGERSVEWLLAPSGDEACWQVQLPVTLVTRHSSARRAPLQAQREELAQQLRSLALLAEQLARK
>EXU74640	Erwinia_mallotivora	lacI	lac repressor
MKSKSATLEDVARHAGVSYQTVSRVLNKSANVSQATRHKVEEAIEALRYVPNRLAQQLVGKQSTTLGLVTTSLALHAPSQVAAAIKHYANAASYQVLIAMIGENVKQSLQDSLNELKSQLVDKVIINVPLESEDAERIVEENQDILCLFLDVDPYSSVFNVSFNPADGTRASVKYLWEQGHREFALLAGPEGSVSARLRLKSWLETLESYRLQPVNICHGNWDAQSGYSGALQLLRETPNFTALLVGNDQMALGVLSAFHQQGVAVPGQISVIGYDDTYESAFFYPALTTVSLDLNLQGKEAVERILHADEQETGHSSSILPARLVVRNSTAAMGEQRLDLSQIAEQLRLLAGRLG
>KFD03507	Rahnella_aquatilis_cip_78_65_atcc_33071_gca_000735505_1	lacI	lac operon transcriptional repressor
MKPKSVTLDDVARHAGVSYQTVSRVLNQAAHVSVRTRNKVEQAMAALNYVPNRVAQQLAGKQSYTLGLATTELALHAPSQIASAMKTRANQLGFNVVISMIDNLSLAACRTAVNELMSQRVDGVLINVPLSNEDADAIAQLCGNLPALFLDVDPQADVFKILFDPHCGAEQGVEHLLALGHQQIAVLTGPLGSISARLRYEGWLKTLAMHNITPCAVQHGDWSAASGYQQALLLLNQPARLTAILVANDQMALGVLRAVHEFGLRVPEQISVIGYDDTEDSAFFFPPLTTIKQDFRLLGHESINRLVEHLHTHGDHQQSSLLLPTSLVERHTTARPGEDNVSQEALSQELIRIARQLSAL
>GAL41521	Citrobacter_freundii_nbrc_12681	lacI	lac operon repressor
MTGVINVKPVTLYDVADHAGVSYQTVSRVVNQASHVSAKTRQKVEAAMAELNYIPNRVAQQLAGKQTPLIGVVTANLALHAPSQIVAAIKSRADQSGASVVIAMVERSGVEACKAAVHNLLSQRVTGLIINYPLDEEDAIAVAAACGTVPVLFLDVSDLTPINSVIFSHDDGARLGVEHLVQYGHQRIALLSGPHTSVSARLRRSGWHKYLAHYQLQPVVELEGDWSAMSGFQQTMHMLNNGNLPTAMLVANDQMALGAMRAISEFGLRVAVDISVIGYDDTEDSACYIPPLTTIRQDFPLLGETSVDRLLQLPRGESTVGNQLLPVTLVKRKTVLPPNTQTISPQALADSLIQLARQASQLAPKL
>EOA64429	Corynebacterium_crenatum_mt	lacI	lac repressor
MKPVTLYDVAEYAGVSYQTVSRVVNQASHVSAKTREKVEAAMAELNYIPNRVAQQLAGKQSLLIGVATSSLALHAPSQIVAAIKSRADQLGASVVVSMVERSGVEACKAAVHNLLAQRVSGLIINYPLDDQDAIAVEAACTNVPALFLDVSDQTPINSIIFSHEDGTRLGVEHLVALGHQQIALLAGPLSSVSARLRLAGWHKYLTRNQIQPIAEREGDWSAMSGFQQTMQMLNEGIVPTAMLVANDQMALGAMRAITESGLRVGADISVVGYDDTEDSSCYIPPLTTIKQDFRLLGQTSVDRLLQLSQGQAVKGNQLLPVSLVKRKTTLAPGISPGCFGYGL
>GAB52355	Escherichia_hermannii_nbrc_105704	lacI	lac operon repressor
MSRHSATLDDVARLAGVSLQTVSRVLNSPEKVATRTQEVVHQAMRTLRYVPNRSAQLLAGKVLPAIGLISASLTLHAPSQIAASIKTHAQARGLDVVIVMLNNADRGALQGALAECRAQNIRSAIINLPLESQLAEQLVQENPDIHCLFLDVPPDSDVASLLFDHRQGCHAVIDHLWERGHRDYGFLAGPESAISARLRLHAWREALHRNGGHQAITAFGDWSAGSGFACTLAMLAKQPTLTAIVVANDQMALGVLSALAQLNRRDISVTGYDDTPDSQYFQPALTTVAQDFTLLGERAVALIAEPGQRHSWLPTRLVVRQSTAPKGDVDTREALINQLKTLAAQL
>AHF76217	Sodalis_sp_hs1	lacI	Lac repressor
MKHKNPTLDDVARQAGVSYQTVSRVLNGSAHVAEATRARVEDAIKTLNYVPNRMAQQLAGKRGCTLGLITASLSFHAPSQIASAIKGVAGQCGYNVLIAMTDQQHATGLQDALNELKAQRVEGVIINLPLEAESAAQIVAANPELLCLFLDVPPDAGVFHVMFNPGDGTRASVDHLYRLGHRDFALLAGPQESVSARQRLLSWQQALKHYGLQPVATAQGDWSAASGYRCMVTMRQAQVAFTAVLVANDQMALGAVSALQQQQLAVPEHVSVIGYDDTEDSAYFLPALTTVSQDFNRLGQEAVNRLLARLAQGGAARGPSMMLPTHLVVRHSTAAPPDGKPSLGLLADELQRIAAVLRR
>AID26945	Salmonella_bongori_serovar_48_z41_str_rks3044	lacI	lac repressor
MKPVTLYDVAAHAGVSYQTVSRVVNQASHVSAKTREKVETAMAALNYIPNRVAQQLAGKQSPLIGVATSNLALHAPSQIVAAIKSRADQSTASVVIAMVEQTGVEACKAAIHNLLAQRVTGLIINFPLDEVDAVTVAASCGAVPALFLDVSDQTPVNRIIFSHDDGARLGVEHLVHHGHTQIALLAGPHSSVSARLRHAGWHKYLAQYRLQPLVEMEGDWSAMSGFQQTMQMLNGGTIPSAILVANDQMALGAMRAISEFGLRVAADISVIGYDDTEDSACYIPPLTTLRQDFRRLGESSVDRLMQLSRGEISEPDTLLPVTLVERQTVQRPAAGSASAQALADSLMQLARQVARLTPGK
>KFK97437	Serratia_sp_ag1	lacI	lac repressor
MKPKSVTLNDVADYAGVSYQTVSRVLNRAEHVSGKTRAKVEQAMAALNYVPNRVAQQLAGKQSFTLGLATTELALHAPSQIASAIKTQANQMGFNVVISMVEDLSVQACRSAINELLAQRVDGLLINVSLSTEDSHAIVQACGEVPALFLDVDPASEVSSILFDPHEGARQGVEHVVALGHREIALITGPLVSISARLRYQGWLATLAEHQLEPCSVLHGDWSAVSGYQLTGQILNLPKHPTAILVANDQMALGVLRALQEYGLQIPAQVSVVGYDDTEDSACYYPPLTTIKQDFRMLGQESVKHLVQCLEGRNRPQAGSLRLATRLVQRHTTAAVNQEKVPLQRLSQELLRIARQLSALEGK
>AEG98603	Enterobacter_aerogenes_kctc_2190	lacI	lac repressor
MQRRSATLEDVAREAGVSQQTVSRVVNNPQIVAQRTREKVLRAMQTLHYVPNRSAQLLAGKAAASIGLITASLTLHAPSQIAAAVKRYAGEQGLEVAIAMPAQSDYPALQARLDEFRAQHIRGAIISLPLESSVAERLAAENTDIACLFLDVSPETDVSCVRFDHRDGCGACVRHLWELGHREFGLLAGPESSVSARMRLGSWRETLHRLGVSQSITVFGDWSAASGWQKTFELLHKNPKLSAIVVANDQMALGVLSALAQLNRRGSQAISVTGYDDTADSLYFQPPLTTVAQDFDLLGRRAVELLMQQMAAPTGSLRELLPARLVVRQSTWPLAAQDNTAPLIAELKALVEKL
>KFC42271	Klebsiella_oxytoca_gca_000735215_1	lacI	lac repressor
MKSKSATLEDVARHAGVSYQTVSRVLNKSANVSKATRSKVEKSIEALRYVPNRLAQQLVGKQSRTVGLVTISLALHAPSQVAAAVKRYANVEGYQVLISMIDESVNQSIQDSINELKSQLVDKVIINVPLETELAQKIAADNDDIVCLFLDVDPYSSVFNVSFNPADGTRASVKYLYEMGHREIALLAGPESSVSAKLRLKSWIETLEGYGLQPVTVIRGNWDAQSGYAGALQMLRETPNFTAVLVGNDQMALGVLSAFHQHQVPIPGEKSVIGYDDTYESSFFYPALTTVSLDLDLQGKEAVRRLLDSGDHETSHTSSILPARLVVRHSTGPKTEPGKNLQSIAEQLRALAHQLNP
>KFC82455	Buttiauxella_agrestis_atcc_33320	lacI	lac operon transcriptional repressor
MSTRQATLNDVAREAGVSQQTVSRVLNSPDLVSSRTREKVLHAMNVLHYVPNRSAQLLAGKTMPALGLITSSLTYHAPSQIAAAIKSHAEEQQLQVSVAMPKGAEYEALQAVLNEFRAQNIRGVIANLPLESTLAEQLARENDDLACLFLDVPPETDVSCVRFDHQDGSGACVKHLWELGHRQFGLLAGPAESISARLRLGCWRETLHQFGVSNAITAWGDWSASSGWAKTFELIHANPRISAIIVANDQMALGVLSALAQLKRSGANAVSVTGYDDTADSLFFQPALTTVAQDFDLLGKRAVEIVTSLMAQSSSPQKILKLLPTRLIIRESTYPFPHNETPTDIVAQLKLLINQL
>AFP68939	Enterobacter_cloacae_subsp_cloacae_enhku01	lacI	lac repressor
MKAITLYDVASLAGVSYQTVSRVINDAEHVSARTREKVQQAMAELHYVPNLRAQQLAGKRTRTLGLITTDLALHAPSQIVSAVKSRAAEQGASVLISMVEQPHQCQAALQALLAQRVEALLVNVPLDDPHAEQLRALASPVPVLFLDVSPSAQVNSLVFNAEEGARLGVEHLLSLGHQHIALLSGPESSVSARARLAGWQATLAQAGLDAVAVEYGDWSAASGYEKGHMLLSGTVLPEAILVANDQMALGVMRACAEKGVAIPGQLSVVGFDDTADSAWFSPPLTTVRQAFRQAGERSVTWLLDPLQGDACWQVQLPVTLVIRHSTARRHPQQAEQEDLAEQLRRLALLAEQLARK
>KGX80065	Yersinia_ruckeri_gca_000775355_1	lacI	lac repressor
MRAKSVTIDDVARYAGVSYQTVSRVLNCSPKVSEKTRTKIEKAIAALHYVPNRVAQQLAGKSSDTLGLVTTDLSLHAPSQIASAIKLKARQSGFSVVIAMIDNHDSLACQRAVNELLSQRVEGILINTPLTQIESAEITQQCAKTPVIFLDVDPQSSAYSVVFDPFLGTQQSVQHLLELGHRNIALIAGPKMSISSQLRCQGWLTTLASSGLHPSALVYGNWSADSGYLCVRSLLRDNVDFTAILVASDQMALGVLRALHEHDIAIPSEVSVIGYDDTADSAYFHPPLTTVRQDFRLLGEKSLSQLISLLGDENPLRPTSQVLATELVLRHTTSPPSGLLKKQRTTPQELAEHLVQIAAHPGSL
>EWG72672	Enterobacter_sp_dc4	lacI	Lactose operon repressor
MKAITLYDVALLAGVSYQTVSRVINDAEHVSARTREKVQQAMAELHYVPNLRAQQLAGKRTRTLGLITTDLALHAPSQIVSAVKSRAAEQGASVLMSMVEQPQQCQAALQALLAQRVEALLVNVPLDDPDAEALSALASPVPVLFLDVSPSAQVNSLVFNAGQGAHLGVEHLLSLGHQRIALLSGPESSVSARARLAGWKAALARAGLEAAAVACGDWSAASGYEKGHVLLSGSALPDAILVANDQMALGVMRACAEKGVAVPGQISVVGFDDTADSAWFSPPLTTIRQAFREAGERSVEWLLAPTEGETCWQVQLPVTLVTRHSTARRATQQAEREDLAQQLRSLALLAEQLARK
>AHM73375	Yersinia_enterocolitica_lc20	lacI	Lactose operon repressor
MKPKSATLDDVARQAGVSYQTVSRVLNQAPHVSLKTRNKVEVAMAELNYVPNRLAQQLAGKHSLTLGLATTDLALHAPSQIAAAIKRKARELGYNIVIAMVDDHSEHACQQAMNELLAQRVDGILVNVPLKPKRSQKITEQCADTPVLFLDVDPQSAAFSVLFDANVGAAQGAEHLIALGHQQIVLISGPKDAISAQLRYQGWLQALNNASLTPQAVYYGEWNAQSGYQATQKLIASNTAFSAILVANDQMALGVLRALHEHNINVPNDVSIIGYDDTADSAYFQPPLTTIRQNFRLLGEESVSRLVVRLHHTIEPPSKSLSLATELTIRQTTAPFQRVWYKNE
>EJF30309	Enterobacter_sp_ag1	lacI	lac repressor
MKAKSVTLYDVAELAGVSYQTVSRVINQASHVSAKTRQKVEAAMKALNYVPNRVAQQLAGKLSQTLGLATTTLSLHAPSQIAAAIKSKAGELQFNVMISMVEQPGVDAACAAVNSLLAQRVDGLIVNIPLEAAEVAAVQAACGDVPVLFLDVSPEVSANHIVTDAASGADLAVEHLVTLGHRHIALLAGPENSVSARLRLEGWQRTLAEHQLAPAAFLRGDWSSLSGYQQVSQLLRDGQKPTAILVANDQMALGTLRAIHEAGFVVPQDISVIGFDDTEDSACFLPPLTTIRQDFRLLGEASVNGMVALIHQGGELAALQPVSLVERKTTAAPGSLMQPTAAQLADELSRLAQQISRLK
>AIR85759	Pantoea_rwandensis	lacI	lac repressor
MTARSVTLDDVAALAGVSYQTVSRVLNHSVQVSPRTRAKVEAAMQQLNYVPNRVAQQLAGKATRTLGLATSDLALMAPAQIASAIHERAAAQGYHLVIAMANTAGNAQDTVNELLAQRVDALLINLPLDAEQAAQVQQQCGSKPVLFLDVEQHAAVSQCQYQSESGAQQAVEHLIALGHQQIGVLNGPESSASARARFTAWQRALSSHQLQPICVLHGDWSAASGYQALLQLLPDRLPQALLVANDQMALGAMRALHQHGVKIPGEMSIIGYDDTAESAWYQPPLTTVRQDLQQLGAVSVDRLLAELAGEAVQPLPLVTELVLRETTAAPTQGDVDMAEIAVQLQVLARQLKPKA
>EIL56304	Escherichia_coli_kd2	lacI	lac repressor
MVNVKPVTLYDVAEYAGVSYQTVSRVVNQASHVSAKTREKVEAAMAELNYIPNRVAQQLAGKQSLLIGVATSSLALHAPSQIVAAIKSRADQLGASVVVSMVERSGVEACKAAVHNLLAQRVSGLIINYPLDDQDAIAVEAACTNVPALFLDVSDQTPINSIIFSHEDGTRLGVEHLVALGHQQIALLAGPLSSVSARLRLAGWHKYLTRNQIQPIAEREGDWSAMSGFQQTMQMLNEGIVPTAMLVANDQMALGAMRAITESGLRVGADISVVGYDDTEDSSCYIPPLTTIKQDFRLLGQTSVDRLLQLSQGQAVKGNQLLPVSLVKRKTTLPPNTQTASPQALADSLMQLARQ
>KGZ33569	Citrobacter_freundii_gca_000783995_1	lacI	lac repressor
MKPVTLYDVADHAGVSYQTVSRVVNQASHVSAKTRQKVEAAMAELNYIPNRVAQQLAGKQTPLIGVVTANLALHAPSQIVAAIKSRADQSGASVVIAMVERSGVEACKAAVHNLLSQRVTGLIINYPLDEEDAIAVAAACGTVPVLFLDVSDQTPINSVIFSHDDGARLGVEHLVQHGHQRIALLSGPHTSVSARLRHAGWHKYLAHYQLQPTAELEGDWSAMSGFQQTLHMLNDGNLPTAMLVANDQMALGAMRAISEFGLRVAVDISVIGYDDTEDSACYIPPLTTIRQDFPLLGETSVDRLLQLPRGESTVGNQLLPVTLVKRKTVLPPDTQTTSPQALADSLIQLARQVSQLTPRL
>GAL58579	Escherichia_vulneris_nbrc_102420	lacI	lac operon repressor
MKSITLYDVARFAGVSYQTVSRVINQAEHVSTRTREKVLFAMRELNYVPNRGAQQLAGKRSRTLGLLTSDLALHAPSQIASAVKNRAAQAGAGVIIAMPEQATQAACLLALQELLAQRVTGLLINLPLEDDQAEELAALACPTPTLFLDVSPTAQVNSLVFDAAEGARLGAEHVLALGHRVIALLAGPPGSVSARARLAGWLETLENAQVTPAASAHGDWSAASGYEQAQRLLASQPLPEAILVANDQMALGVLRACAEKGFAVPGQIAVIGYDDTADSAWYTPPLTTIRQAFKEAGERSVDWLLQPPTDELSQTLLPVTLVIRSSA
>AIN21711	Enterobacter_cloacae_ecnih3	lacI	lac repressor
MKAITLYDVARVAGVSYQTVSRVINDAEHVSARTREKVRQAMAALHYVPNRGAQQLAGKRTRTLGLMTSDLALHAPSQIASAVKSRAVEQGAGVLISMVEQPAQCQAALQELLAQRVEALLVNVPLEDAQAEMLQEMASPTPVLFLDVSPTARVNSLVFNAEQGAGLGAEHLLSLGHRRIALLAGPESSVSARARLAGWKTTLAQAGVEAFAVAQGDWSAASGYEKGHQLLAGAQLPEAILVANDQMALGVLRACAEKGVAVPGQISVVGFDDTADSAWFSPPLTTVRQAFREAGERSVEWLLATARHAEPWQQQLPVTLIVRHSTAPRAVQQADREELAQQLRTLALLAEKLARS
>EKP27364	Klebsiella_oxytoca_m5al	lacI	lac repressor
MQRRSATLEDVAREAGVSQQTVSRVLNNPDVVSEKTRDKVIRAMQALRYVPNRSAQLLAGKSAPSIGLITASLTLHAPSQIAAAVKSYAGLHQLEVSIAMPVQIDYPSLQARLNEFRAQHIRGAIISLPLESSLAERLVAENPDSACLFLDVSPEADVCSVRFDHRDGCGACVRHLWDAGHREFGLLAGPESSISARMRLSSWREALHRLGVSNAVTVFGDWSAASGWHKTFELLHHHPRISAIVVANDQMALGVLSALAQLNRTGSQAISVTGYDDTADSLYFQPPLTTVAQDFNVLGKRAVELLIQLMAAPQIKIRELLPTRLIIRHSTWPYAGDEEREKGELIAQLKALVEKL
>EIQ74882	Shigella_flexneri_1235_66	lacI	lactose operon repressor
MKPVTLYDVADHAGVSYQTVSRVVNQACHVSTKTRQKVEAAMAELNYIPNRVAQQLAGKQTPLIGVVTANLALHAPSQIVAAIKSRADQSGASVVIAMVERSGVEACKAAVHNLLSQRVTGLIINYPLDEEDAIAVAAACGTVPVIFLDVSDQAPINSVVFSHDDGAHLGVEHLVQHGHQRIALLSGPHTSVSARLRHAGWHKYLAHYQLRPIAEREGDWSAMSGFHQTMHMLNDGIIPSAMLVANDQMALGAMRAISESGLRVAADISVIGYDDTEDSACYIPPLTTIRQDFPALGQTSVDRLLQLTQGMSAPGNLLLPVTLVERKTVLPPATQTVTPQVLAESLMQLARQVSLLPSGKR
>EIB98299	Pantoea_sp_sc1	lacI	lac repressor
MTSRSVTLDDVAQLAGVSYQTVSRVLNRSEQVSARTRERVEAAMQQLNYVPNRVAQQLAGKATRTLGLATSDLALMAPAQIASAIQQRAAAAGYHLVIAMESGHDAAATVNELLAQRVDGLLINLPLAADEAQQIQLLCGSKPVLFLDVEPRAAVAQCQYPNASGARAAVEHLVALGHRRIGLLNGPLRSVSARQREAAWLQALADHQLTPHCSLRGDWSAQSGYQALMSQLPDALPQALLVANDQMALGAMRALHQYGVAIPGEISVIGYDDTAESAWYQPPLTTVRQDLHYLGAQSVERMLARLRGEEVSDAALETTLVIRETTAPPADNPLDLVALSQQLQAIARRLAGQ
>KEY56966	Serratia_sp_dd3	lacI	lactose operon repressor
MKPKSVTLNDVADYAGVSYQTVSRVLNRAEHVSDKTRAKVEQAMAALNYVPNRVAQQLAGKQSFTLGLATTELALHAPSQIASAIKTQANQLGFNVVISMVEDLGIQACRSAMNELLSQRVDGLLINVPLTTDDAYAMVQTCGEIPALFLDVDPDAEVFSILFDPYEGTRRGVEHVVALGHRDIALITGPLISISGRLRYQGWLATLAEHQLVPCSVFHGDWDAASGYQLAGQILSLPKHPTAILVANDQMALGVLRALQEYGLQVPAQMSVVGYDDTEDSAYYFPPLTTIKQDFRLLGQESVKRLVQCLEGQHQSRGCSLRLATSLVQRHTTAAVNQKNVSPKSLSQELLRIARQIATLDEK
>AIR03240	Cedecea_neteri_gca_000757825_1	lacI	lac repressor
MKAKSVTLYDVAESAGVSYQTVSRVINQASHVSEKTRQKVEDAMKALNYVPNRVAQQLAGKLSQTLGLATTTLSLHAPSQIAAAIKSKAGELQFNVMISMVEQPGAAAASAAVQSLLAQRVDGLIVNIPLETAEVEAVQTACGSVPVLFLDVSPDVSANHIVTDSASGADIAVAHLVTLGHRHIALLAGPENSVSARLRLEGWQRSLAQHQLAPVAFMRGDWSSLSGYQQVSQLLRDEQKPTAILVANDQMALGALRAIHEAGFAVPQDVSVIGFDDTADSACFLPPLTTIRQDFRQLGEASVNGILALIQHEDTFTALQPVSLVERKTTAAPGSLMQPTATQLADELSRLAHQISRLK
>CDN01977	Klebsiella_sp_18a069	lacI	Lactose operon repressor
MKSKSATLEDVARHAGVSYQTVSRVLNKSANVSEATRRKVDKSIEALRYVPNRLAQQLVGKESQTVGLVTISLAWHAPSQVAAAVKRYANLEGYQVLISMIDESVNQSIQDSINELKSQRVDKVIINVPLETEQAQKIAADNDDIVCLFLDVDPYSSVFNVSFNPADGTRASVKYLYEMGHREIALLAGPDSSVSAKLRLKSWLETLDGYGLKPVTVLHGNWDAQSGYAGALQMLRETPNFSAVLVGNDQMALGVLSAFHQHQVAVPGEKSVIGYDDTYESSFFYPALSTVSLDLDLQGKEAVRRILASTSGAAHTSSILPARLVIRHSSGARVEQGKDLQAIAEQLRAIAHRLAP
>ETB71172	Bacillus_sp_cpsm8	lacI	lac repressor
MVNVKPVTLYDVAEYAGVSYQTVSRVVNQASHVSAKTREKVEAAMAELNYIPNRVAQQLAGKQSLLIGVATSSLALHAPSQIVAAIKSRADQLGASVVVSMVERSGVEACKAAVHNLLAQRVSGLIINYPLDDQDAIAVEAACTNVPALFLDVSDQTPINSIIFSHEDGTRLGVEHLVALGHQQIALLAGPLSSVSARLRLAGWHKYLTRNQIQPIAEREGDWSAMSGFQQTMQMLNEGIVPTAMLVANDQMALGAMRAITESGLRVGADISVVGYDDTEDSSCYIPPLTTIKQDFRLLGQTSVDRLLQLSQGQAVKGNQLLPVSLV
>AIR62281	Cedecea_neteri_gca_000758305_1	lacI	lac repressor
MKAKSVTLYDVAESAGVSYQTVSRVINQASHVSAKTRQKVEAAMKALNYVPNRVAQQLAGKLSQTLGLATTTLSLHAPSQIAAAIKSKAGELQFNVMISMVEQPGVDAACAAVNSLLAQRVDGLIVNIPLETAEVETVQAACGYVPVLFLDVSPEVKANHIVTDAASGAELAVKHLVTLGHRHIALLAGPENSVSARLRREGWQRALAQHQLSPVAFMRGDWSSLSGYQQVSQLLRDEQKPTAILVANDQMALGALRAIHEAGFAVPQDISVIGFDDTADSACFLPPLTTIRQDFRQLGEASVNGIVTLIHQGGELAALHPVNLVERKTTAAPGSLMQPTAAQLADELTRLAQQISRLK
>EIG82640	Escherichia_coli_1_2741	lacI	LacI transcriptional repressor
MVNVKPVTLYDVAEYAGVSYQTVSRVVNQASHVSAKTREKVEAAMAELNYIPNRVAQQLAGKQSLLIGVATSSLALHAPSQIVAAIKSRADQLGASVVVSMVERSGVEACKAAVHNLLAQRVSGLIINYPLDDQDAIAVEAACANVPALFLDVSDQTPINSIIFSHEDGTRLGVEHLVALGHQQIALLAGPLSSVSARLRLAGWHKYLKHNQIQPIAEREGDWSAMSGFHQTMQMLNECIIPTAMLVANDQMALGAMRAITEFGLRVGADISVVGYDDTEDSSCYIPPLTTIKQDFRLLGQTSVDRLLQLSQGQAVKGNQLLPVSLVKRKTTLPPNTQTASPQALADSLMQLARQISRLESEQ
>AAM86784	Yersinia_pestis_kim10_	lacI	transcriptional repressor of the lac operon
MDSGDWVFHLCPCYNQGITLRGSQTMKSKSTTLEDVARHAGVSYQTVSRVLNKSAKVSEATRRKVEQSIELLRYVPNRLAQQLVGKQSMTMGLVTTSLALHAPSQVAAAIKRYAHIEGYQVLISMIDESVNQSIQHSINDLKSQWVGKVIINVPLETAVAEKIAADNDDVTCLFLDVDPYSSVFNVSFNPADGTRASVKYLYELGHREIALLAGPKQSVSANLRLKSWLETLADYGLSPVSVIHGNWDAQSGYSGALQMLRETPQFSAVLVANDQMALGVLSAFHQNQLAVPGEKSVIGYDDTYESSFFYPALTTVSLDLDLQGKEAVRRMLSASDNESMRSSSILPAKLVVRNSTGPQAKEHRDLQKIAEELRLIAQRLAS
>KGY20548	Citrobacter_koseri	lacI	lac repressor
MKPVTLYDVADRAGVSYQTVSRVVNQASHVSAKTREKVEAAMAELNYIPNRVAQQLAGKQTPLIGVATANLALHAPSQIVAAIKSRADRSGASVVIAMVERNGVDACKAAVHNLLAQRVSGLIINYPLDENDAIAVAAACGNVPVLFLDVSDRFPVNSIIFSHDDGARLGVEHLVEHGHQRIALLTGPHSSVSARLRLAGWHKYLTHYQLRPVAETEGDWSAMSGFQQTMQMLNDGTMPTAILVANDQMALGAMRAIAEFGLRIPQDISVIGYDDTEDSACYIPPLTTIRQNFPLLGATSVDKLLQLSRGEPATGNQQLPVSLVQRKTVQPPNAQATSPQALADSLIQLARQVSLLAPKM
>KGL55755	Pantoea_ananatis	lacI	lac repressor
MTSRSVTLDDVAQLAGVSYQTVSRVLNRSEQVSRRTREKVEAAMQQLNYVPNRVAQQLAGKATRTLGLATSNLALMAPAQIASAIQQRAASAGYHLVIAMDSEDNAQATVNELMAQRVDAVLINMPLEAAEAEKIRVMCGKKPVLFLDADPHARVSHCQYSNEQGARAAVAHLIALGHRQIGLLNGPVRSVSARQREAVWRQALAEHQLSPCCVLRGDWSAKSGYLAMLAQLPDALPQALLVANDEMALGAMRALHQHGVAIPGDISLVGYDDTAESAWYQPPLTTIRQDLQQLGTHSVDQVLAELRGEAVASRTLEPMLVIRETTATPASQNPDLSDLARQLQQIARKLTG
>AIP97809	Salmonella_enterica_subsp_arizonae_serovar_62_z36_str_rks2983	lacI	lac repressor
MKPVTLYDVANHAGVSYQTVSRVVNQASHVSAKTREKVEAAMAELNYIPNHAAQQLAGKRVPLIGVATANLALHAPSQIVAAIKSRADQAGASVVIAMVERNGVEACKIAVHNLLARRVTGIIINFPLEEDAALEVVSAAGNVPVLFLDVSEQTPVNSIVFSHDEGARLGVEHLVAHGHQRIALLAGPASSVSARLRLADWRKHLQHRQITPVAVLEGDWSAMSGFQQTQQMLNSGIIPTAMLIANDQMALGVMRAITEFGLRVATDISLIGYDDTEDSSCYIPPLTTIRQDFAQLGRGSVDRILQIAAGDSVSQSQRLPVTLIERKTVCAPQTDRASPQALAEALMQLARQVSRLS
>KFD06998	Kluyvera_ascorbata_atcc_33433	lacI	lac operon transcriptional repressor
MSVKPVTLYDVADHAGVSYQTVSRVVNQARHVSAKTREKVEAAMAELNYIPNRVAQQLAGKQTPLIGVATTNLALHAPSQIVAAIKSRADSSGASVVIAMVERNGVEACKAAVHNLLTQRVTGLIVNYPLDENDAIEVAASCGNVPVLFLDVSDTSPINSVIFSHDDGARLGVEHLVEHGHKRIALLAGPNSSISARLRLAGWHKYMTQYHLQPVAETEGDWSAMSGFQQTLQMLNNGTMPTAMLVANDQMALGAMRAISEFGLRVASDISIIGYDDTEDSACYIPPLTTIRQDFSLLGKTSVDKLLQLSADEPAANNQLLPVSLIQRKTVCPPTAHAASPEALANSLIQIARQISQLSPKM
>ERH62593	Pantoea_dispersa_egd_aak13	lacI	lac repressor
MTARSVTLDDVARLAGVSYQTVSRVLNHSAQVSPRTRARVEAAMQQLSYVPNRVAQQLAGKATRTLGLATSDLALMAPAQIASAIQQRAAAQGYHLVIAMANATSHAQDTVHELLAQRVDALLINLPLDAAQAAQIQQQCGSKPTLFLDVERSAAVAQCQYRSTSGAQQAVDHLVALGHRQIGVLNGPASSASARARFSAWQQALARHQLVPDCVLSGDWSAASGYQALLTLLPDQLPQALLVANDQMALGAMRALHQHGVRIPAEMSIIGYDDTAESAWYQPPLTTVRQDLQQLGTVSVDRLLAQLEGEMPDSQPLETELVLRATTAAPLQQQVDVAEIAQQLQQLARALKRSP
>KGD76737	Tatumella_morbirosei	lacI	lac repressor
MKPVTLYDVADLAGVSYQTVSRVVNQASHVSARTREKVEAAMAELNYIPNRVAQQLAGKQSPLIGVATTHLALHAPSQIVAAIKSRADHCSASVVISMIEHAGLQACKAAIYHLLAQRVTGIIVNFPLDDDDAREVANACGNVPVLFLDVSDSAPVNSIIFSHQQGPQLAAEYLLSRGHQQIALLSGPESSVSARLRRSGWLSSLARQQLQPVAELQGDWSAMSGFLQTRQMLERGILPGAMLVANDQMALGAMRAISEYGLQVPADISVIGYDDTDDSCCYIPPLTTIRQDFPLLGKTSVDRLLQLSRGEQGTENQQLPVSLVVRHTVQPPGRDAVSARELSASLIRLARQVSRLPSGE
>AIR66528	Cedecea_neteri_gca_000758325_1	lacI	lac repressor
MKAKSVTLYDVAESAGVSYQTVSRVINQASHVSAKTRQKVEAAMKALNYVPNRVAQQLAGKLSQTLGLATTTLSLHAPSQIAAAIKSKAGELQFNVMISMVEQPGVDAACAAVNSLLAQRVDGVIVNIPLEEVEVETVQAACGDIPVLFLDVSPGVKANRIVTDAASGAGLAVEHLVALGHRHIALLSGPENSVSARLRLEGWQRSLAQHQLAPVAFMRGDWSSLSGYQQVSQLLRDGQKPTAILVANDQMALGALRAIHEAGLAVPQDISVIGFDDTEDSACFLPPLTTIRQDFRQLGEASVNGMVALIHRGGDLAALQPVSLVERKTTAAPGSLMQPTAAQLADELSRLAQQISRLK
>EUK18070	Commensalibacter_sp_mx01	lacI	lac repressor
MLNKQPTLKDVAALAGVSYQTVSRVINGSVCVSIKTKEAVFTAMKSLNYTPNRVAQQLAGKKSSTIGLATTDISLHAPSQIAASVKVHAEELKYSVVIAMAKNQSLNIIDHVINELLEQRVDGIIVNIPSNSQQIIQIQHLCRNIPVLFMDVDPKESCLSVMTDSREGGQQGITHLIEFGHTSIALITGPQSSVSARLRFDGWIKALQKHRISPISIQEGDWSSASGYALTKALCYSHQHPTAICFANDQMALGGLRALHELRIQIPEQISVIGYDDTEDSAFFYPPLTTIAQDFKELGKQAVEKLVHKMNAPESNISSLVLPTSLVKRETSTSANSLNSTNDKEFAKQLYVIANYLSARS
>EIJ20245	Serratia_plymuthica_pri_2c	lacI	lac repressor
MKSKSTTLEDVARHAGVSYQTVSRVLNKSANVSEATRRKVEQSIELLRYVPNRLAQQLVGKQSRTVGLVTISLALHAPSQVAAAVKRYANAEGYQVLISMIDENVNHGIQDSINDLKSQRVEKVIINVPLETTVAEKIAADNDDITCLFLDVDPYSSVFNVSFNPADGTRASVKYLYELGHRDFALLAGPQYSISANLRLKNWQEALQDYGLTPVTVLHGNWDAQSGYAGALQMLRETPHFSAVLVGNDQMALGLLSAFHQNQLPIPGQKSVIGYDDAYESAFFYPALTTVSLDLDLQGKEAVRKVLNTSESELSRASSILSAKLVIRNSTGPREHNDKDLKQIAEELRLLAQRLEQ
>KFD06527	Raoultella_planticola_atcc_33531	lacI	lac operon transcriptional repressor
MQRRSATLDDVAHEAGVSQQTVSRVLNRPDVVSARTREKVIRAMQALHYVPNRSAQLLAGKAAPSIGLITASLTLHAPSQIASAVKSHAGAHQLEVSIAMPERSDYASLQTRLDEFRAQHIRGAIISLPLESSIAERLVQENPDIACLFLDVSPETEVSCVRFDHRDGCGACVRHLWELGHRDFGLLAGPESSVSARLRLGSWRETLHRLGVSQAVTVFGDWSAASGWQKTFELLHLQPRISAIVVANDQMALGVLSALAQLNRTGNSAVSVTGYDDTADSLYFQPPLTTVAQNFDLLGKRAVELLTQQMAAPQVPIRELLPTRLIVRQSTWPREGEYSRDPLIAQLKALVDKL
