# Supplementary material for: ASPEN, a methodology for reconstructing protein evolution with improved accuracy using ensemble models
Source: eLife. 2019 Oct 17;8:e47676. doi: 10.7554/eLife.47676 (PMC6797483; doi:10.7554/eLife.47676)
Supplement: Supplementary file 1. [file elife-47676-supp1.zip › LacI_sequences_by_orthoset/mal-B.fasta]

>YP_056257 1276 Mal-B
MSGPTLADIAYQAGVSQATVSRVLNDKPGVSSPTRQCVLTALDVLGYQRPTHLKPVATGLVGLIVPELTNPVFANHAQAIETLLSREGYATAVCTQAPGGMREDDYIRVLRSRQVAGIIVISGSHADTTADMSTYHELVDVGLPLVLVNGYSPSIAVPQISDDDVSAMDQAVAHLVGLGHKHLGLAVGPRRYVPVQRKEQGLRAAVDRHLEGRGRVTVSNTVFSVDGGARAAVDLLGQGANAIICGSDLMALGAIRAARAQGLSVPDDVSVIGCDDSALMRYTDPPLTSLRQDVKLISTMAIQSLMGSIRGDTAFLGERLVQPELVIRGTTAPARVPTVNPSCEPQIPSRAVPMSDTRFAR
>YP_001626255 720 Mal-B
MRKLIAMSQRLAEVAHKVGVSEATVSRVLNNKPGVSPSTREAVLTALDILGYERPTKLRGERARLVGLVLPELQNPIFPAFAEVVSGALAQGGYTPVLCIQTAGGISEADYVELLLQQQVSGVVFLGGMYAQQDSSHDHYRRLIERKLPTVLVNAAAPGLEFPTVSCDDAVGMEQAFGHLVQLGHRKIGILLGPADHAPSQRKLASARSIAEKAGLELSDDLVVHAHYSLEAGQAGASRLLQSGATAIVCASDPMAIGAIRAARRLELRVPQDVSVIGFDDSALMNSIDPPLTTVRQPIEPMGKMVIKYLLDQIDGSSRASDELLFEPELVLRASTGPAPV
>WP_008749467 1282 Mal-B
MTRRIAHVAKKVGVSEATVSRVLNGRPGVAEATRQSVLTALDVLGYERPTQLRGERARLVGLVLPELQNPIFPAFAEVIGGTLAQQGLTPVLCTQTKGGVSEADYIELLLQQQVSGVVFAGGAYAQADASHEHYRVLADRQIPVVLINAAIETLGFRTVSCDDGVALEQAWRHLASLGHERIGLVLGPEGHMPSRRKLVMARAVARAAGGELPPERVVRAMFSLEGGQAAASRLLDQGVTGIICASDPLALGAVRAARRRGLDVPGRVSVVGYDDSAFMNCAEPPLTTVRQPIEAMGRAAVELLSLQIGGRTVPPGELLFEPELVVRGSTGQAPRHG
>YP_001828135 1273 Mal-B
MTRRLAQVAKKVGVSEATVSRVLNGKPGVSRTTRQSVLTALDVLGYERPTQLRGERARLVGLVLPELQNPIFPAFAEVIGGALAQQGLTPVLCTQTKGGVSEADYVDLLLQQQVSGVVFAGGLFAQADEAHEHYHRLAERRIPVVLINAPIEGLDFPCVSCDDAVAIERAWRHLASLGHERIGVVMGPSDHVPSRRKLAAARSVAAATGGELTEENVERSMFSLEGGQAAASRLLERGVTGIICASDPLALGAVRAARRRGLGVPSDISVVGYDDSAFMNCTEPPLTTIRQPIEAMGRAAVELLCAGIQGGSVPPDELLFEPELVVRGSTAKAPR
>WP_005311006 1277 Mal-B
MTRRLAQVAKKVGVSEATVSRVLNGKPGVSEATRQSVLTALDVLGYERPTQLRGERARLVGLVLPELQNPIFPAFAEVIGGALAQQGLTPVLCTQTKGGVSEADYVELLLQQQVSGVVFAGGLFAQADAPHDHYRLLAERRIPVVLVNASIDGLDFPCISCDDAVAVEQAWRHLASLGHERIGLVLGPGDHVPSRRKLAAAHAVAEAAGTELPEEYVERSMFSLEGGQAATGRLLERGVTGIICASDPLALGAVRAARRRGLAVPGDVSVVGFDDSAFMNCTEPPLTTVRQPIEAMGRAAVELLTAQIQGGEVPPGELLFEPELVVRGSTARRR
>CAA80382 714 Mal-B
MTRRLAQVAKKVGVSEATVSRVLNGKPGVSEATRQSVLSALDVLGYERPTQLRGERARLVGLVLPELQNPIFPAFAEVIGGALAQQGLTPVLCTQTKGGVSEADYVELLLQQQVSGVVFAGGLFAQADAPHDHYRLLAERNIPVVLINAAIADLDFPCIACDDAVAVEQSWRHLTSLGHERIGLVLGPGDHIPSRRKLAAAQETAQAMGAALPAEFVERTMFSLEGGQAAASRLLERGVTGIICASDPLALGAVRAARRRGLHVPRDVSVVGYDDSAFMTCTEPPLTTVRQPIEAMGRAAVDLLCAQIQGTEVPHGELLFEPELVVRGSTAQASAK
>CAA80383 1268 Mal-B
MTRRLAQVAKKVGVSEATVSRVLNDKPGVSEATRQSVLSALDVLGYERPTQLRGERARLVGLVLPELQNPIFPAFAEVIGGALAQQGLTPVLCTQTKGGVSEADYVELLLQQQVSGVVFAGGLFAQADAPHDHYRLLAERNIPVVLINAAIADLDFPCIACDDAVAVEQSWRHLTSLGHERIGLVLGPGDHLPSRRKLAAVRAAGGSLGDDLVERSMFSLEGGQAAASRLLERGVTGIICASDPLALGAVRAARRRGLHVPRDVSVVGYDDSAFMTCTEPPLTTVRQPIEAMGRAAVDLLWAQIQGTEVPHSELLFEPELVVRGSTAQASAK
>NP_631078 718 Mal-B
MTRRLAQVAKKVGVSEATVSRVLNGKPGVSETTRQSVLSALDVLGYERPTQLRGERARLVGLVLPELQNPIFPAFAEVIGGALAQQGLTPVLCTQTKGGVSEADYVELLLQQQVSGVVFAGGGLFAQADAPHDHYRLLAERNIPVVLVNASIPDLGFPCIACDDAVAVEQSWRHLTSLGHERIGLVLGPSDHIPSRRKLTAAREAAQASNGTLPDAHVERAMFSLEGGQAAATRLLDRGITGIICASDPLALGAVRAARRRGHRVPHDVSVVGYDDSAFMTCTEPPLTTVRQPIEAMGRAAVDLLCAQIQGTEVPHRELLFEPELVVRGSTAQVSTR
>WP_003972128 769 Mal-B
MTRRLAQVAKKVGVSEATVSRVLNGKPGVSETTRQSVLSALDVLGYERPTQLRGERARLVGLVLPELQNPIFPAFAEVIGGALAQQGLTPVLCTQTKGGVSEADYVELLLQQQVSGVVFAGGLFAQADAPHDHYRLLAERNIPVVLINASIENLDFPCIACDDAVAVEQSWRHLASLGHERIGLVLGPSDHIPSRRKLAAAREAARAAGAELPEEFVERAMFSLEGGQAAATRLLDRGITGIICASDPLALGAVRAARRRGHRVPHDVSVVGYDDSAFMTCTEPPLTTVRQPIEAMGRAAVDLLCAQIQGTEVPHGELLFEPELVVRGSTAQPAAR
>WP_008745237 1279 Mal-B
MTRRLAQVAQKVGVSEATVSRVLNGKPGVSENTRQAVLSALDVLGYERPTQLRGERARLVGLVLPELQNPIFPAFAEVIGGALAQQGLTPVLCTQTKGGVSEADYVDLLLQQQVSGVVFAGGLYAQAEAPHDHYRRLAERRIPVVLINAAIEQLGFPGVSCDDAVAVEQAWRHLSSLGHERIGLVLGPADHVPSQRKLAAARQLAAAEGRELPEAHVVRAMFSLEGGQAAAARLLDQGVTGFVCASDPYALGVVRAAKRRGLSVPGEVSVVGFDDSAFMNCTEPPLTTVRQPIEAMGRAAVDLLAVQIAGATATVEELLFEPELVVRGSTGQAPR
>YP_001823205 1270 Mal-B
MTRRLAQVAQKVGVSEATVSRVLNGKPGVSDATRQAVLSALDVLGYERPTQLRGERARLVGLVLPELQNPIFPAFAEVVGGALAQQGLTPVLCTQTKGGVSEADYVELLLQQQVSGVVFAGGLYHQADAPHDHYQVLADRKIPVVLINAAIAHLGFPGVSCDDSVAVEQAWRHLVSLGHERIGLVLGPSDHVPSQRKLAAARVLAEEAGTTVPDEWVARAMFSLEGGQAAAMRLLDRGVTGIICASDPLALGAVRAARRRGLSVPADVSVVGYDDSAFMNCTEPPLTTVRQPIEAMGRAAVELLSVQIGGRTVPSDELLFEPELVVRGSTAQPPRENSL
>WP_007386041 1285 Mal-B
MTRRLAEVAKKVGVSEATVSRVLNGKPGVSEGTRQAVLSALDVLGYERPTQLRGERARLVGLVLPELQNPIFPAFAEVIGGALAQLGLTPVLCTQTRGGVSEADYVDLLLQQQVSGVVFAGGLYAQADAPHDHYRRLADRNIPVVLVNASIDDLGFPGVSCDDAVAVEQAWRHLSSLGHERIGLVLGPADHVPSARKLAAAQGLGELPDERVARAMFSIEGGHAAAARLIDRGVTGFICASDPLALGAVRAARRKGLDVPGQVSVVGYDDSALMNCTEPPLTTVRQPIEAMGRAAVELLNAQVGGSAVPPEETALRTRAGGPGVHRASPSRLRSTPLSSVCRIITYPARHLADRCRRCLSVRRPPLLPRGVHR
>ABC87507 719 Mal-B
MTRRLAEVAKKVGVSEATVSRVLNGKPGVSAATRQAVLSALDVLGYERPTQLRGDRARLVGLVLPELQNPIFPAFAEVIGGALAQLGLTPVLCTQTKGGVSEADYVALLLQQQVSGVVFAGGLYAQADAPHDHYRLLAERNIPVVLVNAAIEHLGFPAVSCDDAVAVEQAWRHLASLGHERIGLVLGPGDHMPSARKLTAARAVAGHLPDEFVARAIFSIEGGHAAASRLIDRGVTGIICASDPLALGAIRAARRKGFGVPSQVSVVGYDDSAFMNCTEPPLTTVRQPIEAMGRAAVEVLNAQIGGVAVPSEELLFEPELVVRGSTAQAPRE
>NP_822904 771 Mal-B
MTRRLAEVAKKVGVSEATVSRVLNDKPGVSPATRQAVLSALDVLGYERPTQLRGERARLVGLVLPELQNPIFPAFAEVIGGALAQLGLTPVLCTQTKGGVSEADYVNLLLQQQVSGVVFAGGLYAQADAPHDHYRRLADRNIPVVLVNAAIEHLGFPAVSCDDAVAVEQAWRHLASLGHERIGLVLGPGDHMPSARKLAAARALGDLPDEYVARAMFSIEGGHAAASRLIDRGVTGFICASDPLALGAVRAARRKGLDVPSQISVVGYDDSALMNCTEPPLTTVRQPIESMGRAVVELLNARIGGSSVPDEELLFEPELVVRGSTAQAPR
>YP_288895 713 Mal-B
MGPPRLADIARHAGVSEATVSRVLNDKPGVGPATREAVLTALDVLGYERPARLRQRSAGLVGMVVPELENPIFPMFAQAAERVLAQHGYTPVLCTQTPGGIVEDEYVEMLLERNVSGIIFVSGLHADTTANHDRYRALLQRRLPIVLVNGYVEGLPATFISPDDRAAARLAVNHLAALGHTRIGFASGPHRYVPVQRKLDGFKAAMLENGLDFHDDLVELSLFGVEGGHAAASRLLDRGVTAIVCGSDLMALGAIRAARQRNLTVPGDLSVVGYDDSPLIAFTDPPLTTVRQPIQAMALAAVRALCDEISGHAPARTEYMFEPELVVRGSTGVHRASLGEQVAPAGN
>YP_001535656 711 Mal-B
MRARLSDIAQQAEVSEATVSRVLNDRPGVAPETRQAVLTALDVLGYERPARLRKRCAGLVGLVVPELDNPIFPAFAQIIESALAPTGFTPVLCTQTPGGIREDEYVEMLLDRQVSGIVFVSGLHADTTADHDRYRALIARPLPVVMVNGYAPNLPAPFISCDDREAADLAVTHLIALGHRRIGLITGPDRFVPVQRKVTGYKAAMRRGTDVSDAELTELTELSLFGVEGGEAAATRLLERGVTGLVCGSDLMALGAIRAARQRGLSVPRDVSVVGYDDSPLMAFTDPPLTTVRQPVPAMAVAAVRALVDEINGHAAPHSEYLFRPELVVRGSTAVARAPGVGEGGPVQRHTPSATLAVSA
>YP_001157657 712 Mal-B
MRARLSDIAQQAEVSEATVSRVLNDRPGVAPETRQAVLTALDVLGYERPARLRKRCAGLVGLVVPELDNPIFPAFAQIIESALAPTGFTPVLCTQTPGGIREDEYVEMLLDRQVSGIVFVSGLHADTTADHDRYRALIARPLPVVMVNGYAPNLRAPFISCDDREAAELAVTHLVALGHRRIGLITGPDRFVPVQRKVAGYKAAMRYRTDVSDAELAELTELSLFGVEGGEAAATRLLDRGVTGLVCGSDPMALGAIRAARQRGLTVPRDISVVGYDDSPLMAFTDPPLTTVRQPVAAMAIAAVRALVDEINGHAAPHSEYLFRPELVVRGSTAVAQTPDVDPGAPTPSPLAVSVQTPPSARRDPARR
>CAL64862 709 Mal-B
MTMRLADIAARAGVSKATVSRVLNGARGVATGTRDSVLTALDALGYEQPARQRRAELVGLVTPELDNPFFPALAQVMGQALTRQGYTPVLATQTPGGSTEDELTEMLVDRGVSGIIFVSGLHADTTAETGRYGRLHERQVPFVLVNGFSPRIEAPFVSPDDRAAMRLAVAHLAELGHERVGLAVGPARFVPVQRKIEGFRAGVREHLGVSARESEELVQHSLFSLEGGQAAASALIDLGCTAVMCASDMMALGAVRAARRRGLTVPGDISVVGFDDSPLMAFTDPPLTTIRQPVKAMGQVAVDALLRR
>WP_003956576 1255 Mal-B
MRRVQSTPVTAPARLADIAAQAGVSEATVSRVLNGKPGVAATTRQSVLAALDVLGYERPVRLRQRSAGLVGLITPELDNPIFPALTQVIQQALTRQDYTPILATQTPGGATEDQLTEMLVDRGVSGIIFVSGLHADTSADMRRYEQLRAQGMPFVLVDGYSPKVRAPFISPDDRAAMRLAVTHLVALGHTRIGLALGPRRFVPVIRKIEGFVQVVREQLGLAPEVIETELIQHSLYSLEGGQAAASALLDRGCTAVVCASDMMALGAIRAARQRGFEVPDDISVVGFDDSPLIAFTDPPLTTVRKPVPAMGQAAVRTLLEEVRSASAAPGAARADAGTYGEFVFMPELVVRGSTASGPGGGGPAVRPFPCGGFRAAASGRRGPGPGGAAGGRFATGRPVPTLVNRP
>WP_008743700 1253 Mal-B
MTARLADIAAQAGVSEATVSRVLNGKPGVAAGTRESVLAALDVLGYERPVKLRQRSAGLVGLITPELDNPIFPALAQVIGQALTRQGYTPVLATQTPGGSTEDELTEMLVDRGVSGIIFVSGLHADTTADMGRYEQLRGQGVPYVLINGFSDKVQAPFVSPDDRAAMQLAVTHLTALGHTRIGLAVGPKRFVPVLRKIEGFRLGMKERLGLDEAETEELVQHSLYSLEGGQAAATALIARGCTAIVCASDMMALGAIRAARQQGLRVPQDVSVVGFDDSPLIAFTDPPLTTIRQPVQAMGQAAVRTLLEEIGGTPAPHCEFVFLPELVVRGSTASGPAQRRMP
>WP_005310644 1254 Mal-B
MTARLADIAAQAGVSEATVSRVLNGKPGVAAATRESVLAALDVLGYERPVRLRQRSAGLVGLITPELDNPIFPALAQVIGQALTRQGYTPVLATQTPGGSTEDELTEMLVDRGVSGIIFVSGLHADTTADMQRYDQLRAKGVPYVLVNGFSPKVQAPFVSPDDRAAMQLAVTHLASLGHTRIGLALGPRRFVPVLRKIEGFQLAMEERLGLSPEASQELIQHSLYTLEGGQAAAAALIAKGCTAIACASDMMALGAIRAARQQGLHVPKDISVVGFDDSPLIAFTDPPLTTIRQPVQAMGQASVRALLEEIGGTPAPHSEFVFMPELVVRGSTASAAKRTVPIQ
>YP_001826786 1252 Mal-B
MTARLADIATQAGVSEATVSRVLNGKPGVAATTRESVLAALDVLGYERPVRLRRRSAGLVGLITPELENPIFPALAQVIGQALTRQGYTPVLATQTPGGSTEDELTEMLVDRGVSGIIFVSGLHADTSADMQRYEQLRGQGVPFVLVNGFSAKVQAPFISPDDRAAMRLAVTHLVALGHTRIGLAVGPKRFVPVLRKIEGFHATMREQLGLAPDEVEELIQHSLYTLEGGQAAASALMERGCTAVVCASDMMALGAIRAARRLSKDVPRDLSVVGYDDSPLIAFTDPPLTTIRQPVTAMGQAAVRTLLEEIGGTPAPHSEFVFMPELVVRGSTASGPAGGSGSAPRP
>NP_827153 1250 Mal-B
MTTRLADIAAQAGVSEATVSRVLNGKPGVAATTRQSVLAALDVLGYERPVRLRQRSEGLVGLITPELENPIFPALAQVIGQALTRQGYTPVLATQTPGGSTEDELTEMLVDRGVAGIIFVSGLHADTSADMQRYDQLRAQGVPFVLVDGFSPKVQAPFISPDDRAAMTLAVTHLVSLGHTRIGLALGPKRFVPVQRKIEGFVRSVQEQLGLSPDDVERELVQHSLYTLEGGQAAATALMDRDCTAVVCASDMMALGAIRAARQRGLDVPKDISVVGFDDSPLIAFTDPPLTTIRKPVPAMGQAAVRTLLEEIGGTPAPHSEFVFMPELVVRGSTASAPGDRNRP
>WP_007381565 1251 Mal-B
MTTRLADIAVQAGVSEATVSRVLNGKPGVAATTRQSVLAALDVLGYERPVRLRQRSEGLVGLITPELENPIFPALAQVIGQALTRQGYTPVLATQTPGGSTEDELTEMLVDRGVAGIIFVSGLHADTSADMQRYEQLRAQGVPYVLVDGFSPKVQAPFISPDDRAAMALAVTHLVSLGHTRIGLALGPKRFVPVQRKIEGFVRTMQDLLGLAAATVEADLVQHSLYTLEGGQAAATALIDRDCTAVVCASDMMALGAIRAARQRGLEVPRDVSVVGFDDSPLIAFTDPPLTTVRKPVPAMGQAAVRTLLEEIGGTPAPHSEFVFMPELVVRGSTASAPGERGRSQGGETGLSAVRR
>P72469 705 Mal-B
MTTRLADIAAQAGVSEATVSRVLNGKPGVAATTRQSVLAALDVLGYERPVRLRRRSAGLVGLVTPELENPIFPAFAQVIGQALTRQGYTPVLATQTPGGSTEDELTEMLVDRGVAGIIYVSGLHADTTADMQRYERLGGRGVPFVLVDGFSSQVQAPFISPDDRAAMSLAVTHLVSLGHTRIGLALGPKRFVPVQRKIEGFVRTVQEPVGAERRSTVEKELVQHSLYTLEGGQAAASALIGRDCTAVVCASDMMALGAIRAARQLGLDVPKDVSVVGFDDSPLIAFTDPPLTTVRKPVPAMGQAAVRTLLEEIGGTPAPHSEFVFMPELVVRGSTASAPGERGRP
>CAC29375 1248 Mal-B
MTTRLADIAAQAGVSEATVSRVLNGKPGVAATTRQSVLAALDVLGYERPVRLRRRSEGLVGLITPELENPIFPALAQVIGQALTRQGYTPVLATQTPGGSTEDELTEMLVDRGVAGIIYVSGLHADTTADMQRYERLRAQGVPFVLVDGFSSQVQAPFISPDDRAAMSLAVTHLVSLGHTRIGLALGPKRFVPVQRKIEGFVRTVQDQLGLSAETVEKELVQHSLYTLEGGQAAASALIGRDCTAVVCASDMMALGAIRAARQLGLDVPKDVSVVGFDDSPLIAFTDPPLTTVRKPVPAMGQAAVRTLLEEIGGTPAPHSEFVFMPELVVRGSTASAPGERGRP
>YP_001826791 1262 Mal-B
MTLPAPRTTAAPRLSDIAGQAAVSEATVSRVLNGKQGVADTTRQRVLAALDILGYERPVRLRQRSAGLIGLVTPELTNPIFPAFAQSVEQVLAGHGYTPVLCTQLPGGATEDELVEQLVERGVGGIVFLSGLHADTSADPGRYAALTERGVPFVLINGYNERISAPFVSPDDNAAVRMALQHLADLGHRRIGLAIGPQRYVPSRRKRDGFVEAAVSVLGMDRTEAEPLVCSTLFSVEGGQVAAGALLDAGCTGIVCGSDLMALGVVRAARGRGLDVPRDVSVVGFDDSQLIAFTDPPLTTVRQPVQAMAAAAVGALLEEIGGSPVQRTEYVFQPELVVRGSTAAVRNG
>WP_008743694 1258 Mal-B
MVAGVTSPLRLTDIAAQAQVSEATVSRVLNGKTGVAAGTRHKVLAALDLLGYERPVRLRRRSNGLVGLLIPELTNPIFPAFAQVIEQALAGHGYTPVLCTQTPGGATEDELVEQLVERGVTGIMFLSGLHADSAADPSRYQRLSSRGIPFVLINGFNEQVNAPFISPDDRAAADMAVRHLADLGHRRIGLAIGPTRYVPSARKEQGFVAAVPGAEAEGLIQRTLFTVEGGHAAGGALLDRGCTGIVCGSDPMALGVIRAARERGLRVPEDVSVVGFDDSPLIAFTDPPLTTVRQPVRAMATAAVGALLESVAGTPVQRTEYVFQPELVVRGSTAQAP
>WP_005310634 1260 Mal-B
MGGVTIPLPRGDGNGAPRLADLALQAQVSEATVSRVLNGKAGVAAATRHKVLAALDVLGYERPVRLRQRSAGLVGLIIPELTNPIFPAFAQVIEQVLAGHGYTPVLCTQMPGGSTEDELVEQLEERGVTGIVFLSGLHADTTADPSRYLKLAGRGIPFVLINGYNEAVEAPFVSPDDRSAARMAVRHLVELGHERIGLAIGPTRYVPSSRKAEGFTEALEAMLGLGEDEAQGFIQRTLFSVEGGQAAAGLLLDQGCTGIVCGSDLMALGAIRAVRARGLDVPGDVSVVGFDDSPLIAFTDPPLTTVRQPVQAMATAAVDALVEEIDGNPVQRTEFVFQPELVVRGSTGAPRR
