# Supplementary material for: ASPEN, a methodology for reconstructing protein evolution with improved accuracy using ensemble models
Source: eLife. 2019 Oct 17;8:e47676. doi: 10.7554/eLife.47676 (PMC6797483; doi:10.7554/eLife.47676)
Supplement: Supplementary file 1. [file elife-47676-supp1.zip › LacI_sequences_by_orthoset/purR1.fasta]

>WP_006074951 368_PurR_2 PurR
MATIKDVARLAGVSTTTVSHVINKTRFVAEATQEKVMAAVDELNYAPSAVARSLKCNSTKTIGMLVTQSTNLFFSEVIDGVESYCYRQGYTLILCNTGGVYEKQRDYIRMLAEKRVDGILVMCSDLTEELLEMLDRHSDIPKVIMDWGPESSQADKIIDNSEEGGYLATKYLIDNGHTDIACLSGHLEKAVCQERIVGYQRALAEAGIEMKDDRILEGNFECDTAVIAANRIAAMEVRPTAVFCFNDTMAFGLMSRLQQLGVKVPEDISVIGYDNIELAEYFSPPLTTVHQPKRRVGKNAFEILLERIKDKGHEKRIFEMHPEIVERDSVKKLT
>YP_004188231 94_PurR_2 PurR
MATIKDVARLAGVSTTTVSHVINKTRFVAEATQEKVMKAVDELNYAPSAVARSLKCNTTRTIGMLVTQSTNLFFSEVIDGVESYCYRQGYTLILCNTGGIYEKQRDYIRMLAEKRVDGILVMCSDLTEELREMLDKHADIPKVIMDWGPISSQADKIIDNSEEGGYLATKYLIDNGHTKIACLSGHFEKAACQERIQGFKRAMKEANITLNNEWILEGNFECDTAVMAADKIASWQDRPTAVFCFNDTMALGLMSRLQQLGLRIPEDISVIGYDNIELAEYFSPPLTTIHQPKRRVGKNAFEILLERIKDKEHDKRVFEMHPELVVRDTVKKIN
>WP_008220079 95_PurR_2 PurR
MATIKDVARLAGVSTTTVSHVINKTRFVAEATQEKVNKAVDELNYAPSAVARSLKCNSTRTIGMLVTQSTNLFFSEVIDGVESYCYRQGYTLILCNTGGIYEKQRDYIRMLAEKRVDGILVMCSDLTEELREMLDRHADIPKVVMDWGPESSQADKIIDNSEEGGYLATKYLIDRGHSKIACLSGHLDKAACVERIAGYKRALEEANITENDDMIIEGNFECDTAVLAADKIVEMEERPTAVFCFNDTMALGLMSRLQQKGIRIPEDISIIGYDNIELAEYFSPPLTTVHQPKRRVGKNAFEILLERIKDKDHEKRVFEMHPEIVERSTVKTLN
>WP_004736449 96_PurR_2 PurR
MATIKDVARLAGVSTTTVSHVINKTRFVAEATQEKVNKAVDELNYAPSAVARSLKCNTTRTIGMLVTQSTNLFFSEVIDGVESYCYRQGYTLILCNTGGIYEKQRDYIRMLAEKRVDGILVMCSDLTEELRGMLDRHADIPKVIMDWGPESSQADKIIDNSEEGGYLATKYLIEHGHSKIACLSGHLDKAACVERIAGYKRALNEAKIATDDNMIIEGNFECDTAVLAAEKIIKTVDRPTAVFCFNDTMALGLMSRLQEKGIRIPEDISVIGYDNIELAEYFSPPLTTVHQPKRRVGKNAFEILLERIKDKDHEKRVFEMHPEIVERSTVKTLN
>WP_009846353 92_PurR_2 PurR
MATIKDVARLAGVSTTTVSHVINKTRFVAEATQEKVNKAVDELNYAPSAVARSLKCNTTRTIGMLVTQSTNLFFSEVIDGVESYCYRQGYTLILCNTGGIYEKQRDYIRMLAEKRVDGILVMCSDLTEELREMLDRHADIPKVIMDWGPESSQADKIIDNSEEGGYLATKYLIERGHSKIACLSGHLDKAACVERISGYKRALNEAKITADENMIIEGNFECDTAVIAADQIIEMEDRPTAVFCFNDTMALGLMSRLQEKGIRIPEDISVIGYDNIELAEYFSPPLTTVHQPKRRVGKNAFEILLERIKDKDHEKRVFEMHPEIVERSTVKTLN
>WP_004395091 5291_PurR_999 PurR
MATIKDVARLAGVSTTTVSHVINKTRFVAETTQEKVLDAVKQLNYAPSAVARSLKCNTTRTIGMLVTQSTNLFFSEVIDGVESYCYRQGYTLILCNTGGIYEKQRDYIRMLAEKRVDGMLVMCSDLTEELLEMLESHPSIPKVIMDWGPQTSQADKIIDNSEEGGYLATKYLIENGHTEIACLSGHFVKAACQERIAGFRRAMAEANLTVKEDWILEGNFECDTAVLAADKIIAMDTRPSAVFCFNDTMALGLISRLQQRGIRVPNDMSVIGYDNIELAEYFSPPLTTVHQPKRRVGKNAFEILLERIKDKEHERRIFEMHPEIVERDSVKKLTAK
>WP_004725437 5290_PurR_999 PurR
MATIKDVARLAGVSTTTVSHVINKTRFVAETTQEKVMEAVKELNYAPSAVARSLKCNTTRTIGMLVTQSTNLFFSEVIDGVESYCYRQGYTLILCNTGGIYEKQRDYIRMLAEKRVDGILVMCSDLTEELLEMLESHSDIPKVIMDWGPETSQADKIIDNSEEGGYLATKYLTDRGHTDIACLSGHFVKAACQERIAGFRRAMAEANLPVREDWILEGNFECDTAVLAADKIIAMDKRPTAVFCFNDTMALGLISRLQQRGIRVPDDMSVIGYDNIELAEYFSPPLTTIHQPKRRVGKNAFEILLERIKDKEHERRIFEMHPEIVERDTVKDLTKQ
>WP_000201018 5284_PurR_999 PurR
MATIKDVARLAGVSTTTVSHVINKTRFVAETTQEKVMEAVKQLNYAPSAVARSLKCNTTRTIGMLVTQSTNLFFSEVIDGVESYCYRQGYTLILCNTGGIYEKQRDYIRMLAEKRVDGILVMCSDLTQELQEMLDAHKDIPKVIMDWGPETPYADKIIDNSEEGGYLATKYLIDHGHTNIACLSGHFVKAACQERIQGFRRAMAEAKLPVNEDWILEGNFECDTAVLAADKIIAMDKRPTAVFCFNDTMALGLMSRLQQKGIRVPEDMSVIGYDNIELAEYFSPPLTTVHQPKRRVGKNAFEILLERIKDKEHERRIFEMHPEIVERDTVKNLTKS
>NP_231357 322_PurR_2 PurR
MLFAGSSHRQEHSMATIKDVARLAGVSTTTVSHVINKTRFVAETTQEKVMEAVKQLNYAPSAVARSLKCNTTRTIGMLVTQSTNLFFSEVIDGVESYCYRQGYTLILCNTGGIYEKQRDYIRMLAEKRVDGILVMCSDLTQELQDMLDAHKDIPKVVMDWGPETSHADKIIDNSEEGGYLATKYLTDRGHTEIACLSGHFVKAACQERIQGFRRAMAEAKLTVNEDWILEGNFECDTAVLAADKIIAMDKRPTAVFCFNDTMALGLMSRLQQKGIRIPEDMSVIGYDNIELAEYFSPPLTTVHQPKRRVGKNAFEILLERIKDKEHERRIFEMHPEIVERDTVKDLTKS
>WP_000201015 324_PurR_2 PurR
MATIKDVARLAGVSTTTVSHVINKTRFVAETTQEKVMEAVKQLNYAPSAVARSLKCNTTRTIGMLVTQSTNLFFSEVIDGVESYCYRQGYTLILCNTGGIYEKQRDYIRMLAEKRVDGILVMCSDLTQELQDMLDAHKDIPKVVMDWGPETSHADKIIDNSEEGGYLATKYLTDRGHTEIACLSGHFVKAACQERIQGFRRAMAEANLTVNEDWILEGNFECDTAVLAADKIIAMDKRPTAVFCFNDTMALGLMSRLQQKGIRIPEDMSVIGYDNIELAEYFSPPLTTVHQPKRRVGKNAFEILLERIKDKEHERRIFEMHPEIVERDTVKDLTKS
>WP_000201021 5301_PurR_999 PurR
MATIKDVARLAGVSTTTVSHVINKTRFVAETTQEKVQEAVKQLNYAPSAVARSLKCNTTRTIGMLVTQSTNLFFSEVIDGVESYCYRQGYTLILCNTGGIYEKQRDYIRMLAEKRVDGILVMCSDLTQELQEMLDAHKDIPKVIMDWGPETSHADKIIDNSEEGGYLATKYLTDRGHTDIACLSGHFVKAACQERIQGFRRAMAEAKLPVNEDWILEGNFECDTAVLAADKILAMDKRPTAVFCFNDTMALGLMSRLQQKGIRVPEDISVIGYDNIELAEYFSPPLTTVHQPKRRVGKNAFEILLERIKDKEHERRIFEMHPEIVERDTVKDLTKN
>WP_000201020 5294_PurR_999 PurR
MATIKDVARLAGVSTTTVSHVINKTRFVAETTQEKVMEAVKQLNYAPSAVARSLKCNTTRTIGMLVTQSTNLFFSEVIDGVESYCYRQGYTLILCNTGGIYEKQRDYIRMLAEKRVDGILVMCSDLTQELQEMLDAHKDIPKVIMDWGPETSHADKIIDNSEEGGYLATKYLTDRGHTDIACLSGHFVKAACQERIQGFRRAMAEAHLPVNEDWILEGNFECDTAVLAADKIIAMDKRPTAVFCFNDTMALGLMSRLQQKGIRVPEEISVIGYDNIELAEYFSPPLTTVHQPKRRVGKNAFEILLERIKDKEHERRIFEMHPEIVERDTVKDLTKS
>YP_003286566 326_PurR_2 PurR
MATIKDVARLAGVSTTTVSHVINKTRFVAEATQEKVMKAVDELNYAPSAVARSLKCNSTRTIGMLVTQSTNLFFSEVIDGVESYCYRQGYTLILCNTGGIYEKQRDYIRMLAEKRVDGILVMCSDLTEELKEMLDRHADIPKVVMDWGPESSQADKIMDNSEEGGYIATKHLIDNGHTDIACLSGHFEKLACQERIAGFRRAMSEANLTVNEDWILEGNFECDTAVLVADKITAMDKRPTAVFCFNDTMALGLMSRLQQNGIKVPDDISVIGYDNIELAEYFSPPLTTIHQPKRRVGKNAFEILLERIKDKEHEKRIFEMQPELVIRNTVKKMN
>NP_797409 325_PurR_2 PurR
MATIKDVARLAGVSTTTVSHVINKTRFVAEATQEKVMKAVDELNYAPSAVARSLKCNSTRTIGMLVTQSTNLFFSEVIDGVESYCYRQGYTLILCNTGGIYEKQRDYIRMLAEKRVDGILVMCSDLTEELKEMLDRHSDIPKVVMDWGPESSRADKIIDNSEEGGYLATKYLIDNGHTDIACLSGHFEKLACQERIAGFRRAMAEAKLPINEDWILEGNFECDTAVLVADKITAMEKRPTAVFCFNDTMALGLMSRLQQNGIKVPDDVSVIGYDNIELAEYFSPPLTTIHQPKRRVGKNAFEILLERIKDKEHEKRVFEMQPEIVIRNTVKKLN
>WP_009842746 98_PurR_2 PurR
MATIKDVARLAGVSTTTVSHVINKTRFVAETTQEKVMKAVDELNYAPSAVARSLKCNSTRTIGMLVTQSTNLFFSEVIDGVESYCYRQGYTLILCNTGGIYEKQRDYIRMLAEKRVDGILVMCSDLTEELKQMLDRHSDIPKVVMDWGPESSQADKIIDNSEEGGYIATKYLIDSGHIDIACLSGHFEKAACKERIAGYRRAMAEANLAVNEDWVLEGNFECDTAVLAADNITAMEKRPTAVFCFNDTMALGLMSRLQQNGIKVPDDISVIGYDNIELAEYFSPPLTTIHQPKRRVGKNAFEILLERIKDKEHEKRVFEMQPEIVVRNTVKKLN
>WP_005441667 5304_PurR_999 PurR
MATIKDVARLAGVSTTTVSHVINKTRFVAEATQEKVMKAVDELNYAPSAVARSLKCNSTRTIGMLVTQSTNLFFSEVIDGVESYCYRQGYTLILCNTGGIYEKQRDYIRMLAEKRVDGILVMCSDLTEELKEMLDRHSDIPKVVMDWGPESSQADKIIDNSEEGGYIATKYLIDNGHTDIACLSGHFEKAACQERIAGYRRAMAEANLTVNEDWVLEGNFECDTAVLAADNITAMEKRPTAVFCFNDTMALGLMSRLQQNGIKVPDDVSVIGYDNIELAEYFSPPLTTIHQPKRRVGKNAFEILLERIKDKEHEKRVFEMQPEIVVRNTVKKLN
>YP_001444778 369_PurR_2 PurR
MATIKDVARLAGVSTTTVSHVINKTRFVAETTQEKVMKAVDELNYAPSAVARSLKCNSTRTIGMLVTQSTNLFFSEVIDGVESYCYRQGYTLILCNTGGIYEKQRDYIRMLAEKRVDGILVMCSDLTEELKEMLDRHSDIPKVVMDWGPESSQADKIIDNSEEGGYIATKYLIDNGHTDIACLSGHFEKAACQERIAGYRRAMAEANLAVNEDWVLEGNFECDTAVLAADNITAMEKRPTAVFCFNDTMALGLMSRLQQNGLKVPDDISVIGYDNIELAEYFSPPLTTIHQPKRRVGKNAFEILLERIKDKEHEKRVFEMQPEIVVRNTVKKLN
>WP_009603458 5327_PurR_999 PurR
MATIKDVARLAGVSTTTVSHVINKTRFVAEATQEKVLEAVNELNYAPSAVARSLKCNSTRTIGMLVTQSTNLFFSEVIDGVESYCYRQGYTLILCNTGGIYEKQRDYIRMLAEKRVDGILVMCSDLTSELSEMLDRQKDIPKVIMDWGPESSQADKIIDNSEEGGYLATKYLIEKGHKDIACLSGHFEKAACQERIRGFKRAMNEANLDVRENWILEGNFECDTAVLAADKICAMDKKPSAIFCFNDTMALGLMSRLQQKGIRIPEDISVIGYDNIELAEYFSPPLTTIHQPKRRVGKNAFEILLERIKDKEHEKRVFEMHPEIVERNTVCNFKN
>WP_006962909 5292_PurR_999 PurR
MATIKDVARLAGVSTTTVSHVINKTRFVAEATQEKVMEAVTELNYAPSAVARSLKCNSTRTIGMLVTQSTNLFFSEVIDGVESYCYRQGYTLILCNTGGIYEKQRDYIRMLAEKRVDGILVMCSDLTEELSEMLDRHKDIPKVVMDWGPESSQADKIIDNSEEGGYLATKYLIDNGHKDIACLSGHFEKAACQERILGFRRAMDEANLTVKEDWILEGNFECDTAVLAADKIVAMDDKPTAVFCFNDTMALGLMSRLQQKGIRVPEDISVIGYDNIELAEYFSPPLTTVHQPKRRVGKNAFEILLERIKDKEHEKRVFEMHPEIVVRDTVYNLNK
>WP_008080412 5336_PurR_999 PurR
MATIKDVARLAGVSTTTVSHVINKTRFVAEATQEKVMEAVTELNYAPSAVARSLKCNSTRTIGMLVTQSTNLFFSEVIDGVESYCYRQGYTLILCNTGGIYEKQRDYIRMLAEKRVDGILVMCSDLTEELSEMLDRHKDIPKVVMDWGPESSQADKIIDNSEEGGYLATKYLIERGHADIACLSGHFEKAACQERIAGYKRAMSESKLPVNEDWILEGNFECDTAVLAADKIFAMDKRPTAVFCFNDTMALGLMSRLQQKGIRIPEDISVIGYDNIELAEYFSPPLTTVHQPKRRVGKNAFEILLERIKDKEHEKRVFEMHPEIVERFTVRDLNK
>WP_005470597 1884_PurR_2 PurR
MATIKDVARLAGVSTTTVSHVINKTRFVAEATQEKVMEAVTELNYAPSAVARSLKCNTTRTIGMLVTQSTNLFFSEVIDGVESYCYRQGYTLILCNTGGIYEKQRDYIRMLAEKRVDGILVMCSDLTEELSEMLDRHKDIPKVVMDWGPESSQADKIIDNSEEGGYLATKYLIERGHKDIACLSGHFEKAACQERIAGFKRAMNEANLAVDEDWILEGNFECDTAVLAADKIVAMDKRPSAVFCFNDTMALGLMSRLQQKGIRIPEDMSIIGYDNIELAEYFSPPLTTVHQPKRRVGKNAFEILLERIKDKEHDKRVFEMHPEIVERCTVRNLNK
>WP_004413393 5295_PurR_999 PurR
MATIKDVARLAGVSTTTVSHVINKTRFVAEATQEKVMEAVTELNYAPSAVARSLKCNTTRTIGMLVTQSTNLFFSEVIDGVESYCYRQGYTLILCNTGGIYEKQRDYIRMLAEKRVDGILVMCSDLTEELSEMLDRHKDIPKVVMDWGPESSQADKIIDNSEEGGYLATKYLIEHGHTDIACLSGHFEKAACQERIRGFKRAMNEASLPVNEDWILEGNFECDTAVLAADQIAAMDNKPSAIFCFNDTMALGLMSRLQQKGIRIPEDMSVIGYDNIELAEYFSPPLTTVHQPKRRVGKNAFEILLERIKDKEHEKRIFEMHPEIVERNTVQNIKK
>WP_006880957 5335_PurR_999 PurR
MATIKDVARLAGVSTTTVSHVINKTRFVAEATQEKVMEAVNELNYAPSAVARSLKCNTTRTIGMLVTQSTNLFFSEVIDGVESYCYRQGYTLILCNTGGIYEKQRDYIRMLAEKRVDGILVMCSDLTEELSEMLDRHKDIPKVVMDWGPESSQADKIIDNSEEGGYLATKYLIERGHKDIACLSGHFEKAACQERIRGFKRAMTEAELAVNEDWILEGNFECDTAVLAADKIAAMDNKPSAVFCFNDTMALGLMSRLQQKGIRIPEDMSVIGYDNIELAEYFSPPLTTVHQPKRRVGKNAFEILLERIKDKEHEKRIFEMHPEIVERNTVRNLNK
>YP_002263371 1854_PurR_2 PurR
MATIKDVAKLASVSTTTVSHVINKTRFVAEATQKRVWEAVEELNYAPSAVARSLKCNTTRTIGMLVTQSFNPFFAEMMHGVENYCYKQGYTLFMCNTEGDLDKQKHYLRMLAEKRVDGLLVMCSDLNEQLLAQLEKNTELPMVIMDWGPDSPHTDKIIDNSEEGGYLATKHLIENGHTKIGCVTGQLDKATCKERIHGFYRALSEANLTSNPDWIFEGDFECSSASKSVEKMLQMEDKPTALFCFNDIMALAAISKIQQTGLRVPEDISIIGYDNIELSAYFSPPLTTIHQPKRRVGKTAVEILLERIKDKHHERRIFEMHPEVVTRKSVHKL
>YP_002156388 307_PurR_2 PurR
MATIKDVAKLAAVSTTTVSHVINKTRFVAEATQKRVWEAVEELNYAPSAVARSLKCNTTRTIGMLVTQSFNPFFAEVMHGVENYCYKQGYTLFMCNTEGDLEKQKHYLRMLAEKRVDGLLVMCSDLNEQLLTLLEKNTELPMVIMDWGPDSPRTDKIIDNSEEGGYLATKHLIENGHTHIACITGQADKVTCKERVRGFERAHADANLSFNPEWILEGDFECASASKAVDKILSIEESKRPTALFCFNDIMALAAISKIQQSGLRVPEDISVIGYDNIELSAYFSPPLTTIHQPKRRVGKTAVEILLERIKDKDHERRVFEMQPEVVTRSSVLNRLK
>YP_204955 309_PurR_2 PurR
MATIKDVAKLAAVSTTTVSHVINKTRFVAEATQKRVWEAVEELNYAPSAVARSLKCNTTRTIGMLVTQSFNPFFAEVMHGVENYCYKQGYTLFMCNTEGDLEKQKHYLRMLAEKRVDGLLVMCSDLNEQLLTLLEKNTELPMVIMDWGPDSPRTDKIIDNSEEGGYLATKHLIENGHTHIACITGQADKVTCKERVRGFERAHIDANLTFNPEWILEGDFECASASRAVDKILAIEENKRPTALFCFNDIMALAAISKIQQSGLRVPEDISVIGYDNIELSAYFSPPLTTIHQPKRRVGKTAVEILLERIKDKDHERRVFEMQPEVVTRSSVSNRLK
>WP_005505732 5300_PurR_999 PurR
MATIKDVARLAGVSTTTVSHVINKTRFVAENTTKKVWAAVDELNYAPSAVARSLKCNTTRTIGMLVTKSTNPFFAEVVHGVEEYCYNEGYTLILCNTEGNLSKQRDYLRMLAEKRVDGLLVMCTDLNEELLTLLEKKEDLPMVVMDWGTRHVNTDRIQDNAELGGYIATKHFIDNGHTKIGCISGQMDRLTCHERLQGFRKALEEAGLRYNPDWVVEADFECDSTVEAANKLVAQEDRPTAVFCFNDIMALAAISTFRQAGLDVPHDISVIGYDNIDLAGFFSPPLTTIHQPKNRLGKTAIKLLMERLANKESQQQVFEVQPELVIRCSVRNLNA
>WP_006232214 316_PurR_2 PurR
MATIKDVARMAGVSTTTVSHVINKTRFVAEATQKKVLAAVDDLNYAPSAVARSLKCNTTRTIGMLVTKSTNPFFAEVIHGVEEYCYGAGYTLILCNTEGNLVKQRDYLRMLAEKRVDGLLVMCSDLDQDLLDLLARKSDLPMVIMDWGPESPLTDKIQDNAEQGGYIATKHFIDNGHKKIGCLSGHSEKSTCRERLKGFNKAMAEAGITVNNNWLIDGDFECESAVEAANKFITMKDRPTAIFCFNDIMAMALISTFEQAGISVPEDVSIIGYDNIDLAPYFSPPLTTIHQPKRRLGKTAVEILMERVKDKNHERRVFEMKPELVIRKSVKDLN
>YP_130309 317_PurR_2 PurR
MLLIQFGTAQVAFRSLTTIIRRINMATIKDVARMAGVSTTTVSHVINKTRFVAEATQKKVLAAVDDLNYAPSAVARSLKCNTTKTIGMLVTKSTNPFFAEVIHGVEEYCYNAGYTLILCNTEGNLVKQRDYLRMLAEKRVDGLLVMCSDIDQDLLDLLARKSDLPMVIMDWGPESPLTDKIQDNAEQGGYVATKHFIDNGHEKIGCLSGHSEKSTCRERLKGFNKAMAEAGITVNNNWIIDGDFECESAVEAANQYIAMKDRPTAIFCFNDIMAMALISTFEQAGVRVPDDISVIGYDNIDLAPYFSPPLTTIHQPKRRLGKTAIEILMERVKDKNHERRVFEMNPELVIRKSVKDLN
>WP_005299689 5302_PurR_999 PurR
MATIKDVARMAGVSTTTVSHVINKTRFVAEATQKKVMAAVDELNYAPSAVARSLKCNTTRTIGMLVTKSTNPFFAEVVHGVEEYCYKEGYTLILCNTEGNLSKQQDYLRMLAEKRVDGLLVMCSDLDEKLLELLERKKDLPMVIMDWGPESPHTDKIQDNAEHGGYIATKHFIENGHTKIGCLSGHEDKSTCRERLKGFRKAMAESNLSVNEDWILEGDFECDTAVKAAQDFIAMTERPTAIFCFNDIMAMAMISTFEQAGLRVPDDISIIGYDNIDLAPYFSPPLTTIHQPKRRLGKTAVEILMDRVKDKNHERQTFEMAPELVIRKSVKKIN
>WP_008987246 5339_PurR_999 PurR
MATIKDVARMAGVSTTTVSHVINKTRFVAEATQKKVLAAVDELNYAPSAVARSLKCNTTRTIGMLVTKSTNPFFAEVVHGVEEYCYGAGYTLILCNTEGNLEKQRDYLRMLAEKRVDGLLVMCSDLDQKLLELLERQNDLPMVIMDWGPDKPHTDNIQDNAETGGYIATQHFIDNGHKKIGCLSGQGDKSTCHERLKGFRKAMAEANLSVNEDWLLEGDFECESAVEAAKKFIAMKERPTAIFCFNDIMAMAMISTFEQAGLRIPDDISIIGYDNIDLAPYFAPPLTTIHQPKRRLGKTAVEILLDRVKDKNHARQTFEMTPELVARKSVKDLN
>WP_005368274 308_PurR_2 PurR
MATIKDVARMAGVSTTTVSHVINKTRFVAEATQQKVLAAVDELNYAPSAVARSLKCNTTRTIGMLVTKSTNPFFAEVVHGVEEYCYNSGYTLILCNTEGNLEKQRDYLRMLSEKRVDGLLVMCSDLDQMLLDLLERKNDLPMVIMDWGPESPHTDNILDNAENGGYIATKHFIENGHKKIGCLSGQADKSTCQERLKGFRKAMAEADLTVNEDWLLDGDFECESAVEAAQKFIAMEDRPTAIFCFNDIMAMALISTFEQAGLRVPDDISIIGYDNIDLAPYFAPPLTTIHQPKRRLGKKAIEILLERVKDKNHERQTFEMTPKLVERKSVKDLN
>WP_006645451 310_PurR_2 PurR
MATIKDVARMAGVSTTTVSHVINKTRFVAEATQQKVLAAVDELNYAPSAVARSLKCNTTRTIGMLVTKSTNPFFAEVVHGVEEYCYGAGYTLILCNTEGNLEKQRDYLRMLSEKRVDGLLVMCSDLDQMLLDLLERKNDLPMVIMDWGPESPHTDNILDNAENGGYIATKHFIENGHNKIGCLSGQVDKSTCQERLKGFRKAMTEADLTVNNDWLLDGDFECESAVEAAQKFIAMEDRPTAIFCFNDIMAMALISTFEQAGLRVPDDISIIGYDNIDLAPYFAPPLTTIHQPKRRLGKKAIEILLERVKDKNHERQTFEMTPELVERKSVKDLN
>GAD89248	Vibrio_halioticoli_nbrc_102217	purR	HTH-type transcriptional repressor PurR
MATIKDVAKLAGVSTTTVSHVINKTRFVAETTQQRVMEAVKELNYAPSAVARSLKCNTTRTIGMLVTQSTNPFFAEVVDGVESYCYRQGYTLILCNTGGLYEKQRDYIRMLAEKRVDGILVMCSDLTEELREMLDSHPGIPKVVMDWGPESSSADKIIDNSEEGGYLATKYLVENGHTKIGCLTGQTEKLACIERMSGYKRALAQANIPYNDDFIFEGNFECDTAVETADKLVALAESERPTAIFCFNDIMALGLISRLTQHGIAVPEDISVIGYDNIDLAGYFAPPLTTIHQPKRRVGKTAFEILLERIKNKEHDRRIFEMHPELVERSSVRNLNAS
>GAD74904	Vibrio_azureus_nbrc_104587	purR	HTH-type transcriptional repressor PurR
MATIKDVARLAGVSTTTVSHVINKTRFVAEATQEKVMKAVESLNYAPSAVARSLKCNTTRTIGMLVTQSTNLFFSEVIDGVESYCYRQGYTLILCNTGGIYEKQRDYIRMLAEKRVDGILVMCSDLTEELKEMLDRHPDIPKVVMDWGPESSQADKIIDNSEEGGYIATKFLIDNGHTDIACLSGHFDKAACKERIAGFNRAMVEANLAVNSEWMIEGNFECDTAVLAADKITAMKNRPTAVFCFNDTMALGLMSRLQQNGYKIPDDISIIGYDNIELAEYFSPPLTTIHQPKRRVGKNAFEILLERIKDKEHEKRVFEMQPEIVVRSTVKNLKNL
>GAD66063	Vibrio_proteolyticus_nbrc_13287	purR	HTH-type transcriptional repressor PurR
MATIKDVARLAGVSTTTVSHVINKTRFVAEATQEKVMEAVKELNYAPSAVARSLKCNTTRTIGMLVTQSTNLFFSEVIDGVESYCYRQGYTLILCNTGGIYEKQRDYIRMLAEKRVDGILVMCSDLTEELSEMLERHADIPKVIMDWGPASSQADKIIDNSEEGGYLATKYLIDHGHTDIACLSGHFEKAACQERILGFRRAMGEAKLPVNEDWILEGNFECDTAVLAADKIAAMDKRPTAIFCFNDTMALGLMSRLQQKGIRVPEDMSVIGYDNIELAEYFSPPLTTVHQPKRRVGKNAFEILLERIKDKEHEKRVFEMHPEIVERCTVKKLN
>CCO58195	Vibrio_nigripulchritudo	purR	HTH-type transcriptional repressor purR
MATIKDVARLAGVSTTTVSHVINKTRFVAEATQEKVKKAVDELNYAPSAVARSLKCNTTRTIGMLVTQSSNPFFAEVVDGVESYCYRQGYTLILCNTGGIYEKQRDYIRMLAEKRVDGILVMCSDLTEDLREMLDAHASIPKVIMDWGPESSQADKIIDNSEEGGYLATKYLLENGHTDIACLTGHEEKVACIERVEGYKRALNEFGVEFNQERILVGNFECDTAVIAADKILAMDKRPTAVFCFNDLMALGVISRLQENGLRVPDDISIIGYDNIELSGYFSPPLTTVHQPKRRVGKTAFEILLQRIKDKEHDKRIFEMHPEIIERSSVKKLN
