# Supplementary material for: ASPEN, a methodology for reconstructing protein evolution with improved accuracy using ensemble models
Source: eLife. 2019 Oct 17;8:e47676. doi: 10.7554/eLife.47676 (PMC6797483; doi:10.7554/eLife.47676)
Supplement: Supplementary file 1. [file elife-47676-supp1.zip › LacI_sequences_by_orthoset/purR2.fasta]

>YP_050022 91_PurR_1 PurR
MATIKDVAKRAGVSTTTVSHVINKTRFVAEETKAAVRAAIKELHYSPSAVARSLKVNHTKSIGLLATSSEAPYFAEIIEAVENSCYAKGYTLVLCNSHNDIGKQRAYLSMLAQKRVDGLLVMCAEYPPELLGMLEDYRSIPMVVMDWGQMHNDFTDTIIDNAFEGGYMAGRYLIERGHRDIGAIPGIQERNTGSGRYLGFLKALKEADITVRNEWVVQGDFEPESGYKAMHQILAQKQRPTAVFCGGDIMAMGAICAADELGLRVPQDISVIGYDNVRHARFFTPALTTIHQPKERLGQSAFSMLLDRITSKREDAHVIEVHPTLIERRSVADGPFRDYRR
>YP_003260035 5297_PurR_999 PurR
MATIKDVAKRAGVSTTTVSHVINKTRFVAEETKAAVRAAIKELHYSPSAVARSLKVNHTKSIGLLATSSEAPYFAEIIEAVENSCYAKGYTLVLCNSHNDIGKQRAYLSMLAQKRVDGLLVMCAEYPPELLGMLEDYRSIPMVVMDWGQMHSDFTDTIIDNAFEGGYMAGRYLIERGHRDIGAIPGIQERNTGNGRYLGFLKALKEADITVRDEWVVRGDFEPESGYKAMHQILAQKQRPTAVFCGGDIMAMGAICAADELGLRVPQDISVIGYDNVRHARFFTPALTTIHQPKERLGQSAFSMLLDRITSKREDAHVIEVHPTLIERRSVADGPFRDYRR
>YP_003017955 5281_PurR_999 PurR
MATIKDVAKRAGVSTTTVSHVINKTRFVAEETKAAVRAAIKELHYSPSAVARSLKVNHTKSIGLLATSSEAPYFAEIIEAVENSCYAKGYTLVLCNSHNDIGKQRAYLSMLAQKRVDGLLVMCAEYPPELLAMLKDYRSIPMVVMDWGQMHSDFTDTIIDNAFEGGYMAGRYLIERGHRDIGAIPGIQERNTGSGRYLGFLKALKEADITVREEWVVQGDFEPESGYKAMHQILAQKQRPTAVFCGGDIMAMGAICAADELGLRVPQDISVIGYDNVRHARFFTPALTTIHQPKERLGQSAFAMLLDRITSKREDAHVIEVHPTLIERRSVADGPYLDYRR
>WP_010276588 1904_PurR_1 PurR
MATIKDVAKRAGVSTTTVSHVINKTRFVAEETKAAVRAAIKELHYSPSAVARSLKVNHTKSIGLLATSSEAPYFAEIIEAVENSCYAKGYTLVLCNSHNDIGKQRAYLSMLAQKRVDGLLVMCAEYPPELLSMLEDYRSIPMVVMDWGQMHSDFTDTIIDNAFEGGYMAGRYLIERGHRDIGAIPGTQERNTGSGRYLGFLKALKEADITVRDEWVVRGDFEPESGYKAMHQILAQKQRPTAVFCGGDIMAMGAICAADELGLRVPQDISVIGYDNVRHARFFTPALTTIHQPKERLGQSAFAMLLDRITSKREDAHVIEVHPTLIERRSVADGPYLDYRR
>YP_002987302 5278_PurR_999 PurR
MATIKDVAKRAGVSTTTVSHVINKTRFVAEETKAAVRAAIKELHYSPSAVARSLKVNHTKSIGLLATSSEAPYFAEIIEAVENSCYAKGYTLVLCNSHNELDKQRAYLSMLAQKRVDGLLVMCAEYPPALLTMLADYRHIPMVVMDWGEAHSDFTDTIIDNAFSGGYMAGRYLIERGHRDIGVIPGPQERNTGSGRYLGFLKALKEADIPIREEWIVQGDFEPESGYRAMHQILAQKQRPTAVFCGGDIMAMGAICAADEIGLRVPQDISVIGYDNVRHSRYFTPALTTIHQPKQRLGQAAFSMLLDRITSKREESQMIEVHPTLIERRSVSDGPFRDYRR
>YP_003883445 5320_PurR_999 PurR
MATIKDVAKRAGVSTTTVSHVINKTRFVAEETKAAVRAAIDELHYSPSAVARSLKVNHTKSIGLLATSSEAPYFAEIIEAVENSCYARGYTLILCNSHNNQDKQRAYLSMLAQKRVDGLLVMCAEYPPELLSMLADYRHIPMVVMDWGEAHSDFTDTIIDNAFAGGYMAGRYLIERGHRDIGAIPGSQGRNTGSGRYLGFLKALKEADIPLREEWVVQGDFEPESGYKAMHQILAQKQRPTAVFCGGDIMAMGAICAADELGLRVPQDISVIGYDNVRHSRYFTPALTTIHQPKERLGQAAFSMLLDRITSKREEAQTIEVHPTLIERRSVADGPFLDYRR
>YP_003004047 5279_PurR_999 PurR
MATIKDVAKRAGVSTTTVSHVINKTRFVAEETKAAVRAAIDELHYSPSAVARSLKVNHTKSIGLLATSSEAPYFAEIIEAVENSCYARGYTLILCNSHNNQDKQRAYLSMLAQKRVDGLLVMCAEYPPELLSMLADYRHIPMVVMDWGEAHNDFTDTIVDNAFAGGYMAGRYLIERGHRDIGAIPGSQGRNTGSGRYLGFLKALKEADISLREEWVVQGDFEPESGYKAMHQILAQKQRPTAVFCGGDIMAMGAICAADELGLRVPQDISVIGYDNVRHSRYFTPALTTIHQPKERLGQAAFSMLLDRITSKREEAQTIEVHPTLIERRSVADGPYLDYRR
>WP_006660078 1888_PurR_1 PurR
MATIKDVAKRAGVSTTTVSHVINKTRFVADDTKTAVWAAIKELNYSPSAVARSLKVNHTKSIGLLATSSEAPYFAEVIESVENSCYEKGYTLILCNSHNNLGKQKAYLQMLAQKRVDGLLVMCSEYPDTLIGMLEDYRNIPMVVMDWGTSRGDFTDSIIDNSFHGGYLAGRYLIDRGHREIGVIPGSLERNTGIGRLTGFKKAMEEAKVTLKDEWIVQGDFEPESGYKAMMQILSNKHRPTAVFCGGDIMAMGAICAADEMGLRVPQDISIIGYDNVRNARYFTPALTTIHQPKERLGQMAFAMLLDRIVNKREDAQTIEVHPRLVERRSVADGPFIDYRR
>EFB73899 5307_PurR_999 PurR
MHQYAGNYLTRILLETKSGQEFFLPMATIKDVAKRAGVSTTTVSHVINKTRFVADDTKTAVWAAIKELNYSPSAVARSLKVNHTKSIGLLATSSEAPYFAEVIESVENSCYEKGYTLILCNSHSNLGKQKAYLQMLAQKRVDGLLVMCSEYPDTLISMLEDYRNIPMVVMDWGTSRGDFTDSIIDNSFHGGYLAGRYLIDRGHRDIGVIPGSLERNTGIGRLTGFKKAMEEAKVTLRDEWIVQGDFEPESGYKAMMQILSNKHRPTAVFCGGDIMAMGAICAADEMGLRVPQDISIIGYDNVRNARYFTPALTTIHQPKERLGQMAFTMLLDRIVNKREDAQTIEVHPRLVERRSVADGPFIDYRR
>WP_004263819 1885_PurR_1 PurR
MATIKDVAKRAGVSTTTVSHVINKTRFVADDTKAAVWAAIKELNYSPSAVARSLKVNNTKSIGLLATSCEAPYFAEVIESVENSCYEKGYTLILCNSHNNLGKQKAYLQMLAQKRVDGLLVMCSEYPDPLISMLEDYRNIPMVVMDWGTSRGDFTDSIIDNSFHGGYLAGRYLIDRGHRDIGAIPGSLERNTGIGRLTGFKKAMEEAKITIKDEWIVQGDFEPESGYKAMMQILSHKQRPTAVFCGGDIMAMGAICAADEMGLRVPQDISIIGYDNVRNARYFTPALTTIHQPKERLGQMAFTMLLDRIVNKREDAQTIEVHPRLVERRSVADGPFIDYRR
>YP_004213514 5334_PurR_999 PurR
MATIKDVAKRAGVSTTTVSHVINKTRFVAEETKEAVLLAIKELHYSPSAVARSLKVNNTKTIGLLATSSEAPYFAEVIEAVENSCFSKGYTLILCNSHNNLEKQQAYLQMLAQKRVDGLLVMCAEYPDELLNMLEEHRSIPMVVMDWGEARKNFTDSIIDNAFEGGYMAGRYLIERGHRDIGVIPGQLARNTGGGRFQGFVKALTEANIPLRDEWVVQGDFEPESGYQAMHKILMQKHRPTAVFCGGDVMAMGAICAADELGLRVPQDISVIGYDNVRNARYFSPALTTVHQPKERLGEMAFTMLLDRIVSKREESQTIEVHPKLVERRSVADGPYRDYRR
>YP_002151130 1878_PurR_1 PurR
MATIKDVAKRAGVSTTTVSHVINKTRFVAENTRAAVWAAIKELNYSPSAVARSLKVNHTKSIGLLATSSEAPYFAEVIEAVENSCYSKGYTLILCNSHNNLDKQKAYLAMLAQKRVDGLLVMCSEYPDHLLSLLEGYRNIPMVVMDWGKARGDFTDTIIDNAFHGGYIAGRYLIERGHRDIGIIPGPLERNTGGGRLQGFLKAMEEAKITVKEEWIVQGDFEPESGYKAMTQMLNQKQRPTAVFCGGDVMAMGAICAADELGLRVPADISIVGYDNIRNARYFTPALTTVHQPKERLGQMAFSMLLDRIVNKREDAQTIEVHPRLVERRSVADGPFIDYRR
>WP_006537045 1883_PurR_1 PurR
MKVRSFPHHGNNKRRGKTRRRINHDCFSCDQQNPFVAENTRAAVWAAIKELNYSPSAVARSLKVNHTKSIGLLATSSEAPYFAEVIEAVENSCYSKGYTLVLCNSHNNLDKQKAYLAMLAQKRVDGLLVMCSEYPDHLLTLLEGYRNIPMVVMDWGKARGDFTDTIIDNAFHGGYIAGRYLIERGHRDIGIIPGPLERNTGGGRLQGFLKAMEEAKITVKDEWIVQGDFEPESGYKAMYQMLNQKQRPTAVFCGGDVMAMGAICAADELGLRVPLDISIVGYDNIRNARYFTPALTTVHQPKERLGQMALSMLLDRIVNKREDAQTIEVHPRLVERRSVADGPFIDYRR
>WP_008813582 5330_PurR_999 PurR
MATIKDVAKRAGVSTTTVSHVINKTRFVAEETKAAVWEAIKELHYSPSAVARSLKVNHTKSIGLLATSSEAPYFAEVIEAVENACYSQGYTLILCNSHNNPEKQKAYLAMLAQKRVDGLLVMCSEYPENLLQTLEDYRNIPMVVMDWGTQRSDFTDAIQDNAFEGGYLAGRYLIERGHRDIGAITGQLSRNTGGGRLRGFLKALQEANIPTRDEWMVEGDFEPESGYKAMHQILSQKHRPTAVFVGGDIMAMGAICAADEMGLRVPQDISVIGYDNVRNARYFTPALTTIHQPKERLGAMAFDMLLDRIVSKREDSQTIEVHPKLVERRSVADGPYLDYRR
>WP_005286181 5314_PurR_999 PurR
MATIKDVAKRAGVSTTTVSHVINKTRFVADETKAAVWEAIKELHYSPSAVARSLKVNHTKSIGLLATSSEAPYFAEVIESVENSCYSQGYTLILCNSHNNLEKQKAYLAMLAQKRVDGLLVMCSEYPENLLEILEDYRHIPMVVMDWGTRRSDFTDAIQDNAFEGGYLAGRYLIERGHRDIGAITGPGSRNTGGGRLRGFIKALQEANITPQPEWLVEGDFEPESGYAAMQNILAQKQRPTAVFVGGDIMAMGAICAADEMGLRVPQDISVIGYDNVRNARYFTPALTTIHQPKERLGAMAFDMLLDRITSKREDAKTIEVHPKLVERRSVADGPFIDYRR
>YP_002933521 1835_PurR_1 PurR
MATIKDVAKRAGVSTTTVSHVINKTRFVADETKAAVWEAIKELHYSPSAVARSLKVNHTKSIGLLATSSEAPYFAEVIESVENSCYGHGYTLILCNSHNNLEKQKAYLAMLAQKRVDGLLVMCSEYPENLLESLEDYRHIPMVVMDWGTRRSDFTDAIQDNAFEGGYLAGRYLIERGHRDIGAITGPVSRNTGGGRLRGFLKALQEASITPLESWLVEGDFEPESGYTAMQNILSQKQRPTAVFVGGDIMAMGAICAADEMGLRVPQDISVIGYDNVRNARYFTPALTTIHQPKERLGAMAFDMLLDRITSKREDAQTIEVHPKLVERRSVADGPFIDYRR
>YP_003295724 5303_PurR_999 PurR
MATIKDVAKRAGVSTTTVSHVINKTRFVADETKAAVWEAIKELHYSPSAVARSLKVNHTKSIGLLATSSEAPYFAEVIESVENSCYSQGYTLILCNSHNNLEKQKAYLAMLAQKRVDGLLVMCSEYPENLLEILEDYRHIPMVVMDWGTRRSDFTDAIQDNAFEGGYLAGRYLIERGHRDIGAITGPVSRNTGGGRLRGFLKALQEANITPQESWLVEGDFEPESGYAAMQNILSQKQRPTAVFVGGDIMAMGAICAADEMGLRVPQDISVIGYDNVRNARYFTPALTTIHQPKERLGAMAFDMLLDRITSKREDAQTIEVHPKLVERRSVADGPFIDYRR
>WP_006708354 5332_PurR_999 PurR
MATIKDVAKRAGVSTTTVSHVINKTRFVAEETQAAVCAAIKELHYSPSAVARSLKVNHTKSIGLLATSSEAPYFAEVIEAVENSCYSKGYTLILCNSHNNLNKQRAYLAMLAQKRVDGLLIMCSEYPEQLLSMLEEYRPIPMVVMDWGAARGDFTDTIVDNAFEGGYLAGRYLIERGHRDIGAIPGQLVRNTGGGRHQGFLKAMEEANIKVRNEWIVQGDFEPESGYQAMHQILSQKQRPTAVFCGGDIMAMGAICAADELGLRVPQDISVIGYDNVRNARYFTPALTTIHQPKERLGEMAFSMLLDRIISKREESQVIEVHPKLLERRSVADGPFIDYRR
>YP_001478424 355_PurR_1 PurR
MATIKDVAKRAGVSTTTVSHVINKTRFVAEETKAAVGAAIKELHYSPSAVARSLKVNHTKSIGLLATSSEAPYFAEVIEAVENSCYSKGYTLILCNSHNNLDKQRAYLAMLAQKRVDGLLVMCSEYPDQLLGMLEDYRNIPMVVMDWGAARGDFTDSIIDNAFAGGYLAGRYLIERGHRDIGAIPGQLSRNTGGGRHQGFLKAMEEANIEVRDEWIVQGDFEPESGYKAMHQILSQKHRPTAVFCGGDIMAMGAICAADELGLRVPQDISVIGYDNVRNARYFTPALTTIHQPKERLGEMAFTMLLDRIISKREESQVIEVHPKLIERRSVADGPFIDYRR
>WP_004943736 5305_PurR_999 PurR
MATIKDVAKRAGVSTTTVSHVINKTRFVAEETKAAVAAAIKELHYSPSAVARSLKVNHTKSIGLLATSSEAPYFAEVIEAVENSCYSKGYTLILCNSHNNLDKQRAYLAMLAQKRVDGLLVMCSEYPDQLLGMLEDYRNIPMVVMDWGAARGDFTDTIIDNAFEGGYLAGRYLIERGHREIGAIPGQLARNTGGGRHQGFLKAMEEANIEVRDEWIVQGDFEPESGYKAMHQILSQKQRPTAVFCGGDIMAMGAICAADELGLRVPQDISVIGYDNVRNARYFTPALTTIHQPKERLGEMAFTMLLDRIISKREESQVIEVHPKLVERRSVADGPFIDYRR
>WP_004963515 5312_PurR_999 PurR
MATIKDVAKRAGVSTTTVSHVINKTRFVAEETKAAVWAAIKELHYSPSAVARSLKVNHTKSIGLLATSSEAPYFAEVIEAVENSCYSKGYTLILCNSHNNLDKQRAYLAMLAQKRVDGLLVMCSEYPDQLLGMLEDYRNIPMVVMDWGAARGDFTDTIIDNAFEGGYLAGRYLIERGHRDIGAIPGQLSRNTGGGRHQGFLKALQEANIDIRDQWIVQGDFEPESGYKAMHQILSQKQRPTAVFCGGDIMAMGAICAADELGLRVPQDISVIGYDNVRNARYFTPALTTIHQPKERLGEMAFTMLLDRIISKREESQVIEVHPKLIERRSVADGPFVDYRR
>WP_004700241 1843_PurR_1 PurR
MATIKDVAKHAGVSTTTVSHVINKTRFVAENTKVAVWAAIKELHYSPSAVARSLKVNHTKSIGLLATSSEAPYFAEVIEAVENSCYSKGYTLILCNSHNNLDKQKAYLAMLAQKRVDGLLVMCSEYPEQLLGMLEDYRNIPMVVMDWGTTRGDFTDAIIDNAFEGGYLAGRYLIERGHRDIGAIPGQLSRNTGGGRHQGFMKALEEASIPLREEWVVQGDFEPESGYKAMQQIMSQKHRPTAVFCGGDIMAMGAICAANEMGLRVPQDVSVIGYDNVRNARYFSPALTTIHQPKERLGEMAFTMLLDRIVSKREDLQTIEVHPKLIERNSVADGPFRDYRR
>YP_070815 87_PurR_1 PurR
MATIKDVAKHAGVSTTTVSHVINKTRFVAENTKAAVWAAIKELHYSPSAVARSLKVNHTKSIGLLATSSEAPYFAEVIEAVENSCYSKGYTLILCNSHNNLDKQKAYLAMLAQKRVDGLLVMCSEYPDQLLGMLEDYRNIPMVVMDWGTARGDFTDSIIDNAFEGGYLAGRYLIERGHRDIGAIPGQLARNTGGGRHQGFLKALEEANIPVREEWIVQGDFEPESGYKAMHQILTQKHRPTAVFCGGDIMAMGAICAADELGLRVPQDISVIGYDNVRNARYFSPALTTIHQPKERLGETAFAMLLDRIVSKREDPQTIEVHPKLVERRSVADGPFRDYRR
>WP_004717637 1842_PurR_1 PurR
MATIKDVAKRAGVSTTTVSHVINKTRFVAEDTKAAVWAAIKDLHYSPSAVARSLKVNHTKSIGLLATSSEAPYFAEVIEAVENSCYSKGYTLILCNSHNNLDKQKAYLAMLAQKRVDGLLVMCSEYPEQLLGMLEDYRNIPMVVMDWGTARGDFTDSIIDNAFEGGYLAGRYLIERGHRDIGAIPGQLARNTGGGRHQGFIKALEEANITLRDEWVVQGDFEPESGYKAMHQILTQKHRPTAVFCGGDIMAMGAICAADELGLRVPQDISVIGYDNVRNARYFSPALTTIHQPKERLGESAFAMLLDRIVSKREDPQTIEVHPKLVERRSVADGPFRDYRR
>WP_004712966 1841_PurR_1 PurR
MATIKDVAKHAGVSTTTVSHVINKTRFVAETTKAAVWAAIKELHYSPSAVARSLKVNHTKSIGLLATSSEAPYFAEVIEAVENSCYSKGYTLILCNSHNNLDKQKAYLAMLAQKRVDGLLVMCSEYPDQLLGMLEDYRNIPMVVMDWGTARGDFTDSIIDNAFEGGYLAGRYLIERGHRDIGAIPGQLSRNTGGGRHQGFLKALEEANIQLRDEWVVQGDFEPESGYKAMHQILTQKHRPTAVFCGGDIMAMGAICAADELGLRVPQDISVIGYDNVRNARYFSPALTTIHQPKERLGETAFAMLLDRIVSKREDSQTIEVHPKLVERRSVADGPYRDYRR
>WP_005270340 88_PurR_1 PurR
MATIKDVAKHAGVSTTTVSHVINKTRFVAENTKAAVWAAIKELHYSPSAVARSLKVNHTKSIGLLATSSEAPYFAEVIEAVENSCYSKGYTLILCNSHNNLDKQKAYLAMLAQKRVDGLLVMCSEYPEQLLGMLEDYRNIPMVVMDWGTARGDFTDSIIDNAFEGGYLAGRYLIERGHRDIGAIPGQLSRNTGGGRHQGFLKALEEANITLRDEWVVQGDFEPESGYKAMHQILTQKHRPTAVFCGGDIMAMGAICAADELGLRVPQDISVIGYDNVRNARYFSPALTTIHQPKERLGETAFAMLLDRIVSKREDPQTIEVHPKLVERRSVADGPFRDYRR
>YP_003468386 5309_PurR_999 PurR
MATIKDVAKRAGVSTTTVSHVINKTRFVAEDTKIAVWAAIKELNYSPSAVARSLKVNHTKSIGLLATSSEAPYFAEIIESVENSCYSKGYTLILCNSHNNLDKQKAYLAMLAQKRVDGLLVMCSEYPEQLLGMLEDYRNIPMVVMDWGESRGDFTDAIIDNAFHGGYLAGRYLIERGHRDIASIPGPLARNTGGGRHQGFLKALKEANIDIRNEWIVQGDFEPESGYQAMYQILNQKHRPTAVFCGGDVMAMGAICAADELGLRVPQDISIIGYDNIRNARYFTPALTTIHQPKERLGQMAFSMLLDRIINKRENVQTIEVHPRLVERRSVTDGPFIDYRR
>YP_003712120 5317_PurR_999 PurR
MATIKDVAKRAGVSTTTVSHVINKTRFVAEDTKAAVWAAIKELNYSPSAVARSLKVNHTKSIGLLATSSEAPYFAEIIESVENSCYRKGYTLILCNSHNNLDKQKAYLAMLAQKRVDGLLVMCSEYPEQLLGMLEDYRNIPMVVMDWGESRGDFTDAIIDNAFHGGYLAGRYLIERGHRDIASIPGPLARNTGGGRHQGFLKALKEANITIRDEWIVQGDFEPESGYQAMYKILNQKHRPTAVFCGGDVMAMGAISAADELGLRVPQDISIIGYDNIRNARYFTPALTTIHQPKERLGQMAFSMLLDRIVNKREDAQTIEVHPRLVERRSVADGPFIDYRR
>NP_929840 360_PurR_1 PurR
MATIKDVAKHAGVSTTTVSHVINKTRFVAEDTKAAVWAAIKALNYSPSAVARSLKVNHTKSIGLLATSSEAPYFAEIIESVENSCYSKGYTLILCNSHNNIDKQKAYLAMLAQKRVDGLLIMCSEYPEQLLGMLEDYRNIPMVVMDWGQARSDFTDTIIDNAFHGGYLAGRYLIERGHRDIGAIPGPLARNTGGGRHQGFLKALKEANIPIKEEWVIQGDFEPESGYKAMHQILNQKQRPTAVFCGGDVMAMGAICAADELGLRVPQDISVIGYDNIRNARYFSPALTTIHQPKERLGQMAFSMLLDRIINKREDAQTIEVHPRLVERRSVVDGPFVDYRR
>YP_003040763 5282_PurR_999 PurR
MATIKDVAKHASVSTTTVSHVINKTRFVAEDTKAAVWAAIKELNYSPSAVARSLKVNHTKSIGLLATSSEAPYFAEVIEAVENSCYSKGYTLILCNSHNNIDKQKAYLAMLAQKRVDGLLIMCSEYPEQLLGMLEDYRNIPMVVMDWGQARSDFTDTIIDNAFHGGYLAGRYLIERGHRDIGAIPGPLARNTGGGRHQGFLKALKEACIPIRDEWVVQGDFEPESGYKAMHQILNQKQRPTAVFCGGDVMAMGAICAADELGLRVPQDISVIGYDNVRNARYFSPALTTIHQPKERLGQMAFSMLLDRIINKREDAQTIEVHPRLVERRSVADGPFIDYRR
>YP_003210339 5289_PurR_999 PurR
MATIKDVAKRANVSTTTVSHVINKTRFVAEETRNAVWAAIKELHYSPSAVARSLKVNHTKSIGLLATSSEAPYFAEIIEAVENSCFAKGYTLILGNAHNNLEKQRAYLSMMAQKRVDGLLVMCSEYPEPLLSTLEEYRHIPMVVMDWGEAKADFTDSVIDNAFQGGYLAGRYLIERGHRDIGVIPGQLERNTGVGRFSGFMKALEEAAIKVPENWIVQGDFEPESGYRAMQQILSQPQRPTAVFCGGDIMAMGAICAADEMGLRVPQDISIIGYDNVRNARFFSPALTTIHQPKETLGQTAFNMLLDRIVNKREESQTIEVHPRLIERRSVADGPFRDYRR
>YP_001335657 351_PurR_1 PurR
MATIKDVAKRANVSTTTVSHVINKTRFVAEETRNAVWAAIKELHYSPSAVARSLKVNHTKSIGLLATSSEAAYFAEIIESVEKSCFQKGYTLILGNAWNDLEKQRAYLSMMAQKRVDGLLVMCSEYPDSVLSMLEEYRHIPMVVMDWGEAKADFTDAVIDNAFQGGYIAGRYLIERGHREIGVIPGPLERNTGAGRLAGFMQAMKEAHISVPENWIVQGDFEPESGYRAMQQILNQQHRPTAVFCGGDIMAMGAICAADEMGLRVPQDISLIGYDNVRNARYFSPALTTIHQPKDSLGEAAFNMLLDRIVNKREESQSIEVHPRLVERRSVADGPFVDYRR
>NP_707558 90_PurR_1 PurR
MATIKDVAKRANVSTTTVSHVINKTRFVAEETRNAVWAAIKELHYSPSAVARSLKVNHTKSIGLLATSSEAAYFAEIIEAVEKNCFQKGYTLILGNAWNNLEKQRAYLSMMAQKRVDGLLVMCSEYPEPLLAMLEEYRHIPMVVMDWGEAKADFTDAVIDNAFEGGYMAGRYLIERGHREIGVIPGPLERNTGAGRLAGFMKAMEEAMIKVPESWIVQGDFEPESGYRAMQQILSQPHRPTAVFCGGDIMAMGALCAADEMGLRVPQDVSLIGYDNVRNARYFTPALTTNVRTRASYAGADHDPSAKRFAG
>YP_003941710 5326_PurR_999 PurR
MATIKDVAKRANVSTTTVSHVINKTRFVAEETRNAVWAAIKELHYSPSAVARSLKVNHTKSIGLLATSSEAAYFAEIIESVEKSCFQKGYTLILGNAWNNLEKQRAYLSMMAQKRVDGLLVMCSEYPQPVLDMLEEYRHIPMVVMDWGEAKADFTDSVVDNAFQGGYLAGRYLIERGHREIGAIPGPMERNTGAGRLAGFMKSMEEAQIKVPENWIVQGDFEPESGYRAMQQILGQPHRPTAVFCGGDIMAMGALCAADEMGLRVPQDISVIGYDNVRNARYFTPALTTIHQPKDSLGEAAFNMLLDRIVNKREESQSIEMHPRLIERRSVADGPFRDYRR
>YP_001176519 82_PurR_1 PurR
MATIKDVAKRANVSTTTVSHVINKTRFVAEETRNAVWAAIKELHYSPSAVARSLKVNHTKSIGLLATSSEAAYFAEIIEAVEKNCFQKGYTLILGNAWNSQEKQRAYLSMMAQKRVDGLLVMCSEYPESVLSMLEEYRHIPMVVMDWGDTRADFTDSVNDNAFEGGYMAGRYLIERGHREIGVIPGPLERNTGAGRLAGFMKAMEEALITVPENWIVQGDFEPESGYRAMQQIVSQSHRPTAVFCGGDIMAMGALCAADELGLRVPQDISVIGYDNVRNARYFTPALTTIHQPKDSLGETAFNMLMDRIVSKREESQSIEVHPRLIERRSVADGPFRDYRR
>WP_006174930 1889_PurR_1 PurR
MATIKDVAKRANVSTTTVSHVINKTRFVAEETRNAVWAAIKELHYSPSAVARSLKVNHTKSIGLLATSSEAAYFAEIIEAVEKNCFQKGYTLILGNAWNNIEKQRAYLSMMAQKRVDGLLVMCSEYPESVLSMLEEYRHIPMVVMDWGEARADFTDSVIDNAFEGGYMAGRYLVERGHREIGVIPGPLERNTGAGRLAGFMKAMEEALITVPENWIVQGDFEPESGYRAMQQIVSQQPRPTAVFCGGDIMAMGALCAADELGLRVPQDISVIGYDNVRNARFFTPALTTIHQPKDSLGETAFNMLMDRIVNKREESQSIEVHPRLVERRSVADGPFRDYRR
>YP_003612833 5315_PurR_999 PurR
MATIKDVAKRANVSTTTVSHVINKTRFVAEETRNAVWAAIKELHYSPSAVARSLKVNHTKSIGLLATSSEAAYFAEIIEAVEKNCFQKGYTLILGNAWNNIEKQRAYLSMMAQKRVDGLLVMCSEYPESVLSMLEEYRHIPMVVMDWGEARADFTDSVIDNAFEGGYMAGRYLIERGHREIGVIPGPLERNTGAGRLAGFMKAMEEALITVPENWIVQGDFEPESGYRAMQQIVSQPHRPTAVFCGGDIMAMGALCAADELGLRVPQDISVIGYDNVRNARFFTPALTTIHQPKDSLGETAFNMLMDRIVNKREESQSIEVHPRLIERRSVADGPFRDYRR
>YP_001453240 336_PurR_1 PurR
MATIKDVAKRANVSTTTVSHVINKTRFVAEETRNAVWAAIKELHYSPSAVARSLKVNHTKSIGLLATSSEAAYFAEIIEAVEKNCFQKGYTLILGNAWNNLEKQRAYLSMMAQKRVDGLLVMCSEYPESLLSMLEEYRHIPMVVMDWGEAKADFTDTVIDNAFAGGYMAGRYLVERGHREIGVIPGPMERNTGAGRLAGFMKAMEEALINVPENWIVQGDFEPESGYRAMQQMISQSHRPTAVFCGGDIMAMGALCAADEMGLRVPQDISVIGYDNVRNARYFTPALTTIHQPKDSLGETAFNMLLDRIVNKREESQSIEVHPRLIERRSVADGPFRDYRR
>YP_002382538 1855_PurR_1 PurR
MATIKDVAKRANVSTTTVSHVINKTRFVAEETRNAVWAAIKELHYSPSAVARSLKVNHTKSIGLLATSSEAAYFAEIIEAVEKNCFQKGYTLILGNAWNNLEKQRAYLSMMAQKRVDGLLVMCSEYPEPLLTMLEEYRHIPMVVMDWGEAKADFTDAVIDNAFEGGYMAGRYLIERGHRDIGVIPGPLERNTGAGRLAGFMKAMEEALIKVPENWIVQGDFEPESGYRAMQQILAQTHRPTAVFCGGDIMAMGALCAADEMGLRVPQDISVIGYDNVRNARYFTPALTTIHQPKDSLGETAFNMLLDRIVNKREEPQSIEVHPRLIERRSVADGPFRDYRR
>YP_003364994 5308_PurR_999 PurR
MATIKDVAKRANVSTTTVSHVINKTRFVAEETRNAVWAAIKELHYSPSAVARSLKVNHTKSIGLLATSSEAAYFAEIIEAVEKNCFQKGYTLILGNAWNNLEKQRAYLSMMAQKRVDGLLVMCSEYPDPLLAMLEEYRHIPMVVMDWGEAKADFTDSVIDNAFEGGYMAGRYLVERGHREIGVIPGPLERNTGAGRLAGFMKAMEEALIKVPENWIVQGDFEPESGYRAMQQILSQSHRPTAVFCGGDIMAMGALCAADEMGLRVPQDVSLIGYDNVRNARFFTPALTTIHQPKDSLGETAFNMLLDRIVNKREESQSIEVHPRLIERRSVADGPFRDYRR
>WP_000190979 337_PurR_1 PurR
MATIKDVAKRANVSTTTVSHVINKTRFVAEETRNAVWAAIKELHYSPSAVARSLKVNHTKSIGLLATSSEAAYFAEIIEAVEKNCFQKGYTLILGNAWNNLEKQRAYLSMMAQKRVDGLLVMCSEYPEPLLAMLEEYRHIPMVVMDWGEAKADFTDAVIDNAFEGGYMAGRYLIERGHREIGVIPGPLERNTGAGRLAGFMKAMEEAMIKVPENWIVQGDFEPESGYRAMQQILSQSHRPTAVFCGGDIMAMGALCAADEMGLRVPQDVSLIGYDNVRNARYFTPALTTIHQPKDSLGETAFNMLLDRIVNKREEPQSIEVHPRLIERRSVADGPFRDYRR
>EFP69257 5325_PurR_999 PurR
MINKTRFVAEETRNAVWAAIKELHYSPSAVARSLKVNHTKSIGLLATSSEAAYFAEIIEAVEKNCFQKGYTLILGNAWNNLEKQRAYLSMMAQKRVDGLLVMCSEYPEPLLAMLEEYRHIPMVVMDWGEAKADFTDAVIDNAFEGGYMAGRYLIERGHREIGVIPGPLERNTGAGRLAGFMKAMEEAMIKVPKSWIVQGDFEPESGYRAMQQILSQPHRPTAVFCGGDIMAMGALCAADEMGLRVPQDVSLIGYDNVRNARYFTPALTTIHQPKDSLGETAFNMLLDRIVNKREEPQSIEVHPRLIERRSVADGPFRDYRR
>WP_003832757 1871_PurR_1 PurR
MATIKDVAKRANVSTTTVSHVINKTRFVAEETRNAVWAAIKELHYSPSAVARSLKVNHTKSIGLLATSSEAAYFAEIIEAVEKNCFQKGYTLILGNAWNSLEKQQAYLSMMAQKRVDGLLVMCSEYPESLLSMLEEYRHIPMVVMDWGEAKADFTDTVIDNAFEGGYMAGRYLVERGHREIGVIPGPMERNTGAGRLAGFMKAMEEALIKVPENWIVQGDFEPESGYRAMQQILSQSHRPTAVFCGGDIMAMGALCAADEMGLRVPQDVSLIGYDNVRNARFFTPALTTIHQPKDSLGETAFNMLLDRIVNKREESQSIEVHPRLVERRSVADGPFRDYRR
>YP_001570590 334_PurR_1 PurR
MATIKDVAKRANVSTTTVSHVINKTRFVAEETRNAVWAAIKELHYSPSAVARSLKVNHTKSIGLLATSSEAAYFAEIIEAVEKNCFQKGYTLILGNAWNNLEKQRAYLSMMAQKRVDGLLVMCSEYPEPLLSMLEEYRHIPMVVMDWGEAKADFTDTVIDNAFEGGYMAGRYLVERGHRDIGVIPGPLERNTGAGRLAGFMKAMEEALIKVPDNWIVQGDFEPESGYHAMQQILSQSHRPTAVFCGGDIMAMGALCAADEMGLRVPQDVSVIGYDNVRNARFFTPALTTIHQPKDSLGETAFNMLLDRIVNKREESQSIEVHPRLVERRSVADGPFRDYRR
>WP_000190989 335_PurR_1 PurR
MATIKDVAKRANVSTTTVSHVINKTRFVAEETRNAVWAAIKELHYSPSAVARSLKVNHTKSIGLLATSSEAAYFAEIIEAVEKNCFQKGYTLILGNAWNNLEKQRAYLSMMAQKRVDGLLVMCSEYPEPLLSMLEEYRHIPMVVMDWGEAKADFTDTVIDNAFAGGYMAGRYLVERGHRDIGVIPGPLERNTGAGRLAGFMKAMEEALINVPDNWIVQGDFEPESGYHAMQQILSQPHRPTAVFCGGDILAMGALCAADEMGLRVPQDVSVIGYDNVRNARFFTPALTTIHQPKDSLGETAFNMLLDRIVNKREESQSIEVHPRLVERRSVADGPFRDYRR
>YP_150676 331_PurR_1 PurR
MATIKDVAKRANVSTTTVSHVINKTRFVAEETRNAVWTAIKELHYSPSAVARSLKVNHTKSIGLLATSSEAAYFAEIIEAVEKNCFQKGYTLILGNAWNNLEKQRAYLSMMAQKRVDGLLVMCSEYPEPLLSMLEEYRHIPMVVMDWGEAKADFTDTVIDNAFAGGYMAGRYLVERGHRDIGVIPGPLERNTGAGRLAGFMKAMEEALINVPDNWIVQGDFEPESGYHAMQQILSQSHRPTAVFCGGDIMAMGALCAADEMGLRVPQDVSVIGYDNVRNARYFTPALTTIHQPKDSLGETAFNMLLDRIVNKREESQSIEVHPRLVERRSVADGPFRDYRR
>WP_008926199 5319_PurR_999 PurR
MATIKDVAKRAGVSTTTVSHVINKTRFVAEETRNAVWQAIKELHYSPSAVARSLKVNHTRTLGLLATSSEAPYFAEIIEAIENHCFDKGYTLILGNSHNDLQKQRAYLSMMAQKRVDGLLVMCSEYPDDLLQMLEENRNIPMVVMDWGESRADFTDTVLDNAFQGGYLAGRYLIERGHRDIGAIPGQMERNTGGGRHAGFLKALEEAGIQPRAEWIVQGDFEPESGYQAMQQILSQKQRPTAVFCGGDIMAMGAICAADEMGLRVPQDISVIGYDNVRNARYFAPALTTVHQPKAQLGEKALDMLLDRITSKREVSQTIEVHPTLIERRSVADGPFRDYRR
>YP_003930810 5324_PurR_999 PurR
MATIKDVAKRAGVSTTTVSHVINKTRFVAEETREAVWQAIKELHYSPSAVARSLKVNHTKTLGLLATSSEAPYFAEIIEAVENHCFDKGYTLILGNAHNDLQKQRAYLSMMAQKRVDGLLVMCSEYPDDLLQMLEENRNIPMVVMDWGESRADFTDTVLDNAFQGGYLAGRYLIERGHRDIGAIPGQMERNTGGGRHAGFLKALEEAGIQPRAEWIVQGDFEPESGYQAMQQILSQKQRPTAVFCGGDIMAMGAICAADEMGLRVPQDISVIGYDNVRNARYFAPALTTVHQPKAQLGEKALDMLLDRITSKREVSQTIEVHPTLIERRSVADGPFRDYRR
>YP_004115552 5329_PurR_999 PurR
MATIKDVAKRAGVSTTTVSHVINKTRFVAEETRNAVWEAIKELHYSPSAVARSLKVNHTKTLGLLATSSEAPYFAEIIEAVENHCFDRGYTLILGNAHNDLQKQRAYLSMMAQKRVDGLLVMCSEYPDDLLTMLEENRNIPMVVMDWGASRGDFTDTVQDNAFQGGYLAGRYLIERGHRDIGAIPGQMERNTGGGRHAGFMQALNEAGINVRPDWIVQGDFEPESGYQAMQQILNQKQRPTAVFCGGDIMAMGAICAADEMGLRVPQDISVIGYDNVRNARYFTPALTTVHQPKAQLGEKALEMLLDRITSKREEPQTIEVQPTLIERRSVADGPFRDYRR
>WP_010618394 5338_PurR_999 PurR
MATIKDVAKRAGVSTTTVSHVINKTRFVAEETRNAVWEAIKALHYSPSAVARSLKVNHTKTLGLLATSSEAPYFAEIIEAVENHCFEHGYTLILGNAHNDLQKQHAYLSMMAQKRVDGLLVMCSEYPDDLLQMLEENRNIPMVVMDWGESRGDFTDTVQDNAFHGGYLAGRYLIERGHRDIGAIPGQMERNTGGGRHAGFLQAMQEAGISVRPEWIVQGDFEPESGYQSMQQILNQKQRPTAVFCGGDIMAMGAICAADEMGLRVPQDISVIGYDNVRNARYFTPALTTVHQPKAQLGEKVLEMLLDRITSKREEPQTIEVQPTLIERRSVADGPFRDYRR
>YP_003741296 5316_PurR_999 PurR
MATIKDVAKQAGVSTTTVSHVINKTRFVAEETREAVWAAIKALHYSPSAVARSLKVNHTKTIGLLATSSEAPYFAEIIEAIENRCFAKGYTLILGNAHNDLAKQQAYLSMMAQKRVDGLLVMCSEYPDELITMLEDNRNIPMVVMDWGKSRGDFTDTVEDNAFEGGYLAGRYLIDRGHRDIGVIPGQMERNTGGGRLAGFMKALSEAGITLRDEWLVQGNFEPESGHQAMQQILSQKQRPTAVFCGGDVMAMGAICAADEMGLRVPQDISVIGYDNVRNARYFTPALTTVHQPKEQLGETAFDMLLDRITSKREEPQTIEVHPTLIERRSVADGPFLDYRR
>YP_001907741 1852_PurR_1 PurR
MATIKDVAKRAGVSTTTVSHVINKTRFVADETREAVWVAIKELHYSPSAVARSLKVNHTKTIGLLATSSEAPYFAEIIEAVENSCFAKGYTLILGNAHNNIEKQQAYLSMMAQKRVDGLLVMCSEYPDALISMLEDHRNIPMVVMDWGKSRGDFTDTVLDNAFEGGYLAGRYLIERGHRDIAAIPGQLERNTGGGRHAGFLKALTEAGIVLREEWLVQGDFEPESGYRAMQQILAQKQRPTAVFCGGDIMAMGAICAADEMGLRVPQDISVIGYDNVRNARYFTPALTTVHQPKERLGETAFNMLLDRITSKREESQTIEVYPTLIERRSVADGPYRDYRR
>YP_002648901 5286_PurR_999 PurR
MATIKDVAKRAGVSTTTVSHVINKTRFVAEETREAVWVAIKALHYSPSAVARSLKVNHTKTIGLLATSSEAPYFAEIIEAVEHRCFAQGYTLILGNAHNNIQKQQAYLSMMAQKRVDGLLVMCSEYPDALIAMLEDNRNIPMVVMDWGKSRGDFTDTVLDNAFDGGYLAGRYLIERGHRDIAAIPGQLERNTGGGRHAGFLKALAEAGITLRDEWLVQGDFEPESGYLAMQQILAQKQRPTAVFCGGDIMAMGAICAADEMGLRVPQDISVIGYDNVRNARYFTPALTTVHQPKERLGETAFDMLIDRITSKREESQTIEVYPSLIERRSVADGPYRDYRR
>YP_003531047 5310_PurR_999 PurR
MATIKDVAKRAGVSTTTVSHVINKTRFVAEETREAVWVAIKELHYSPSAVARSLKVNHTKTIGLLATSSEAPYFAEIIEAVERRCFAQGYTLILGNAHNNIQKQQAYLSMMAQKRVDGLLVMCSEYPDALIAMLEDNRNIPMVVMDWGKSRGDFTDTVLDNAFDGGYLAGRYLIERGHRDIGAIPGQLERNTGGGRHAGFVKALSEAGITLRDEWLVQGDFEPESGYLAMQQILSQKQRPTAVFCGGDIMAMGAICAADEMGLRVPQDISVIGYDNVRNARYFTPALTTVHQPKERLGETAFDMLIDRITSKREESQTIEVYPSLIERRSVADGPYRDYRR
>GAB80421	Shimwellia_blattae_dsm_4481_nbrc_105725_gca_000327265_1	purR	pur regulon transcriptional repressor
MATIKDVAKRANVSTTTVSHVINKTRFVAEETRNAVWAAIKELHYSPSAVARSLKVNHTKSIGLLATSSEAPYFAEIIEAVEKNCFARGYTLILGNAWNNQEKQRAYLSMMAQKRVDGLMVMCSEYPQSLLAMLEEYRHIPMVVMDWGEAKADFTDSVIDNAFQGGYIAGRYLIERGHREIGVIPGPLERNTGAGRLAGFRKALEEALITLPEHWIVQGDFEPESGYRAMQQLLASSQRPTAVFCGGDAMAMGAICAADEMGLRVPQDISVIGYDNIRHSRYFTPALTTVHQPKDSLGETAFNMLLDRIINKREDSRTIEVHPRLVERRSVADGPFLDYRR
>CDL84519	Xenorhabdus_cabanillasii_jm26	purR	HTH-type transcriptional repressor purR
MATIKDVAKHAGVSTTTVSHVINKTRFVAEDTKATVWAAIKELNYSPSAVARSLKVNHTKSIGLLATSSEAPYFAEIIESVENSCYSKGYTLILCNSHNNLDKQKAYLAMLAQKRVDGLLVMCSEYPQQLLGMLEDYRNIPMVVMDWGESRGDFTDAIIDNAFHGGYLAGRYLIERGHRDIAAIPGPLARNTGGGRHQGFLKALKEANITIREEWIVQGDFEPESGYQAMYKILSQKHRPTAVFCGGDVMAMGAICAADEMGLRVPQDISVIGYDNIRNARYFTPALTTIHQPKERLGQMAFSTLLDRIINKREDAQTIEVHPRLVERRSVVDGPFIDYRR
>KEY58001	Serratia_sp_dd3	purR	HTH-type transcriptional repressor PurR
MATIKDVAKRAGVSTTTVSHVINKTRFVAEETKIAVWAAIKELHYSPSAVARSLKVNHTKSVGLLATSSESPYFAEVIEAVENSCYSQGYTLILCNSHNDLDKQRAYLSMLAQKRVDGLLVMCSEYPEPLLEMLEDYRNIPMVVMDWGSARKDFTDTIIDNAFAGGYLAGRYLIERGHRDIGAIPGQLSRNTGGGRHQGFLKALQEAHIDIREEWIVQGDFEPDSGYQAMHQILSQKQHPTAVFCGGDIMAMGAICAADELGLRVPQDISVIGYDNVRNARYFTPALTTIHQPKERLGEMAFTILLDRITSKREQSKVIEIHPTLIERRSVADGPFIDYRR
>AHF74147	Candidatus_sodalis_pierantonius_str_sope	purR	Purine nucleotide synthesis repressor
MATIKDVAKHAGVSTTTVSHVINKTRFVAPETKRAVWDAIKQLSYSPSAVARSLKVNRTKSIGLLASTSEAPYFAEIIESIELHCFAKRYTLILCNSHNETSKQQAYLQMLAQKRVDGLLVMCVEYPEALLRLLEEYRHIPMVVMDWGEVRGDFTDTIVDNAFAGGYMATRYLLDRGHRDIGAIPGQLARNTGGGRHRGYLHALKEADILPNQAWIVQGDFEPASGYRAMQHILAQSHRPSAIFCGGGEMAMGALCAIHEHGLRVPQDISLIGYDNVSHSRYFTPALTTVDQPKAVLGESALTMLLDRIISKREAAQTIEVHPTLVERCSVADDPYHNR
>CDG12044	Serratia_marcescens_subsp_marcescens_db11	purR	purine nucleotide synthesis repressor
MATIKDVAKRAGVSTTTVSHVINKTRFVAEETKAAVWAAIKELHYSPSAVARSLKVNHTKSIGLLATSSEAPYFAEVIEAVENSCYSKGYTLILCNSHNNLDKQRAYLAMLAQKRVDGLLVMCSEYPDQLLGMLEDYRNIPMVVMDWGAARGDFTDTIIDNAFEGGYLAGRYLIERGHRDIGAIPGQLSRNTGGGRHQGFMKALQEANIDIREEWIVQGDFEPESGYKAMHQILSQKQRPTAVFCGGDIMAMGAICAADELGLRVPQDISVIGYDNVRNARYFTPALTTIHQPKERLGEMAFTMLLDRIISKREESQVIEVHPKLIERRSVADGPFIDYRR
>EHU01050	Pantoea_stewartii_subsp_stewartii_dc283	purR	hypoxanthine-binding DNA-binding transcriptional repressor
MATIKDVAKRAGVSTTTVSHVINKTRFVAENTCEAVWEAIRELHYSPSAVARSLKVNHTKTLGLLATSSEAPYFAEIIEAIENHCFDKGYTLILGNAHNDLQKQRAYLSMMAQKRVDGLLVMCSEYPDDLLQMLEANRNIPMVVMDWGESRADFTDTVLDNAFQGGYLAGRYLIERGHRDIGAIPGQMERNTGGGRHAGFLKALEEAGIQPRAEWIVQGDFEPESGYQAMQQILSQKQRPSAVFCGGDIMAMGAICAADEMGLRVPQDISVIGYDNVRNARYFTPALTTVHQPKAQLGEKALEMLLDRITSKREESQTIEVHPTLIERRSVGYGPYRDYRR
>GAB50023	Escherichia_hermannii_nbrc_105704	purR	HTH-type transcriptional repressor PurR
MATIKDVAKRANVSTTTVSHVINKTRFVAEETRNAVWAAIKELHYSPSAVARSLKVNHTKSIGLLATSSEAPYFAEIIEAVENSCFSKGYTLILGNAHNNQEKQRAYLSMMAQKRVDGLLVMCSEYPESLLSTLEEYRHIPMVVMDWGESRADFTDSVIDNAFQGGYMAGRYLIERGHRDLGVIPGPLERNTGAGRLAGFLKALEEVNITVPENWIVQGDFEPESGYRAMQQILSQHPRPTAVFCGGDVMAMGAICAADEMGLRVPQDISVIGYDNVRNARFFSPALTTIHQPKDSLGETAFNMLLDRIVNKREESQTIEVHPRLIERRSVADGPFRDYRR
