# Supplementary material for: ASPEN, a methodology for reconstructing protein evolution with improved accuracy using ensemble models
Source: eLife. 2019 Oct 17;8:e47676. doi: 10.7554/eLife.47676 (PMC6797483; doi:10.7554/eLife.47676)
Supplement: Supplementary file 1. [file elife-47676-supp1.zip › LacI_sequences_by_orthoset/purR3.fasta]

>YP_001344492 300_PurR_3 PurR
MATIKDVAKLAGVSTTTVSHVINETRHVAEETKKIVLNAIEQLHYSPSAVARSLKVNTTKSIGMIVTTSEAPYFAEIIHAVEDHCYRQGYSLFLCNTQNNPEKIKNHLEMLAKKRVDGILVMCSEYTADSLDLMKSFSDLPMVVMDWGPVNPNTDRILDNSFEGGYLAGKHLVDNGHKEIAYLSAELKKTTARKRYEGFLKALHEAGLEMNPDWLLEGSFEPEDGYECMNRLLAQEFRPTAIFCCNDVMALGAISAITEKGFRVPEDFSVIGYDNVHISRFSAPPLTTIHQSKARLGERALQLLFERIQDKTAKRETIEIHPELVIRKSVKNLNRH
>YP_088255 301_PurR_3 PurR
MATIKDVAKMAGVSTTTVSHVINKTRHVADETKQTVLDAIKALNYSPSAVARSLKVNTTKSIGMVVTTSETPYFAEIIHAVEEQCYRQGYSLFLCNTQNDPDKLKNHLEMLAKKRVDGVLVMCSEYKDDSRDLLKSFSYLPIVIMDWGPVNPDTDLILDNSFEGGYLAGKHLVDNGHKKIGYLSAELTKVTAKQRYQGFIKALSEANVEMKSEWLFEGSFEPEDGYECMNRLLALEDRPTAVFCCNDIMALGAISAITEKGYRVPDDFSVIGYDNVHSSRFFAPPLTTIHQSKARLGERALRLLFERIAHKDAKRETIEIHPELVIRKSVKKIA
>WP_013744839 5342_PurR_999 PurR
MATIKDVAKLAGVSTTTVSHVINKTRFVSEDTSKLVQDAIQQLNYSPSAVARSLKVNTTKSIGMIITTSETPYFAEIVHAVEEYCYQQGYSLFLCNTQNKFQKISNHLDMLVKKRVDGILVMCSEYTQDSMNLFESFSTLPLVVMDWGPNSSKMDVIQDNSFEGGYLATKYLIDCGHKEIGIIAGDLNKTTAKTRYDGYVKAMNEAGLNINPDWVLEGHFEPEDGFECMNKILAQNKLPTAVFCCNDVMALGAISAIGEKGLSVPQDISIIGYDDIHASRFYAPPLTTIHQSKMRLGIMAMDLLIARMTDKNKEPAKIEMHPELVIRKSVKKLAYRTK
>WP_005689216 1846_PurR_3 PurR
MATIKDVAKMAGVSTTTVSHVINKTRFVAKDTEEAVLSAIKQLNYSPSAVARSLKVNTTKSIGMIVTTSEAPYFAEIIHSVEEHCYRQGYSLFLCNTQNDPEKVKNHLEMLAKKRVDGLLVMCSEYTQDSLDLLSSFSTIPMVVMDWGPNANTDVIDDHSFDGGYLATKHLIECGHKKIGIICGELNKTTARTRYEGFVKAMEEAKLTINPSWVLEGTFEPEDGYECINHLLAQEELPTALFCCNDVMALGAISALTEKGLRVPEDMSIIGYDDIHASRFYAPPLTTIHQSKLRLGRQAVNILLERISHKDESVQKYGRIDIAPELIIRKSVKSIL
>NP_439777 290_PurR_3 PurR
MATIKDVAKMAGVSTTTVSHVINKTRFVAKDTEEAVLSAIKQLNYSPSAVARSLKVNTTKSIGMIVTTSEAPYFAEIIHSVEEHCYRQGYSLFCVTHKMDPEKVKNHLEMLAKKRVDGLLVMCSEYTQDSLDLLSSFSTIPMVVMDWGPNANTDVIDDHSFDGGYLATKHLIECGHKKIGIICGELNKTTARTRYEGFEKAMEEAKLTINPSWVLEGAFEPEDGYECMNRLLTQEKLPTALFCCNDVMALGAISALTEKGLRVPEDMSIIGYDDIHASRFYAPPLTTIHQSKLRLGRQAINILLERITHKDEGVQQYSRIDITPELIIRKSVKSIL
>WP_005657062 296_PurR_3 PurR
MATIKDVAKMAGVSTTTVSHVINKTRFVAKDTEESVLSAIKQLNYSPSAVARSLKVNTTKSIGMIVTTSEAPYFAEIIHSVEEHCYRQGYSLFLCNTQNDPEKVKNHLEMLAKKRVDGLLVMCSEYTQDSLDLLSSFSTIPMVVMDWGPNANTDVIDDHSFDGGYLATKHLIECGHKKIGIICGELNKTTARTRYEGFVKAMEEAKLTINPSWVLEGAFEPEDGYECMNRLLTQEELPTALFCCNDVMALGAISALTEKDLRVPEDMSIIGYDDIHASRFYAPPLTTIHQSKLRLGRQAVNILLERISHKDEGVQQYGRIDIAPELIIRKSVKSIL
>WP_005664658 293_PurR_3 PurR
MATIKDVAKMAGVSTTTVSHVINKTRFVAKDTEEAVLSAIKQLNYSPSAVARSLKVNTTKSIGMIVTTSEAPYFAEIIHSVEERCYRQGYSLFLCNTQNDPEKVKNHLEMLAKKRVDGLLVMCSEYTQDSLDLLSSFSTIPMVVMDWGPNTNTDVIDDHSFDGGYLATKHLIECGHKKIGIICGELNKTTARTRYEGFEKAMEEAKLTINPSWVLEGAFEPEDGYECMNRLLTQEKLPTALFCCNDVMALGAISALTEKGLRVPEDMSIIGYDDIHASRFYAPPLTTIHQSKLRLGRQAVNILLERITHKDEGVQQYSRIDITPELIIRKSVKSIL
>YP_004135501 5331_PurR_999 PurR
MATIKDVAKMAGVSTTTVSHVINKTRFVAKDTEEAVLSAIKQLNYSPSAVARSLKVNTTKSIGMIVTTSEAPYFAEIIHSVEEHCYRQGYSLFLCNTQNDPEKVKNHLEMLAKKRVDGLLVMCSEYTQDSLDLLSSFSTIPMVVMDWGPNANTDVIDDHSFDGGYLAAKHLIECGHKKIGIICGELNKTTARTRYEGFEKAMDEAKLTINPSWVLEGAFEPEDGYECMNRLLTQEELPTALFCCNDVMALGAISALTEKGLRVPEDMSIIGYDDIHASRFYAPPLTTIHQSKLRLGRQAVNILLERITHKDEGVQQYSRIDITPELIIRKSVKSIL
>WP_005653131 295_PurR_3 PurR
MATIKDVAKMAGVSTTTVSHVINKTRFVAKDTEEAVLSAIKQLNYSPSAVARSLKVNTTKSIGMIVTTSEAPYFAEIIHSVEEHCYRQGYSLFLCNTQNDPEKVKNHLEMLAKKRVDGLLVMCSEYTQDSLDLLSSFSTIPMVVMDWGPNANTDVIDDHSFDGGYLATKHLIECGHKQIGIICGELNKTTARTRYEGFEKAMEEAKLTINPSWVLEGAFEPEDGYECMNRLLTQEELPTALFCCNDVMALGAISALTEKCLRVPQDMSIIGYDDIHASRFYAPPLTTIHQSKLRLGRQAVNILLERITHKDEGVQQYSRIDITPELIIRKSVKSIL
>WP_005691214 5288_PurR_999 PurR
MATIKDVAKMAGVSTTTVSHVINKTRFVAKDTEEAVLSAIKQLNYSPSAVARSLKVNTTKSIGMIVTTSEAPYFAEIIHSVEEHCYRQGYSLFLCNTQNDPEKVKNHLEMLAKKRVDGLLVMCSEYTQDSLDLLSSFSTIPMVVMDWGPNANTDVIDDHSFDGGYLATKHLIECGHKKIGIICGELNKTTARTRYEGFETAMEEAKLTINPSWVLEGAFEPEDGYECMNRLLTQEELPTALFCCNDVMALGAISALTEKGLRVPEDMSIIGYDDIHASRFYAPPLTTIHQSKLRLGRQAVNILLERITHKDESVQQYSRIDITPELIIRKSVKSIL
>WP_005696247 5337_PurR_999 PurR
MATIKDVAKMAGVSTTTVSHVINKTRFVAKETEEAVMQAIKSLKYSPSAVARSLKVNTTKSIGMIVTTSESPYFAEIIHAVEDHCYRQGYSLFLCNTQNDPEKIKNHVEMLAKKRVDGLLVMCSEYTQHSLDVLSSFSSVPMVVMDWGPNADTDIIEDNSFTGGYIATKHLIDCGHKEIGLIAGELDKTTARTRYEGFVKAMNEANLPIHENWIMEGFFEPEDGYECMNKILAQDSLPTAVFCCNDVMALGAISAITEKGLRVPDDISIIGYDNIHSSRFYAPPLTTIHQSKSRLGAQAVNLLFERIANKDNDNHEKHRIAIHPELVIRKSVRNLK
>YP_001784830 299_PurR_3 PurR
MATIKDVAKMAGVSTTTVSHVINKTRFVAKETEQQVLQAIKNLNYSPSAVARSLKVNTTKSIGMIVTTCETPYFAEIIHSVEELCYRQGYSLFLCNTQNNPEKIKNHLDMLAKKRVDGLLVMCAEYTQNSLNLLAAFEDLPMVVMDWGPFNENTDLIQDNSFSGGYIATKYLIDNGHKDIAIISGELKKTTAVMRYQGFEKAMQEANLAINPDWIMEGFFEPEDGYECMNKILVQDKLPTAVFCCNDVMALGAISAIGEKSLKVPDDISVIGYDNIHASRFFSPPLTTIHQSKSRLGVQAINLLFKRISEKGKEHEIIEIYPELVIRKSVKTL
>NP_245484 297_PurR_3 PurR
MATIKDVAKMAGVSTTTVSHVINKTRFVAAETEKLVLQAIQELNYSPSAVARSLKVNTTKSIGMIVTSSEAPYFAEIIHAVEEHCYRQGYSLFLCNTQNNVEKIKNHLEMLIKKRVDGILVMCAEYTQDSLDLLANFTSLPLVVMDWGPDNKHTDIIQDHSFEGGYLATKYLIDHGHKDIGIIAGELTKTTAKTRYEGFIKAMNEAGLKINPDWVMEGFFEPEDGYECMNKILAQDTLPTAVFCCNDVMALGAISAIGEKGLRVPEDISIIGYDNIHASRFYSPPLTTIHQSKSRLGARAVTLLFERINEKSEERAVIEMHPELVIRKSVKSRL
>WP_005762200 5293_PurR_999 PurR
MATIKDVAKMAGVSTTTVSHVINKTRFVAEETEKLVLDAIQQLNYSPSAVARSLKVNTTKSIGMIVTSSEAPYFAEIIHAVEEYCYRQGYSLFLCNTQNNVEKIKNHLEMLIKKRVDGILVMCAEYTQDSLDLLANFTSLPMVVMDWGPNNKNTDIIQDNSFTGGYIATKYLIDNGHKDIGIIAGELSKTTAKTRYEGFIKAMKEANLVINPDWVMEGYFEPEDGYECMNKILAQDTLPTAVFCCNDVMALGAISAISERGLRVPEDISIIGYDNIHASRFYSPPLTTIHQSKSRLGARAVTLLFERINEKSDLHETIEMHPELVVRKSVKSLL
>YP_003255850 5298_PurR_999 PurR
MATIKDVAKMAGVSTTTVSHVINKTRFVAAETKQQVLQAIKDLNYSPSAVARSLKVNTTKSIGMIVTTSEAPYFAEIIHAVEEHCYRQGYSLFLCNTQNNAEKIKNHLEMLAKKRVDGILVMCSEYLQDPQDLLTVFSSIPMVVMDWGPNAHTNIIQDNSFDGGYLATKHLIENGHKNIGIIAGELNKTTAKTRYEGFVHAMQEAGLAINPNWVMEGFFEPEDGYECMNKILRQETLPTAVFCCNDVMALGAISAIGEKGLCVPDDISIIGYDNIHASRFYSPPLTTIHQSKSRLGVQAVNLLFERINHKSDQRKTIEIHPELVMRKSVKKL
>WP_005542398 5311_PurR_999 PurR
MATIKDVAKMAGVSTTTVSHVINKTRFVAAETKQQVLQAIKDLNYSPSAVARSLKVNTTKSIGMIVTTSEAPYFAEIIHAVEEHCYRQGYSLFLCNTQNNAEKIKNHLEMLAKKRVDGILVMCSEYLQDPQDLLTAFSSIPMVVMDWGPNAHTNIIQDNSFDGGYLATKHLIENGHKNIGIIAGELNKTTAKTRYEGFVHAMQEAGLAINPNWVMEGFFEPEDGYECMNKILRQETLPTAVFCCNDVMALGAISAIGEKGLCVPDDISIIGYDNIHASRFYSPPLTTIHQSKSRLGVQAVNLLFERINHKFDQRKNIEIHPELVIRKSVKKL
>YP_003007363 5280_PurR_999 PurR
MATIKDVAKMAGVSTTTVSHVINKTRFVAQETEKLVLQAIEALNYSPSAVARSLKVNTTKSIGMIVTTSEAPYFAEIIHAVEEHCYRQGYSLFLCNTQNNAEKIKNHLEMLAKKRVDGILVMCSEYLPDSLNVLTSFESIPMVVMDWGPNAHTDIIQDNSFDGGYLATKHLIENGHKHIGIISGELTKTPAKTRYEGFLHAMKEAGLTVNPDWVMEGFFEPEDGYECMNKILRQTELPTAVFCCNDVMALGAISAIGEKGLRVPDDISIIGYDNIHASRFYSPPLTTIHQSKSRLGVQAVNLLFERINHKSEQRETIEIHPELVIRKSVKMLNPHKICGHG
>WP_006718389 5328_PurR_999 PurR
MATIKDVAKMAGVSTTTVSHVINKTRFVAQETESLVLQAIKDLNYSPSAVARSLKVNTTKSIGMIVTTSEAPYFAEIIHAVEEHCYRQGYSLFLCNTQNNAEKIKNHLEMLAKKRVDGILVMCSEYLPDSLNLLHSFENIPMVVMDWGPNVHTDIIQDNSFDGGYLATKHLIENGHKHIGIIAGELTKTTAKTRYEGFIHAIKEAGLTVNPNWVMEGFFEPEDGYECMNKILSQDNLPTAVFCCNDLMALGAISAIGEKGLRVPEDISIIGYDNIHASRFYSPPLTTVHQSKSRLGVQAVNLLFERINHKSDQKEKIEIYPELVVRKSVKKIV
>YP_002475130 304_PurR_3 PurR
MATIKDVAKLVGVSTTTVSHVINKTRFVAEDTTKAVWEAIASLNYSPSAVARSLKVNTTKSIGMIITTSEAPYFAEIVLAVEEYCYRQGYSLFLCNTQNDAEKVQNHLDMLIKKRVDGILVMCSEYTENSLALFNGTNVPMVVMDWGPNDGKSDRIIDHCLDGGYMATKHLIDNGHRDIAIIAGYLYKTTAKARYDGFVKAMTEAGLLIRKEWIFENDFQPEGGYESMNNLLNQDKLPTAVICGCDAMALGVISAITEKGLSVPQDISVIGYDNIHSSRFYAPPLTTIHQSKTRLGQMAIDTLLERIQQHNEQPSEPVTPKVLEFYPELVVRSSVRNLNQ
>WP_006252000 5296_PurR_999 PurR
MATIKDVAKYAGVSTTTVSHVINKTRFVAEDTTKAVWEAIKALNYSPSAVARSLKINTTKSIGMIITTSESPFFAEIVLAVEEFCYSKGYSLFLCNTQNKLEKIQNHLDMLIKKRVDGILVMCSEYTANSFDIFENSNLPMVIMDWGRSDERSDIILDHGVEGGYIATQHLIENGHQDIAVITGNRDKEISRTRFEGFKKALFEAGLSIREEWIQEGDFEPEGGYECMNNLLKSSEKLPTAVFCFNDSMALGAISAITEKGLNVPQDISVIGYDNVHSSRFYAPPLTTIHQSKSRLGSAALELLLERIEDNENAKEPKVLEFFPELVKRKSVRNLNIKE
>WP_005824323 5277_PurR_999 PurR
MATIKDVAKLAGVSTTTVSHVINKTRFVAEDTTKAVWDAIQSLNYSPSAVARSLKVNTTKSIGMIITTSEAPFFAEIVLAVEEYCYRQGYSLFLCNTQNNPEKIQNHLDMLIKKRVDGVLVMCTEYTENSLMLFNGTNIPMVIMDWGRHDEKSDRILDNSFEGGYLATKHLIDNGHKEIGVIAGNLEKTTARDRFNGFLEAMNEANLPVRQEWITEGDFEPEDGYECMNNLFRLEKLPTAIFCFNDVMALGAISAITERGLSVPNDISIIGYDNIHSSRFYAPPLTTIHQSKSRLGTQALNLLLERIKKEEKVNEPQILEFHPELVQRKSVLNLNQ
>WP_005819127 5283_PurR_999 PurR
MATIKDVAKLAGVSTTTVSHVINKTRFVAEDTTKAVWDAIQSLNYSPSAVARSLKVNTTKSIGMIITTSEAPFFAEIVLAVEEYCYRQGYSLFLCNTQNNPEKIQNHLDMLIKKRVDGVLVMCTEYTENSLTLFNGTNIPMVIMDWGRHDEKSDRILDNSFEGGYLATKHLIDNGHKEIGVIAGNLEKTTARDRFNGFLEAMKEANLPVHQEWITEGDFEPEDGYECMNNLFRLEKLPTAIFCFNDVMALGAISAITERGLSVPNDISIIGYDNIHSSRFYAPPLTTIHQSKSRLGTQALNLLLERIQKEEKVSEPQILEFHPELVQRKSVLNLNQ
>NP_874026 306_PurR_3 PurR
MATIKDVAKLAGVSTTTVSHVINKTRFVAEETSKTVWNAVQKLNYSPSAVARSLKINTTKSIGMIITTSEAPYFAEIVLAVEEHCYQQGYSLFLCNTQNEPEKIQNHLDMLIKKRVDGILVMCSEYTRNSLELFNATNIPMVVMDWGKAHEKNDRIIDNSFNGAYLATRHLIDNGHKDIGVISGYLTKTICSERLEGFIKAMKEANLPIREEWILEGDFEPESGFEQMNNLLRLDKLPTAIFCFSDTIALGVLSALSEKGIAVPQDISIIGYDNTHSSRFFSPPLTTIHQSKSRLGVKALNLLLERIKLGHKEYQPHTIEFHPELVLRHSVRNLNKSEE
>WP_005622756 5333_PurR_999 PurR
MATIKDVAKLAGVSTTTVSHVINKTRFVAEDTSKAVWDAVQQLNYSPSAVARSLKVNTTKSIGMIITTSEAPYFAEIVLAVEDYCYQQGYSLFLCNTQNEPEKIQNHLDMLIKKRVDGVLVMCSEYTRDSLELFNGTNIPMVVMDWGKTDEKSDVILDNSFEGGYLATRHLIENGHTEIGVIAGQLTKTTAKERYDGFVKAMQEANLPIRQEWVLEGDFEPEGGFEQMNNLLRLDKLPTAVFCFSDTIALGAISALSEKGLTVPHDMSIIGYDNIHSSRFYSPPLTTIHQSKSRLGVKALNLLLERIKADKSQYQPQTIEFHPELVLRRSVRNLNK
>WP_005604446 5321_PurR_999 PurR
MATIKDVAKLAGVSTTTVSHVINKTRFVAEDTSKAVWDAIQQLNYSPSAVARSLKVNTTKSIGMIITTSEAPYFAEIVLAVEEHCYQQGYSLFLCNIQNEPEKIQNHLDMLIKKRVDGVLVMCSEYTRDSLELFNGTNIPMVVMDWGKADDHSDRILDNSFEGGYLATQHLIENGHKDIGVIAGHLSKTLSKERYEGFLKAMHEANLPVRQEWIYEGDFEPESGFEQMNNLLRLEKLPTAIFCFSDTIALGAISALSEKGLSVPSDMSIIGYDNIHSSRFYSPPLTTIHQSKSRLGVKALNILLERIKIDKTQYQPQTIEFHPELVLRRSVRNLNK
>EGV04899	Haemophilus_pittmaniae_hk_85	purR	HTH-type transcriptional repressor PurR
MATIKDVAKMAGVSTTTVSHVINKTRFVAEETQEAVMQAIKALNYSPSAVARSLKVNTTKSIGMIVTTSESPYFAEIIHAVEEHCYRQGYSLFLCNTQNSPEKIKNHLEMLVKKRVDGLLVMCSEYTQYSLDLLSDYSAVPMVVMDWGPNTQSDLIEDNSFAGGYLATRHLIDNGHRAIGIIAGELDKTTAQTRYEGFVSAMQEAGLSINPNWVMEGFFEPEDGYECMNKILKQAELPTAVFCCNDVMALGAISAITEKGLRVPEDISIIGYDNIHSSRFYAPPLTTIHQSKSRLGAQAVNLLLERITNKEGEKTPHHIVLHPELVQRKSVKRLEA
>EGT82751	Haemophilus_haemolyticus_m21639	purR	HTH-type transcriptional repressor purR
MATIKDVAKMAGVSTTTVSHVINKTRFVAKDTEEAVLLAIKQLNYSPSAVARSLKVNTTKSIGMIVTTSEAPYFAEIIHSVEEHCYRQGYSLFLCNTQNEPEKVKNHLEMLAKKRVDGLLVMCSEYTQDSLDLLSSFSSIPMVVMDWGPNTNTDVIDDHSFDGGYLATKHLIECGHKKIGIICGELNKTTAKTRYKGFLKAMADANLEVHEPWIFEGAFEPEDGYECMNRLLAQEELPTALFCCNDVMALGAISALTEKGLRVPDDMSIIGYDDIHASRFYAPPLTTIHQSKLRLGRQAVNILLERISQKDQGVQQYSRIDIGPELIIRKSIKSIL
>EIG25959	Haemophilus_paraphrohaemolyticus_hk411	purR	HTH-type transcriptional repressor PurR
MATIKDVAKYAGVSTTTVSHVINKTRFVAEDTTKAVWDAVQALNYSPSAVARSLKVNTTKSIGMIITTSEAPFFAEIVLAVEEYCYRQGYSLFLCNTQNNPEKIQNHLDMLIKKRVDGILVMCSEYTEKSLALFNGTNVPMVVMDWGTHDGKSDRILDNSFEGGYLATQHLIENGHKKIGVIAGNLEKTTARTRFEGFLKAMNDAGLPIEDKWVVEGDFEPEDGYECMNNLFRLEELPTAIFCFNDVMALGAISAITERGLSVPNDISIIGYDNIHNSRFYAPPLTTVHQSKSRLGTKALDLLLERIKKEETAALPQTLEFHPELVKRHSVKNINK
