# Supplementary material for: ASPEN, a methodology for reconstructing protein evolution with improved accuracy using ensemble models
Source: eLife. 2019 Oct 17;8:e47676. doi: 10.7554/eLife.47676 (PMC6797483; doi:10.7554/eLife.47676)
Supplement: Supplementary file 1. [file elife-47676-supp1.zip › LacI_sequences_by_orthoset/rbsR-A1.fasta]

>WP_008815697 5201_RbsR-A_999 RbsR-A
MTTMKDVARLAGVSTSTVSHVINNNRFVSDSVRDKVLSAVKELNYAPSALARSLKLNQTRTIGMLVTTSNNPFFAEVVRGVERSCYERGYSLILCNTEGDVSRMNQSLETLLQKRVDGLLMMCTESYRPAREMLSRYPSLPTVMMDWAVFDGPNDVIQDNSFFGGQIATRHLLERGYTKIACIAGPKDKTPAWERLEGFRHEMQMAGIPIPDEYVIFSDFEFSGGVNAMNQLLALPEPPHAVFTGNDAMAVGVYQALYRAGLKVGEDVAVIGYDDIEMSQYLSPPLTTIHQPKDELGELAVDTLLHRLMNLSLEPQTLVLTPELMVRDSVGQI
>EFE21187 5183_RbsR-A_999 RbsR-A
MKDVARLAGVSTSTVSHVINNNRFVSESVRQRVQAAVQQLNYAPSALARSLKMNQTHTIGMLVTTSNNPFFAEVVRGVERSCYERGYSLILCNTEGDPARMSQSMETLLQKRVDGLLMMCTENFRPPQEMIARYPAMPTVMMDWALFDGPNDVIQDNSFLGGQIATRHLIERGYTRIACLAGPKDKTPSRQRLEGFLHEMAQAGLPVPESYILFGDFEFAGGVQAMRQLLALAQPPHALFTGNDAMAVGVYQVLFEAGLRVGEDIAVVGYDDIELARYMAPPLTTIHQPKDELGELAVDTLVYRLRHPTMEPQTLVLTPQLVARGSVGICQC
>YP_002935237 1890_RbsR-A_2 RbsR-A
MATMKDVARLAGVSTSTVSHVINNNRFVSDSVRQRVLEAVQQLNYAPSALARSLKMNQTHTLGMLVTTSNNPFFAEVVRGVERSCYERGYSLILCNTEGDPARMSQSMETLLQKRVDGLLMMCTENFRPAQEMIARYPALPTVMMDWALFDGQNDIIQDNSFLGGQIATRHLIERGYTRIACLAGPKDKSPSRQRLEGFLHEMKQAALPVPPEYILFGDFEFAGGVQAMKQLLALPTPPHALFTGNDAMAVGVYQVLFEAGLRVGDDVAVVGYDDIELARYMSPPLTTIHQPKDELGELAVDTLVHRLQHPSREPQTLVLTPQLIERGSVAIHHG
>YP_003297553 5172_RbsR-A_999 RbsR-A
MATMKDVARLAGVSTSTVSHVINNNRFVSDSVRQRVLEAVQQLNYAPSALARSLKMNQTHTLGMLVTTSNNPFFAEVVRGVERSCYERGYSLILCNTEGDPARMSQSMETLLQKRVDGLLMMCTENFRPAQEMIARYPALPTVMMDWALFDGQNDIIQDNSFLGGQIATRHLIERGYTRIACLAGPKDKSPSRQRLEGFLYEMKQAALPVPPEYILFGDFEFAGGVQAMKQLLALPTPPHALFTGNDAMAVGVYQVLFEAGLRVGDDVAVVGYDDIELARYMSPPLTTIHQPKDELGELAVDTLVHRLKHPTREPQTLVLTPQLIERGSVAVHHG
>YP_001440049 30_RbsR-A_1 RbsR-A
MKDVARLAGVSTSTVSHVINKDRFVSEAIRLRVEEAIRTLNYAPSALARSLKLNQTRTIGMLITASSNPFFSELVRGVERSCFERGYSLVLCNTDGDEQRMNRNLETLLQKRVDGLLLLCTETHQPSPAIMKRYPAIPTVMMDWSPFDGGSDVIQDNSLLGGDIATRYLIDKGYTRIACVTGPLDKTPARLRLEGYRTAMQRAGLPVAEGYEVIGDFEFAGGLRAMQSLLTLPEPPQAVFMGNDAMAVGAYQALYQAGLRIPQDIALVGYDDIELASYMTPPLTTIHQPKDELGELAIDVLIHRMAQPELQQQRLQLTPELMVRGSA
>YP_003212564 5158_RbsR-A_999 RbsR-A
MATMKDVARLAGVSTSTVSHVINKDRFVSEAIRLRVEDAIRTLNYAPSALARSLKLNQTRTIGMLITASSNPFFSELVRGVERSCFERGYSLVLCNTDGDEQRMNRNLETLLQKRVDGLLLLCTETHQPSPAIMKRYPAIPTVMMDWSPFDGDSDVIQDNSLLGGDIATRYLIDKGYTRIACVTGPLDKTPARLRLEGYRAAMRRAGLRVAEDYEVIGDFEFAGGLRATQSLLALPEPPQAVFMGNDAMAVGAYQALYQAGLRIPQDIALVGYDDIELASYMTPPLTTIHQPKDELGELAIDVLIHRMAQPELQQQRLQLTPVLMVRGSA
>YP_003943913 5197_RbsR-A_999 RbsR-A
MATMKDVAREAGVSTSTVSHVINKDRFVSEAITDKVQAAIKSLNYAPSALARSLKLNQTRTIGMLITASTNPFYSELVRGVERSCFERGYSLVLCNTEGDEQRMNRNLETLMQKRVDGLLLLCTETHQPSQEIMQRYPSIPTVMMDWAPFDGDSDLIQDNSLLGGDMATQYLIDQGYTRIACIAGPLDKTPARLRLEGYQAAMQRCALPIAQGYIITSDFEFGGGFTAMQTLLALPEPPHAVFVGNDAMAVGAYQALYQAGLRIPQDMAVIGYDDIELARYMTPPLTTIHQPKDELGELAIDVLIHRMAQPGQKQQRVQLTPELVVRGSA
>YP_002241266 1881_RbsR-A_1 RbsR-A
MATMKDVARVAGVSTSTVSHVINKDRFVSEAITAKVDAAIKSLNYAPSALARSLKLNQTRTIGMLITASTNPFYSELVRGVERSCFERGYSLVLCNTEGDEQRMNRNLETLMQKRVDGLLLLCTETHQPSPEIMQRYPSVPTVMMDWAPFDGDSDLIQDNSLLGGDMATQYLIDQGHSRIACIAGPLDKTPARLRLEGYHAAMARCGLPVADGYVVTSDFEFGGGFSAMQQLLALPQRPQAVFVGNDAMAVGAYQALYQAGLHIPQDMALVGYDDIELARYMTPPLTTIHQPKDELGELAIDVLIHRMADPQQKQQRVQLTPELVVRGSA
>YP_003441964 5177_RbsR-A_999 RbsR-A
MKDVARVAGVSTSTVSHVINKDRFVSEAITAKVDAAIKSLNYAPSALARSLKLNQTRTIGMLITASTNPFYSELVRGVERSCFERGYSLVLCNTEGDEQRMNRNLETLMQKRVDGLLLLCTETHQPSPEIMQRYPSVPTVMMDWAPFDGDSDLIQDNSLLGGDMATQYLIDQGHSRIACIAGPLDKTPARLRLEGYHAAMARCGLPVADGYVVTSDFEFGGGFSAMQELLALPQRPQAVFVGNDAMAVGAYQALYQAGLHIPQDMALVGYDDIELARYMTPPLTTIHQPKDELGELAIDVLIHRMADPQQKQQRVQLTPELVVRGSA
>WP_004187944 5166_RbsR-A_999 RbsR-A
MKDVARIAGVSTSTVSHVINKDRFVSEAITAKVDAAIKSLNYAPSALARSLKLNQTRTIGMLITASTNPFYSELVRGVERSCFERGYSLVLCNTEGDEQRMNRNLETLMQKRVDGLLLLCTETHQPSPEIMQRYPSVPTVMMDWAPFDGDSDLIQDNSLLGGDMATQYLIDQGHSRIACIAGPLDKTPARLRLEGYHAAMARCGLPVAEGYVVTSDFEFGGGFSAMQQLLALPQRPQAVFVGNDAMAVGAYQALYQAGLQIPQDMALVGYDDIELARYMTPPLTTIHQPKDELGELAIDVLIHRMADPQQKQQRVQLTPELVVRGSA
>YP_001178815 28_RbsR-A_1 RbsR-A
MKDVARMAGVSTSTVSHVINSDRFVSDAIKAKVEAAVKDLNYAPSALARSLKLNQTHTIGMLITASTNPFYSELVRGVERSCFERGYSLVLCNTEGDEQRMNRNLETLMQKRVDGLLLLCTETHQPSKEIMQRYPSVPTVMMDWAPFDGTSDLIQDNSLLGGDMATQHLIDKGYRRIACITGPLDKTPARLRLEGYLTAMERAGLSVPEGYRITGDFEFNGGFEAMQKLLAQEQRPQAVFIGNDAMAFGAYQALYQAGLSVPHDMAIIGYDDIELARYMTPPLTTIHQPKDELGELAIDVLIHRMAQPTLQQQRLQLTPVLMERGSVSSGGDL
>WP_006177538 5164_RbsR-A_999 RbsR-A
MKDVARMAGVSTSTVSHVINNDRFVSEAIREKVEAAVKDLNYAPSALARSLKLNQTRTIGMLITASTNPFYSELVRGVERSCFERGYSLVLCNTEGDEQRMNRNLETLMQKRVDGLLLLCTETHQPSKEIIQRYPSIPTVMMDWAPFDGTSDLIQDNSLLGGDMATQHLINKGYTRIACITGPLDKTPARLRLEGYLAAMERAGLAIPDGYRITGDFEFNGGFEAMQTLLAQAERPQAVFIGNDAMAFGAYQALYQAGLRVPDDMAIVGYDDIELARYMTPPLTTIHQPKDELGELAIDVLIHRMAQPTLQQQRLQLTPVLMERGSV
>YP_003615599 5184_RbsR-A_999 RbsR-A
MATMKDVARLAGVSTSTVSHVINNDRFVSEAIREKVEAAVKDLNYAPSALARSLKLNQTRTIGMLITASTNPFYSELVRGVERSCFERGYSLVLCNTEGDEQRMNRNLETLMQKRVDGLLLLCTETHQPSKEIIQRYPSIPTVMMDWAPFDGTSDLIQDNSLLGGDMATQYLIDKGHTRIACITGPLDKTPARLRLEGYLSAMARAGLAVPEGYRITGDFEFQGGFEAMQTLLAQTPRPQAVFIGNDAMAFGAYKALYQAGLRIPDDMAVIGYDDIELASYMTPPLTTIHQPKDELGELAIDVLIHRMAQPTLQQQRLQLTPVLMERGSV
>WP_002460460 1959_RbsR-A_1 RbsR-A
MKDVARLAGVSTSTVSHVINKDRFVSEAITAKVEMAIKELNYAPSALARSLKLNQTRTIGMLITASTNPFYSELVRGVERSCFERGYSLVLCNTEGDEQRMNRNLETLMQKRVDGLLLLCTETHQPSREIMQRYPTVPTVMMDWAPFDGDSDLIQDNSLLGGDLATQHLIDRGYTRIACITGPLDKTPARLRLEGYRTAMKRAGLEIPVGYEVTGDFEFNGGFEAMQALLSHSQRPQAVFTGNDAMAVGVYQALYQSGLRIPQDIAVIGYDDIELASFMTPPLTTIHQPKDELGELAIDVLIHRMAQPTLQQQRLQLTPVLMARGSA
>YP_002389238 1936_RbsR-A_1 RbsR-A
MATMKDVARLAGVSTSTVSHVINKDRFVSEAITAKVEAAIKELNYAPSALARSLKLNQTHTIGMLITASTNPFYSELVRGVERSCFERGYSLVLCNTEGDEQRMNRNLETLMQKRVDGLLLLCTETHQPSREIMQRYPTVPTVMMDWAPFDGDSDLIQDNSLLGGDLATQYLIDKGHTRIACITGPLDKTPARLRLEGYRAAMKRAGLSIPDGYEVTGDFEFNGGFDAMRQLLSHPLRPQAVFTGNDAMAVGVYQALYQAELQVPQDIAVIGYDDIELASFMTPPLTTIHQPKDELGELAIDVLIHRITQPTLQQQRLQLTPILMERGSA
>YP_002385079 1908_RbsR-A_1 RbsR-A
MATMKDVARLAGVSTSTVSHVINKDRFVSEAITAKVEAAIKELNYAPSALARSLKLNQTRTIGMLITASTNPFYSELVRGVERSCFERGYSLVLCNTEGDEQRMNRNLETLMQKRVDGLLLLCTETHQPSREIMQRYPTVPTVMMDWAPFDGDSDLIQDNSLLGGDLATQHLIDNGFTRIACITGPLDKTPARLRLEGYRTAMQRAGLTIPAGYEITGNFEFGGGFEAMQTLLMHKERPQAVFAGNDAMAVGAYQALYQAGLQIPRDIAVVGYDDIELARYMTPPLTTIHQPKDELGELAIDVLIHRMAKPEMQQQRLQLTPVLMARGSVRAFR
>YP_001451708 26_RbsR-A_1 RbsR-A
MKDVARLAGVSTSTVSHVINKDRFVSEAITGKVEAAIKELNYAPSALARSLKLNQTRTIGMLITASTNPFYSELVRGVERSCFERGYSLVLCNTEGDEQRMNRNLETLMQKRVDGLLLLCTETHQPSREIMQRYPSIPTVMMDWSPFDDEGDCDLIQDNSLLGGDLATQYLIDKGFTRIACITGPLDKTPARLRLEGYREAMKRAGLEIPEGYEITGDFEFGGGFETMQMLLSHKQRPQAVFAGNDAMAVGAYQALYQVGLRIPQDMAVIGYDDIELARYMTPPLTTIHQPKDELGELAIDVLIHRMAQPTLQQQRLQLTPVLMARGAV
>WP_006687782 1870_RbsR-A_1 RbsR-A
MKDVARLAGVSTSTVSHVINKDRFVSEFVTDKVEAAIKELNYAPSALARSLKLNQTRTIGMLITASTNPFYSELVRGVERSCFERGYSLVLCNTEGDEQRMNRNLETLMQKRVDGLLLLCTETHQPSREIMQRYPSIPTVMMDWSPFDGESDLIQDNSLLGGDLATQHLIEKGFTRIACITGPLDKTPARLRLEGYRAAMKRAGLPVPEGYEITGDFEFGGGFEAMQTLLSHKQRPQAVFTGNDAMAVGAYQALYQAGLRIPQDMAVVGYDDIELARYMTPPLTTIHQPKDELGELAIDVLIHRMAQPALQQQRLQLTPVLMARGSV
>EEH95604 1844_RbsR-A_1 RbsR-A
MATMKDVARLAGVSTSTVSHVINKDRFVSESVTDKVEAAIKALNYAPSALARSLKLNQTRTIGMLITASTNPFYSELVRGVERSCFERGYSLVLCNTEGDEQRMNRNLETLMQKRVDGLLLLCTETHQPSREIMQRYPSIPTVMMDWSPFDGESDLIQDNSLLGGDLATQHLIEKGFTRIACITGPLDKTPARLRLEGYRAAMKRAGLPVPEGYEITGDFEFGGGFEAMQTLLSHKQRPQAVFTGNDAMAVGAYQALYQSGLRIPQDMAVVGYDDIELARYMTPPLTTIHQPKDELGELAIDVLIHRMAQPALQQQRLQLTPVLMERGSV
>YP_003367422 5176_RbsR-A_999 RbsR-A
MATMKDVARLAGVSTSTVSHVINKDRFVSEAITEKVDAAIKALNYAPSALARSLKLNQTRTIGMLITASTNPFYSELVRGVERSCFERGYSLVLCNTEGDEQRMNRNLETLMQKRVDGLLLLCTETHQPSREIMQRYPSIPTVMMDWSPFDGEGDSDLIQDNSLLGGDLATQYLIDKGFTRIACITGPLDKTPARLRVEGYRAAMKRAGLVIPAGYEIMGDFEFGGGFDAMHRLLAHPQRPHAVFTGNDAMAVGAYQALYQAGLRIPQDMAVIGYDDIELARYMTPPLTTIHQPKDELGELAIDVLIHRMAQPDLQQQRLQLTPVLMARGSV
>YP_001572699 24_RbsR-A_1 RbsR-A
MKDVARLAGVSTSTVSHVINKDRFVSEAITEKVEAAIKSLNYAPSALARSLKLNQTRTIGMLITASTNPFYSELVRGVERSCFERGYSLVLCNTEGDEQRMNRNLETLMQKRVDGLLLLCTETHQPSREIMQRYPSIPTVMMDWSPFDGEGDSDLIQDNSLLGGDLATQHLIDKGFTRIACITGPLDKTPARLRLEGYRAAMKRARLAIPKGYEITGDFEFGGGFDAMQALLTHPQRPQAVFTGNDAMAVGAYQALYQAGLRIPQDMAVIGYDDIELARYMTPPLTTIHQPKDELGELAIDVLIHRMAQPALQQQRLQLTPVLTVRGSV
>YP_002639480 1951_RbsR-A_1 RbsR-A
MKDVARLAGVSTSTVSHVINKDRFVSETITEKVEAAIKSLNYAPSALARSLKLNQTRTIGMLITASTNPFYSELVRGVERSCFERGYSLVLCNTEGDEQRMNRNLETLMQKRVDGLLLLCTETHQPSREIMERYPSIPTVMMDWSPFDGEGGSDLIQDNSLLGGDLATQHLIDKGFTRIACITGPLDKTPACLRLEGYRAAMKRAGLAIPQGYEITGDFEFGGGFDAMQALLAHQQRPQAVFTGNDAMAVGAYQALYQAGLRIPQDMAVIGYDDIELARYMTPPLTTIHQPKDELGELAIDVLIHRMAQPALQQQRLQLTPVLTVRGSV
>EDY26319 1957_RbsR-A_1 RbsR-A
MATMKDVARLAGVSTSTVSHVINKDRFVSETITEKVEAAIKSLNYAPSALARSLKLNQTRTIGMLITASTNPFYSELVRGVERSCFERGYSLVLCNTEGDEQRMNRNLETLMQKRVDGLLLLCTETHQPSREIMERYPSIPTVMMDWSPFDGEGDSDLIQDNSLLGGDLATQYLIDKGFTRIACITGPLDKTPARLRLEGYRAAMKRAELAIPQGYEITGDFEFGGGFDAMQALLAHQQRPQAVFTGNDAMAVGAYQALYQAGLRIPQDMAVIGYDDIELARYMTPPLTTIHQPKDELGELAIDVLIHRMAQPALQQQRLQLTPVLTVRGSV
>WP_039320122 1948_RbsR-A_2 RbsR-A
MKDVARLAGVSTSTVSHVINNNRFVSDTIREKVMKAVEDLNYAPSALARSLKINQTRTIGMLLTASNNPFYAEVVRGVERCCYERGYSLILCNTEGDRDRMSHSLETLLQKRVDGVLLMCTESHRPLPEMMSRYPSIPMVMMDWAPFEGVMDVIKDNSLLGGEIATNYLISRGYKKIACIAGPKDKTTAYNRLEGYRQAMQLAGLFIPADYEVFGDFEFEAGYRAMQQLLALEDKPEAVFTSNDAMAVGVYHALYQAGLSIPQDMAVIGYDDIELARYMSPPLTTVHQPKDELGELAIDTLLYRLEHPNTEPNVLVLTPELMVRESVR
>YP_003019783 5153_RbsR-A_999 RbsR-A
MKDVARLAGVSTSTVSHVINNNRFVSDTIREKVMKAVEDLNYAPSALARSLKINQTRTIGMLLTASNNPFYAEVVRGVERCCYERGYSLILCNTEGDRDRMSHSLETLLQKRVDGVLLMCTESHRPLPEMMSRYPSIPMVMMDWAPFEGVMDVIKDNSLLGGEIATNYLISRGYKKIACIAGPKDKTTAYNRLEGYRQAMQLAGLSVPADYEIFGDFEFEAGYRAMQQLLALEDKPEAVFTSNDAMAVGVYHALYQAGLSIPQDMAVVGYDDIELARYMSPPLTTVHQPKDELGELAIDTLLYRLEHPNTEPNVLVLTPELMVRQSVR
>YP_003261820 5165_RbsR-A_999 RbsR-A
MATMKDVARLAGVSTSTVSHVINNNRFVSDTIREKVTKAVEDLNYAPSALARSLKINQTRTIGMLLTASSNPFYAEVVRGVERCCYERGYSLILCNTEGDRDRMSHSLETLLQKRVDGVLLMCTESHRPLPEMMSRYPSVPMVMMDWAPFEGVIDVIKDNSLLGGEIATNHLISRGYKKIACIAGPKDKTTAYNRLEGYRQAMQLAGLSIPTDYEIFGDFEFETGYRAMQQLLALEDKPEAVFTSNDAMAVGVYHALYQAGLSIPQDMAVIGYDDIELARYMSPPLTTVHQPKDELGELAVDTLLHRLEHPNTEPSVLVLTPELMVRQSVR
>YP_048147 37_RbsR-A_2 RbsR-A
MATMKDVARLAGVSTSTVSHVINNNRFVSDAIREKIMKAVDDLNYAPSALARSLKINQTRTIGMLLTASSNPFYAEVVRGVERCCYERGYSLILCNTEGDRDRMSHSLETLLQKRVDGVLLMCTESHRPLPEMMSRYPSIPMVMMDWAPFEGAIDVIKDNSLLGGEIATNYLISRGYKKIACIAGPKDKTTAYNRLEGYRQAMQLAGLSVPTDYEIFGDFEFETGYRAMQQLLALEDKPEAVFTSNDAMAVGVYHALYQAGLSIPQDMAVIGYDDIELARYMSPPLTTVHQPKDELGELAVDTLLYRLEHPNTEPNVLVLTPELMVRQSVQ
>YP_002989548 5151_RbsR-A_999 RbsR-A
MATMKDVARLARVSTSTVSHVINDNRYVSDAIRDRVMKAVDQLNYAPSALARSLKINQTRTIGMLLTASSNPFYAEVVRGVERCCYERGYSLILCNTEGDHHRMSRSLETLLQKRVDGLLLMCTESRMPSPDIIRRYPSIPVVMMDWAPFDGNSDVIKDNSLQGGEAATHYLISQGYRKIACIAGPQDKTTAHNRLEGYRKAMHQAGLVIPEGYEVTGDFEFETGFRAMESLLALPERPHAVFACNDAMAVGAYHALYQAGLSVPHDMAVIGYDDIELARYLSPPLTTVHQPKDELGELAIDTLLHRLEHPGAEPALLVLTPELVIRDSVGQGPSIGV
>YP_003880791 5192_RbsR-A_999 RbsR-A
MATMKDVARLAGVSTSTVSHVINNNRYVSDAIRDRVMKAVEELNYAPSALARSLKINQTRTIGMLLTASSNPFYAEVVRGVERCCYERGYSLILCNTEGDHHRLSRSLETLLQKRVDGLLLMCTESHMPSPDIIRRYPSIPVVMMDWAPFEGSSDVIKDNSLQGGEMATHYLISQGYRNIACIAGPQDKTTAHNRLEGYRKAMYQAGLPILPGYEVVGDFEFETGFRAMQQLLALPERPDAVFTSNDAMAVGVYRALHDAGLSIPDDMAVVGYDDIELARYLSPPLTTIHQPKDELGELAIDTLLHRLEHPDTEHNVLVLTPELIVRDSVGKRS
>YP_003006445 5152_RbsR-A_999 RbsR-A
MKDVARLAGVSTSTVSHVINDNRYVSDAIRSRVMQAVEQLNYAPSALARSLKINQTRTIGMLLTASSNPFYAEVVRGVERCCYERGYSLILCNTEGDHHRLSRSLETLLQKRVDGLLLMCTESHMPSPDIIRRYPSIPVVMMDWAPFEGSSDIIKDNSLQGGEMATRYLISQGYRKIACIAGPQDKTTAHNRLEGYRKAMHQSGLSILPGYEVIGDFEFEAGFLAMQQLLALPERPEAVFTSNDAMAVGVYRALYEAGLSIPEDMAVVGYDDIELARYLSLELARYLSPPLTTIHQPKGELGELAIDTLLHRLEHPDAEHNILVLTPELIVRNSVGKLPRS
>YP_003335671 5175_RbsR-A_999 RbsR-A
MKDVARLAGVSTSTVSHVINDNRYVSDAIRDRVMKAVEQLNYAPSALARSLKINQTRTIGMLLTASSNPFYAEVVRGVERCCYERGYSLILCNTEGDHHRLSRSLETLLQKRVDGLLLMCTESHLPSPDIIRRYPSIPVVMMDWSPFEGSSDIIKDNSLQGGEMATHYLISQGYRKIACIAGPQDKTTAHNRLEGYRKAMHQSGLSIPAGFEVIGDFEFEAGFRAMQQLLALPERPDAVFTSNDAMAVGVYRALYEAGLSIPDDMAVVGYDDIELARYLSPPLTTIHQPKGELGELAIDTLLHRLEHPDAEHNVLVLTPELIVRSSVGKIHA
>YP_002647056 5157_RbsR-A_999 RbsR-A
MKDVARLAGVSTSTVSYVINNNRFVSPAVREKVTSAVRQLNYAPSALARSLKLNQTRTIGMLLTASSNPFYAEVVRGVERSCYERGYSLVLCNTEGDEDRMNRSLETLMQKRVDGLLIMCTESHLPSADILSRYPGVPAVMMDWAPFEWSKDIIQDNALLGGNVATRHLISRGYSRIACITGPLDKTPARMRLKGYQQAMANAGLTIPAGYIMSSDFEFQGGFNAMNELLALRPAPQAVFACNDAMAVGVYHALYQAGMSIPQDMAVVGYDDIELARYLTPPLSTIHQPKDELGELAINALLHRLADPMAETQLLVLTPELIERASVDEI
>YP_003529381 5180_RbsR-A_999 RbsR-A
MATMKDVARLAGVSTSTVSYVINNNRFVSPAVREKVTLAVRQLNYAPSALARSLKLNQTRTIGMLLTASSNPFYSEVVRGVERSCYERGYSLVLCNTEGDEERMNHSLETLMQKRVDGLLIMCTESHLPSTDILSRYPGVPAVMMDWAPFKCSKDIIQDNALLGGKMATRYLISRGYTRIACITGPLDKTPARMRLKGYQQAMEHAGLSIPADYMVSSDFEFQGGFNAMNELLALRPAPQAVFACNDAMAVGVYHALYQAGMSIPQEMAVVGYDDIELARYMTPPLTTVHQPKDELGELAIDALLHRLADPMAETQLLVLTPELIERASVGEI
>YP_001905980 1928_RbsR-A_2 RbsR-A
MKDVARLAGVSTSTVSYVINNNRFVSPAVRERVTSAVRQLNYAPSALARSLKLNQTRTIGMLLTASSNPFYSEVVRGVERSCYERGYSLVLCNTEGDEARMNHSLETLMQKRVDGLLIMCTESHLPSADILSRYPGVPAVMMDWAPFEWGKDIIQDNALLGGKMATHHLISRGYTRIACITGPLDKTPSRMRLEGYRQAMEHAGLPIPADYIISSDFEFQGGFNAMNELLALRSPPQAVFTCNDAMAVGVYHALYQAGMAIPQDVAVVGYDDIELARYMTPPLSTVHQPKDELGELAIDALLHRLADPMAETQLLVLTPELIERASVGMI
>YP_003739411 5185_RbsR-A_999 RbsR-A
MATMKDVARLAGVSTSTVSHVINNNRFVSDAVREKVTTAISQLNYAPSALARSLKLNQTRTIGMLLTASSNPFYSEVVRGVERSCYERGYSLVLCNTDGDENRMNRSLETLLQKRVDGLLIMCTESHIPSVEILTRYPSIPSVMMDWSPFDGGSDIIQDNSLLGGEMATRHLISRGYTRIACIAGPQDKTPARLRLEGFHQAMEQAGLPVLPGYIVAGDLEFEGGYNAMNQLLALNPLPQAVFTSNDAMAVGVYHALYQAGLSVPQDIAVIGYDDIELARYMTPPLTTIHQPKDELGELAIDTLLHRLAEPGGSQQLLVLTPELVERGSVGER
>YP_004117801 5200_RbsR-A_999 RbsR-A
MKDVARLAGVSTSTVSHVINNNRFVSEQVREKVEQAIRTLNYAPSALARSLKINQTRTIGMLLTASNNPFYSEVVRGVENSCYERGYSLILCNTEGDEERMNRSLETLLQKRVDGLLIMCTETHLPSADILNRYPSIPMVMMDWAPFEGRGDIIQDNALLGGEMATQHLIDRGYRRIACIAGPLDKTPARLRLDGFQKAMANSGLPVLPGYVVDGDFEFQGGFNAMNQLLTLDPLPEAVFTSNDAMAVGVYHALFQAGLRVPQDIAVMGYDNIELSRYLTPPLSTVHQPKDELGELAIDTLIHRMSDPDASQQTLVLTPELVERGSV
>BAN97685 5208_RbsR-A_999 RbsR-A
MATMKDVARLAGVSTATVSHVINNNRFVSEHVRDRVEQAIRELNYAPSALARSLKIKQTRTIGMLLTASSTPFYSEVVRGVENSCYERGYSLILCNTEGAEERMNRSLETLMQKRVDGLLMMCTETHLPSADILNRYPSVPMVMMDWAPFEGRGDIIQDNALLGGELATQYLIDRGYTRIACIAGPLDKTPARLRLDGFHQAMAASGLAVPPGYVVDGDFEFQGGFHAMNQLLALDPPPQAVFTSNDAMAVGVYHALYQAGLRVPQDMAVMGYDNIELARYLTPPLSTIHQPKDELGELAIGTLIHRMSDPDASQQTLVLTPELVERGSV
>YP_003518297 5179_RbsR-A_999 RbsR-A
MRSLLYRGVRKSTTFYSSRVKRLATMKDVARLAGVSTSTVSHVINKNRFVSDGVREKIEQAIRELNYAPSALARSLKLNQTNTIGMLLTASSNPFYAEVVRGVEDSCYERGYSLILCNTAGDEARMNRSLETLLQKRVDGLLIMCTESHLPSAEILNRYPSIPTVMMDWAPFEGHGDIIQDNALLGGELATQHLIDSGYSRIACISGPLDKTPARMRLEGYYQAMQKSGLHVPPEYVVSGDFEFSGGYNAMFELLALETPPHAVFTSNDAMAVGVYHALHQAGLQIPQDMAVMGYDDIELARYMSPPLSTIHQPKDELGELAIDTLIHRLSNPDVSQQTLVLTPELVPRGSV
>EFM18651 5191_RbsR-A_999 RbsR-A
MIFCSSRAKHLSTMKDVARLAGVSTSTVSHVINNNRFVSDGVREKVEQAIRHLNYAPSALARSLKINQTHTIGMLLTTSSNPFYAEVVRGVEESCYQRGYSLILCNTAGDEERMNRSLETLMQKRVDGLLMMCTESHLPSADILNRYPSIPTVMMDWAPFEGRGDIIQDNALLGGELATQHLIDCGYTRIACIAGPQDKTPARMRLEGYRNAMTKSGLEILPGYVVNGDFEFQGGYNGMVELLALETPPEAVFTSNDAMAVGVYHALYQAGMRIPQQMAVMGYDDIELARYLTPPLSTIHQPKDALGELAIDTLIHRLSDPDASQQTLVLTPELVVRGSV
>YP_003932826 5196_RbsR-A_999 RbsR-A
MNFCSSRVKRLSTMKDVARLAGVSTSTVSHVINNNRFVSEGVREKVEQAIRHLNYAPSALARSLKINQTHTIGMLLTTSSNPFYAEVVRGVEESCYQRGYSLILCNTAGDEERMNRSLETLMQKRVDGLLIMCTESHLPSADILNRYPSIPAVMMDWAPFEGRGDIIQDNALLGGELATQHLIDSGYTRIACIAGPQDKTPARMRLEGYRNAMTKSGLEILPGYIVNGDFEFQGGYNGMVELLALETLPEAVFTSNDAMAVGVYHALYQAGMQVPQQMAVMGYDDIELARYLTPPLSTIHQPKDALGELAIDTLIHRLSDPDASQQTLVLTPELVVRGSV
>YP_004215109 5205_RbsR-A_999 RbsR-A
MATMKDVARLAGVSTSTVSHVINKNRFVSESIAEKVNAAVEQLNYAPSALARSLKLNQTRTLGMLLTASSNPFYSEVVRGVERSCYERGYSLILCNTDNDAERMNRSLETLLQKRVDGLLIMCTENHRPSKDVISRYPSLPIVMMDWSPFDGAIDIIQDNALLGGEMATEFLIRQGYHRIACITGPLDKTTAQERLSGYRQAMEKAGLKILPGYEVCSDFEFEGGLAAMQQLLALPEPPHAVFASNDAMAVGVYQALYQRGLRVPDDVAVMGYDDIQLAQYMMPPLTTIHQPKDSLGELAVDALLHRLQDPASEPQILVLTPELVVRQSVGSFISK
>WP_004956851 5181_RbsR-A_999 RbsR-A
MATMKDVARLAGVSTSTVSHVINNNRFVSDSVRSKVMAAVERLNYAPSALARSLKINQTRTIGMLVTASNNPFYAEVVRGVERSCYERGYSLILCNTEEDAARMNRSMETLLQKRVDGLLLMCTENHRPSQDALSRYPSLPIVMMDWAPFEGANDIIQDNSLLGGEMATDHLIARGYCHIACIAGPQDKTTARHRLEGYRRAMQRAGLAILPGYEVHCDFEFEGGVCAMQQLLALETPPHAVFAGNDAVAVGVYQALFQAGLRVPQDMAVMGYDDIELAKYLAPPLSTIHQPKDSLGELAIDALINRLQNPERDAQVLVLTPELVERASVGRR
>YP_001481116 36_RbsR-A_2 RbsR-A
MATMKDVARLAGVSTSTVSHVINDNRFVSDSVRAKVMAAVEQLNYAPSALARSLKLNQTRTIGMLVTSSNNPFYAEVVRGVERSCYERGYSLILCNTEEDAARMNRNMETLLQKRVDGLLLMCTENHRPSQDALSRYPSLPIVMMDWAPFEGANDIIQDNSLLGGEMATDHLIARGYRKIACIAGPQDKTTARHRLEGYRRAMQRAGLAVLPGYEVHCDFEFEGGVDAMKQLLALAEPPHAVFAGNDAVAVGAYQALYQAGLSVPQDMAVMGYDDIELAKYLAPPLSTIHQPKDSLGELAIDTLINRLQNPDREAQVLVLTPELVERASVGYR
>WP_004950431 5174_RbsR-A_999 RbsR-A
MATMKDVARLAGVSTSTVSHVINNNRFVSDSVRDKVMAAVEQLNYAPSALARSLKLNQTRTIGMLVTSSNNPFYAEVVRGVERSCYERGYSLILCNTEEDAARMNRSMETLLQKRVDGLLLMCTENHRPSQDALSRYPSLPIVMMDWAPFEGANDIIQDNSLLGGEMATDHLIARGYRNIACIAGPQDKTTARHRLEGYRRAMQRAGLAILPGYEVHCDFEFEGGVAAMKQLLALAEPPHAVFAGNDAVAVGAYQALYQAGLSVPQDMAVMGYDDIELAKYLAPPLSTIHQPKDSLGELAIDALINRLQNPEREAQVLVLTPELVERASVGHR
>WP_038251067 1921_RbsR-A_2 RbsR-A
MKDVARLAGVSTSTVSHVINKDRFVSDAVREKVIAAIKQLNYAPSALARSLKLNQTRTIGMLVTASSNPFYAEVVRGVERSCYERGYSLILCNTEGDIDRMNRSMETLLQKRVDGLLLMCTENHRPSQDVLRCYPFLPIVMMDWAPFEGVNDTIQDNSLLGGEMATDFLIAKGYKRIACIAGPQDKTPARERLEGYRQAMKRAGLPILSGYEIASDFEFAGGLAAMKQLLALPQPPEAVFTSNDAMAVGVYQALYQVGLSIPQDMAVIGYDDIEIARYMTPPLTTIHQPKDELGELAIDTLIHRLNNLHEEPQILTLTPELVDRGSVSQRETNG
>WP_032907976 31_RbsR-A_2 RbsR-A
MKDVARLAGVSTSTVSHVINKNRFVSDPIRDKVLAVIKQLNYAPSALARSLKLNQTRTIGMLVTASSNPFYAEVVRGVERSCYERGYSLILCNTEGDIDRMSRSIETLMQKRVDGLLLMCTENHRPSQDILRCYPSLPIIMMDWAPFEGVNDVIQDNSLLGGEMATSYLIARGYTRIACIAGPQDKTPAKERLEGYRQAMDRAGLPIPSGYEVASDFEFGGGLVAMKQLLALPEPPEAVFTSNDAMAVGVYQALHQAGLSIPQDMAVIGYDDIELAQYMTPPLTTIHQPKDSLGELAIDTLIHRLNNPEAEPQVLILTPELIERGSVVSC
>WP_032896676 34_RbsR-A_2 RbsR-A
MKDVARLAGVSTSTVSHVINKNRFVSDPIRDKVQSAIAQLNYAPSALARSLKLKQTRTIGMLVTASSNPFYAEVVRGVERSCYERGYSLILCNTEGDIDRMSRSIETLMQKRVDGLLLMCTESHRPSQDILRCYPSLPIIMMDWAPFEGVNDVIQDNSLFGGEMATSYLIARGYTRIACIAGPQDKTPAKERLEGYRQAMARAGLPVLVGYEVASDFEFGGGLAAMKQLLALPEPPDAVFTSNDAMAVGVYQALHQAGLSIPQDMAVIGYDDIEIAQYMTPPLTTIHQPKDDLGELAIDTLIHRLNNPEAEPQVLVLTPELIERGSVAIR
>WP_032814820 35_RbsR-A_2 RbsR-A
MKDVARLAGVSTSTVSHVINKNRFVSDPIRDKVLSAIKQLNYAPSALARSLKLKQTRTIGMLVTASSNPFYAEVVRGVERSCYERGYSLILCNTEGDIDRMSRSIETLMQKRVDGLLLMCTESHRPSQDILRCYPSLPIIMMDWAPFEGVNDVIQDNSLFGGEMATSYLIARGYTRIACIAGPQDKTPAKERLEGYRQAMNRAGLPVLAGYEVASDFEFGGGLVAMKQLLALPEPPDAVFTSNDAMAVGVYQALHQAGLSIPQDMAVIGYDDIEIAQYMTPPLTTIHQPKDDLGELAIDTLIHRLNNPEAEPQVLILTPELIERGSVAIR
>WP_032910601 33_RbsR-A_2 RbsR-A
MKDVARLAGVSTSTVSHVINKNRFVSDPIRDKVQAAIKQLNYAPSALARSLKLNQTRTIGMLVTASSNPFYAEVVRGVERSCYERGYSLILCNTEGDIDRMSRSIETLMQKRVDGLLLMCTESHRPSQDILRCYPSLPIIMMDWAPFEGVNDVIQDNSLLGGEMATSYLIARGYTRIACIAGPQDKTPAKERLEGFRQAMDRAGLPVLPGYEVASDFEFSGGLVAMKQLLALAEPPEAVFTSNDAMAVGVYQALHQAGLSIPQDMAVIGYDDIEIAQYMTPPLTTIHQPKDSLGELAIDTLIHRLNNPEAEPQVLTLTPELVERGSVTTH
>WP_005161218 5213_RbsR-A_999 RbsR-A
MATMKDVARLAGVSTSTVSHVINKNRFVSDPIRDKVLAAIKQLNYAPSALARSLKLNETRTIGMLVTASSNPFYAEVVRGVERSCYERGYSLILCNTEGDIDRMSRSIETLMQKRVDGLLLMCTESHRPSQDILRCYPSLPIIMMDWAPFEGVNDVIQDNSLLGGEMATSYLIARGYTRIACIAGPQDKTPAKERLQGFRQAMDRAGLPVLPDYEVASDFEFGGGLVAMKQLLALPHPPEAVFTSNDAMAVGVYQALHQAGLSIPQDMAVIGYDDIEIAQYMTPPLTTIHQPKDSLGELAIDTLIHRLNNPEAEPQVLILTPELIERGSVAIR
>YP_003038895 5154_RbsR-A_999 RbsR-A
MATIKDVARFAGVSTSTVSHVINNNRYVSDGVKKKVNDAINQLNYAPSALARSLKVKQTKTIGMLVTTSNNPFYAEIVRGVERSCYERGYSLILCNTEGDIKRMDHSMETLLQKRVDGLLIMCAENQCTSCDVLRRYPPLPMVMMDWSPFDIVGDIIQDNSLLGGEMATNHLISCGFKKIACIAGPQDKTPARHRLEGYRKAMAKVGYAIPDGYEIYSDFEFAGGFESMQKLLQHPEPPEAVFAGNDAMAVGAYQALYQAGLSVPNDISIIGYDDIDLAPYMIPPLTTIHQPKDELGKLAIDTLLYRMGNPESDPKLLVLTPTLIERNSVFRS
>NP_927436 38_RbsR-A_3 RbsR-A
MATMKDVARFAGVSTSTVSHVINNNRYVSDGVKKKVNDAIEQLNYAPSALARSLKIKQTKTIGMLVTTSNNPFYAEIVRGVERSCYERGYSLILCNTEGDTKRMDYSMETLLQKRVDGVLIMCTENQHNSCDVLRRYPPLPVVMMDWSPFDIVGDVIQDNSLLGGEMATNHLISCGFKKIACIAGPQDKTPANHRLKGYRKAMANAGLTIPDGYEIYSDFEFAGGFKSMQELLQHPEPPEAVFAGNDAMAVGAYQALYQAGLSVPDDISIIGYDDIDLAPYMIPPLTTIHQPKDELGKLAVDTLLYRMDNPESDPKLLVLTPTLIERSSVSRS
>WP_036845241 40_RbsR-A_3 RbsR-A
MKDVARFAGVSTSTVSHVINNNRYVSDGVKKKVNDAIEQLNYAPSALARSLKIKQTKTIGMLVTTSNNPFYAEIVRGVERSCYERGYSLILCNTEGDTKRMDYSMETLLQKRVDGVLIMCTENQHNSCDVLRRYPPLPMVMMDWSPFDIVSDVIQDNSLLGGEMATNYLISCGFKKIACIAGPQDKTPASHRLEGYKKAMADAGLVIPEGYEIYSDFEFAGGFESMQKLLQNPELPEAVFAGNDAMAVGAYQALYRAGLSVPDDISIIGYDDIDLAPYMIPPLTTIHQPKDELGKLAVDTLLCRMDNPESDPKLLVLTPTLIERNSVSRS
>YP_003465997 5178_RbsR-A_999 RbsR-A
MKDVARLAGVSTSTVSYVINDNRYVSERVKKKVNAAIDELNYAPSALARSLKIKKTKTIGMLVTTSNNPFYAEIVRGVERNCYERGYSLILCNTEGDVTRLIRSMETLLQKRVDGLLIMCSENAILPNDFLLRYPLIPMVTMDWSPFYVSSDVIKDNSLLGGELATSYLISRGFRKIACIAGPQDKTPARQRLAGYRKAMKDAQLEIPEGYEIHSDFEFAGGLSSMEQLLQLSKPPEAVFAGNDAMAIGAYQALHRAGFSVPDDISVIGYDDISMAPYMTPPLTTIHQPKDELGKLAIDTLLYRMGNPESEPKQLILKPKLIERNSVARR
>YP_003710398 5186_RbsR-A_999 RbsR-A
MKDVARLAGVSTSTVSHVINNNRYVSEKIKKRVNAAIEELNYTPSALARSLKIKQTKTIGMLVTSSDNSFYSEVVRGVEQSCYERGYSLILHTEGNLTRMLRCMETLLQKRVDGLLIMCSEQQLISKDFFLRYPLAPIVTMDWSPFDVSSDVIKDNSLLGGELATNYLISRGFRKIACIAGPQDKMPAQQRLFGYRKAMRDAGLEISEGYEIYSNFEFSGGFLSMKQLLQLPEPPEAVFASNDAMAIGVYQALYQSGLSVPKDISVIGYDDIAIAPYLTPPLTTIHQSKGELGKLAIDTLLYRMDNPESEPKELILTPALVERSSVARR
>YP_002149872 1900_RbsR-A_3 RbsR-A
MATMKDVARLAGVSTSTVSHVINNNRYVSEGIRAKVNHAIATLNYAPSALARSLKMNCTRTIGMLVTASNNPFYAEVVRGVERSCYEQGYSLILCNTEGDYERMDTSLETLLQKRVDGLLLMCTEARAPSSEVLNRYPRLPMVMMDWSPFEYSSDIIQDNSLLGGELATNYLIEKGFTDIACIAGPQDKLPAKHRLQGYYNAMQQAGLPIRKELVLTSDFEFAGGFSAMQTLLSLPIQPQAVFTCNDAMAVGAYQAIYQKGLRVPDDISIVGYDDIDLASYMIPPLTTIHQPKDELGKLAVSQLLRRMEDIEAQANLLVLTPKLIERGSVIAHRK
>WP_006816096 1907_RbsR-A_3 RbsR-A
MKDVARLAGVSTSTVSHVINQNRYVSESITSRVKSAIEQLNYAPSALARSLKMNRTNTIGMLLTTSNNPFFAEVVRGVERSCYELGYSLILCNTEGDLQRMDHSLETLLQKRVDGLLIMCTEVQGPSKNVFSRYPSVPTVMMDWSPFELDGDVIQDNSFLGGEIATRYLIDAGFSRIACIAGPQDKSPARARYQGFIQAMQHASLDVHDEYVIFSDFEFAGGFESMNKLLELPNPPEAIFAGNDAMAVGAYQAIFQKGMKVPEDISIIGYDDIDLSSYMIPPLTTVHQPKDELGQQAVNKLIHRMDNPDAEPSVLVLTPKLIERQSVKKR
>EKT63233 1956_RbsR-A_3 RbsR-A
MKDVARLAGVSTSTVSHVINQNRYVSESVTSRVKSAIEQLNYAPSALARSLKMNRTNTIGMLLTASNNPFYAEVVRGVERSCYELGYSLILCNTEGDLKRMDHSLETLLQKRVDGLLIMCTEVQGPSKTVFSRYPSVPTVMMDWSPFESAGDIIQDNSFLGGEIATRYLIDAGFTRIACIAGPQDKSPAQARYQGFLHAMKAASLNIYDEYIIFSDFEFSGGFDSMNKLLALPNPPDAIFAGNDAMAVGAYQAIYQKGMKVPDDISIIGYDDIALSSYMIPPLTTVHQPKDELGQQAVNQLIYRMDNPDAEPSVLVLTPKLVERQSVRKR
>WP_004906349 1952_RbsR-A_3 RbsR-A
MKDVARLAGVSTSTVSHVINQNRYVSESITTRVKNAIEELNYAPSALARSLKMNRTNTIGMLLTTSNNPFYAEVVRGVERSCYERGYSLILCNTEGDLQRMNHSLETLLQKRVDGLLIMCTEVQGPSKNVLARYPAVPTVMMDWSPFESDGDIIQDNSFLGGEIATRYLIESGFTRIACIAGPQDKSPARARHQGFIQAMTDGGINIYDDYIIFSDFEFAGGFESMNKLLSLPVPPEAIFAGNDAMAVGAYQAIYQKGLKVPDDISIIGYDDIDLSPYMIPPLTTIHQPKDKLGQQAVDQLIYRMDNPEAKASVLVLTPELIERQSVKKY
>WP_004923948 1958_RbsR-A_3 RbsR-A
MKDVARLAGVSTSTVSHVINQNRYVSESVTLRVKNAIEQLNYAPSALARSLKMNRTNTIGMLLTTSNNPFYAEVVRGVERSCYERGYSLILCNTEGDLQRMNHSLETLLQKRVDGLLMMCTEVQGPSKEVLSRYPALPTVMMDWSPFESDGDIIQDNSFLGGEIAARYLIDAGFTQIACIAGPQDKSPARARFQGFMQAMKQASLNIPDEYIIFSDFEFAGGFNSMNKLLALANPPKAIFAGNDAMAVGAYQAIFRKGLKVPDDISIIGYDDIDLSPYMIPPLTTIHQPKDELGKLAVDQLIFRMDNPEADANVLVLTPKLVERQSVKRN
>AHM76510	Yersinia_enterocolitica_lc20	rbsR	Ribose operon repressor
MATMKDVARLAGVSTSTVSHVINKNRFVSDPIRDKVLAAIKQLNYAPSALARSLKLNETRTIGMLVTASSNPFYAEVVRGVERSCYERGYSLILCNTEGDIDRMSRSIETLMQKRVDGLLLMCTESHRPSQDILRCYPSLPIIMMDWAPFEGVNDVIQDNSLLGGEMATSYLIARGYTRIACIAGPQDKTPAKERLEGFRQAMDRAGLPVPPDYEVASDFEFSGGLAAMKQLLMLPQPPEAVFTSNDAMAVGVYQALHQAGLSIPQDMAVIGYDDIEIAQYMTPPLTTIHQPKDDLGELAIDTLIHRLNNPEAEPQVLILTPELVERGSVAVR
>EYD81343	Escherichia_coli_1_176_05_s3_c2	rbsR	ribose operon repressor
MKDVARLAGVSTSTVSHVINKDRFVSEAITAKVEAAIKELNYAPSALARSLKLNQTRTIGMLITASTNPFYSELVRGVERSCFERGYSLVLCNTEGDEQRMNRNLETLMQKRVDGLLLLCTETHQPSREIMQRYPTIPTVMMDWAPFDGDSDLIQDNSLLGGDLATQYLIDKGYTRIACITGPLDKTPARLRLEGYRAAMKRAGLDVPDGYEVTGDFEFNGGFDAMQQLLSHPLRPQAVFTGNDAMAVGVYQALYQAGLYVPQDIAVIGYDDIELASFMTPPLTTIHQPKDELGELAIDVLIHRIAQPNLQQQRLQLTPILMERGSA
>AIN64713	Providencia_stuartii_gca_000754345_1	rbsR	ribose operon repressor
MATMKDVARLAGVSTSTVSHVINQNRYVSESVTLRVKNAIEQLNYAPSALARSLKMNRTNTIGMLLTTSNNPFYAEVVRGVERSCYERGYSLILCNTEGDLQRMNHSLETLLQKRVDGLLMMCTEVQGPSKEVLSRYPAVPTVMMDWSPFESDGDIIQDNSFLGGEIAARYLIDAGFTQIACIAGPQDKSPARARFQGFMQAMKQASLNIPDEYIIFSDFEFAGGFNSMNKLLALANPPKAIFAGNDAMAVGAYQAIFRKGLKVPDDISIIGYDDIDLSPYMIPPLTTIHQPKDELGKLAVDQLIFRMDNPEADANVLVLTPKLVERQSVKRN
>EST59849	Proteus_hauseri_zmd44	rbsR	transcriptional repressor RbsR
MKDVARLAGVSTSTVSHVINNNRYVSEGIRKKVNDAIETLNYAPSALARSLKMNCTHTIGMLVTASSNPFYAEVVRGVERSCYEKGYSLILCNTEGDYERMDSSLETLLQKRVDGLLLMSTEARAPSHEVLNRYPRLPMVMMDWSPFEYGGDIIQDNSLLGGEIATNYLIKKGFTEIACIAGPQDKLPAKHRLQGYYNAMQKAGLAIREEFVLTSDFEFAGGFSAMQKLLSLSVLPQAVFTCNDAMAVGAYQAIYQKGLRVPDDISIMGYDDIDLASYMIPPLSTIHQPKDELGKLAVSQLLHRMENIDADDNVLVLTPKLIERGSVIDFIK
>EJI92642	Enterobacter_radicincitans_dsm_16656	rbsR	ribose operon repressor
MATMKDVARVAGVSTSTVSHVINKDRFVSDAVREKVEAAIKTLNYAPSALARSLKINQTRTIGMLITASTNPFYSELVRGVERSCFERGYSLVLCNTEGDEQRMNSNLETLMQKRVDGLLLLCTETHQPSQEIMQRYPSIPTVMMDWAPFNGDSDLIQDNSLLGGDMATQYLINKGFTRIACITGPLDKTPARLRLEGYREAMTRAGLTIREGDEIESDFEFGGGFDAMQALLAMNERPQAVFIGNDAMAVGAYQALYQAGLKIPQDMAIVGYDDIELARYMTPPLTTIHQPKDELGELAIDVLIHRIAEPGLQQQRLQLTPILIERGSA
>CDG14667	Serratia_marcescens_subsp_marcescens_db11	rbsR	ribose operon repressor
MATMKDVARLAGVSTSTVSHVVNNNRFVSDSVRDKVMAAVEQLNYAPSALARSLKLNQTRTIGMLVTASNNPFYAEVVRGVERSCYERGYSLILCNTEEDAARMNRSMETLLQKRVDGLLLMCTENHRPSQDALSRYPSLPIVMMDWAPFEGANDIIQDNSLLGGEMATDHLIARGYRKIACIAGPEDKTTARHRLEGYRNAMRRAGLPVSPGYEVHCDFEFEGGVNAMRQLLALDEPPHAVFAGNDAVAVGVYQALYQAGLSVPQDMAVMGYDDIELARYLAPPLSTIHQPKDSLGELAIDALINRLQNPERAPQVLVLTPELVERASVGRR
>AGS58764	Proteus_mirabilis_bb2000	rbsR	transcriptional repressor RbsR
MATMKDVARLAGVSTSTVSHVINNNRYVSEGIRAKVNHAIATLNYAPSALARSLKMNCTRTIGMLVTASNNPFYAEVVRGVERSCYEQGYSLILCNTEGDYERMDTSLETLLQKRVDGLLLMCTEARAPSSEVLNRYPRLPMVMMDWSPFEYSSDIIQDNSLLGGELATNYLIEKGFTDIACIAGPQDKLPAKHRLQGYYNAMQQAGLPIRKELVLTSDFEFAGGFSAMQTLLSLPIQPQAVFTCNDAMAVGAYQAIYQKGLRVPDDISIVGYDDIDLASYMIPPLTTIHQPKDELGKLAVSQLLRRMEDIEAQANLLVLTPKLIERGSVLTSSTP
>KFB99925	Trabulsiella_guamensis_atcc_49490	rbsR	ribose operon repressor
MATMKDVARVAGVSTSTVSHVINKDRFVSEAITAKVEAAIKNLNYAPSALARSLKLNQTRTIGMLITASTNPFYSELVRGVERSCFERGYSLVLCNTEGDEQRMNSNLETLMQKRVDGLLLLCTETHQPSQEIMHRYPSVPIVMMDWAPFDGDCDLIQDNSLFGGELATQYLIDTGHTRIACISGPLDKTPARLRLEGYRAAMRRAGFEITEGYEITSDFEFGGGFEAMNALLALPVPPDAVFAGNDAMAVGAYQALYQAGLRIPQDMAVIGYDDIELARYMTPPLTTVHQPKDELGELAIDVLIHRMAQPGQKQQRVQLTPELVVRGSV
>EHT98811	Pantoea_stewartii_subsp_stewartii_dc283	rbsR	DNA-binding transcriptional repressor of ribose metabolism
MATMKDVARLAGVSTSTVSHVINKNRFVSDGVREKIEQAIRDLNYAPSALARSLKLNQTHTIGMLLTASSNPFYAEVVRGVEDSCYERGYSLILCNTAGDEDRMNRSLETLLQKRVDGLLIMCTESHLPSAEILNRYPSIPMVMMDWAPFEGRGDIIQDNALLGGELATQHLIDSGYSRIACISGPLDKTPARMRLEGFHQAMQKNGLEVPPDYVVSGDFEFAGGYNAMFELLALDTPPHAVFTSNDAMAVGVYHALHQAGLQIPQDMAVMGYDDVELARYMSPPLSTIHQPKDELGELAIDTLIYRLSNPDVSQQTLVLTPELVPRGSV
>CCN32275	Klebsiella_pneumoniae_subsp_pneumoniae_ecl8	rbsR	ribose operon repressor
MATMKDVARIAGVSTSTVSHVINKDRFVSEAITAKVDAAIKSLNYAPSALARSLKLNQTRTIGMLITASTNPFYSELVRGVERSCFERGYSLVLCNTEGDEQRMNRNLETLMQKRVDGLLLLCTETHQPSPEIMQRYPSVPTVMMDWAPFDGDSDLIQDNSLLGGDMATQYLIDLGHLRIACIAGPLDKTPARLRLEGYHAAMARCGLPVAEGYVVTSDFEFGGGFSAMQQLLALPQRPQAVFVGNDAMAVGAYQALYQAGLQIPQDMALVGYDDIELARYMTPPLTTIHQPKDELGELAIDVLIHRMADPQQKQQRVQLTPELVVRGSA
>GAL50694	Citrobacter_farmeri_gtc_1319	rbsR	transcriptional repressor RbsR
MATMKDVARLAGVSTSTVSHVINKDRFVSEAITEKVDAAIKSLNYAPSALARSLKLNQTRTIGMLITASTNPFYSELVRGVERSCFERGYSLVLCNTEGDEQRMNRNLETLMQKRVDGLLLLCTETHQPSREIMQRYPSIPTVMMDWSPFDGEGDSDLIQDNSLLGGDLATQHLIDKGFTRIACITGPLDKTPARLRLEGYRAAMKRAGLDIPDGYEITGDFEFGGGFEAMQTLLSHQPRPHAVFAGNDAMAVGAYQALYQAGLRIPQDMAVIGYDDIELARYMTPPLTTIHQPKDELGELAIDVLIHRMAQPALQQQRLQLTPVLMVRGSV
>AFJ48979	Shimwellia_blattae_dsm_4481_nbrc_105725_gca_000262305_1	rbsR	regulator for rbs operon
MATMKDVARLAGVSTSTVSHVINKDRFVSEAVRLKVEHAVAALNYVPSALARSLKLNETRTIGMLLTASNNPFYSEVVRGVERSCFERGYSLILCNTEGDAQRMNRNLETLLQKRVDGLLLLCTETQPPSPEIIRRYSSVPIVMMDWSPLDIGCDIIQDNSLLGGEIATQYLIDKGYRRIACIAGPLDKTPSIERLEGFRNVMQRNGYPVPEEYIIVGDYEFSGGFSAMNSLLALPRPPHAVFVGNDAMAVGAYHALYQAGLSIPEDMAIVGYDDIDLARFMTPPLTTIHQPKDELGELAVDVLIHRLTTPELPFQCLQLTPELVERGSA
>KDX10057	Escherichia_coli_2_156_04_s1_c2	rbsR	ribose operon repressor
MKDVAREAGVSTSTVSHVINKDRFVSEAITAKVDAAIKNLNYAPSALARSLKLNQTRTIGMLITASTNPFYSELVRGVERSCFERGYSLVLCNTEGDEQRMNRNLETLMQKRVDGLLLLCTETHQPSPEIMQRYPSVPTVMMDWAPFDGDSDLIQDNSLLGGDMATQYLIDKGYTRVACIAGPLDKTPSRLRLEGYHAAMARAGLPVMEGYVITSDFEFGGGFSAMQKLLALPERPQAVFVGNDAMAVGAYQSLYQAGLRIPQDMALVGYDDIELARYMTPPLTTIHQPKDELGELAIDVLIHRMADPGQKQQRVQLTPELVVRGSV
>KFC76946	Buttiauxella_agrestis_atcc_33320	rbsR	ribose operon repressor
MATMKDVAKMAGVSTSTVSHVINNDRFVSDAVRAKVDAAIKTLNYAPSALARSLKLNQTHTIGMLITASSNPFYSELVRGVERSCFERGYSLVLCNTEGDEQRMNRNLETLLQKRVDGLLLLCTETHLPSPAIMSRYPSIPTVMMDWSPFEGESDVIQDNSLLGGDTATQHLIDNGYTRIACITGPQDKTPARLRLEGYRNAMNRAGLTIHEGYEIIGDFEFQGGFTAMNSLLALEQPPHAVFTGNDAMAVGAYQALYQAGLKVPQDMAVVGYDDIELARYMTPPLTTIHQPKDELGELAVDVLIHRMAQPTLEQQRLFLTPELVERGSV
>CDH05866	Xenorhabdus_bovienii_str_oregonense	rbsR	transcriptional repressor for ribose metabolism (GalR/LacI family)
MATMKDVARLAGVSTSTVSYVINDNRYVSERVKKKVNAAIDELNYAPSALARSLKIKKTKTIGMLVTTSNNPFYAEIVRGVERNCYERGYSLILCNTEGDVTRLIRSMETLLQKRVDGLLIMCSENAILPNDFLLRYPLVPMVTMDWSPFYVSSDVIKDNSLLGGELATSYLISRGFRKIACIAGPQDKTPARQRLAGYRKAMKDAQLEIPEGYEIHSDFEFAGGLSSMEQLLQLSKPPEAVFAGNDAMAIGAYQALHRAGLSVPDDISVIGYDDISMAPYMTPPLTTIHQPKDELGKLAIDTLLYRMGNPESEPKQLILRPKLIERNSVARR
>GAL59563	Escherichia_vulneris_nbrc_102420	rbsR	ribose operon repressor
MATMKDVARLAGVSTSTVSHVINNDRFVSDAIREKVEEAIKSLNYAPSALARSLKLKQTRTIGMLITASSNPFFSELVRGVERSCFERGYSLVLCNTEGDEERMNRNLETLMQKRVDGLLVLCTETHQLSREIIQRYPSIPTVMMDWAPFEGDIDIIQDNSLLGGDMATQYLIDKGFTRIACITGPLDKTPARLRLEGYRAAMARAGLTVREGDEIIGDFEFGGGVAAMQALLAQQERPQAVFIGNDAMAVGAYQALYQAGLKVPDDMAIIGYDDIELARYMTPPLTTVHQPKDELGELAIDVLTHRIADPTLSQQRLQLTPVLMTRGSA
>AIK11940	Pectobacterium_atrosepticum_gca_000740965_1	rbsR	ribose operon repressor
MATMKDVARLAGVSTSTVSHVINNNRFVSDAIREKIMKAVDDLNYAPSALARSLKINQTRTIGMLLTASSNPFYAEVVRGVERCCYERGYSLILCNTEGDRDRMSHSLETLLQKRVDGVLLMCTESHRPLPEMMSRYPSIPMVMMDWAPFEGAIDVIKDNSLLGGEIATNYLISRGYKKIACIAGQKIACIAGPKDKTTAYNRLEGYRQAMQLAGLSVPTDYEIFGDFEFETGYRAMQQLLALEDKPEAVFTSNDAMAVGVYHALYQAGLSIPQDMAVIGYDDIELARYMSPPLTTVHQPKDELGELAVDTLLYRLEHPNTEPNVLVLTPELMVRQSVQ
>CDL84737	Xenorhabdus_szentirmaii_dsm_16338	rbsR	transcriptional repressor for ribose metabolism (GalR/LacI family)
MATMKDVARLAGVSTSTVSHVINNNRYVSENVKKRVNTAIDELNYAPSALARSLKIKQTKTIGMLVTTSDNSFYSEVVRGVERSCYERGYSLILCNTEGNITRMARSMETLLQKRVDGLLIMCSETPRPSGDVLRRYPLIPMVIMDWAPFDSNNDIIKDNSLKGGEIATRYLIDKGFRKIACITGPQDKTSARQRLAGYRKAMHNAGVDIPAGYEIYSDFEFAGGLSSMKQLLQLPVPPEAVFAGNDAMAIGAYQALYQMGLSVPADISIIGYDDIAIAPYLLPPLTTIHQPKDELGKLAIDTLLYRMDNPESEPKELVLTPKLVERGSVANR
>CAQ91486	Escherichia_fergusonii_atcc_35469	rbsR	DNA-binding transcriptional repressor of ribose metabolism
MATMKDVARLAGVSTSTVSHVINKDRFVSEAITAKVEAAIKELNYAPSALARSLKLNQTRTIGMLITASTNPFYSELVRGVERSCFERGYSLVLCNTEGDEQRMNRNLETLMQKRVDGLLLLCTETHQPSREIMQRYPTVPTVMMDWAPFDGDSDLIQDNSLLGGDLATQHLIDNGFTRIACITGPLDKTPARLRLEGYRTAMQRAGLTIPAGYEITGNFEFGGGFEAMQTLLMHKERPQAVFAGNDAMAVGAYQALYQAGLQIPRDIAVVGYDDIELARYMTPPLTTIHQPKDELGELAIDVLIHRMAKPEMQQQRLQLTPVLMARGSV
