# Supplementary material for: ASPEN, a methodology for reconstructing protein evolution with improved accuracy using ensemble models
Source: eLife. 2019 Oct 17;8:e47676. doi: 10.7554/eLife.47676 (PMC6797483; doi:10.7554/eLife.47676)
Supplement: Supplementary file 1. [file elife-47676-supp1.zip › LacI_sequences_by_orthoset/rbsR-A2.fasta]

>WP_005599104 5193_RbsR-A_999 RbsR-A
MATMKDIARIAGVSTSTVSHVINNSRFVSDEIRQRIEKVVAELNYTPSLVARSLKVKETNTIGMLVTTSSNPFFAEVVRHVERYCERHNYHLILVNTDGNSDNLAQHLDRLLRKQVDGLLLMCSEPQDLDESMMTNIQLPMVVIDWWQQALKADNVHENSELGGYLATKALIDAGYSEIAVITGEQSKSHTLNRLHGYKRAILEANLQIRPEWIVEGHFDYQAGLECASRLLTANSRPQAIFAMSDSIAIGVYQAAWQAGLRIPQDIAVIGYDNIELSQYLAPPLSTIHQPKARLAKNAVEQLIARIHQPDKAYQEIELTPELIVRRSF
>EFX92928 5204_RbsR-A_999 RbsR-A
MILCFICKITSGKILAKFKLNEGNFMATMKDIARIAGVSTSTVSHVINNSRFVSDEIRQRIEKVVAELNYTPSLVARSLKVKETNTIGMLVTTSSNPFFAEVVRHVERYCEQHNYHLILVNTDGNSTNLEQHLARLLRKQVDGLLLMCSEPQDLDEGVMANIQLPMVVIDWWQQALKADKVHENSELGGYLATKALIDAGYSEIAVITGEQSKSHTLNRLQGYKRAILEANLQIYPEWIAEGHFDYQAGLECASRLLALNARPQAIFAMSDSIAIGVYQAAWQAGLRIPQDIAVIGYDNIELAQYLAPPLSTIHQPKARLAKNAVEQLIARIHQPDKAYQEIELTPELVVRRSF
>YP_001652695 385_RbsR-A_7 RbsR-A
MATMKDIARIAGVSTSTVSHVINNSRFVSDEIRQRIEKVVAELNYTPSLVARSLKVKETNTIGMLVTTSSNPFFAEVVRHVERYCERHNYHLILVNTDGNSDNLAQHLDRLLRKQVDGLLLMCSEPQDLDESVMANIHLPMVVIDWWQQTLNADKVHENSELGGYLATKALIDAGYSEIAVITGEQSKSHTLNRLQGYKRAILEANLPIHPEWIVEGHFDYQAGLECASRLLTANSRPQAIFAMSDSIAIGVYQAAWQAGLRIPQDIAVIGYDNIELAQYLAPPLSTIHQPKARLAKNAVEHLIARIHQPDKAYQEIELTPELVVRRSF
>YP_001054357 388_RbsR-A_7 RbsR-A
MATMKDIARIAGVSTSTVSHVINNSRFVSDEIRQRIEKVVAELNYTPSLVARSLKVKETNTIGMLVTTSSNPFFAEVVRHVERYCERHNYHLILVNTDGNSDNLAQHLDRLLRKQVDGLLLMCSEPQDLDESVMANIQLPMVVIDWWQQTLKADNVHENSELGGYLATKALIDAGYREIAVITGEQSKSHTLNRLQGYKRAILEANLPIRLEWIVEGHFDYQAGLECASRLLALNSRPQAIFAMSDSIAIGVYQAAWQAGLRIPQDIAVIGYDNIELAQYLAPPLSTIHQPKARLAKNAVEQLIARIHQPDKAYQEIELTPELVVRRSF
>WP_005616065 5195_RbsR-A_999 RbsR-A
MATMKDIARIAGVSTSTVSHVINNSRFVSDEIRQRIEKVVAELNYTPSLVARSLKVKETNTIGMLVTTSSNPFFAEVVRHVERYCEQHNYHLILVNTDGNSTNLEQHLARLLRKQVDGLLLMCSEPQDLDESVMANIQLPMVVIDWWQQTLKADNVHENSELGGYLATKALIDAGYREIAVITGEQSKSHTLNRLQGYKRAILEANLPIRPEWIVEGHFDYQAGLEYASRLLALNSRPQAIFAMSDSIAIGVYQAAWQAGLRIPQDIAVIGYDNIELSQYLAPPLSTIHQPKARLAKNAVEQLIARIHQPDKAYQEIELTPELVVRRSF
>WP_005609059 5189_RbsR-A_999 RbsR-A
MATMKDIARIAGVSTSTVSHVINNSRFVSDEIRQRIEKVVAELNYTPSLVARSLKVKETNTIGMLVTTSSNPFFAEVVRHVERYCERHNYHLILVNTDGNSDNLAQHLDRLLRKQVDGLLLMCSEPQDLDESVMTNIQLPMVIIDWWQQALKADNVHENSELGGYLATKALIDAGYTEIAVITGEQSKSHTLNRLQGYKRAILEANLPIRPEWIVEGHFDYQAGLEYASRLLALNSRPQAIFAMSDSIAIGVYQAAWQAGLRIPQDIAVIGYDNIELAQYLSPPLSTIHQPKARLAKNAVEQLIARIHQPDKAYQEIELTPELVVRRSF
>WP_005613250 5194_RbsR-A_999 RbsR-A
MATMKDIARIAGVSTSTVSHVINNSRFVSDEIRQRIEKVVAELNYTPSLVARSLKVKETNTIGMLVTTSSNPFFAEVVRHVERYCERHNYHLILVNTDGNSTNLAQHLARLLRKQVDGLLLMCSEPQDLDESVMANIHLPMVVIDWWQQALKADNVHENSELGGYLATKALIDAGYTEIAVITGEQSKSHTLNRLQGYKRAILEANLPIRPEWIVEGHFDYQAGLEYASRLLALNSRPQAIFAMSDSIAIGVYQAAWQAGLRIPQDIAVIGYDNIELAQYLAPPLSTIHQPKARLAKNAVEQLIARIHQPDKAYQEIELTPELVVRRSF
>WP_039895468 1973_RbsR-A_7 RbsR-A
MKDIASIAGVSLSTVSHVVNNSRFVSEEITLRVKKVIEELNYRPSLVARSLKLKETNTIGMIVTTSNNPFFAEVVRHVERYCERHHYHLILVNTDGNSQNLQQHLERLLLKQVDGLLLMCAEPQNFDLSVITNLTLPMVVIDWWQQSIYADIIHENSELGGYLATKALIDAGYRDIAVITGELSKPLAVNRLEGYKRAFSENHLPIRPEWIIESHFHYDGGIEAMTKLLVLPSRPKAVFAMSDSIAIGAYQVIQRAGLRIPQDIAIIGYDNIELAQYLYPPLSTIHQPKARLAKAAVEKLILRIHQPQTEIETMKLTPELIIRESF
>WP_005713622 387_RbsR-A_7 RbsR-A
MATMKDIARIAGVSLSTVSHVVNNSRFVSEEITLKVKKVIEELNYRPSLVARSLKIKETNTIGMIVTTSNNPFFAEVVRHVERYCERHHYHLILVNTDGNSQNLQQHLERLLLKQVDGLLLMCAEPQNFDLSAITHLTLPMVVIDWWQQPLNADIIHENSELGGYLATKALIDAGYHDIAIITGELSKPLAQNRLAGYKRVLLENNLQIRPEWIIESHFHYDGGIEAMTKLLALPSRPKAVFAMSDSIAIGAYQMIQRAGLRIPQDIAIIGYDNIELAQYLYPPLSTIHQPKARLAKAAVEKLILRIQQPQTEIETIKLTPELIIRESF
>YP_002476126 1972_RbsR-A_7 RbsR-A
MATMKDIARIAGVSLSTVSHVVNNSRFVSEEITLKVKKVIEELNYRPSLVARSLKIKETNTIGMIVTTSNNPFFAEVVRHVERYCERHHYHLILVNTDGNSQNLQQHLERLLLKQVDGLLLMCAEPQNFDLSAITHLTLPMVVIDWWQQPLNADIIHENSELGGYLATKALIDAGYRDIAVITGELSKPLAVNRLEGYKRAFSENHLPIRPEWIIESHFHYDGGIEAMTKLLALPSRPKAVFAMSDSIAIGAYQMIQRAGLRIPQDIAIIGYDNIELAQYLYPPLSTIHQPKARLAKAAVEKLILRIQQPQTEIETIKLTPELIIRESF
>YP_087476 386_RbsR-A_7 RbsR-A
MATMKDIARLANVSTSTVSHVINNDRFVSEKIREKVMAVVKELNYQPSGLARSFKTKETKTIGMLVTASDNPFFAEVVHAVERYCCQQNYNLILSNTEGSPQHLQHNLQMLINKQVDGLLLMCSETHTQDNMPINLPIPAVIMDWWPSELTADKIFENSELGAYLATKHLIHHQHKRIAIVNGDLRKPIAQNRLIGYKKALTEANLPIDETLIFEGKFDFQTGFDALERLLKTDCPPSAIFACCDAIALGIYQAAWRHNLIIPRHLSVIGYDDTILSQYIAPPLSTIHQPKTELGKLAVQTLLERIKNPQKTYRTFVLDPVLVERESVATRKES
>YP_001343514 382_RbsR-A_6 RbsR-A
MATMKDIAKRAQVSTSTVSHVINNTRYVSDEIREKILAIVNELNYQPSALARSFKLKQTQTIGMLVTASNNPFFAEVVGAVERYCGRNNYNLILCNTDGDSERLHKSLQTLIQKQVDGLLLMCTETQLQQNETLQLSVPTVIMDWWPNLSADKIFEDSELGGYLATNMLIEQGHRRIGIITGNLQKPLALNRLNGYKKALRENGLTENPEWIVESQFDFDGGITGMEKLLAQPRRPTAVFACSDTIAIGVYQTAWKHGLRIPEDISVIGYDDITLARYLSPPLTTVHQPKAELGKIAVETLFERIKNPQKKHRTLLLKPHIVARHSVARPHATSA
>YP_001783449 383_RbsR-A_0 RbsR-A
MATMKDIARIAQVSTSTVSHVINNSRFVSEEIRQKVMAVVEQLNYTPSALARSLKVKETKTIGMLVTTSDNPFFAEVVASVERYCRQHHYHLILCNTNDDSICLQENLQNLIRKQVDGLLLMCTDSAFETSPLNLTVPTVIMDWWPTELSADKIFEDSEQGGYLATRTLIEHQHHDIAIITGNLKKPLARNRLKGYKQALQEYNIPIRDKWIIESHFNFEGGIKGMEQLLQLKQRPSAVFACSDTIAVGAYQAVWRHGLSVPEDISIIGYDNIHLAQYLSPPLSTVHQPKDEFAHLAVDTLLQRIKNPTESYRTLTLKPEIVLRQSICSCFLPKSA
>EEY11324 380_RbsR-A_6 RbsR-A
MATMKDIARLAQVSTSTVSHVINNSRFVSEEIRERVQRVVKELNYTPSALARSLKVNETKTIGMLVTATGNPFFAEVMAGVEQYCQQHQYNLIIATTNGDTERLQHHLQMLMQRKVDGLLLMCGDTRLNADESLNIPLPLVVLDWWFTELNADKIFENSISGGYLATKTLIEAGHSKIAIITGNLKKSLAKNRLEGYKKALAEANIPLNPNWVFESHFDFAGGVNGMNALLAQSEKPTAVFACSDTIALGAYQAIWQQGLRIPQDISIIGYDDIELAKYLSPPLSTISQPKAELGRLAVETLLKRIRFKSTDFQTIMLEPELVLRHSIQTINKNAE
>WP_005688661 1975_RbsR-A_6 RbsR-A
MATMKDIARLAQVSTSTVSHVINGSRFVSDEIREKVMRIVAELNYTPSAVARSLKVRETKTIGLLVTATNNPFFAEVMAGVEQYCQQHQYNLIIATTGGDAKRLQQNLQTLMHKQVDGLLLMCGDSRFQADIELTISLPLVVMDWWFTELNADKILENSALGGYLATKALIDAGHRKIGIITGNLKKSVAQNRLQGYKNALSEAKIALNPHWIVESHFDFEGGVLGIQSLLTQSSRPTAVFCCSDTIAVGAYQAIQQQGLRIPQDLSIMGYDDIELARYLSPPLSTICQPKAELGKLAVEALLQRIKNPNENYRTLVLEPTCILRGSISTPSNI
>WP_005669387 379_RbsR-A_6 RbsR-A
MATMKDIARLAQVSTSTVSHVINGSRFVSDEISEKVMRIVAELNYTPSAVARSLKVRETKTIGLLVTATNNPFFAEVMAGVEQYCQKNQYNLIIATTGGDAKRLQQNLQTLMHKQVDGLLLMCGDSRFQADIELAISLPLVVMDWWFTELNADKILENSVLGGYLATKALIDAGHRKIGIITGNLKKSVAQNRLQGYKNALSEAKIALNPHWIVESHFDFEGGVLGIQSLLTQSSRLTAVFCCSDTIAVGAYQAIQQQGLRIPQDLSIMGYDDIELARYLSPPLSTICQPKAELGKLAVETLLQRIKNPNENYRTLVLEPTCVLRESIYSFK
>WP_005651988 377_RbsR-A_6 RbsR-A
MATMKDIARLAQVSTSTVSHVINGSRFVSDEIREKVMRIVAELNYTPSAIARSLKVRETKTIGLLVTATNNPFFAEVMAGVEQYCQKNQYNLIIATTGGDAKRLQQNLQTLMHKQVDGLLLMCGDSRFQADIELAISLPLVVMDWWFTELNADKILENSALGGYLATKALIDAGHRKIGIITGNLKKSVAQNRLQGYKNALSEAKIALNPHWIVESHFDFEGGVLGIQSLLTQSSRPTAVFCCSDTIAVGAYQAIQQQGLHIPQDLSIMGYDDIELARYLSPPLSTICQPKAELGKLAVETLLQRIKNPNENYRTLVLEPTCVLRESIYSFK
>WP_005664516 374_RbsR-A_6 RbsR-A
MATMKDIARLAQVSTSTVSHVINGSRFVSDEIREKVMRIVAELNYTPSAVARSLKVRETKTIGLLVTATNNPFFAEVMAGVEQYCQKNQYNLIIATTGGDAKRLQQNLQTLMHKQVDGLLLMCGDSRFQADIELAISLPLVVMDWWFTELNADKILENSALGGYLATKALIDAGHRKIGIITGNLKKSVAQNRLQGYKNALSEAKIALNPHWIVESHFDFEGGVLGIQSLLTQSSRPTAVFCCSDTIAVGAYQAIQQQGLRIPQDLSIMGYDDIELARYLSPPLSTICQPKAELGKLAVETLLQRIKNPNENYRTLVLEPTCVLRESVYTFK
>WP_013746312 5214_RbsR-A_999 RbsR-A
MATMKDIARIAKVSTSTVSHVINNTRYVSDEIREKIMKVVNELNYTPSAVARSLKVKETKTLGMLVTATSNPFFAEVVSGVEQYCNQHHYNLIISSIDGNEQRLQQNIQTLIQKQVDGLLLMYSDTRHAMVEQLNLNLPIVVMDWWPTELNADKIYENSEFGAYLATKTLIEQGHKNIAIITGKLDKSLAHNRLLGYQKALQDAHLPINPDWIIESHFDFEGGVEGMKKLLQITPRPTAVFACSDTIAVGVYQVAWQQGLRIPQDISVIGYDNIMLAQYLTPPLTTIHQPKAELGKLAVETLLERIKSPDLEYKTTMLQPQLIWRASVAKI
>NP_245088 381_RbsR-A_6 RbsR-A
MATMKDIARIAKVSTSTVSHVINNSRFVSDEIRDKVMHVVKELNYTPSALARSLKVKETKTIGLLVTATNNPFFTEVVSGVEQYCHQHHYNLILSNTEGDTERLRHNLQTLIQKQVDGLLLMCSDARIQIGKDLNVNLPFVVMDWWPTEEKADKIYENSEYGGYLATKQLIEKGHQHIAIITGNLKKSLAQNRLDGYKKALKEANIPLREDCIIESHFDFEGGKRGMEKVLALQPRPTAVFACSDSIAFGAYQTVWHQGLHIPQDISIIGYDNITLAEYMSPPLTTINQPKAELGKLAVETLLQRIKNPTAKHRTLLLEPQLVWRESVRQLYQEKRG
>WP_005762879 5162_RbsR-A_999 RbsR-A
MPTMKDIARIAQVSTSTVSHVINNSRFVSDEIREKVMAVVKELNYTPSALARSLKVKETKTIGLLVTATDNPFFAEVVSGVERYCHQHHYNLILSTTEGSKDRLLNNLNTLVQKQVDGLLLMCADARFHIGKDLNLNLPFVIMDWWPTEESADKIYENSEYGGYLATKALIDKGHRVIAIITGNLKKSLAQNRLKGYQKALKEAQIKPNPNWVIESHFDFEGGMRGMEKVLELNPRPTAVFACSDSIAFGAYQTIWRQGLAIPQDISIIGYDNIQLAQYMSPPLSTISQPTAELGKLAVETLLQRIKNPKENYRTLLLKPELILRESIQSR
>EGT79636	Haemophilus_haemolyticus_m19107	rbsR	Ribose operon repressor
MLVTATNNPFFSEVMAGVEQYCQKNQYNLIIATTGGDAKRLHQNLQTLIHKQVDGVLLMCGDSRFQADMELTVSLPLVVMDWWFTELNADKILENSERGGYLATKSMVDAGHQKIGIITGNLRKSVAKNRLLGYKKALSEANIVLNPDWIVESHFDFEGGIVGAQKLLALSDRPTAIFCCSDTIAIGAYQAIQNQGLRIPQDVSIMGYDDIELARYLFPSLSTISQPKVELGKLAVETLLQRIQEPNENYRTLVLEPTCILRESISSPSNV
