# Supplementary material for: ASPEN, a methodology for reconstructing protein evolution with improved accuracy using ensemble models
Source: eLife. 2019 Oct 17;8:e47676. doi: 10.7554/eLife.47676 (PMC6797483; doi:10.7554/eLife.47676)
Supplement: Supplementary file 1. [file elife-47676-supp1.zip › LacI_sequences_by_orthoset/rbsR-A3.fasta]

>YP_001500382 69_RbsR-A_0 RbsR-A
MATMKDVAKLASVSTSTVSHVMNGTRFVSDDIAKRVQDAAQQLNYHGPSAVARSLKQNCTKTIGMLVTTSTNPFYAEVVRSVEQACYQQGYNLILCNTEGDAQRLKRSLTTLIERRVDGLIMMCAMLEGDDALIYRRLGGLPVVVMDWGQVDFPCDKIQGHSRQGGILATQYLIDNGHTQIGCITGPRNRQQADLRYQGFVDAMAAANLPINPDWVIEGNFETEGGKAAFAKLQVAGKLPSALFVCNDMMAIGVLHEAQRSGVQIPEQLSVIGYDNIQLAKFMTPALTSIHQSKARLGAAAVNALIARLHDPSLPPQFMDIEPRVTERASVKKS
>WP_005502404 5169_RbsR-A_999 RbsR-A
MATMKDIAKLAGVSTSTVSHVINKTRFVSDEIAERVSSAAKALNYTAPSALARSFKTNRTNTLGMIVTTSTNPFFGEVVKGVERSCYHAGYNLILCNTEGDAQRMKASIDTLMQKRVDGFILMCATLEGEYSEILEKLNTVPVVVMDWGPISWPCDKIQDNSLRGGYLATKYLIQQGHREIGCITGPLARHQAQMRYQGFKRAMKEAALDINPKWVVEGDFECESGYQALAAFKRSGKLPSAIFAGNDMMAMGLINAASEQGISVPGALSVMGYDDIHLAKYMTPSLTTVHQPKYRLGKAAVDALVQRISDSARAPQIVELEPTVVERGSVVALNGQ
>WP_008217130 57_RbsR-A_4 RbsR-A
MATMKDIAKLAKVSTSTVSHVINKSRFVSEEIAERVNNAARELNYAPSALARSLKMKQTKTLGMLVTTSTNPFFGEVVKGVERRCYEKGYNLILCNTEGDSERMKSSIDTLLQKRVDGLMLMCSTLEGEHIDVFERYPELPVVVMDWGPMLFASDKIQDNSHQGGYMATKHLIDNGHSQIGCITGPLHRNQASSRYQGFKQAMEEAGLEINADWIVESNFECDGGFDSYQILKARGKMPSALFVSNDMMAMGVIHAAAQDGTSIPNDLSIIGYDDIHLSKYMTPALSTVHQPKHRLGKAAVDTLLSRLQTPDAYPQVVELEPPLVERSSVKAI
>WP_004730338 56_RbsR-A_4 RbsR-A
MATMKDIARVAKVSTSTVSHVMNKSRFVSEEIAERVNSAAKELNYAPSALARSLKMKQTKTLGMLVTTSTNPFFGEVVKGVERRCYEKGYNLILCNTEGDSERMKSSIDTLLQKRVDGLMLMCSTLEGQHIDVFERYPELPVVVMDWGPMLFASDKIQDNSHQGGYMATKHLIDNGHSDIGCITGPLHRNQASSRYQGYKQAMEEANLEINPKWIVESNFECDGGFDSYQTLKARGQMPSALFVSNDMMAMGVIHAAAQDGTLIPNDLSIIGYDDIHLSKYMTPALSTIHQPKHRLGKAAVDTLLSRLQTPDAYPQVVELEPTLVERSSVKAI
>YP_002395525 1856_RbsR-A_4 RbsR-A
MATMKDVARLAKVSTSTVSHVINKSRFVSEEIAERVNSAAKELNYAPSALARSLKMKQTKTLGMLVTTSTNPFFGEVVKGVERRCYEKGYNLILCNTEGDSDRMKSSIDTLLQKRVDGLMLMCSTLEGQHIDVFERYPELPVVVMDWGPMLFASDKIQDNSHQGGYMATKHLIDNGHSQIGCITGPLHRNQASSRYQGFKQAMEEAKLEINPKWIVESNFECDGGFDSYQTLKTRGVMPSAIFVSNDMMAMGVIHAAAQDGTSIPNDLSIIGYDDIHLSKYMTPALSTIHQPKHRLGKAAVDTLLNRLKTPDAYPQVVELEPTLVERSSVKAI
>WP_006070508 60_RbsR-A_4 RbsR-A
MATMKDIARLAGVSTSTVSHVINKTRFVSEEISERVNSAAKELNYAPSALARSLKMNRTRTIGMLVTTSTNPFFGEVVKGVERSCYHQNYNLILCNTEGDTERMRASIDTLLQKRVDGLILMCSTLEGEKLDIFDQYPTIPVVVMDWGPIHFESDKIQDNSYLGGYLATKHLIECGHREIGCITGPLNRHQALMRYEGYKKALKEHSLPLNPDWIIESDFECDGGAKSLEILMSRGALPSSIFVCNDMMAMGAINIAHDKGVKVPEELSIIGYDDIHIAKYMTPALTTIHQPKYRLGKAAVETLLAKIDKTTEVPDVVQLEPTLVVRNSVKSVL
>WP_008988780 5210_RbsR-A_999 RbsR-A
MATMKDVAKLAGVSTSTVSHVINKTRFVSEEISERVNKAAKELNYYAPSALARSFKVNRTKTIGMLVTTSTNPFFGEVVKGVERSCYQQGYSLILCNTEGDHQRMHESINTLLQKRVDGLILMCATLEGEHFDIFEHYADIPVVVMDWGPMQFTSDKIQDNSLRGGYMAAKYLIDAGHSEIGCITGPLDRIQAEMRYNGYLQAMDEAGFSVEPSWVVEADFECEGGYNAFSQLHANGTLPSALVVANDMMAMGVINAANELGIQIPEQLSIIGYDDIHIAKFMSPSLTTIHQPKYRLGQAAVETLLTRLDEPETAPRIIELEPTLVERNSVKSLRS
>WP_005363952 63_RbsR-A_4 RbsR-A
MATMKDVAKLAGVSTSTVSHVINKTRFVSDEIAERVNKAAKELNYYAPSALARSFKVNRTKTIGMLVTTSTNPFFGEVVKGVERHCYHKGYSLILCNTEGDHQRMHESINTLLQKRVDGLILVCASLEGERFDIFEHYADIPVVVMDWGPMLFTSDKIQDNSLRGGYMAAKHLIDSGHSDIGCITGPLERNQAKMRYNGYLEAMDEAGFIVNQSWVVEADFECEGGYNAFIQLHEKGKLPSALVVANDMMAMGVINAANELGIQIPEQLSIIGYDDIHIAKFISPSLTTIHQPKYRLGQAAVEALLKRLDAPDTFPQVIELEPTLVERKSVRKLGLVG
>WP_006644333 65_RbsR-A_4 RbsR-A
MATMKDVAKLAGVSTSTVSHVINKTRFVSDEIAERVNKAAKELNYYAPSALARSFKVNRTKTLGMLVTTSTNPFFGEVVKGVERHCYHKGYSLILCNTEGDHQRMHESINTLLQKRVDGLILVCASLEGERFDIFEHYADIPVVVMDWGPMRFTSDKIQDNSLRGGYMAAKHLIDAGHSDIGCITGPLERNQAKMRYNGYLEAMGEASFIVNPSWVVEADFECEGGYNAFIQLHEKGKLPSALVVANDMMAMGVINAANELGIQIPEQLSIIGYDDIHIAKFISPSLTTIHQPKYRLGQAAVEALLKRLDAPDNFPQVIELEPTLVERKSVRKLNVVD
>WP_004727173 5159_RbsR-A_999 RbsR-A
MATMKDIARLAGVSTSTVSHVINKTRFVSDEIAERVNKAAQDLNYAPSALARSLKMNRTKTIGMLVTTSTNPFFGEVVKGVERSCYHQGYNLILCNTEGDHERMKASINTLLQKRVDGVILMCSTLAGERIDMFDRYPDIPVVVMDWGPMLFASDKIQDNSLQGGYMATKHLIACGHTQIGCITGPLIRQQAQMRYEGYKRAILEAGLAINPQWIVEADFECEGGYDAMNAMIARGPLPSAIFVSNDMMAMGVINAANEQGLSIPDDVSLIGYDDIHIAKFMSPALTTIHQPKYRLGKAAVETLLKKLDKVTNEPQVVQLEPTLVVRKSVKLLN
>WP_000224446 5167_RbsR-A_999 RbsR-A
MATMKDIARLAGVSTSTVSHVINKSRFVSDEIAERVNNAAQQLNYAPSALARSLKMNRTQTIGMLVTTSTNPFFGEVVKGVERSCYHKGYNLILCNTEGDNQRMKASINTLLQKRVDGLLLMCSTLEGERLDVFDRYPDIPVVVMDWGPILFASDKIQDNSLQGGYMAAKHLIECGHREIGCITGPLIRHQAQMRYEGYKRALSEKGIAINPDWIVESDFECEGGYNAFEKLCERGKLPSALFVCNDMMAMGVIQAANLRGLRVPDDLSLIGYDDVHIAKFMSPALTTIHQPKYRLGKAAIDTLLYRLENPDTTAQVVQLEPTLVVRSSVRKLG
>WP_000224444 5170_RbsR-A_999 RbsR-A
MATMKDIARLAGVSTSTVSHVINKSRFVSDEIAERVNNAAQQLNYAPSALARSLKMNRTKTIGMLVTTSTNPFFGEVVKGVERSCYHQGYNLILCNTEGDNQRMKASINTLLQKRVDGLLLMCSTLEGERLDVFDRYPDIPVVVMDWGPILFASDKIQDNSLQGGYMAAKHLIECGHKEIGCITGPLIRHQAQMRYEGYKRALAEAGLGIHPDWIIESDFECEGGYQAFEKLYERGKLPSALFVCNDMMAMGVIQAASQRGLRVPDDLSLIGYDDVHIAKFMTPALTTIHQPKYRLGKAAVDTLLYRLENPDTTAQVVQLEPTLAVRSSVRKLD
>WP_000224433 1859_RbsR-A_4 RbsR-A
MATMKDIARLAGVSTSTVSHVINKSRFVSDEIAERVNNAAQQLNYAPSALARSLKMNRTKTIGMLVTTSTNPFFGEVVKGVERSCYHQGYNLILCNTEGDNQRMKASINTLLQKRVDGLLLMCSTLEGERLDVFDRYPDIPIVVMDWGPILFASDKIQDNSLQGGYMAAKHLIECGHKEIGCITGPLIRHQAQMRYEGYKRALAEAGIAINPDWIVESDFECEGGYQAFEKLYQRGKLPSALFVSNDMMAMGVIQAASQRGLRVPDDLSLIGYDDVHIAKFMTPALTTIHQPKYRLGKAAIDTLLYRLENPDTTAQVVQLEPTLVVRSSVCSLDKCD
>WP_000224429 1858_RbsR-A_4 RbsR-A
MATMKDIARLAGVSTSTVSHVINKSRFVSDEIAERVNNAAQQLNYAPSALARSLKMNRTKTIGMLVTTSTNPFFGEVVKGVERSCYHQGYNLILCNTEGDNQRMKASINTLLQKRVDGLLLMCSTLEGERLDVFDRYPDIPIVVMDWGPILFASDKIQDNSLQGGYMAAKHLIECGHKEIGCITGPLIRHQAQMRYEGYKRALAEAGIAINPDWIVESDFECEGGYQAFEKLYERGKLPSALFVCNDMMAMGVIQAANQRGLRIPDDLSLIGYDDVHIAKFMTPALTTIHQPKYRLGKAAVDTLLYRLENPDTTAQVVQLEPTLVVRSSVRKLG
>WP_000224443 46_RbsR-A_4 RbsR-A
MATMKDIARLAGVSTSTVSHVINKSRFVSDEIAERVNNAAQQLNYAPSALARSLKMNRTKTIGMLVTTSTNPFFGEVVKGVERSCYHQGYNLILCNTEGDNQRMKASINTLLQKRVDGLLLMCSTLEGERLDVFDRYPDIPIVVMDWGPILFASDKIQDNSLQGGYMAAKHLIESGHKEIGCITGPLIRHQAQMRYEGYKRALAEAGIAINPDWIVESDFECEGGYQAFEKLYQRGKLPSALFVSNDMMAMGVIQAASQRGLRVPDDLSLIGYDDVHIAKFMTPALTTIHQPKYRLGKAAVDTLLYRLENPDTTAQVVQLEPTLVVRNSVRKLG
>WP_004396882 5160_RbsR-A_999 RbsR-A
MATMKDIARVAGVSTSTVSHVINKTRYVSDDIAERVNKAAKDLNYAPSALARSLKMNRTRTIGMLVTTSTNPFFGEVVKGVERSCYQQGYSLILCNTEGDNQRMKASINTLLQKRVDGLILMCSTLEGERIEVFERYPDIPVVVMDWGPMLFASDKIQDNSLRGGYMATQYLIECGHQSIGCITGPLSRHQAQMRYEGYKRAMLEAGLSINPDWITESDFECEGGAQALYRLQKKGPLPSAIFVSNDMMAMGVIHAASDLDIAIPEQLSIIGYDDIHIANFMTPSLTTIHQPKYRLGQAAIETLLNKLENQSREPQVVQLEPTLVVRQSVKVK
>WP_009601595 5198_RbsR-A_999 RbsR-A
MATMKDIAKLAGVSTSTVSHVINQTRFVSEEISLRVNNAAKALNYYAPSALARSLKVNRTNTIGMLVTTSTNPFFGEVVKGVERNCYQQGYNLILCNTEGDNARMRDSINTLMQKRVDGFILMCSSLEGERIDVFERYPDVPVVVMDWGPMLFTKDKIQDNSLLGGYLATQHLIDNGHTNIGCITGPLIKYQAQMRYEGYKRAMLEKGLEFNADWIVESDFECEGGYHAFKTMSDRGRLPSAIFVSNDMMAMGMINAASELGIQVPEDLSIIGYDDVHIAKFMTPSLTTIHQPKYRLGEAAVDTLLRKLNHQSDQPEVVQLEPTLVVRKSVRNITDIETSEYANKK
>NP_936629 44_RbsR-A_4 RbsR-A
MATMKDIAKLAGVSTSTVSHVINKTRFVSEEIAERVNHAAKELNYFAPSALARSLKVNRTNTIGMLVTTSTNPFFGEVVKGVERSCYQKGYNLILCNTEGDHERMKSSIMTLLQKRVDGLILMCSSLEGERLDVFERYPDIPVVVMDWGPMLFSSDKIQDNSLRGGYLAANYLIQMGHKEIGCITGPLIKHQAQMRYEGYKRALNEHGLSFNPAWIVEADFECEGGYQAFKKIVAKGPLPSALFVCNDMMAMGVINAAKELNVRIPEDLSVIGYDDIHIAKFMTPSLTTIHQPKYRLGQAAVETLLKKINKETAEVQVVQLEPTLIERNSVVEWHDNEI
>NP_762052 54_RbsR-A_4 RbsR-A
MATMKDIAKLAGVSTSTVSHVINKTRFVSEEIAERVNHAAKELNYFAPSALARSLKVNRTNTIGMLVTTSTNPFFGEVVKGVERSCYQKGYNLILCNTEGDHERMKSSIMTLLQKRVDGLILMCSSLEGERLDVFERYPDIPVVVMDWGPMLFSSDKIQDNSLRGGYLAANHLIQMGHKEIGCITGPLIKHQAQMRYEGYKRALNEHGLPFNPAWIVEADFECEGGYQAFKKIVAKGPLPSALFVCNDMMAMGVINAANEVGVEIPHDLSIIGYDDIHIAKFMTPSLTTIHQPKYRLGQAAVETLLKKINKETAEVQVVQLEPTLIERNSVVEWHDNEI
>WP_009842322 53_RbsR-A_4 RbsR-A
MATMKDIAKLAGVSTSTVSHVINNNRFVSEEISERVNTAAKELNYHAPSVLARSLKMNRTKTIGMLVTTSTNPFFGEVVKGVERSCYQKGYSLILCNTEGDNERMRDSINTLLQKRVDGLILMCSSLEGERIDVFERYPDIPVVVMDWGPMLFTSDKIQDNSLLGGYLAAKYLIDCGHQEVGCITGPLSKHQAHMRYEGYKRAMIEANLAFNPNWIIESDFECEGGYRALKKMMARGRLPSSIFVSNDMMSMGVINAANELGIQIPEKLSIIGYDDIHIAKFMSPSLTTIHQPKYRLGQAAVETLLRKLDNKSDEAQVVQLEPTLVERKSVKHLR
>WP_005435752 5173_RbsR-A_999 RbsR-A
MATMKDIAKLAGVSTSTVSHVINKTRFVSEEISERVNNAAKELNYYAPSALARSLKVNRTKTIGMLVTTSTNPFFGEVVKGVERSCYHKGYSLILCNTEGDNERMRESINTLLQKRVDGLILMCSSLEGERIDVFERYPDIPVVVMDWGPMLFTSDKIQDNSLRGGYLAAKYLIDCGHQEIGCITGPLIKHQAQMRYEGYKRAMIEAELEFNANWIVESDFECEGGYQAFKKMAERGPLPSSIFVSNDMMAMGAINAANELGIKIPEQLSIIGYDDIHIAKFMSPSLTTIHQPKYRLGQAAVETLLRKLDDKSDEAQVVQLEPTLVERNSVKCLSE
>YP_001448261 45_RbsR-A_4 RbsR-A
MATMKDIAKLAGVSTSTVSHVINKTRFVSEEISERVNNAAKELNYYAPSALARSLKVNRTKTIGMLVTTSTNPFFGEVVKGVERSCYQKGYSLILCNTEGDNERMRESINTLLQKRVDGLILMCSSLEGERIDVFERYPDIPVVVMDWGPMLFTSDKIQDNSLRGGYLAAKYLIDCGHKEVGCITGPLIKHQAQMRYKGYKRAMLEAELEFNANWIVESDFECEGGYQAFKKMLERGPLPSSIFVSNDMMAMGVINAANELGIQIPEQLSIIGYDDIHIAKFMSPSLTTIHQPKYRLGQAAVETLLRKLDEKSVEAQVVQLEPTLVERNSVKCLSE
>WP_005431784 52_RbsR-A_4 RbsR-A
MATMKDIAKLAGVSTSTVSHVINKTRFVSEEISERVNNAAKELNYYAPSALARSLKVNRTKTIGMLVTTSTNPFFGEVVKGVERSCYQKGYSLILCNTEGDNERMRESINTLLQKRVDGLILMCSSLEGERIDVFERYPDIPVVVMDWGPMLFTSDKIQDNSLRGGYLAAKYLIDCGHKEVGCITGPLIKHQAQMRYEGYKRAMLEAELEFNANWIVESDFECEGGYQAFKKMVERGPLPSSIFVSNDMMAMGVINAANELGIQIPEQLSIIGYDDIHIAKFMSPSLTTIHQPKYRLGQAAVETLLRKLDEKSDEAQVVQLEPTLVERNSVRLLI
>NP_800592 43_RbsR-A_4 RbsR-A
MATMKDIAKLAGVSTSTVSHVINKTRFVSEEISERVNNAAKELNYYAPSALARSLKVNRTKTIGMLVTTSTNPFFGEVVKGVERSCYHKGYSLILCNTEGDNERMRQSINTLLQKRVDGLILMCSSLEGERIDVFERYPDIPVVVMDWGPMLFTSDKIQDNSLRGGYLAAKYLIDCGHTEIGCITGPLIKHQAQMRYEGYKRAMNEAGLEFNANWIIESDFECEGGYQAFKKMAERGTLPSSIFVSNDMMAMGVINAANELGIKVPDDLSIIGYDDIHIAKFMSPSLTTIHQPKYRLGQAAVETLVRRLDDKSNEAQVVQLEPTLVVRNSVTNFS
>WP_005373138 41_RbsR-A_4 RbsR-A
MATMKDIAKLAGVSTSTVSHVINKTRFVSEEISERVNNAAKELNYYAPSALARSLKVNRTKTIGMLVTTSTNPFFGEVVKGVERSCYQKGYSLILCNTEGDNERMRQSINTLLQKRVDGLILMCSSLEGERIDVFERYPDIPVVVMDWGPMLFTSDKIQDNSLRGGYLAAKYLIDCGHTEIGCITGPLIKHQAQMRYEGYKRAMNEAGLEFNANWIIESDFECEGGYQAFKKMAQRGALPSSIFVSNDMMAMGVINAANELGIKVPDDLSIIGYDDIHIAKFMSPSLTTIHQPKYRLGQAAVETLVRKLDEKSTEAQVVQLEPTLVERKSVKRLKSNLTE
>YP_003287490 42_RbsR-A_4 RbsR-A
MATMKDIAKLAGVSTSTVSHVINKTRFVSEEISERVNNAAKELNYYAPSALARSLKVNRTKTIGMLVTTSTNPFFGEVVKGVERSCYQKGYSLILCNTEGDNERMRQSINTLLQKRVDGLILMCSSLEGERIDVFERYPDIPVVVMDWGPMLFTSDKIQDNSLRGGYLAAKYLIDCGHTEIGCITGPLIKHQAQMRYEGYKRAMNEAGLEFNANWIIESDFECEGGYQAFMKMAQRGTLPSSIFVSNDMMAMGVINAANELNIKVPEQISIIGYDDIHIAKFMSPSLTTIHQPKYRLGQAAVETLVRKLDDKSTEAQVVQLEPTLVERKSVKILKSSSTR
>WP_004411322 5163_RbsR-A_999 RbsR-A
MATMKDIAKLAGVSTSTVSHVINKSRYVSEEISERVNNAARELNYRPSALARSLKVNRTKTIGMLVTTSTNPFFGEVVKGVERSCYHQGYNLILCNTEGDNERMRGSIDTLLQKRVDGLILMCSSLEGERIDVFEQYPDIPVVVMDWGPMLFTSDKIQDNSLRGGYLAAKHLIDCGHKQIGCITGPLVKHQAQMRYEGYKRAINEAGLTFNADWIVESDFECEGGYDAFNRIYAKGKLPSAIFVCNDMMAMGVINAAHEKGVHIPQDLSIIGYDDIHIAKFMTPSLTTIHQPKYRLGKAAVEALLNKVEGGSTDAQVVQLEPTLVERSTVLTLN
>WP_006878528 5206_RbsR-A_999 RbsR-A
MATMKDIAKLAGVSTSTVSHVINKSRFVSEEISLRVNNAAQQLNYRPSALARSLKVNRTKTIGMLVTTSTNPFFGEVVKGVERSCYQQGYNLILCNTEGDNERMRESINTLLQKRVDGLILMCSSLEGERIDVFEQYPDIPVVVMDWGPMLFTSDKIQDNSLRGGYLAAKYLIESGHQQIGCITGPLVKHQAQMRYEGYKRALNEAGLDFNANWIIEADFECEGGYEAFNKMFAKDSLPSSIFVCNDMMAMGVINAANEKGIRIPQDLSIIGYDDIHIAKFMSPSLTTIHQPKYRLGKAAVEALLNRLEKGAIDAQVVQLEPTLVERSTVLNIK
>EED28381 1905_RbsR-A_4 RbsR-A
MKDIAKLAGVSTSTVSHVINKSRFVSEEISERVNKAATELNYTPSALARSLKVNRTKTIGMLVTTSTNPFFGEVVKGVERSCYQQGYNLILCNTEGDNARMRESINTLLQKRVDGLILMCSSLEGERIDVFEKYSDIPVVVMDWGPMLFTSDKIQDNSLRGGYIAAKHLIDVGHKSIGCITGPLIKHQAQMRYEGYKRALNEAELDFNPNWIVESDFECEGGYEAFNQMFAKGELPSAIFVSNDMMAMGVINAAHEKGIRIPEDLSIIGYDDIQISKFMTPALTTIHQPKYRLGKAAVEALLQRLNNSYLDPQVVQLEPSLVERQSVSAPKQSS
>WP_006960606 5161_RbsR-A_999 RbsR-A
MATMKDIARLAGVSTSTVSHVINKSRYVSEEISERVNKAAQELNYTPSALARSLKINRTKTIGMLVTTSTNPFFGEVVKGVERSCYQQGYNLILCNTEGDNERMRESINTLLQKRVDGLILMCSSLEGERIDVFEKYPDIPVVVMDWGPMLFTSDKIQDNSLRGGYIAAKHLIESGHKDIGCITGPLVKHQAQMRYEGYKRALIEADLEFNPNWIIESDFECEGGYDAFNKMHAKGPLPSSIFVCNDMMSMGVINAANEKGIRVPQDLSIIGYDDIQISKFMTPALTTIHQPKYRLGKAAVEALLKKLDGGETEPQVVQLEPTLIERKTVRALS
>WP_008079985 5207_RbsR-A_999 RbsR-A
MATMKDIAKLAGVSTSTVSHVINKSRFVSEEISERVNKAAQELNYTPSALARSLKVNRTKTIGMLVTTSTNPFFGEVVKGVERSCYQQGYSLILCNTEGDNQRMRESIITLLQKRVDGLILMCSSLEGERIDVFDKYPDIPVVVMDWGPMLFTSDKIQDNSLRGGYMAAKHLIEAGHKHIGCITGPLVKHQAQMRYEGYKRALNESNLEFNANWIIEADFECEGGYSAFNAMFDKGPLPTALFVSNDMMAMGVINAANEKGIKIPEQLSIIGYDDIQISKFMTPALTTIHQPKYRLGKAAVEALLNKLDGGQTDSQVVQLEPTLIERNTVVAPQS
>WP_015464974 68_RbsR-A_0 RbsR-A
MATIKDVAKYAQVSTSTVSHVLNKTRYVSPDITARVMLGVETLNYTPSALARSLKLKNTRTLGMLVTTSTNPFFAEVVKGVERRCYEEGYSLLLCNTEGDSERLSCNIDMLLQKKVDGLLLMSGDLSCQKVDIFAKHATIPTVVLDLGEPNFPCDKIQDNSFLGGYLATQHFIEKGHTQIACITGFLNKQASKMRLLGYKKAMQEARLDIKSRWIVSADFECAGGMQAFDKIYNSGTLPSAIFVCNDMMAMGVISAASKRGLRVPDDLSIIGYDDIQLAEFLIPPLTTIHQAKFNLGRQAFNTLLDKIKTQRSEDVDIDLEPILITRSSVKDMR
>YP_941810 66_RbsR-A_5 RbsR-A
MATIKDVAKHAGVSTSTVSHVLNQTRYVSEDITARVKKAVDELQYAPSALARSLKLKYTHTFGMLVTTSANPFFAEVVKGVERRCYEQGYNLLLCNTEGDLERLRFNIDMLLQKRVDGLLLMSDEIVSQNLDIFARHKAVPTVVMDCGKTHFPADKIQDNSYLGGYLATQYLIKKGHRKIGCITGPINKPMAEKRWAGYQKAMQDAGLIINPDWLVDGNFECEGGQQALDKMLSRGTLPSALFVCNDMMALGVINSASKHGISIPDDLSIIGYDDIKIARFFTPSLTTIHQPKFNLGRKAFDTLLDKIQSKRENDLEIKLEPTLIERDSVKQIG
>WP_005304572 5171_RbsR-A_999 RbsR-A
MATIKDVAKYAGVSTSTVSHVLNKTRFVSEEISQRVMNAVEVLNYAPSALARSLKVNQTSTIGMLVTTSTNPFFGEVVKGVERRCYQKGYNLILCNTEGDTERMHSNVDMLLQKRVDGLLIMCSEVEPNDYDLFGRHKPIPTVIMDWGPTNFPSDKIQDNSHHGGYLATQHLIDQGHTEIGCITGPLDKMTAQQRLSGFVQAMEENHLSIKKEWIIEGNFECDGGEEAFDKLIVQKSIPSALFICNDMMAMGAISSAFKHKIQIPNDMSIIGYDDIKLAQYMTPSLTTIHQPKYRLGQQAIDLLLDNIINKRVDNKIIQLEPTLVIRNSTVKNN
>WP_009832157 67_RbsR-A_5 RbsR-A
MATIKDVAKHAGVSTSTVSHVLNKTRYVSDDVSKRVLDSVAVLRYAPSALARSLKVNNTKTFGMLVTTSANPFFSEVLKGVERRCYEQGYNLILCNTEDDLDRMHANLDTLLQKRVDGLLLMCSEVNIEGFSLFSHHKPIPTVVMDWGPTDFPCDKIQDNSHHGGYLATQYLIEKGHKDIGCITGVLDKQTAMQRYSGYLEAMKEAKLTVNQDWVATGDFACEGGEKAFLEIYDKGPLPTALFVCNDMMAMSVINAASKKGIRVPDDLSIIGYDDINLAKYITPSLTTIDQPKYDLGKQAVDMLLKKIETNSDNNQIVELEPCLVERDSVKAL
>WP_006031655 64_RbsR-A_5 RbsR-A
MATIKDVAKHAGVSTSTVSHVLNKTRYVSDDVSARVKAAVDELRYAPSALARSLKVQSTKTFGMLVTTSTNPFFAEVLKGVERRCYEHGYNLILCNTEGDVARMHANLDILLQKRVDGLMLMCSEVESQGFNLFERHKPVPTVVMDWGPTNFPCDKIKDNSHRGGYMATQHLIAKGHTEIGCITGALDKLTAQQRFAGFTQAMEEAGLDINPKWVTAGNFECEGGEKAFAEMVANGPLPSALFVCNDMMAMSVINSASKKGISVPEDLSIIGYDDIKLAKYITPSLTTIHQPKHRLGKKAVDMLLEQINSKTESNQIIELEPTLVERDSVKALN
>YP_002262822 1853_RbsR-A_5 RbsR-A
MATIKDVAKHAGVSTSTVSHVLNKTRFVSEDISDRVAFAVKELNYAPSALARSLKVNHTKTFGMLVTTSTNPFFGEVVKGVERRCYEKGYNLILCNTEGDAERVHSSLDTLLQKRVDGLLLMCTEIEHQVLELFSRYQAVPTVVMDWGLIDFPSDKIQDNSHHGGYLATKHLIEQGHTDIGCLTGPLNKLQAQQRLSGFVQAMEESGLTINKNWIASGNFECEGGESAFNALHARGALPTALFVCNDMMAMGMINCASKKGISVPNDISVVGYDDINMAKYITPSLTTIHQPKHRLGQQAVDSLLEKIATKSDTNRVIQLEPTLMIRDSVKTI
>YP_002156264 62_RbsR-A_5 RbsR-A
MATIKDVAKHASVSTSTVSHVLNKTRFVSEDISERVMAAVAELNYAPSALARSLKVNHTKTFGMLVTTSTNPFFGEVVKGVERRCYEKGYNLILCNTEGDAERVHSSLDTLLQKRVDGLLLMCTEIENQVLELFSRYQPVPTVVMDWGLIDFPSDKIQDNSHHGGYLATKHLIEQGHTEIGCLTGPLNKLQAQQRLSGFVQAMEESGLEINKKWIASGNFECEGGEAAFNEIHAKGKLPTALFVCNDMMAMGMINCASKKGISVPNDISIVGYDDIKMAKYITPSLTTIHQPKHRLGQQAVDSLLEKIATKSETNRVFQLEPTLMVRDSVKTLSN
>GAD74754	Vibrio_azureus_nbrc_104587	rbsR	ribose operon repressor
MATMKDIAKLAGVSTSTVSHVINKTRFVSEEISARVNNAAKELNYFAPSALARSLKVNRTKTIGMLVTTSTNPFFGEVVKGVERSCYKKGYSLILCNTEGDNERMRDSINTLLQKRVDGLILMCSSLEGERIDVFERYQDIPVVVMDWGPMLFTSDKIQDNSLQGGYLATKYLIDCGHKKVGCITGPLVKHQAQMRYEGFKRAMVEAKLEFNANWIIESDFECEGGYQAFHKMRDNGPLPSAIFVSNDMMAMGVLNAANELGIQIPQELSIIGYDDIHIAKFMSPALTTIHQPKYRLGQAAVETLLRKLEQQSEQAQVLQLEPTLVERKSVRRLI
>EKM30373	Vibrio_cholerae_henc_02	rbsR	ribose operon repressor
MATMKDIAKLAGVSTSTVSHVINKTRFVSEEISERVNNAAKELNYYAPSALARSLKVNRTKTIGMLVTTSTNPFFGEVVKGVERSCYHKGYSLILCNTEGDNERMRDSINTLLQKRVDGLILMCSSLEGERIDVFERYPDIPVVVMDWGPMLFTSDKIQDNSLRGGYLAAKYLIDCGHKEIGCITGPLIKHQAQMRYEGYKRAMIEAELEFNANWIVESDFECEGGYQAFKKMAERGPLPSSIFVSNDMMAMGAINAANELGIQVPEQLSIIGYDDIHIAKFMSPSLTTVHQPKYRLGQAAVETLLRKLDDKSDEVQVVQLEPTLIERKSVKRLS
>GAD68346	Vibrio_proteolyticus_nbrc_13287	rbsR	ribose operon repressor
MATMKDIARLAGVSTSTVSHVINKTRYVSEAISERVNQAAKELNYAPSALARSLKINRTQTIGMLVTTSTNPFFGEVVKGVERSCYQKGYNLILCNTEGDNERMKTSIDTLLQKRVDGLLLMCSTLEGERIDVFERYPDIPVVVMDWGPMLFASDKIQDNSLRGGYMAAKHLIESGHRDIGCITGPLIKHQAQMRYEGYKRAMNEAGLEFKANWIVESDFECEGGYEAFNKMLAKGPLPSAIFVCNDMMAMGVINAASQHGIRIPEDLSLIGYDDIHIAKFMTPPLTTIHQPKYRLGQAAVDTLLNKLDKVTNEPQVVQLEPTLVVRDSVKALR
>EMP92707	Vibrio_cholerae_o1_str_87395	rbsR	ribose operon repressor
MKDIARLAGVSTSTVSHVINKSRFVSDEIAERVNNAAQQLNYAPSALARSLKMNRTKTIGMLVTTSTNPFFGEVVKGVERSCYHQGYNLILCNTEGDNQRMKASINTLLQKRVDGLLLMCSTLEGERLDVFDRYPDIPIVVMDWGPILFASDKIQDNSLQGGYMAAKHLIECGHKEIGCITGPLIRHQAQMRYEGYKRALAEAGIAINPDWIVESDFECEGGYQAFEKLYQRGKLPSALFVSNDMMAMGVIQAASQRGLRVPDDLSLIGYDDVHIAKFMTPALTTIHQPKYRLGKAAVDTLLYRLENPDTTAQVVQLEPTLVVRSSVCSLNK
>CCO54553	Vibrio_nigripulchritudo_wn13	rbsR	Ribose operon repressor
MATMKDIARLAGVSTSTVSHVINKTRFVSEEISERVNNAAKELNYYAPSAIARSLKLNRTQTIGMLVTTSTNPFFSEIVRGVEESCYQNGYNLILCNTEGDNERMKTSIDTLLQKRVDGLILMCSTVEGERIEVFDRHPDVPVVVMDWGPMLFTSDKIQDNSLHGGYLAVKYLIEQGHHNIGCITGPLSKHQAQMRYEGYKRAMNEAGLKVSSKWIVESDFECDGGYQAFNTMYERGALPSAIFVCNDMMAMGVINAASEKDISVPEDVSLIGYDDVHIAKFMTPSLTTIHQPKHELGKAAVNALLKKLEKETSEHQVVQLEPSLITRNSVKNLPDPNTSK
>GAD88911	Vibrio_halioticoli_nbrc_102217	rbsR	ribose operon repressor
MASMKDIAKLAGVSTSTVSHVINKRRYVSEEISERVNKAAKELNYFPSALARSLKMNRTNTIGMLVTNSTNPFFGEVVKGVERHCYEKGYNLILCNTEGNHTRMRDSIDTLMQKRVDGLILMCSFLDGEKFESFDRSPNIPVVVMDWGEINFESDKIQDNSLHGGYLAGQHLIAHGHHKIGCITGPTSRYQAQMRFTGFKKALSEAGISLNPDWVEEGNFECNGGYDALQKIIQKPEQPSALFVCNDMMAMGAINAAHEHGISVPNDLSIIGYDDVHLAKFITPSLTTIHQPKFRLGKAAVEAVLQKINKSDEPYKVVQLEPKLVVRNTVKTI
>EQM01275	Vibrio_parahaemolyticus_vp2007_095	rbsR	ribose operon repressor
MATMKDIAKLAGVSTSTVSHVINKTRFVSEEISERVNNAAKELNYYAPSALARSLKVNRTKTIGMLVTTSTNPFFGEVVKGVERSCYHKGYSLILCNTEGDNERMRQSINTLLQKRVDGLILMCSSLEGERIDVFERYPDIPVVVMDWGPMLFTSDKIQDNSLRGGYLAAKYLIDCGHTEIGCITGPLIKHQAQMRYEGYKRAMNEAGLEFNANWIIESDFECEGGYQAFKKMAERGTLPSSIFVSNDMMAMGVINAANELGIKVPDDLSIIGYDDIHIAKFMSPSLTTIHQPKYRLGQAAVETLVRRLDDKSNEAQVVQLEPTLVIRNSVKLLNC
