# Supplementary material for: ASPEN, a methodology for reconstructing protein evolution with improved accuracy using ensemble models
Source: eLife. 2019 Oct 17;8:e47676. doi: 10.7554/eLife.47676 (PMC6797483; doi:10.7554/eLife.47676)
Supplement: Supplementary file 1. [file elife-47676-supp1.zip › LacI_sequences_by_orthoset/scrR-A.fasta]

>WP_003635511 1997 ScrR-A
MQPKLADVAKLAGVSITTVSRVINDRGYLSSDTKEKVFSAMQQLSYQPSLAARALHGKQFKLVGLIFASLENPLIAEVVEEIENRLFNRGYKAIICNSMDNPEKEQQYLKMLMANQVDGIITGSHNEGIKEYRLSGLPIVSYDRYFQNKIPTVSSDNLAGGELAATTMIEKGSTNLMLVSGSLEKKAPNNARLTGFKTAAKNRKVPVNTVEFPFNSTPTIKRATIREKLVSHQPDGVFCTDDLTALLCIQEAQKLGLKVPEDIQVIGYDGSKYVQEYNPELSTIVQPVSNIADLLVRLLFNRLEKNDEKLLDTYVLPIKLLQRGSTRK
>NP_722160 684ScrR-Streptococcusmutans ScrR-A
MVAKLTDVAKLAGVSPTTVSRVINRKGYLSEKTITKVQAAMKTLGYKPNNLARSLQGKSAKLIGLIFPNISHIFYSELIEYLEIELFKHGYKAIICNSQNNPDKERDYLEMLEANQVDGIISSSHNLGIDDYEKVSAPIIAFDRNLAPNIPIVSSDNFEGGRMAAKLLKKHGCQHPIMIAGKDNSNSPTGLRQLGFKSVFAQAPIFHLSGELSIIRKEMEIKVILQNEKPDGIFLSDDMTAILTMKIANQLNITIPHELKIIGYDGTHFVENYYPYLTTIRQPIKDIAHLLVDVLLKKIDHQDTPKDYILPVGLLSGESV
>WP_002884282 1989 ScrR-A
MVAKLTDVAELAGVSPTTVSRVINKKGYLSQKTIDKVHAAMQELNYKPNNLARGLQGKSAKLVGLIFPNISNVFYAELIERLEDELFKQGYKTIICNSEHDPNKEKDYLEMLAANQCDGIISSSHNLGIEDYEKVEAPIVAFDRNLAPKIPIVSSDNFEGGKLAARALVKAGCQQIVMITGYDNSDSPTGLRQLGFNYELDKKGIICPVPNDLSLMRRELEIKSIISREKPDGIFVSDDLTAILVMKVVRQLELSIPDDLKIIGYDGTAFIRHFYPELATIQQPLDEIAKLCVEILLKKIKGKTVNRDYVLPVNLIAGGSI
>YP_821051 694 ScrR-A
MVAKLTDVAELAGVSPTTVSRVINKKGYLSQKTIDKVHAAMQELNYKPNNLARGLKGKSAKLVGLIFPNISNIFYAELIERLEDELFKQGYKTIICNSEHDPNKEKDYLEMLSANQCDGIISSSHNLGIEDYEKVEAPIIAFDRNLAPKIPIISSDNFEGGKLAAKTLVKAGCQRIVMITGNDNSDSPTGLRQLGFNYELNKQGIVCPVPNDLSIMRRELEIKSIICREKPDGIFVSDDLTAILVIKVARQLELSIPNDLKIIGYDGTAFIRHFYPELTTIQQPLDEIAKLCVEILLKKIKGEIVSRDYVLPINLISGSSI
>NP_736171 685 ScrR-A
MVAKLTDVAALAGVSPTTVSRVINKKGYLSQKTVTKVNEAMRTLGYKPNNLARSLQGKSAKLIGLIFPNIRNIFYAELIEHLEIELFKHGYKTILCNSEKDPIKEKEYLEMLGANQVDGIISSSHNLGIDDYEKVEAPIVAFDRNLAPHIPIVSSDNFFGGKMAAQTLKKHGCQKMIMITGNDNSDSPTGLRRLGFSYESKESKVITVTNGLSNMRREMELKSIISTHKPDGIFTSDDLTALLVIKLISQLGLSIPEDIKVIGYDGTSFIQDYVPHLTTIKQPIREIAQLMVEILLAKIEGQKTNKDYILPVSLIPGSSV
>NP_816991 2007 ScrR-A
MENTLNWNINMVAKLTDVAELAGVSPTTVSRVINNKGYLSEKTKKNVHEAMKILGYKPNNLARGLQGKSPQLIGLIFPNISNIFYAELIEYLEIELFNQGYKTIICNSENDPGKEREYLEMLEANQVDGIISSSHNLGIADYERVQAPIIAFDRNLAPNVPIIASDNFEGGKLAASVLRKNGCQNIIMITGNDNTDSPTGLRALGFSFQIPEGKVFKVPNSLSTIRREMEIKSIISTNKPDGIFISDDLTAILTMKIVKKLNLNIPEDVKIIGYDGTSFIEQFFSQLTTIKQPIDELAKLIVDVLLKKIKGEKISKDYILPVSLLSGGSI
>NP_801558 698 ScrR-A
MAGVSPTTVSRVINKKGYLSQKTVNKVNKAMRELGYKPNNLARSLQGKSTQLIGLIFPNISNIFYAELIEHLEIELFKQGYKTIICNSEHNPVKEREYLEMLAANQVDGIISSSHNLGIEDYERVEAPIVAFDRNLAPNIPVISSDNFEGGKLAAQTLQKHGCQNIVMITGNDNSDSPTGLRQLGFNYQLKRSAEIIKLPNNLSPVRREMEIKSILATRKPDGLFVSDDLTAILIMKVAKQLHITIPEDMKVIGYDGTTFIQQYVPQLATIRQPIDEIAKLSVEILIKKIKKEKTSKDYILPITLLPGASI
>YP_060851 692 ScrR-A
MVSKLTDVAALAGVSPTTVSRVINKKGYLSQKTVNKVNKAMRELGYKPNNLARSLQGKSTQLIGLIFPNISNIFYAELIEHLEIELFKQGYKTIICNSEHNPVKEREYLEMLAANQVDGIISSSHNLGIEDYERVEAPIVAFDRNLAPNIPVISSDNFEGGKLAAQTLQKHGCQNIVMITGNDNSDSPTGLRQLGFNYQLKRSAEIIKLPNNLSPVRREMEIKSILATRKPDGLFVSDDLTAILIMKVAKQLHITIPEDMKVIGYDGTTFIQQYVPQLATIRQPIDEIAKLSVEILIKKIKKEKTSKDYILPITLLPGASI
>YP_002562832 1985 ScrR-A
MVAKLTDVAELAGVSPTTVSRVINKKGYLSQKTIDKVKKAMKELGYQPNNLARSLQGKSAQLIGLIFPNISNIFYAELIEYLEIELFKAGYKTIICNSEHDPQKEKEYLEMLAANQVDGIISSSHNLGIEDYERVEAPIVAFDRNLAPNIPIISSDNFQGGKLAAQTLQKYKCQKIIMITGNDNSDSPTGLRQLGFSYQLKKTAEVIKLPNHLSTIRREMEIKSILASRQPDGIFASDDLTAILIMKVATQLGLNVPNDLKLIGYDGTRFIENYFPQLTTIKQPIEEIAKLTVEVLLKKIAKEKTSKDYILPITLLPGSSI
>YP_002122750 1983 ScrR-A
MVAKLTDVAALAGVSPTTVSRVINKKGYLSQKTIDKVNKAMRELGYKPNNLARSLQGKSPQLIGLIFPNISNIFYAELIEHLEIELFKHGYKAIICNSENNPIKERDYLEMLAANQVDGIISSSHNLGIDDYERVEAPIVAFDRNLAPNIPIISSDNFEGGKLAAKTLQKHGCQKMIMITGNDHSDSPTGLRQLGFNYQLKKSADIIKLPNDLSSIRREMEIKSILATRRPDGIFASDDLTAILIMKVAGQLGIAIPDDLKLIGYDGTAFIEHYFPQLTTIKQPIKEIASLTVEILLKKIRQEKTSKDYVLPITLLPGASL
>YP_002745812 1987 ScrR-A
MVAKLTDVAALAGVSPTTVSRVINKKGYLSQKTIDKVNKAMRELGYKPNNLARSLQGKSPQLIGLIFPNISNIFYAELIEHLEIELFKQGYKAIICNSENNPIKERDYLEMLAANQVDGIISSSHNLGIDDYERVEAPIVAFDRNLAPHIPIISSDNFEGGKLAAKTLQKHGCQKMIMITGNDHSDSPTGLRQLGFNYQLKKGADIIKLPNDLSSIRREMEIKSILATRRPDGIFASDDLTAILIMKVAGQLGIAIPDNLKLIGYDGTAFIEHYFPQLTTIKQPIKEIASLTVEVLLKKIGNEKTSKDYVLPITLLPGGSL
>YP_002745130 1986 ScrR-A
MVAKLTDVAALAGVSPTTVSRVINKKGYLSQKTIDKVNKAMRELGYKPNNLARSLQGKSPQLIGLIFPNISNIFYAELIEHLEIELFKHGYKAIICNSENNPIKERDYLEMLAANQVDGIISSSHNLGIDDYERVEAPIVAFDRNLAPNIPIISSDNFEGGKLAAKTLQKHGCQKMIMITGNDHSDSPTGLRQLGFNYQLKKGADIIKLPNDLSSIRREMEIKSILATRRPDGIFASDDLTAILIMKVASQLGIAIPDDLKLIGYDGTAFIEHYFPQLTTIKQPIKEIASLTVEVLLKKIGNEKTSKDYVLPITLLPGGSL
>YP_003025630 697 ScrR-A
MVAKLTDVAQLAGVSPTTVSRVINKKGYLSEKTIRNVEEAMRELGYKPNNLARSLQGKSAKLVGLIFPTINNIFYSELISHLEKELFDRGYKTIICNSQHESDKEREYLEMLAANQVDGIISGSHNLGIQDYDRVVAPIIAFDRNLSPSIPIVSSDNFAGGVLAAQTLQKAGCHNPLMITGNDDSNSPTGLRQVGFTSILNKAEVFHISSDFSPVRKEMEIRAILEKQKPNGIFVSGDATAMLVWNVIRSMKLSIPEDIKLIGYDGTSFIENYYPQLTTIKQPLTEIARLLVELLVDKIEGKKLTKTDYILPISLLAGASI
>WP_006302802 1995 ScrR-A
MATKLTDVAKIAGVSATTVSRVINKKGYLSEKTIRKVNEAMRTLGYKPNNLARSLQGKSTKLVGLIFPKIGHIFYAELIDLIEQELFTNGYKCIICNSEHDPQKEREYLEMLEANQVDGIISGSHNLGIKDYNRVSAPIISFDRNLSPNIPVVSSDNYAGGILAAQTLKKTGASSFVMITGNDNSNSPTGLRHAGFASILPHAHIVNIPSDLSSVRKEMEIKTTLSQLKPDAIFTSDDLTAILVIKIAQQLKISIPDDLKIIGYDGTSFIQQYYPYLTTIKQPLPEIAQVLVDLLIKKIQGESVSPDGYFLPVSLLSGESA
>YP_002740987 2003 ScrR-A
MVAKLTDVAKLAGVSSTTVSRVINKKGYLSEKTIRKVNEAMRELGYKPNNLARSLQGKSAKLIGLIFPNISNVFYAELIDKLEHQLFKNGYKTIICNSEHDSEKEREYIEMLEANQVDGIISGSHNLGIEDYNRVTAPIISFDRNLSPDIPVVSSDNYAGGVLAAQTLVKTGAQSIIMITGNDNSNSPTGLRHAGFASVLPKAPIINVSSDFSPVRKEMEIKNILTREKPDAIFASDDLTAILVIKIAQELGISVPKELKVIGYDGTYFIENYYPQLATIKQPLEEIACLTIDLLLQKIEGKEVATTGYFLPVTLLPGKSI
>YP_002738849 2002 ScrR-A
MVAKLTDVAKLAGVSPTTVSRVINKKGYLSEKTIQKVNEAMRELSYKPNNLARSLQGKSAKLIGLIFPNISNVFYAELIDKLEHQLFKNGYKTIICNSEHDSEKEREYIEMLEANQVDGIISGSHNLGIEDYNRVTAPIISFDRNLSPDIPVVSSDNYAGGVLAAQTLVKTGAQSIIMITGNDNSNSPTGLRHAGFASVLPKAPIINVSSDFSPVRKEMEIKNILTREKPDAIFASDDLTAILIIKIAQELGISVPKELKVIGYDGTYFIENYYPQLATIKQPLEEIACLTIDLLLQKIEGKEVATTGYFLPVTLLPGKSI
>YP_001034452 687 ScrR-A
MVAKLTDVAKLAGVSPTTVSRVINRKGYLSDKTISKVEAAMRELAYKPNNLARSLQGKSAKLIGLIFPNISNVFYAELIDKLEHELFKQGYKTIICNSEHDSDKEREYLEMLEANQVDGIISGSHNLGIEDYNRVTAPIIAFDRNLSPDIPVVSSDNYGGGVLAAQTLVKAGAQNIIMITGNDNSNSPTGLRHAGFASVLPDAPIINVSSDFSPVRKEMEIKQILSQTKPDAIFASDDLTAILIMKVAQELDIQIPKDLKIIGYDGTYFVENYYPQLATIKQPLKDIARLSVDLLLKKIAGQEVQTTGYFLPVSLLPGKSV
>YP_001451125 688 ScrR-A
MVAKLTDVAKLAGVSPTTVSRVINRKGYLSDKTISKVEAAMRELAYKPNNLARSLQGKSAKLIGLIFPNISNVFYAELIGKLEHELFKQGYKTIICNSEHDSDKEREYLEMLEANQVDGIISGSHNLDIEDYNRVTAPIIAFDRNLSPDIPVVSSDNYGGGVLAAQTLVKAGAQNIIMITGNDNSNSPTGLRHAGFASVLPDAPIINVSSDFSPVRKEMEIKQILNQIKPDAIFTSDDLTAILIMKVAQELDIQIPEDLKIIGYDGTYFVENYYPQLATIKQPLKDIAHLSVDLLLKKIAGQEVQTTGYFLPVSLLPGKSI
>WP_006587907 1981 ScrR-A
MSVKLTDVAKLAQVSPTTVSRVINNYGYISEKTRKKVFSAMKQLNYQPNSLARSLQGKKTRLIGAIVPSLTNPFFAELVSRIEELLNRKDYKLILCNAVQDSSHKEREYLNMLKANQVDGIISGTHNLDITEYQETGLPIVSFDRNLGPDVPVVSSDNYQGGWVATKSLINSGCKKIAFFGNIKGSNNPTDLRLKGYQDAINEYGLKEILVPMNFYESANLKKMAFQKLLSQQKIDGAFFTDDFSANLFWQYSRFNHFKDCENIKVIGYDGTSIMRQLNPDLSTIAQPIEEIANLLVDLLIKRINHEELSDSNYVLPITLIKGNSL
>WP_006586884 1998 ScrR-A
MSVKLTDVAKLANVSPTTVSRVINNYGYISEKTRKKVFSAMNELNYQPNSLARSLQGKKTRLIGAIVPSLTNPFFAELVSRIEELLNRKDYKLILCNAVQDSSHKERDYLNMLKANQVDGIISGTHNLDITEYQETGLPIVSFDRNLGPDVPVVSSDNYQGGWVATNSLINSGCKKVAFFGNIKGSNNPTDLRLKGYHDAIIEHGLQEILVPMNFYESANLKKMAFQKLLSKHEIDGAFFTDDFSANLFWQYSRFNHFKDCERIKVIGYDGTSIMRQLNPDLSTIAQPIEEIANLLVDLLIKRINHEELSDSNYVLPITLVKGNSI
>YP_804053 755 ScrR-A
MKPKLNDVAKLAGVSATTVSRVINNHGYLSSQTKEKVFAAMRELHYQPNNMARSLQGKNTRLIGVIFSDISNPFFGELVSRIEKILFAKNYKVILCNSADDPQKERDYLQMLMANQVDGIIAGAHNLGIEEYQQYGLPIISFDRYLSDNIPIVSSDNYQGGWLATQTLHQAGATNVAIFTGKSHAGSPTNGRREGYEAYLTAQQLTPHVHELPFELTPALKMMEIKTIMTQHQYDGIFCSDDLAALLVLNVAQQLSLTVPEQLRVVGYDGTALIRDYHSELTTVEQPLADISTLLVSLLLQRIEDANCTLESKYTLPVKLIKGLTA
>YP_193321 757 ScrR-A
MPAKLSDVAREAGCSVTTVSRVINNHGYLSQKTKDKVFAAMQKLNYQPNSLARSLQGKKLKLVGLIFPEITNPFFAELVQEIESALFKQNYKVILCNAGRDRQKEREYLRMLQANQVDGIIAGAHNLGIEEYKQLGLPIVSFDRKLSDNVPIVSCDNYQGIKMATHELIQTGCKHIYFLGNNQRKGNPTDERLEAYLDETKKYDFTPHIRSVAFSDSSNIKNMQIHNMLVDDKPDGVVCTDDLTAILVLQEAQKLGIKVPQELKVIGFDGTQLVQTYHSELSTIAQPIDDIATLLVDLLLKRITNPKQKFESKNYVLPVKLIKRETTA
>WP_005720569 1990 ScrR-A
MAAKLSDVAKKAGCSVTTVSRVINNHGYLSQKTKDKVFAAMRELNYRPNSIARSLQGKKMKLVGLIFPEITNPFFAELVQDIETTLFQQNYKVILCNAGQNKEKEREYLRMLQANQVDGIIAGAHNLGINEYQQLGLPIVSFDRKLSDNVPIVSCDNYQGIKLAVHDLVQAGCHKIYFLGNEHRKGNPTDERLAAYLDEAKECHFSAHIRSVAFSDSSNIKNMKIHDMLVNDQPDGVVCTDDLTAVLVLQEAKKLGIKVPKELKVIGFDGTKQIQTYHSELSTIAQPIHDIATLLVKLLLTRISNPDEKLRQKNYILPVKLIKSETTA
>WP_007126895 2000 ScrR-A
MAAKLSDVAKEAGCSVTTVSRVINNHGYLSQKTKDKVFAAMRKLNYQPNSLARSLQGKKMKLVGLIFPGITNPFFAELIQDIEGKLFQKGYKVILCNAGQDKDKEHEYLRMLQANQVDGIIAGAHNLGIEEYKQLGLPIVSFDRKLSENVPIVSCDNYQGIKLAMHDLIQANCQKIYFLGNEHKKGNPTDERLDAYLDEVKKHDLQPHIRSVAFSDSTNIKNMRIHNMLVNDGPDGVVCTDDLTAILVLQEAKKLGIKVPQELKVIGFDGTKLIQTYHSELTTIAQPINDIATLLVNLLLERIAHPDQELKEKNYILPVKLIKSATTA
>YP_534968 758 ScrR-A
MRAKLSDVAKKAGVSPTTVSRVINNYGYISDKTRNKVHEAMKELNYQPNSLARSLHGKKTNLVGLIFPGVSNPFFGELVEEIENKLFEDGYKVILCNAAYNKEKERSYLRMLLANQVDGIIAGAHNLGIDEYQEFGLPIVSFDRSLSENVPIVSSDNYKGGVIATQELYDAGCRHIYFVGNPVQKGNPTDHRLSGYRDTIKKLGLTLHIHPVSFSETPMLKIMAIKQLLSEHKADGIVCTDDLTALLVIQAAQELGINIPEQLKITGFDGTKFIQQYHPELSTVVQPTKDIAALLVKLLERRIAHPDEDLKQKSYILPIRFIKSKTISDN
>NP_965738 760 ScrR-A
MVKLTDVAAKAGCSVTTVSRVINNYGYISQKTRKKVHEAMKELNYQPNSVARSLQGKKTKLIGLIFPDVSNPFFGELVSKIEDQLFKHGYKTILCNAGNDKEKERTYLQMLMANQVDGIIAGAHNLGIEEYQRTGLPIVSFDRKLSDNIPIVSADNFKGGSLATQELYNHGARHIYFVGNPTLDGHPTQKRLLGYKETIKELKLTEHIHPVIFNETLALKEMAIRDLLENHKVDGIVASDDLTALLILNISHDLGIHIPKDLKIIGFDGSKIVRDFEPRLSTIVQPIPSIAQLLVKLLEKRIDNPTEELDNYTYYLPVELLKRESSGN
>EFJ68789 1996 ScrR-A
MTMVKLTDVAAKAGCSVTTVSRVINNYGYISQKTRKKVHEAMRELNYQPNSVARSLQGKKTKLIGLIFPDVSNPFFGELVSKIEDQLFNHGYKTILCNAGSDTEKERTYLQMLMANQVDGIIAGAHNLGIEEYQRTGLPIVSFDRKLSDNIPIVSADNFKGGSLATQELYNHGARHIYFVGNPTLDGHPTQKRLLGYKETIKELQLTEHIHPVIFNETLALKEMAIKDLLENHKVDGIVASDDLTALLIMNISHELGIKIPKDLKIIGFDGSKVVRDFEPRLSTIVQPIPSIAQLLVKLLEKRIDNPTEKLDNYTYYLPVELLKRESSGN
>YP_396407 761 ScrR-A
MPTKLTDVAKLAKVSPTTVSRVINNYGYLSQKTIDKVHAAMAELNYQPNNLARSLQGKKAQMIGLIFPSVSNPFFGELIERLEKKLFDKGYKSILCDSNREPEKEKAYLGMLAANQVDGIIAGGHNTELQEYEKMSAPVISFDRLLSTHIPIISSDNFAGGQIATNTLINLGAKRIGIITGSNETNSPTLLRLNGYLDALQKNGLDPFVFQIKSTTSNSLKKIEIARILREEHLDGLFCTDDLTAISVMNEAQNQNIKIPQDLKLIGYDGTELIQKYFPQLTTIIQPIDEIASLLAELITLRIEDPSAPLEMRYTLPVKLLQSNSI
>EEI60906 1999 ScrR-A
MKKMAVKLTDVAKKAGVSPTTVSRVINNYGSLSQKTIDKVNQAMKELNYQPNSLARSLQGKNTQLIGLIFPTVANPFFGELVEQLESKLFDLGYRSILCDSANNKEKERNYLNMLAANKVDGIIAGAHNLGIQEYENIELPIVSFDRYLADGTPIVSSDNFRGGYLATENLYLKGARKIAILTGSQESNSPTNDRMNGYLKFMDEQQLEPQIFQFHSTARSTALKNLEIKRILQNEEIDSIFCTDDLTAVLAYNLCQELDIRIPEQLKIIGYDGTKFIQNYFPHLSTIAQPITDIADILVDLLLQRIQDAEKPLESHYVLPVKLIQGKTT
>NP_815318 1988 ScrR-A
MVVKLTDVAKLAGVSPTTVSRVINNYGYLSQKTIDKVHQAMEELNYQPNGLARSLQGKSTQLIGLVFPSVSHPFFGELIETLERKLFVQGYKVILCDSEKDPEKERAYLRMLAANKVDGVITGSHNLAINEYENVSLPIVSFDRFLAPGIPIVSSQNFQGGQKATEALFASGAQKIAIITGANNTGAPSDYRLAGYKQTMEKYGAEKTILQIDNGTSTTLKNLEIERLLQNKTVDGIFCTDDLTAITVMNIAQKLKISIPEELKVIGYDGTKLIKRIAPQLSTIVQPIDEMCDVMIDLLLRRMKDPDVALEENYPIPIQLSLSESC
>AGU75109	Streptococcus_constellatus_subsp_pharyngis_c818	scrR	sucrose regulon regulatory protein
MVAKLTDVAKLAGVSPTTVSRVINRKGYLSEKTITKVTEAMRELGYKPNNLARSLQGKSAKLIGLIFPNISHIFYAELIDKLEHELFNRGYKTIICNSEHNSSKEKEYLEMLEANQVDGIISGSHNLGISDYDRVTAPIISFDRNLSPSIPVVSSDNYAGGTLAAETLVKSGAKKIIMITGNDNSNSPTGLRHAGFASVLPTAPIINVSSDFSPIRKEMEIKNILKDKKPDAIFASDDLTAILIMKVAQELGINIPEELKVIGYDGTYFVENYYPQLATIQQPLKDIACLLVDLLLRKIEGEKVPTTGYFLPVHLSSGKSI
>AGU84091	Streptococcus_anginosus_c238	scrR	sucrose regulon regulatory protein
MVAKLTDVAKIAGVSPTTVSRVINKKGYLSEKTITKVNEAMRELGYKPNNLARSLQGKSAKLIGLIFPNISHIFYAELIDKLEHELFKRGYKTIICNSEHNSSKEKEYLEMLEANQVDGIISGSHNLGISDYDRVTAPIISFDRNLSPSIPVVSSDNYAGGVLAAKTLVKSGAQNIIMITGNDNSNSPTGLRHAGFASILPDAPIINVSSDFSPIRKEMEIKNILKHRKPDAIFASDDLTAILIMKVAQELEIKIPEDLKVIGYDGTYFVENYYPQLATIQQPLKDIACLLVDLLLRKIAGEEVVTTGYFLPVHLSSGKSI
>BAK93625	Tetragenococcus_halophilus_nbrc_12172	scrR	sucrose operon repressor
MTVKLTDVAKVAGVSPTTVSRVINHYGSLSQKTIDKVHAAMEELNYQPNSLARSLQGKQAQLIGLIFPTVANPFFGELVEQLETKFFERGYKSILCNSANNKEKERNYLNMLMANKVDGIVAGAHNLGIKEYQQMDLPIVSFDRLLAEGIPIVGSDNYHGGYAATENLFFHGAQNIAIITGSNASDSPTNDRLQGYLDFVQEKNLTAKVFRFESFEHTLTLKNMRIQEILKQEAIDGLVCTDDLTALLVIDNCQQLGIKIPEQLKIIGYDGTQFIQNYYSQLTTVEQPIGELSDLLVDLLLQRITQPDKKLAPRYTLPTKVLQGKTS
>EMG25181	Streptococcus_parauberis_krs_02083	scrR	Sucrose operon repressor, LacI family
MILVAKLTDVAELAGVSPTTVSRVINKKGYLSQKTVDKVKAAMKELGYQPNNLARSLQGKSAQLVGLIFPNISNIFYAELIEYLEIELFNHGFKTIICNSQSNPQKEKEYLEMLAANQVDGIISSSHNLGLEDYERVEAPIVAFDRNLAPNIPIISSDNFQGGKLAAQTLQKYKCQKIIMITGNDNSDSPTGLRQLGFSYQLKRKAEVIKLPNNLSTIRREMEIKSILGTRQPDGIFASDDLTAILIMKVAHQLGLKVPEDVKIIGYDGTAFIENYYPQLTTIKQPIEEIAKLSVEILLKKMNKEKTSKDYILPITLLPGSSI
>EFV99770	Streptococcus_australis_atcc_700641_gca_000186465_1	scrR	transcriptional regulator, LacI family
MVAKLTDVAKLAGVSPTTVSRVINKKGYLSEKTVSKVKEAMRELGYKPNTIARSLQGKSAKLIGLIFPKISHVFYAELIDKLEEELFKHGYKTIICNSEHDSEKEREYIEMLEANQVDGIISGSHNLGIEDYNRVAAPIIAFDRNLSPEIPVVSSDNYAGGVLAAETLAKTGAKKIIMLTGNDNSNSPTGLRHAGFASVLPEAQIINVSSDYSPIRKEMEIKSILTQQKPDAIFASDDLTAILVMKIADELGIAIPEDLKIIGYDGTYFIENYFPRLTTIKQPLQEIARLTVDLLLQKIEGKDVKTTGYFLPVSVLPGKSV
>EER74449	Weissella_paramesenteroides_atcc_33313	scrR	transcriptional regulator, LacI family
MKPKLSDVAEEAGVSPTTVSRVINNHGYLSARTKQKVYDAMEKLHYQPNSLARSLKGKKTKIIGLIFPGITNPFFAELIEKLEKQLFLKGYKVILCNAADDIAKERDYIKMLIANQVDGIITGAHNLGIEEYQNIHLPIVAFDRRYASGMPTISSDNLQGGILATQTLYEAGARHIYFMGNPNQKGNPTDRRLQGYYQQMTKLGLESQVMPIFFDETPKIKKVSIQRFLKERKADGIVCSDDLTAILVLQSAKELQIEIPDTLKVVGYDGTTFIQTYFPELTTIVQPLDDIAMMLVESLLNRMSNRVDKLGENDFILPVSLHHGATI
>EGD27642	Lactobacillus_delbrueckii_subsp_lactis_dsm_20072	scrR	sucrose operon repressor ScrR
MTMRPKLTDVAEKAGCSPTTVSRVINNYAFFSQKTRDRVYAAMRELNYQPNTLARSLQGKRTKMIGVIMPSITNPFFAELVAAIEDKLESDGYKMLLCDAGQDSDKERRYLRMLEANQVDGIIAGSHNLGIEEYQLYGLPIVSFDRDLSDQVPIVTSDNYQGGCLATQALVDAGCGHVYFVGNPVKTGNPTSRRFDGYADTVAAAGLTVHTARSAFYESPAAKARELRELLTSGRKIDGVFCSDDLTAILLLKEARKLGIRVPEDLKIVGFDGTQLVQNYVPELATVVQPVPDLAGTLVKLLYERIADPEKKLAQNSYLLPVKLLRNQTV
>CCF03097	Streptococcus_macedonicus_aca_dc_198	scrR	Sucrose operon repressor ScrR, LacI family
MVAKLTDVAELAGVSPTTVSRVINNKGYLSEKTKQKVQEAMKTLGYKPNNLARGLQGKSAQLIGLIFPNISNIFYSELIEYLEIELFKHGYKAIICNNQNDPAKEREYLEMLEANQVDGIISSSHNLGIDDYEHVGAPIITFDRNLAPNAPIISSDNFEGGKLAARTLQKNGCENIIMITGNDNTDSPTGLRALGFSFQIPDGKIFKVPNNLSTIRREMEIKSIIASNKPDGIFVSDDLTAILTMKIAHQLELNIPEDLKIIGYDGTSFIENFFPQLTTIRQPIDEIASLIVDVLLKKIKGEKTSKDYILPISLLPGGSI
>AFC63923	Enterococcus_faecium_aus0004	scrR	sucrose operon repressor ScrR
MKKIGIREVAKEANVSPTTVSRVLNDRGYLSEETKRKVFDAMKKLEYYPNELARALFKNETYTVGLIFPTITNPFHAELIQDIEFELSSRGYKVLLCNSLNNPTKEKEYLTMLRKNQVDGIIVGTHNKDIADYDIPGLPIVAIDRSLGENTVTVSCDNYRGGELATQLLVNHGCQNILCIRGDSKIKLPANSRTLAYKDVLNKFMLEPLVLEVPFVKEINEKNEIIKTYLETHPNIDGVFAGDDLLASLAINNLGSSGKRVPKEVKVIGFDGAQQTLIYNPELSTIQQPIDQISKVAVKKLLNMIKGEKETDELSLPVKLIKKNTA
>EFG48970	Aerococcus_viridans_atcc_11563	scrR	transcriptional regulator, LacI family
MRAKLQDVAALAGVSATTVSRVINQKGYLSQQTIDKVHAAMKELNYYPNSLARSLQGKSTKLVGLIFPNIDTIFYAELVNHLEQILFAKGYKTIICNSERDADKEAEYLNMLQSNQVEGIIAGAHNLNYADYERVTAPVISFDRYIGENIPIVSSDNYLGGKLATETLLKGQPTKPWMITGANDPNSPTYLRYQAFMDVTKAHGLDGQITKIPKDFSQIRKQLIIKALLLEETPDAIFCSDDLTAMLVMNTASELGVTIPDDLKLVGYDGTDFIQSYVPQLTTIAQPIKDLADLLVDVLLQQIDHSLEVKKDADNRYILPIKLIPGQTV
>EGC14711	Lactobacillus_reuteri_mm4_1a	scrR	transcriptional regulator, LacI family
MVAKLKDVAQLAGVSVTTVSRVINNYGSLSQKTINKVHAAMRELNYQPNALARAMQGKPSKFVGLIFPNLINPFFAELANELEHELFKKGYKTIIASSAQNPEIEHEYLNMLMANQVDGIISGSHNLGIEEYHQLTAPIVSFDRYLADNIPIVAADSYHGGELAAKYLVEHDVKHLAVIVDEDTSVSPTINRIQGALDFLNKQKRDFEPLAIQHLDLEATFPGNYDGVLASNDVQALTISNLYYQAGKQINKDFFITGYDGSRLIRKVAPYLPTVIQPISLLAQELIETLMKRIETPHEKIETKLVPVEFYQPK
>CCF28216	Leuconostoc_citreum_lbae_e16	scrR	Sucrose operon repressor
MVAKLSDVAELAGVSVTTVSRVINSYGSLSQKTIDKVHTAMRELHYQPNAMARSLQGKSSQFIGLIFPNIQNPFFTALASEIEQLLFEKGYKVIIATSANNIEKEQQYLQMLAANQVEGIITSSHNLGIESYSNSLLPIVAYDRHLSDNVPIVSEDNYQGGFLLGNYLVSQGAKNLLVLNDNDQSISPTSKRYNGFVDAVGSKSKISTLDFDSNKISEPNIIQDIVKDIQTQNIDGVFAYNDIMAIQLQNALRTANIRVPEDVIVVGYDGSPIVQLLHPDLPTIIQPIHEAAQRLIEVLFAEINQQSTVKNDLLPVTLHEPK
>BAN94306	Streptococcus_dysgalactiae_subsp_equisimilis_167	scrR	sucrose operon repressor
MVAKLTDVAALAGVSPTTVSRVINKKGYLSQKTVDKVNKAMRELGYKPNNLARSLQGKPAQLIGLIFPNISNIFYAELIEHLEIELFKNGYKTIICNSEHNPVKEREYLEMLAANQVDGIISSSHNLGIDDYERVEAPIVAFDRNLAPNIPIVASDNFEGGKLAAQTLQKHGCQKIIMITGNDNSESPTGLRQLGFNYQLKRSAEIIKLPNDLSPIRREMEIKSILATRKPDGLFVSDDLTAILIMKVAKQLDIAIPQDMKIIGYDGTTFVEQYVPQLATIKQPIEEIAKLSVEVLLKKIKGEKTSKDYILPITLLPGESI
>EGD30040	Streptococcus_sanguinis_sk72	scrR	sucrose operon repressor
MVAKLTDVAKLAGVSPTTVSRVINRKGYLSDKTISKVEAAMRELAYKPNNLARSLQGKSAKLIGLIFPNISNVFYAELIDKLEHELFKQGYKAIICNSEHDSDKEREYLEMLEANQVDGIISGSHNLGIEDYNRVTAPIIAFDRNLSPDIPVVSSDNYGGGVLAAQTLIKAGAQNIIMITGNDNSNSPTGLRHAGFASVLPDAPIINVSSDFSPVRKEMEIKQILSQTKPDAIFTSDDLTAILIMKVAQELDIQIPEDLKIIGYDGTYFVENYYPQLATIKQPLKDIARLSVDLLLKKNCRSRSPNDWLFPASQSLTW
>EFM35092	Streptococcus_sp_oral_taxon_071_str_73h25ap	scrR	transcriptional regulator, LacI family
MVAKLTDVAKLAGVSPTTVSRVINKKGYLSEKTIQKVNEAMRELGYKPNNLARSLQGKSAKLIGLIFPNISHIFYAELIDKLEHQLFKNGYKTIICNSEHDSEKEREYIEMLEANQVDGIISGSHNLGIEDYNRVTAPIISFDRNLSPDIPVVSSDNYGGGVLAAQTLVKTGAKSIIMITGNDNSNSPTGLRHAGFASVLPKAPIINVSSDFSPVRKEMEIKNILTHQKPDAIFASDDLTAILVIKIAQELGISVPEELKVIGYDGTYFIENYYPHLTTIKQPMKEIAHLTVDLLLQKIEGKEVATTGYFLPVTLLPGKSI
>EFX40271	Streptococcus_peroris_atcc_700780	scrR	transcriptional regulator, LacI family
MVAKLTDVAELAGVSPTTVSRVINKKGYLSEKTIQKVKDAMRELGYKPNNLARSLQGKSAKLIGLIFPKISHVFYAELIDKLEHELFKKGYKTIICNSEHDSEKEREYLEMLEANQVDGIISGSHNLGIEDYNRVTAPIISFDRNLSPDIPVVSSDNYAGGVLAAQTLAKTGAKTIIMITGNDNSNSPTGLRHAGFASILPKAPIINVSSDFSPLRKEMEIKNILTKQKPDAIFASDDLTAILVMKIAQELGISVPEELKVIGYDGTYFIENFYPHLTTIKQPLEEIARLTVDLLLQKIEGKEVATTGYFLPVSLLPGKSI
>ADX69609	Lactobacillus_helveticus_h10	scrR	LacI family transcriptional regulator
MAVKLTDVAQKAGVSVTTVSRVINNHGYLSDKTKHKVFAAMKELNYQPNSLARSLQGKKMKLIGLIFPEITNPFFAELIQDIESILFEKGYKVILCNAQRDKEKERAYLKMLLANQVDGIIAGAHNLGIEEYQELGLPIVSFDRKLSENVPIVSCDNYQGIKLAVHDLIQSGCHKIFFLGNKQLKGNPTDQRLKAYLNEAENLDFTPHICSVAFSDSTLLKNITIHEMLQNDHPDGVVCTDDLTAILVLQEARKLGLKVPEDLKVIGFDGTKQIQTYHSELSTIAQPINDMAILLVKLLLQRISDPNKELNKKQYILPVKLIKSLTTA
>BAO08168	Enterococcus_mundtii_qu_25	scrR-1	sucrose operon repressor ScrR
MVVKLTDVAKKAGVSPTTVSRVINNYGSLSQKTIDKVNQAMKELNYQPNSLARSLQGKNTQLIGLIFPTVANPFFGELVEQLESKLFDLGYRSILCDSANNKEKERNYLNMLAANKVDGILAGAHNLGIQEYENIELPIVSFDRYLAEGIPIISSDNLRGGYLATENLYLKGARNIAILTGSQESNSPTNQRLNGYLAFMEEFQLEPHVFHFHSTARSTALKNLEIKRILEMETIDGLFCTDDLTAILAYNLCQELHIKIPEEIKIIGYDGTKIIQNYFPQLSTIAQPITDIADILVDLMLQRIQDPEKPLESNYVLPVKLIQGSTT
>EFM34035	Streptococcus_pyogenes_atcc_10782	scrR	transcriptional regulator, LacI family
MVAKLTDVAALAGVSPTTVSRVINKKGYLSQKTVNKVNKAMRELGYKPNNLARSLQGKSTQLIGLIFPNISNIFYAELIEHLEIELFKQGYKTIICNSEHNPVKEREYLEMLAANQVDGIISSSHNLGIEDYERVEAPIVAFDRNLAPNIPVISSDNFEGGKLAAQTLQKHGCQNIVMITGNDNSDSPTGLRQLGFNYQLKRSAEIIKLPNNLSPVRREMEIKSILATRKPDGLFVSDDLTAILIMKVAKQLHITIPEDMKVIGYDGTTFIQQYVPQLATIRQPIDEIAKLSVEILIKKIKKKKPVKTIFYRLRYFQEQVFKQSITNH
>AFJ26642	Streptococcus_parasanguinis_fw213	scrR	sucrose operon repressor
MIMVAKLTDVAKLAGVSSTTVSRVINKKGYLSEKTIQKVQEAMRELGYKPNNVARSLQGKSAKLVGLIFPNISNVFYAELIYKLEHQLFKHGYKTIICNSEHDSEKEREYIEMLEANQVDGIISGSHNLGIEDYNRVTAPIIAFDRNLSPEIPVVSSDNYAGGVLAAETLVKSGAKKIIMITGNDNSNSPTGLRHAGFASVLPESMIINVSSDFSPIRKEMEIKQILTQQKPDAIFASDDLTAILIMKVARELDIQIPQDLKVIGYDGTQFIETYTPELTTIQQPLKDIAILMVDLLLQKIEGKKVATTGYFLPVSLHSGKSV
>EGC22167	Streptococcus_sanguinis_sk353	scrR	transcriptional regulator, LacI family
MVAKLTDVAKLAGVSPTTVSRVINRKGYLSDKTISKVEAAMRELAYKPNNLARSLQGKSAKLIGLIFPNISNVFYAELIDKLEHELFKQGYKTIICNSEHDSDKEREYLEMLEANQVDGIISGSHNLGIEDYNRVTAPIIAFDRNLSPDIPVVSSDNYGGGVLAAQTLVKAGAQNIIMITGNDNSNSPTGLRHAGFASVLPDAPIINVSSDFSPVRKEMEIKQILTQTKPDGIFTSDDLTAILIMKVAQELDSQIPKDLKIIGYDGTYFVENYYPQLATIKQPLKDIARLSVDLLLKKIAGQEVQTTGYFLPVSLLPGKSV
>AEN90526	Bacillus_megaterium_wsh_002	fruR	Putative transcriptional regulator
MKAKISDVAKIAGVSPTTVSRVLNNRGYISKETRENVYKAMKEINYFPNDIARSLFNKRTNLIGMIVPQTSNPFFGELAFHIESICASLNYKVLLCNSLNRIDKEKKYVEMLIRNQVDGVIAVTYNRGIFDSESQSLPVVAVDHYLSKDIPTVSSDNYSGGEQATELLISKDCKHIIHINGPLKLETPANLRRKAYENVMKQYGKQPITYEISNTFDRNIQRETISKVFEEHPEVDGIFASDDLLAALVVAEAQKRGKSIPKDLKIVGYDGTEASQTLLPGLTTIQQPIESIAQTAIDILLKEIEGEFSNVPREICLPVKLLEGQTT
