# Supplementary material for: ASPEN, a methodology for reconstructing protein evolution with improved accuracy using ensemble models
Source: eLife. 2019 Oct 17;8:e47676. doi: 10.7554/eLife.47676 (PMC6797483; doi:10.7554/eLife.47676)
Supplement: Supplementary file 1. [file elife-47676-supp1.zip › LacI_sequences_by_orthoset/scrR-BD.fasta]

>YP_857481 793 ScrR-BD
MEKKKRITIAQIAELAGVSKATASLVLNGKSAEYRIADDTRKRIQVVADECHYQPSFHARALRETRSYTWGLVIPDLTNFGFASIARALEAHCREAGIQLLIACSEDDPTLEQRVVDNLISRQVDGLIVASSGHSDDIYARIHDRLPVVQLDRHIGESRLPMVISDACKATAELVQEMAGQCGEEIYYFGGLLDLSPSRHRLAGYELGLHRAGLEADPTRVRHRDYQPSSGYQLMAELVAELGAPPKGLFTASFTLLEGVLRYLNEAGLMETGMRLCTFDDHDLLDCIPMHIDSVAQDCPALARATFELMQKLIAGNPPPQTAQVINPRIRWRSQRAARVA
>YP_001142739 794 ScrR-BD
MEKKKRITIAQIAELAGVSKATASLVLNGKSAEYRIADQTRKRIQAVADECHYQPSFHARALRETRSYTWGLVIPDLTNFGFASIARALEAHCREAGIQLLIACSEDDPILEQKVVDNLISRQVDGIIVASSGHSDDTYARIHDRLPVVQLDRHIGESRLPMVISDACKATAELVRDMAGECGAEIYYFGGLLDLSPSRHRLAGYELGLHRAGLEALPARVRHRDYQPSSGYQLMAELVAELGAPPRGLFTASFTLLEGVLRYLNEAGLMETGMRLCTFDDHDLLDCIPMRIDSVAQDCPALARAAFELMQQLIAGNVPGQTAQVIAPRVRWRSRR
>WP_006536770 2018 ScrR-BD
MKKQKRITITNIAKLAGVSKTTASLVLNGRGKEMRVSDDTIARITAIAEQYQYQPNIHARSLRDNRSYALGLVIPDITNYGFASVAYELEILCREAGIQLLISCTDENAAQETLAIEHLLSRQIDGLIVASCLQSDVEYQRLSQQIPVVLFDRYFEGTTLPFVVTDSITTTQQLIAEIASTKGIDEFFFLGGQSTLSPTKDRLLGFTQGLSQAQINLKSEWIIHGHYHPSSGYEMFGSLCASLGRAPKFVFTSACGLLDGVLRYLSQNKIMQNEVYLAGFDDHYLYDSLSIPIDTVAQNNPELASHCFRLVMGLINQTNLEVHQIFVPAKIHQRHG
>YP_048486 787 ScrR-BD
MKPTKRITISDIAALAGVSKSTASLVLNGRSKEFRVSDETRDRILAVAHEQRYQPSIHARSLRSSRSNTLGLVVPEMTNYGFAVISRELEMRCREAGLQLLIACTDENASQEMMAVNSLVQRQVDGLIVASSLLSDIEYQKINQQLPVVQFDRIIGDSTLPMVISEAVESTAEMVERIARQHRDEFYFLGGQPRISPTRHRLEGFQLGLTRAGIECQPEWILHGNYHPSAGYEMFAQLCATLGRPPKALFVAACGLMEGVLRYMNQHNLMESGIRLCCFDDHYLFDCLPLKIDTVAQDCENLARNSFEMITSLIAQQPLEEDRRYIPTRIHWRHPDSRA
>WP_010297536 2017 ScrR-BD
MKPTKRITISDIAALAGVSKSTASLVLNGRSKEFRVSDETRDRILAVAHEQRYQPSIHARSLRSSRSNTLGLVVPEMTNYGFAVISRELEMLCREAGLQLLIACTDENASQEMMAVNSLVQRQVDGLIVASSLLSDVEYQKINQQLPVVQFDRVIGDSTLPMVISEAVESTAEMVERIARQHRDEFYFLGGQPRISPTRHRLEGFQLGLTRAGIDCKPEWIIHGSYYPSAGYEMFAQLCATLGRPPKALFVAACGLMEGVLRYMNQHNLMESGIRLCCFDDHYLFDCLPLKIDTVAQDCENLARSSFEMITSLIAQQPLEEDRRYIPTRIHWRHPDSRA
>YP_001480429 785 ScrR-BD
MPSVKKNKRITISDIAALAGVSKSTASLVLNGRSKEYRVSDDTRDRILALAGEHHYQPSFHARSLRSSRSHTLGLVVPEMTNYGFAVISRELETLCREAGLQLLIACTDENPAQEMMAVNSLVQRQVDGLIVASSQLNDAEYQKINAGLPVVQMDRLIVGSDLPLVITDSLTSTATLVENVARQHPDEFYFLGGQPRISPTRDRLAGFQLGLERAGVVCKPEWIINGNYHPSSGYEMFAQLCAQLGRPPKALFTAACGLLEGVLRYLNQHQLMESDLHLCSFDDHYLFDGLTLKIDTVAQDCRALAQHSFDMVSALIDERPLEQNALYLPGSIHWRHAGSKALLGQP
>EEP95786 2010 ScrR-BD
MKNHKRITINDIAKLAGVSKSTTSLVLNGRSKEYRVSDETRDRIIALANEHNYQPSFHARSLRSTRSHTLGLVVPEMTNHGFALISRELEMRCREAGLQLLIACTDENPGQEMMAVNSLVQRQVDGLIVASSQLNDAEYQKINARLPVVQMDRLIGESDLPLVITDSVASTATLVENIARQHPDEFYFLGGQPRISPTRDRLAGFQLGLQQAGVECRPEWLLNGHYLPSSGYEMIAQLCAQLGRPPKAVFTAACGLLEGVLRYLNQHQLMGSDIHLCSFDDHYLFDCLPLRIDTIAQDCQGLARHSFEMVTALIDETPLAQNRLILPGQIHWRHPGSKALNE
>WP_005189803 788 ScrR-BD
MKNHKRITINDIAKLAGVSKSTTSLVLNGRSKEYRVSDETRDRIVALANEHNYQPSFHARSLRSTRSHTIGLVVPEMTNHGFALISRELEMLCREAGLQLLIACTDENPGQEMMAVNSLVQRQVDGLIVASSQLNDSEYQKINACLPVVQMDRLIGESELPLVITDSVASTTLLVENVARQHPDEFYFLGGQPRISPTRDRLAGFQQGLQQAGVTCRPEWILNGHYLPSSGYEMIAQLCAQLGRPPKAVFTAACGLLEGVLRYLNQHQLMDSNIHLCSFDDHYLFDCLPLKIDTIAQDCQGLARHSFEMITSLIAESPLAQNQLILPGQIHWRHPGSKAFNEQH
>WP_004716332 2009 ScrR-BD
MKNNKRITINDIAKLAGVSKSTTSLVLNGRSKEYRVSDETRDRIIALANEHNYQPSFHARSLRSSRSHTIGLVVPEMTNHGFALISRELEMLCREAGLQLLIACTDENPAQEMMAVNSLVQRQVDGLIVASSQLNDSEYQKINARLPVVQMDRLIGESDLPLVITDSIGSTTQLVERVARQHPDEFYFLGGQPRISPTRDRLAGFQHGLQQAGVECRPEWILNGHYLPSSGYEMIAQLCAQLGRPPKAVFTAACGLLEGVLRYLNQHQLMDSEIHLCSFDDHYLFDCLPLKIDTIAQDCQGLARHSFEMITALIAETPLAQNQLILPGQIHWRHPGSKALNE
>EEQ09731 791 ScrR-BD
MKNDNLLKSKKRITINDIAKLAGVSKSTTSLVLNGRSKEYRVSDETRDRIIALASEHNYQPSFHARSLRSTRSHTIGLVVPEMTNHGFALISRELEMLCREAGLQLLIACTDENPGQEMMAVNSLVQRQVDGLIVASSQLSDSEYQKINARLPVVQMDRLIGESDLPLVITDSVASTSALVEKVARQHPDEFYFLGGQPRISPTRDRLAGFQQGLQQAGVECRPEWILSGHYLPSSGYEMIAQLCAQLGRPPKAVFTAACGLLEGVLRYLNQHQLMESDIHLCSFDDHYLFDCLPLKIDTIAQDCPGLARHSFEMITALIAETPLAQNHLILPGQIHWRHPGSKALNEPQ
>EEQ08390 792 ScrR-BD
MKNDNLLKNKKRITINDIAKLAGVSKSTTSLVLNGRSKEYRVSDETRDRIIALASEHHYQPSFHARSLRSTRSHTIGLVVPEMTNHGFALISRELEMLCREAGLQLLIACSDENPAQEMMAVNSLVQRQVDGLIVASSQLNDSEYQKINARLPVVQMDRLIGESDLPLVITDSVASTSALVENVARQHPDEFYFLGGQPRISPTRDRLAGFQQGLQHAGVECRAEWILSGHYLPSSGYEMIAQLCAQLGRPPKAVFTAACGLLEGVLRYLNQHQLMDSDIHLCSFDDHYLFDCLPLKIDTIAQDCQGLARHSFEMITALIAETPLAQNQLILPGQIHWRHPGSKALNEPH
>YP_001004910 789 ScrR-BD
MKNNKRITINDIAKLAGVSKSTTSLVLNGRSKEYRVSDETRDRIIALASEHNYQPSFHARSLRSTRSHTIGLVVPEMTNHGFALISRELEMLCREAGLQLLIACTDENPGQEMMAVNSLVQRQVDGLIVASSQLNDGEYQKINARLPVVQMDRLIGESALPLVITDSIASTCALVENVAHQHPNEFYFLGGQPRISPTRDRLAGFQQGLQQAGVECRPEWILNGHYLPSSGYEMIAQLCAQLGRPPKAVFTAACGLLEGVLRYLNQHQLMDSDIHLCSFDDHYLFDCLPLKIDTIAQDCQGLARHSFEMITALIAETPLAQNQLILPGQIHWRHPGSKALNEQH
>WP_004711496 790 ScrR-BD
MKNNKRITINDIAKMAGVSKSTTSLVLNGRSKEYRVSDETRDRIIALASEHNYQPSFHARSLRSTRSHTIGLVVPEMTNHGFALISRELEMLCREAGLQLLIACTDENPGQEMMAVNSLVQRQVDGLIVASSQLNDGEYQKINARLPVVQMDRLIGESDLPLVITDSVASTSALVENVARQHPDEFYFLGGQPRISPTRDRLAGFQQGLQQAGVECRPEWILNGHYLPSSGYEMIAQLCAQLGRPPKAVFTAACGLLEGVLRYLNQHQLMDSDIHLCSFDDHYLFDCLPLKIDTIAQDCQGLARHSFEMITALIAETPLAQNQLILPGQIHWRHPGSKALNEPH
>YP_001907805 2012 ScrR-BD
MTKNKRITINDIARLAGVSKSTASLVLNGRGKELRVAQGTRDRVLEIAQQQHYQPSIHARALNSARSHTLGLVVPEMTNHGFARFSHELEMLCRDAGLQLLIACTAENASQETLAVNNLIQRQVDGLIVASSMLNDAQYLKINQQLPVVLFDRHLGESTLPLVITDAIEPTATLVQAVMRMGYDEIYFFGGQPRISPTRDRLAGFYLGLERAGVTAKPEWVMHGHYHASSGYELFAELYARLGRVPQALFCAACGLQEGVLRYLSQHQLLNTPMHLSSFDDHYLYDALSVRIDTVEQDERLLAWNCFELISQLIDEQKPQVSQRLLPARLRWRRASPFADER
>CAC14602 786 ScrR-BD
MTKNKRITINDIARLAGVSKSTASLVLNGRGKELRVAQGTRDRVLEIARQQHYQPSIHARALNSNRSHTLGLVVPEMTNHGFARFSHELETLCRDAGLQLLIACTAENASQETLAVNNLIQRQVDGLIVASSMLNDAQYQKINQQLPVVLFDRHLGDSSLPLVITASAEPTAMLIQAVMREGYDEIYFFGGQPRISPTRDRLAGFHLGLQRAGITAKPEWIMHGHYHASSGYELFAELYAQLGRVPQALFCAACGLQEGVLRYLSRHHLLNTPMHLSSFDDHYLYDALSVSIDTVEQDERLPAWNCFEMVTQLIDEQTPPSTQRWLPARIKWRRATPFGNGM
>YP_001454485 783 ScrR-BD
MRKTKRVTIKDIAELAGVSKATASLVLNGRSKELRVAEETRDRVLAIAKEHHYQPSIHARSLRDNRSHTIGLVVPEITNYGFAVFSHELETLCREAGVQLLISCSDENPGQETVVVNNMVARQVDGLIVASSMLNDADYQKLSEQMPVVLFDRHMNDSSLPLVITDSITPTAELVADIARQHPDEFYFLGGQPRLSPTRDRLEGFKQGLREANVELRPEWIIHGNYHPGSGYEMFAELCARLGRPPKALFTAACGLLEGVLRYMGQHNLLQSNMRLASFDDHYLYDSLTIPVDTIRQDNHQLAWHCFDLIGKLIEGENPEPLQRKLKATLQRRYKTEKQTQ
>YP_001176750 784 ScrR-BD
MRKTKRITIKDVAELAGVSKATASLVLNGRSKELRVAEETRDRVLAIAKQHHYQPSIHARSLRDNRSHTIGLVVPEITNYGFADFSHELETLCREAGVQLLISCTDENPGQETVVVNNMVSRQVDGLIVASSMLNDTDYQKLSEQLPIVLFDRHMNDSSLPQVITDSITPTRELVADIARQHPDEIYFLGGQPRLSPTRDRLEGFKQGLAQAGVTLRPEWIIHGNYHPSSGYEMFAALCAQLGRPPKAVFTAACGLLEGVLRYMGQHNLLQSDMRLASFDDHYLYDSLAIPIDTIRQDNRQLAWHCFDLIGKLIEGDVPDPLQRKLDATLQRRHKTAG
>WP_000851062 795 ScrR-BD
MKTKRVTIKDIAEQAGVSKATASLVLNGRGKELRVAQETRERVLSIARKHHYQPSIHARSLRNNRSHTIGLVVPEITNHGFAVFAHELEMLCREAGVQLLISCTDENPGQESVVVNNMIARQVDGMIVASCMHNDADYLKLSQQLPVVLFDRCPNESALPLVMTDSITPTAELISRIAPQHSDEFWFLGGQARLSPSRDRLTGFTQGLAQAGIALRPEWVINGNYHPSSGYEMFAALCARLGRPPKALFTAACGLLEGVLRYMSQHHLLDSDIHLTSFDDHYLYDSLSLRIDTVQQDNRQLAWHCYDLISQLIEGDTPETLQRYLPATLQFRHQ
>YP_002239879 2015 ScrR-BD
MKTKRVTIKDIAELAGVSKATASLVLNGRGKELRVAQETRERVLAIAREQHYQPSIHARSLRDNRSHTIGLVVPEITNYGFAVFSHELETLCREAGVQLLISCTDENPGQESVVVNNMIARQVDGLIVASCMHSDADYLKLSEQLPVVLFDRSPSDSALPLVMSDSVTPTAELISRIAPQHADEFWFLGGQPRLSPSRDRLAGFTQGLAQAGVTLRPEWVINGNYHPSSGYEMFAALCARLGRPPKALFTAACGLLEGVLRYMSQHHLLDSNIHLASFDDHYLYDSLSLRIDTVQQDNRQLAWHCYDLLSQLIDGQAPEPLQRYLPATLQFRHP
>YP_001334192 779 ScrR-BD
MKTKRVTIKDIAELAGVSKATASLVLNGRGKELRVAQETRERVLAIAREQHYQPSIHARSLRDNRSHTIGLVVPEITNYGFAVFSHELETLCREAGVQLLISCTDENPGQESVVVNNMIARQVDGLIVASCMHSDADYQKLSEQLPVVLFDRSPSDSALPLVMTDSVTPTAELISRIAPQHADEFWFLGGQPRLSPSRDRLAGFTQGLAQAGITLRPEWVINGNYHPSSGYEMFAALCARLGRPPKALFTAACGLLEGVLRYMSQHHLLDSNIHLASFDDHYLYDSLSLRIDTVQQDNRQLAWHCYDLLSQLIDGQAPEPLQRYLPATLQIRHP
>YP_002918260 2008 ScrR-BD
MHGRISVLLSGSRVLMKTKRVTIKDIAELAGVSKATASLVLNGRGKELRVAQETRERVLAIAREQHYQPSIHARSLRDNRSHTIGLVVPEITNYGFAVFSHELETLCREAGVQLLISCTDENPGQESVVVNNMIARQVDGLIVASCMHSDADYQKLSEQLPVVLFDRSPSDSALPLVMTDSVTPTAELISRIAPQHADEFWFLGGQPRLSPSRDRLAGFTQGLAQAGITLRPEWVINGNYHPSSGYEMFAALCARLGRPPKALFTAACGLLEGVLRYMSQHHLLDSNIHLASFDDHYLYDSLSLRIDTVQQDNRQLAWHCYDLLSQLIDGQAPEPLQRYLPATLQIRHP
>YP_001439580 782 ScrR-BD
MRKTKRVTISDIAALAGVSKATASLVLNGRGKELRVAQETRERVLAIAQQHHYQPSIHARLLRDNRSHTLGLVVPEITNYGFAVFSYELETLCREAGLQLLISCTDENPGQETVVVNNLVSRQVDGLIVASSMLSDSDYVKLSEQLPVVLFDRHMNDTQLPLVITDSITPTADLVERIARQHPDEFYFLGGQPRLSPTRDRLEGFKQGLARAGVELRPEWIIHGNYHPSSGYEMFAALCARLGRPPKALFTAACGLLEGVLRYMSQHRLLESDIHLASFDDHYLYDSLSVRIDTVQQDCRQLALDCFEMITQLVDDKEPTPLQRYLPATLQWRHPAD
>YP_002408896 2013 ScrR-BD
MRKTKRVTIKDIAELAGVSKATASLVLNGRGKELRVAQETRERVLSIAQQQHYQPSIHARSLRDNRSHTIGLVVPEITNYGFAVFSHELETLCREAGVQLLISCTDENPSQETMVVNNMIARQVDGLIVASSMLHDNDYQKLSEQLPVVLFDRHMNGSTLPLVITDSVSPTATLVADIARSHPDEFYFLGGQPRLSPTRDRLEGFTQGLQQAGVTLQPEWIIHGNYHPSSGYEMFAALCARLGRPPKALFTAACGLLEGVLRYMSQYNLLDSKIHLASFDDHYLYDSLSVRIDTIQQDNRQLAFHCFELISQLIEGETPSPLQRYLPASLQKRYR
>EFL79424	Actinobacillus_pleuropneumoniae_serovar_2_str_4226	scrR	sucrose operon repressor (Scr operon regulatory protein)
MESKSKKRLTLNDIATLSGVSKTTASMILNGRSDDFRIKLETRQKVQAIAEQYGYRANIYAKALQAQRSNVIGLVIPDLTNYGFASTARNLEKLCRENGLQLVIACSDDNPQQEKLVIDRLLDRQVDLLITAPTHQDPNYYKRIIRHTPVLHIDRHIPNLELNYIISDDTPSVAKLVENIVRAYQPKEFFYLGGQLSLSPSASRLEGFYEGLEQSHLAVKSDWILHKDYQPESGYQMFAEVVERLGRLPEAVFTASYTILEGVLRYLTEHKQMAKLMNQELHLATFDDHHLLDALPFHIHSIAQDHDQIALRTFQLMREKLQRKTINNAKVDCEIIWRH
>EFE96554	Serratia_odorifera_dsm_4582	scrR	D-fructose-responsive transcription factor
MRHSVKTIDAVSEKNKRVTITDIAAQAGVSKSTASLVLNGRSKEYRVSDETRDRILALASELHYQPSIHARSLRSHRSHTLGLVVPEMTNYGFAVIARELETLCREAGLQLLIACSDENPAQEMMAVNSLVQRQVDGLIVASSQLNDAEYQKINASLPVVQMDRLINGSTLPLVITDSVASTAQLVETVARQHPDEFYFLGGQPRISPTRDRLAGFQLGLERAGIVDQPEWIIHGTYHPSSGYEMFAGLCAHLGRPPKALFTAACGLLEGVLRYLTQHQLIDSDIHLCSFDDHYLFDCMTLKIDTVAQDCRGLAQHSFEMVTQLIDERPLAQSTLFLPGSIHWRHAGSLAQLAGR
>AHM75880	Yersinia_enterocolitica_lc20	scrR	Scr operon regulatory protein
MKNNKRITINDIAKLAGVSKSTASLVLNGRSKEYRVSDETRDRIIALAGEHNYQPSFHARALRSPRSHTIGLVVPEMTNYGFALISRELEMLCREAGLQLLIACTDENPSQEIMAVNSLVQRQVDGLIVASSQLNDGEYQKINGRLPVVQMDRLMGESELPLVITDSLSSTTTLVENVARQHPQEFYFLGGQPRISPTRDRLAGFQQGLKQAGIECRPEWILNGHYLPSSGYEMIAQLCAQLGRPPKAVFTAACGLLEGVLRYLNQHQLMDSDIHLCSFDDHYLFDCLPLKIDSIAQDCQGLARHSFEMITALIAETPLAQNKLILPGQIHWRHPGSKALNEQH
>CDN03278	Klebsiella_sp_18a069	scrR	Sucrose operon repressor
MHGRITVLLSGSRVLMKTKRVTIKDIAELAGVSKATASLVLNGRGKELRVAQETRERVLAIAREQHYQPSIHARSLRDNRSHTIGLVVPEITNYGFAVFSHELETLCREAGVQLLISCTDENPGQESVVVNNMIARQVDGLIVASCMHSDADYLKLSEQLPVVLFDRSPSDSALPLVMTDSVTPTAELISRIAPQHADEFWFLGGQPRLSPSRDRLAGFTQGLAQAGVTLRPEWVINGNYHPSSGYEMFAALCARLGRPPKALFTAACGLLEGVLRYMSQHHLLDSNIHLASFDDHYLYDSLSLRIDTVQQDNRQLAWHCYDLLSQLIDGQAPEPLQRYLPATLQFRHA
>AGO57003	Serratia_plymuthica_4rx13	scrR	sucrose operon repressor
MPSVKKNKRITISDIAALAGVSKSTASLVLNGRSKEYRVSDDTRDRILALAGEHHYQPSFHARSLRSSRSHTLGLVVPEMTNYGFAVISRELETLCREAGLQLLIACSDENPAQEMMAVNSLVQRQVDGLIVASSQLSDVEYQKINAGLPVVQMDRLITGSALPLVMTDSLTSTATLVENVARQHPDEFYFLGGQPRISPTRDRLAGFQLGLERAGVTCKPEWIINGNYHPSSGYEMFAQLCAQLGRPPKALFTAACGLLEGVLRYLNQHQLMESDLHLCSFDDHYLFDGLTLKIDTVAQDCRALAQHSFDMVSRLIDEQPLAQNSLYLPGSIHWRHPGSKALLGQP
>AEW73717	Enterobacter_cloacae_ecwsu1	scrR	Sucrose operon repressor
MRKTKRVTIKDIAELAGVSKATASLVLNGRSKELRVAEETRERVLAIAKEHHYQPSIHARSLRDNRSHTIGLVVPEITNYGFAVFSHELETLCREAGVQLLISCSDENPGQETVVVNNMVARQVDGLIVASSMLNDADYQKLSEQLPVVLFDRHMNDSTLPLVITDSITPTAELVADIARQHPDEIYFLGGQPRLSPTRDRLEGFKQGLQEANVALRPEWIIHGNYHPSSGYEMFAELCARLGRPPKALFTAACGLLEGVLRYMGQHNLMQSDIRLASFDDHYLYDSLTIPVDTIRQDNRQLAWHCFDLIGKLIDGETPQPLQRKLDATLQRRYKAKA
>CCP07060	Erwinia_amylovora_mr1	scrR	HTH-type transcriptional repressor
MSKSTASLVLNGRGKELRVAQVTRDRVLEIARQQHYQPSIHARALNSSRSHTLGLVVPEMTNHGFARFSHELETLCRDAGLQLLIACTAENASQETLAVNNLIQRQVDGLIVASSMLNDAQYQKINQQLPVVLFDRHLGDSSLPLVITASAEPTAMLIQAVMREGYDEIYFFGGQPRISPTRDRLAGFHLGLQRAGITAKPEWIMHGHYHASSGYELFAELYAQLGRVPQALFCAACGLQEGVLRYLSRHHLLNTPMHLSSFDDHYLYDALSVSIDTVEQDERLLAWNCFEMVTQLIDEQTPPSTQRWLPARIKWRRATPFGNGM
>ADO07980	Pantoea_vagans_c9_1	scrR	HTH-type transcriptional repressor scrR
MRKTKRVTISDIAGLAGVSKATASLVLNGRGEELRVAKETRERVLRLAREHHYQPSIHARMLHDARSHTLGLVVPEITNHGFAAFSHALENLCRAAGLQLLIACTDENAGQERVVVNNLVARQIDGLIVASSMLTDSDYVSLSEQLPVLLFDRHMNNTTLPWVITDSVTPTAELVEKLARACPEEIYFMGGQSDLSPTQDRLAGFSEGLARAGVTLQPEWVIQGNYHPGSGYEMFAALCQRLGRPPKAIFTAACGLLEGVLRYMSEHHLLTGDIRIASFDDHYLYDSLSIPVDTVEQNVPALAQACFSMLTTMIAGNDPADSQLVLPATLRLRG
>ADM96584	Dickeya_dadantii_3937	scrR	Fructose repressor FruR, LacI family
MSSKDITVKQTKRVTISDIARLAGVSKSTASLVLNGRSKEFRVSDETRDRVLALAQQQRYQPSIHARSLRSSRSNTLGLVVPEMTNYGFAMISRELECLCREAGLQLLIACTDENASQEMMAVNSLIQRQVDGLIVASSMLSDVEYQKINQQLPVLQFDRVIGESNLPMVVSEAVESTAALVENIARRHPDEFYFIGGQPRISPTRDRLAGFQLGLERAGVECRPEWIIHGNYHSSAGYEMFAQLCARLGRPPKALFTAACGLLEGVLRYLNQHNLMDCDMRLCSFDDHYLFDCLPMKIDTVAQDCETLARNSFEMINALIEGQPLTESRVYVPTRPHWRHPDSRA
>CDG14042	Serratia_marcescens_subsp_marcescens_db11	scrR	sucrose operon repressor
MASVKKNKRITISDIATLAGVSKSTASLVLNGRSKEYRVSDDTRDRVLALAHEHHYQPSIHARSLRSNRSHTLGLVVPEMTNYGFAVISRELETLCREAGLQLLIACTDENPAQEMMAVNSLVQRQVDGLIVASSQLNDAEYQKINAGLPVVQMDRLIAGSELPLVITDSVNATADLVEKVARQHPDEIYFLGGQPRISPTRDRLAGFQLGLERAGITCKPEWIINGSYHPSSGYEMFAQLCAQLGRPPKALFTAACGLLEGVLRYLTQHQLMESDIHLCSFDDHYLFDCMTLKIDTVAQDCRALAQHSFDQVTALIDERPLEQHALYLPGRIHWRHAGSRALLAGE
>ADD75503	Pantoea_ananatis_lmg_20103	scrR	ScrR
MKKTKRVTISDIAALAGVSKATASLVLNGRGKELRVAEETRERVMSLAQQHHYLPSIHARLLRENRSHTLGLVVPEITNYGFAVFSHALENLCREAGLQLLISCTDENASQETLVVNNLVSRQVDGLIVASSQQSDSDYLKLSEQLPVVLFDRHVNNSSLPLVITDSITPTAELVERLARAHPDEVYFLGGQPRLSPTKDRLAGFMQGLERAGVSPRPEWIIQGNYHPSSGYEMFAALCARLGRPPKALFTAACGLLEGVLRYMSQHHLLESDIHIASFDDHYLYDSLSLHIDTVEQNVPRLAQECFSVISQMIQGHEPADRQIILPARLRYRSSLAR
>EUC90772	Klebsiella_oxytoca_ok_1	scrR	sucrose operon repressor
MKTKRVTIKDIAELAGVSKATASLVLNGRGKELRVAQETRERVLAIAREQHYQPSIHARSLRDNRSHTIGLVVPEITNYGFAVFSHELEMLCREAGVQLLISCTDENPGQESMVVNNMIARQVDGLIVASCMHNDADYLKLSEQLPVVLFDRCPNESALPLVMTDSITPTTELISRIAPQHSDEFWFLGGQPRLSPSRDRLAGFTQGLAQAGIELRPEWVINGNYHPSSGYEMFAALCARLGRPPKALFTAACGLLEGVLRYMSQHHLLDSDIHLASFDDHYLYDSLSLRIDTVQQDNRQLAWHCYDLISQLIEGNTPEPLQRYLPATLQFRHR
>BAK13574	Pantoea_ananatis_aj13355	scrR	sucrose operon repressor ScrR
MSLAQQHHYLPSIHARLLRENRSHTLGLVVPEITNYGFAVFSHALENLCREAGLQLLISCTDENASQETLVVNNLVSRQVDGLIVASSQQSDSDYLKLSEQLPVVLFDRHVNNSSLPLVITDSITPTAELVERLARAHPDEVYFLGGQPRLSPTKDRLAGFMQGLERAGVSPRPEWIIQGNYHPSSGYEMFAALCARLGRPPKALFTAACGLLEGVLRYMSQHHLLESDIHIASFDDHYLYDSLSLHIDTVEQNVPRLAQECFSVISQMIQGQEPADRQIILPARLRYRSSLAR
