# Supplementary material for: ASPEN, a methodology for reconstructing protein evolution with improved accuracy using ensemble models
Source: eLife. 2019 Oct 17;8:e47676. doi: 10.7554/eLife.47676 (PMC6797483; doi:10.7554/eLife.47676)
Supplement: Supplementary file 1. [file elife-47676-supp1.zip › LacI_sequences_by_orthoset/treR.fasta]

>WP_004922927 5344_TreR_999 TreR
MIKTDKKKLTINDIAKLCGVGKSTVSRVINQDPMVNEETRQKVNQIIEKYQFTPSKSARAMRGYSNRSFGIIMTRLDSYAENQAVSSMLPIFYQNNIDPIILESQFKPEKVEEHLKMLARQKVDGIVFFAFSGIDINKLSNWKQKMVVIARPLEGFVSICHDDESAVKNLMHYFHKQKNYQQISYIGINVHDETTGLLRYQSYLHYCQQQGLTPHAQLGELNYQSGYMLAKEILTTSPQAILCATDSLAFGVQKYLSEQNMNHIDVACIGRNDLLAFLFPQTKFYRLGFRESGKEAANILIKMAKEDVPPQKIIISSDKLN
>YP_002150072 5345_TreR_999 TreR
MTDTNKKKLTINDIAKLCGVGKSTVSRVLNQDPMVNEETRKKVNSIIEKYKFTPSKSARAMRGYSNRSFGIIVTRLDSYAENQAVSAILPILYQNNIDPIILESQFSQAKVEENLKMLAHQKIDGVILFAFSGINAANLASWKQKMVVIARPLEGFVSICHDDERAVNALMHYFHRDKHYQHISFIGIQINDETTGLLRYQTYLQYCQQHQLISQAQLGELNYQSGYLLAKQALASKPQAILCATDSLAFGVQKYLAEQKIDHIEVACIGRNDLLTFLFPQTKFYRLGFRESGQEAANILIQMLEKNIPAQKIIISSHDLNP
>WP_005824776 5346_TreR_999 TreR
MKLTIKDIAARCGVGKSTVSRVLNQSPNVNPKTRERVQAVINELNFAPDRTARAMRGSTEKVIGIIVTRLNSSAESQTLSRILNELYAQNFTPLIVESQFKPERVVQELALFQQRQVDGVILFGFSALKEKHLKGWKKAMVTVARAYKPFSAVYYDDENAMKALLSHLYQQGHRKIGYLGIVDSDETTGKKRTAAYLTFCEQHQLTPYLAKGELSIESGYQQISSLMSFPLSILVCATTGLAVGAAKYLQENQKNLPLACIGQNPILQAFVPQLITLDFGYEQAGVTAVNLLLNQLENSETAIVHHKIPFKLI
>WP_013745415 5382_TreR_999 TreR
MTRLTIKDIARLSGVGKSTVSRVLNQDPKVSDKTRAKVEKIIAEQGFLPSNSARAMRGQGNRVIGIIVSRLTSSAENQVLSAMLPLLYAAHCEPIIVESRFDEKLVQDHLTLFRQKAVDGVILFSFSSIEQLDLSSWKQRLVVIARNHPGLTSIYYDDHSAVQQLMQTLLQKSHQAIAYIGVDDNDTTTGFLRHHAYLSFCRQHQLPMLALQGDLNFESGYQLAQQIDFSQYSALVCATNNLALGAIKYLQQQQLTHIYVASVGNNLLLSFLFPQTLMIDLGFQQAGEKAVSQLLYLLDGGQEIKSICLPCHLLE
>WP_005763179 5355_TreR_999 TreR
MVKLTIKDIARLSAVGKSTVSRVLNNDPKVSEATRQRVQEVIEQYSFQPSKSARAMRGMSNRVIGIIVTRLSSTAENQVLSNVLPLLYAQQCEPIIVESQFKAELVREHLAFFQKRGVDGVILFAFSELDESDLEGWQHNMVVIARNYTTFSSIYYNDTKAVNLLMSHLYGQGHRQISYLGVSDQDTTTGYARHQAYLHFCQQYSLQPCSLQGGLGYEWAYNHTSAVIFPEVSALVCATDTLAIGALKYLQEQHLSHIQVCGVGKSRLLQFLFPKVLSVDLGFDQVGEVAVKQLLALLAHQPIQHYCLDCRLVI
>YP_944519 2070_TreR_0 TreR
MTKKLTILDIAKLAGVGKSTVSRVLTNDPKVKASTREKVQRLIQESGFVPSKSAQIMGGGRTNVIGIILSRLDSASENKVVSAILEVIYAAGYDALIMEGQFSAAKTDEHLAVLQKKDVDGVILFGFTGCDLSSVEKLAHKAVVIAVDSKRVSSVGYDNDGIIKQAMNYMQAQGKQHISFIGVDIKDKTTGLMRLNAYLDYCQSANIKPHYQTGLLNYHSAYELTDLVLMPETEAIVCASDTLAMGVAKRLQELGRSEILVSGVGATDLLAFIFPNTFSIDPGYYAVGKTSADLLIKQLEGGREVMHITQQAFLANPS
>WP_006231296 2060_TreR_3 TreR
MTRKLTILDIAKLAGVGKSTVSRVLTNDPKVKIETRERVEQVIQESGFVPSKSAQAMRGGSAKVVGVIISRLDSPSENKAVSGILDVIYAAGYDAVIMESQFSTEKTNEHLSVLQKRNVDGVILFGFSGCDLSVVESLNHKAVVIAVDTGRISSVGYDNYGIIELAMANLQQQGKQNIGFIGVDPSDKTTGLMRLNAYIEYCESANIEPSYQTGQLSHESAYELTDHVLKPETEAIVCASDTLAMGVAKRLQELDRSDVLVSGVGATDLLSFIFPNTFSIDPGYYAAGKASASLLIKQLAGCHEVTHLTQKAMIAQ
>YP_129436 2064_TreR_3 TreR
MTRKLTILDIAKLAGVGKSTVSRVLTNDPKVKIETRERVEQVIQESGFVPSKSAQAMRGGSAKVVGVIISRLDSPSENKAVSGILDVIYTAGYDAVIMESQFSAEKTNEHLSVLQKRNVDGVILFGFSGCDLSIVESLNHKAVVIAVDTGRISSVGYDNYGIIELAMANLQQQGKQHISFIGVDPSDKTTGLMRLNAYIEYCESANIEPIYQTGQLSHESAYVLTDHVLKPETEAIVCASDTLAMGVAKRLQELDRSDVLVSGVGATDLLSFIFPNTFSIDPGYYAAGKASASLLIKQLAGCHEVTHLTQKAMIAQ
>YP_002264901 2056_TreR_3 TreR
MTKKLTILDVAKLAGVGKSTVSRVLTNDPKVKLETRQKVEQIIKESGFIPSKSAQSMRGGSQKVIGVITSRLDSPSENKAVSGILEVIYQHGYDAVIMESQFDAQKTNEHLEVLRRRSVDGVIFFGFTHCDMTEIERWNERMVVIAMDTDKVSSINYDNEGVIRQALYHLSDMNLQNIAYIGVDPSDKTTGKLRLEAYLEWCHERNLPPKFATGQLDHQSAYALVDSVLDRELQAIVCASDTIALGVAKRLQELHRNDIQVTGVGGHELLSFLFPNIISINPGYQLAGKSAAKQLLQQLDGNVTITHLTQSLTV
>EEX42932 5351_TreR_999 TreR
MTLPHPLSTLVVVMGKKLTILDIAKLSGVGKSTVSRVLTNDPKVKPETRARVEQVIAEHGYVPSKSAQSMRGGSQKVVGVIISRLDSPSENRSVSSMLQVLYSQGYDVVIMESQFDRDKTRDHLDVLAKRHVDGVIVFGFTGLDMAALVPWQHRAVVIAMDSASVSSINYDNRGVIRQAIAFLQQQHRVNIAFIGVNPKDKTTGEMRLQAYLDWCEEQGKTPTYQTGELHHESAYRLVDEVLTDSTQAIVCASDTIAMGVIKRLQERQREDVMVTGVGGNELLSFLFPNVYSVDPGYRQAGEQAAKLLIQHLCGEIDECVHLTQSPATAG
>WP_004395736 5352_TreR_999 TreR
MAKKLTITDIARLSGVGKSTVSRVLTNDPKVKPETRQRVEQVIAECGYVPSKSAQSMRGGSQKVVGVIISRLDSPSENRSISSMLQVLYAHGYDVVIMESQFNRDKTREHLNVLEKRNVDGVIVFGFTDIDLTSLAEWQDKAVLVAMDHDSISSINYDHQALIEAALTHLKHKGLTNIAFIGVNPKDKTTGLMRLQAYLNWCQQQGIEARFETGELHHESAYQLVDNVLNAHTEAIVCASDTLALGVIKRLQEQQRDDIVVTGVGGNELLSFLFPNIYSVDPGYRQAGKQAAELLIKHLSGELTEPVHLTQPPAYFR
>WP_008222915 2058_TreR_3 TreR
MSKKLTILDIAKLSGVGKSTVSRVLTNDPKVKPETRERVERVIQESGYTPSKSAQSMRGGSQKVIGVIISRLDSPSENKAVSTMLAELYRADYDVVIMESQLDRDKANEHLQVLKRRNVDGIIVFGFTDCDIPAIEAWGHKAVVIALDTENVTSINYDNQQVINSALAHLSDQGISDVGFIGVDPSDKSTGELRLKAYLDWCENSGVIANYRTGQLHHESAYQLVDEVLTPTTQAIVCASDTLALGVIKRLQERQREDVVVTGVGGNDLLSFLFPRVFSIDPGYQSAGKLAANLLISQLLGNTEISHHTQSPIQ
>WP_004734376 2068_TreR_3 TreR
MSKKLTILDIAKLSGVGKSTVSRVLTNDPKVKPETRERVERVIQESGYSPSKSAQSMRGGSQKVIGVIISRLDSPSENKAVSTMLAELYRADYDVVIMESQLDREKANEHLQVLKRRNVDGIIVFGFTDCDIPAIEAWEHKAVVIALDTENVTSINYDNQQVINSALTHLADQGISEVGFIGVDPSDKSTGELRLKAYLEWCENTGSIANYRTGQLHHESAYQLVDEVLAPATQAIVCASDTLALGVIKRLQELQREDVVVTGVGGNDLLSFLFPRVFSIDPGYQSAGKLAANLLISQLLGNAEISHHTQSPIL
>YP_002417964 2057_TreR_3 TreR
MSKKLTILDIAKLSGVGKSTVSRVLTNDPKVKPETRERVERVIQESGYTPSKSAQSMRGGSQKVIGVIISRLDSPSENKAVSTMLAELYRADYDVVIMESQLDREKANEHLQVLKRRNVDGIIVFGFTDCDIPAIEAWEHKAVVIALDTENVTSINYDNQQVINSALTHLAEQGISEVGFIGVDPSDKSTGELRLKAYLEWCESAGVIANYRTGQLHHESAYQLVDEVLTPTTQALVCASDTLALGVIKRLQELQREDVVVTGVGGNDLLSFLFPRVFSIDPGYQSAGKLAANLLISQLLGNAEISHHTQSPIL
>WP_009847445 2061_TreR_3 TreR
MSKKLTILDIAKLSGVGKSTVSRVLTNDPKVKPETRERVERVIQESGYTPSKSAQSMRGGSQKVIGVIISRLDSPSENKAVSTMLAELYRADYDVVIMESQLDREKANEHLQVLKRRNVDGIIVFGFTDCDIPAIEAWEHKAVVIALDTENVTSINYDNQQVINSALTHLAEQEISEVGFIGVDPSDKSTGELRLKAYLDWCESAGVIANYRTGQLHHESAYQLVDEVLTPTTQAIVCASDTLALGVIKRLQELQREDVVVTGVGGNDLLSFLFPRVFSIDPGYQSAGKLAANLLISQLLGNAEISHHTQSPIL
>EEY51175 5362_TreR_999 TreR
MTLLTAHSFLINEYQYKRMNRKLTILDIARLSGVGKSTVSRVLTNDPKVKPETRAKVEQVIAESGYVPSKSAQTMRGGSQKVVGIIISRLDSPSENKAVSTMLQAFYAHGYDVVIMESQFSREKTNAHLKVLAKRQVDGVIVFGFTDIDHDALLSWQHRCVLLAMHSDEISSINYDNAGVIERALQHLAQKQLRHIAFIGVDPRDKTTGELRLNAYLSWCALHGIEANYQTGQLHHDSAYQLVDKVLTEQTQAIVCASDTLALGVIKRLQERQRDDVIVTGVGGNELLSFLFPNIFSVDPGYREAGKLAADLLIEQLCGSDHGCVHLTQMPVSR
>WP_001080446 5356_TreR_999 TreR
MNRKLTILDIARLSGVGKSTVSRVLTNDPKVKPETRARVEQVIAESGYVPSKSAQTMRGGSQKVVGIIISRLDSPSENKAVSTMLQAFYAHGYDVVIMESQFSREKTNAHLKVLAKRQVDGVIVFGFTDIDHDALLHWQHRCVLLAMHSEDVSSINYDNTGVIERALQHLAQKQLRDIAFIGVDPRDKTTGEQRLNAYLNWCTQHKIVANYQTGQLHHESAYQLVDKVLTEQTQAIVCASDTLALGVIKRLQELQRDDVVVTGVGGNELLSFLFPNIFSVDPGYREAGKLAADLLIEQLCGPENGCVHLTQMPVSR
>WP_001907393 2055_TreR_3 TreR
MNRKLTILDIARLSGVGKSTVSRVLTNDPKVKPETRAKVEQVIAESGYVPSKSAQTMRGGSQKVVGIIISRLDSPSENKAVSTMLQAFYAHGYDVVIMESQFSREKTNSHLKVLAKRQVDGVIVFGFTDIDHDALLSWQHRCVLLAMHSDEISSINYDNTGVIERALQHLAQKQLRDIAFIGVDPRDKTTGEQRLNTYLNWCTEHEIVANYQTGQLHHESAYLLVDKVLTEQTQAIVCASDTLALGVIKRLQELQRDDVVVTGVGGNELLSFLFPNIFSVDPGYREAGKLAADLLIEQLCGSDHGCVHLTQMPVSR
>WP_001080436 2054_TreR_3 TreR
MNRKLTILDIARLSGVGKSTVSRVLTNDPKVKPETRAKVEQVIAESGYVPSKSAQTMRGGSQKVVGIIISRLDSPSENKAVSTMLQAFYAHGYDVVIMESQFSREKTNAHLKVLAKRQVDGVIVFGFTDIDHDALLSWQHRCVLLAMHSDEISSINYDNAGVIERALQHLAQKQLRDIAFIGVDPRDKSTGEQRLNAYLNWCVEHDIVANYQTGQLHHESAYLLVDKVLTEQTQAIVCASDTLALGVIKRLQELQRDDVVVTGVGGNELLSFLFPNIFSVDPGYREAGKLAADLLIEQLCGSDHGCVHLTQMPVSR
>WP_001080439 2046_TreR_3 TreR
MNRKLTILDIARLSGVGKSTVSRVLTNDPKVKPETRAKVEQVIAESGYVPSKSAQTMRGGSQKVVGIIISRLDSPSENKAVSTMLQAFYAHGYDVVIMESQFSREKTNAHLKVLAKRQVDGVIVFGFTDIDHDALLSWQHRCVLLAMHSDEISSINYDNAGVIERALQHLAQKQLRDIAFIGVDPSDKTTGEQRLNAYLNWCVEHEIVANYQTGQLHHESAYLLVDKVLTEQTQAIVCASDTLALGVIKRLQELQRDDVVVTGVGGNELLSFLFPNIFSVDPGYREAGKLAADLLIEQLCGSDHDCVHLTQMPVSR
>WP_001080445 5363_TreR_999 TreR
MNRKLTILDIARLSGVGKSTVSRVLTNDPKVKPETRAKVEQVIAESGYVPSKSAQTMRSGSQKVVGVIISRLDSPSENKAVSTMLQALYAHGYDVVIMESQFSREKTNAHLKVLAKRQVDGVIVFGFTDIDHDALLSWQHRCVLLAMHSEEISSINYDNVGVIERALQHLAQKQLRHIAFIGVDPRDKNTGELRLNAYLSWCALHGIEANYQTGQLHHDSAYQLVDKVLTEQTQAIVCASDTIALGVIKRLQERQRNDVVVTGVGGNELLSFLFPKVFSVDPGYREAGKLAADLLIEQLCGTHAECVHLTQSPISH
>EEW08129 5349_TreR_999 TreR
MALFTANSFLIDEYQTQRMNRKLTILDIARLSGVGKSTVSRVLTNDPKVKPETRAKVEQVIAESGYVPSKSAQTMRGGSQKVVGIIISRLDSPSENKAVSTMLQALYAHGYDVVIMESQFSREKTNAHLKVLAKRQVDGVIVFGFTDIDHDALLNWQHRCVLLAMHSEEISSINYDNAGVIERALQHLAQKQLRHIAFIGVDPRDKTTGEQRLNAYLSWCSQHGIEANYQTGQLHHDSAYQLVDKVLTDQTQAIVCASDTLALGVIKRLQERQRDDVVVTGVGGNELLSFLFPKVFSVDPGYREAGKLAADLLIEQLSGTHTECVHLTQSPLSH
>WP_001080443 5348_TreR_999 TreR
MNRKLTILDIARLSGVGKSTVSRVLTNDPKVKPETRAKVEQVIAESGYVPSKSAQTMRGGSQKVVGIIISRLDSPSENKAVSTMLQALYAHGYDVVIMESQFSREKTNAHLKVLAKRQVDGVIVFGFTDIDHDALLNWQHRCVLLAMHSEEISSINYDNAGVIERALQHLAQKQLRHIAFIGVDPRDKTTGEQRLNAYLSWCSQHGIDANYQTGQLHHDSAYQLVDKVLTEQTQAIVCASDTLALGVIKRLQERQRDDVVVTGVGGNELLSFLFPKVFSVDPGYREAGKLAADLLIEQLCGTHTECVHLTQSPHSL
>WP_005515635 5361_TreR_999 TreR
MNRKLTILDIARLSGVGKSTVSRVLTNDPKVKPETRAKVEQVIAESGYVPSKSAQTMRGGSQKVVGIIISRLDSPSENKAVSTMLQALYAHGYDVVIMESQFSREKTNAHLKVLAKRQVDGVIVFGFTDIDHDALLSWQHRCVLLAMHSEEISSINYDNAGVIERALQHLAQKQLRHIAFIGVDPRDKTTGEQRLNAYLSWCSQHGIDANYQTGQLHHDSAYQLVDKVLTDQTQAIVCASDTLALGVIKRLQERQRDDVVVTGVGGNELLSFLFPKVFSVDPGYREAGKLAADLLIEQLCGTHTECVHLTQSPLSH
>NP_933687 2044_TreR_3 TreR
MSKKLTILDIARLSGVGKSTVSRVLTNDPKVKPETRAKVEQVIQDSGYVPSKSAQSMRGGSQKVVGVIISRLDSPSENRAVGSMLNVLYQAGYDAVIMESQFDREKTNEHLEVLRRRNVDGVIVFGFTDIDLQTLASWQDRAVVIATPAEEVSSINYDNQRVIELALEHLQSLSLSHIAYIGVNKEDKTTGWSRLNAYLSWCQKHDVEARYQTGKLNHESAYHLVDEVLAENTQAIVCASDTLALGVIKRLQELGREEVCVTGVGGNELLSFLFPKVFSVDPGYKQAGEKAAKMLISQMNGEKAISHITQAPIQN
>WP_009601540 5372_TreR_999 TreR
MSKKLTILDIAKLAGVGKSTVSRVLTNDPKVKPQTREKVEFIIRESGYIPSKSAQSMRGGSQKLIGVIISRLDSPSENRSVGSILSTLYSAGYDVVIMESQFDRDKTNEHLNVLKRRNVDGVIVFGFTGCDEQALAEWGNRIVAIAMDTQMVSSINYDNQGVIEMALSHLERYSITRIAYIGVDPEDRTTGLARLNAYQVWCEQKRIKPRFQTGKLSHESAYCLVNQVLQSDTQAIVCASDTIALGVIKRLQEIGREDVVVTGVGGNELLSFLFPKVFSVDPGYAHAGKKAANMLISQLNGNKSLVHVTQQPIQR
>WP_005440121 5364_TreR_999 TreR
MSKKLTILDIAKLAGVGKSTVSRVLTNDPKVKPQTREKVEQIIRESGYVPSKSAQSMRGGSQKVIGVIISRLDSPSENRAVGTMLNALYSAGYDVVIMESQFDRDKTNEHLDVLKRRNVDGVIVFGFTGCDELALAEWGNRIVVIAMDTQMVSSINYDNQGVIDMALSHLEQQSISRIAYIGVEPEDRTTGLARLNAYQTWCEQKRIEPCFQTGKLNHESAYQLVDQVLQSDTQAIACASDTIALGVIKRLQEVGREDVVVTGVGGNELLSFLFPNVFSVDPGYSHAGEKAANMLINQLNGDESVVHFTQQPIRH
>WP_005432669 2062_TreR_3 TreR
MSKKLTILDIAKLAGVGKSTVSRVLTNDPKVKPQTREKVEQIIRESGYVPSKSAQSMRGGSQKVVGVIISRLDSPSENRAVGTMLSALYSAGYDVVIMESQFDRDKTNEHLDVLKRRNVDGVIVFGFTGCDEQALAEWGNRIVVIAMDTQMVSSINYDNQGVIDMALSHLEQQSISRIAYIGVDPEDRTTGLARLNAYQAWCEQKRVEPCFQTGKLSHESAYQLVDHVLQSDTQAIACASDTIALGVIKRLQEMGREDVVVTGVGGNELLSFLFPNVFSVDPGYANAGEKAAKMLINQLNGDESVVHFTQQPIRH
>YP_001444420 2067_TreR_3 TreR
MSKKLTILDIAKLAGVGKSTVSRVLTNDPKVKPQTREKVEQIIRESGYVPSKSAQSMRGGSQKVVGVIISRLDSPSENRAVGTMLSALYSAGYDVVIMESQFDRDKTNEHLDVLKRRNVDGVIVFGFTGCDEQALAEWGNRIVVIAMDTQLVSSINYDNQGVIDMALSHLEQQSISRIAYIGVDPEDRTTGLARLNAYQVWCEQKRVEPCFQTGKLSHESAYQLVDQVLQSDTQAIACASDTIALGVIKRLQEIGREDVVVTGVGGNELLSFLFPNVFSVDPGYAHAGEKAAKMLINQLNGDESVVHFTQQPIRH
>WP_005381960 2069_TreR_3 TreR
MSKKLTILDIAKLAGVGKSTVSRVLTNDPKVKPQTREKVEQIIRESGYVPSKSAQSMRGGSQKVIGVIISRLDSPSENRAVGTMLNALYSAGYDAVIMESQFDRDKTNEHLDVLKRRNVDGVIVFGFTGCDERALAEWGNRIVVIAMDTQMVSSINYDNQGVIDMALSHLEQQSLSRIAYIGVDPEDKTTGLARLNAYKAWCQRKQIAPCFQTGKLSHESAYQLVDKVLQSDTQAIVCASDTIALGVIKRLQELGREDVVVTGVGGNELLSFLFPKVFSVDPGYTLAGEKSANMLINQLNGDEEVVHFTQQPIVC
>YP_003286859 2063_TreR_3 TreR
MSKKLTILDIAKLAGVGKSTVSRVLTNDPKVKPQTREKVEQIIRESGYVPSKSAQSMRGGSQKVIGVIISRLDSPSENRAVGTMLNALYSAGYDAVIMESQFDRDKTNEHLSVLKRRNVDGVIVFGFTGCDEQALAEWGNRIVVIAMDTDNVSSINYDNQGVIDMALSHLEQQSLSRIAYIGVDPEDKTTGLARLNAYKAWCQRKQLTPCFQTGKLSHESAYQLVDHVLKADTQAIVCASDTIALGVIKRLQELGREDVVVTGVGGNELLSFLFPKVFSVDPGYTLAGEKSAKMLINQLNGDEEVVHFTQQPICR
>NP_797088 2066_TreR_3 TreR
MSKKLTILDIAKLAGVGKSTVSRVLTNDPKVKPQTREKVEQIIRESGYVPSKSAQSMRGGSQKVIGVIISRLDSPSENRAVGTMLNALYSAGYDAVIMESQFDRDKTNEHLNVLKRRNVDGVIVFGFTGCDEQALAEWGNRIVVIAMDTNNVSSINYDNQGVIDMALSHLEQQSLSRIAYIGVDPEDKTTGLARLNAYKAWCQRKQLTPCFQTGKLSHESAYQLVDHVLKADTQAIVCASDTIALGVIKRLQELGREDVVVTGVGGNELLSFLFPKVFSVDPGYTLAGEKSAKMLINQLNGDEEVVHFTQHPVCR
>WP_006957854 5353_TreR_999 TreR
MNKKLTILDIAKLSGVGKSTVSRVLTNDPKVKPETRAKVERVIEESGYVPSKSAQAMRGGSQKVVGVIISRLDSPSENKAVSSMLQVLYSNGYDAVIMESQFDRKMTNEHLDVLRRRNVDGVIVFGFSDFDIERLSSWQHRSLVIAMDTDATSSINYDNTGVIRCALEHLQRQSVSEIAFIGVDPSDRTTGQIRLNAYLDWCSERRLSPNYQTGHLHHESAYQLVDKVLNPTTQAIVCASDTLALGVIKRLQELDREDVMVTGVGGNELLSFLFPRVFSIDPGYAQAGERAAKLLISQLNGESELVHLTQEPILS
>WP_005475340 2059_TreR_3 TreR
MSKKLTILDIAKLSGVGKSTVSRVLTNDPKVKPATRAKVEQVIQESGYVPSKSAQTMRGGSQKVVGVIISRLDSPSENKAVGSMLNTLYAAGYDVVIMESQFDRDKTNAHLDVLKKRNVDGVIVFGFSDFDVTKLGSWQNRTVVIAMDTDQVSSINYDNEQVIIKALEYLQQKSLSRIAFIGVDPSDKTTGKLRLDAYLTWCRAHALKACYQTGQLNHESAYLLVDKVLKPETQAIVCASDTLALGVIKRLQELDREDVVVTGVGGNELLSFLFPKVFSIDPGYSLAGEKAANLLISQINGDVGTVHLTQQPLTL
>WP_004415185 5357_TreR_999 TreR
MSKKLTILDIAKLSGVGKSTVSRVLTNDPKVKPATREKVERVIQESGYVPSKSAQSMRGGSQKVVGVIISRLDSPSENKAVGSMLNTLYAAGYDVVIMESQFDRDKTNDHLDVLKKRNVDGVIVFGFSDFDLDKLSSWQNRSVVIAMDTDKVSSINYDNALVITKALEYLQEKDIDNIGFIGVDPSDKTTGKLRLDAYLNWCQRHSVEACYQTGQLNHESAYLLVDNVLTEQTEAIVCASDTLALGVIKRLQELNREDVVVTGVGGNELLSFLFPKVFSIDPGYSLAGDKAANLLISHINGEKEQVHLTQEPLTL
>WP_008077569 5376_TreR_999 TreR
MSKKLTILDIAKLSGVGKSTVSRVLTNDPKVKPATRAKVEQVIQESGYVPSKSAQAMRGGSQKVVGVIISRLDSPSENRAVGSMLNTLYAAGYDVVIMESQFDRSKTNEHLEVLKKRNVDGVIVFGFSDFDIERLKSWQNKSVVIAMDTDVVSSINYDNRGVITQALDHLEQQSLTDIAFIGVDPSDRTTGQLRLDAYLEWCQHKALTPCYQTGHLDHESAYALVDKVLKAGTQAIVCASDTLALGVIKRLQELDREEVIVTGVGGNELLSFLFPNVFSIDPGYATAGERAANLLISHINGESELVHITQRPVLH
>WP_006881517 5375_TreR_999 TreR
MSKKLTILDIAKLSGVGKSTVSRVLTNDPKVKPETRAKVEQVIQESGYVPSKSAQAMRGGSQKVVGVIISRLDSPSENKAVGSMLNTLYAAGYDVVIMESQFDREKTNEHLDVLKKRNVDGVIVFGFSDFDISKLASWHNRSVVIAMDTDVVSSINYDNTGVIVQALEHLNSQKVSNIAFIGVDPSDKTTGKVRLEAYLNWCHEQQIEPNYQTGHLHHESAYQLVDKVLRERTDAIVCASDTLALGVIKRLQELDREDIIVTGVGGNELLSFLFPKVFSIDPGYAQAGQRAANLLISQVNGEISQVHITQQPVLI
>YP_002891382 2042_TreR_0 TreR
MTKRLTILDIARLSGVGKSTVSRVLNQDPNVNPQTRDRVEAVIREHGFEPSKSARAMRTNSARLVGIIVSRLDSASENRAVRGMLEVLYARGYDAMLMESEFDPAKVDEHLALLARRGVDGVILFAFSALDLERLRSWQDNLILMARAWPDMSSVCYDDEGAIQQILEKLYAAGRHQIDFIGVDQSDATTGALRLQAYQQFCTAHQLPCRYLTGSLDVQSGYDLTARLLTPATDAVVCATDTLAMGAAKYLQEQQRHDIQLTGVGNNPLLHFLFPQVLSVDPGYKQAGRLAAEQLLLQLEQQAEPCAQIAPSHDL
>YP_858268 243_TreR_0 TreR
MDKKLTILDIARLSGVGKSTVSRVLNQDPKVKQATRDRVEQIIAEHGFVPSKSARAMRSQSQQVVGIIVSRLDSSSENQAVRGMLETLYQRGYDAVLMESKFSPAKVQEHLAVLERRGVDGIILFAFNDLDYAAMAPLRDKLVLVARDHPGFSSVCFDDAGAVHTMLDQLAARGIRDIAYLGVDTSDLTTGQRRLDAYLGYCAEQGLAARSALGDLSLQSGYRLAGELLTPTTGALVCASDTLAIGAAKYLQEQGRSEVLVTGLGNNPMLSFLFPNALSLDLGYKGAGEQAARQLLGQIEQDLPPLATIAPSHPL
>YP_001140403 244_TreR_0 TreR
MDKKLTILDIARLSGVGKSTVSRVLNQDPKVKQATRERVEQVIAEHGFVPSKSARAMRSQSQQVVGIIVSRLDSSSENQAVRGMLETLYQRGYDAVLMESKFSPAKVQEHLAVLERRGVDGIILFAFNDLDYDAMAPLKDKLVLVAREYPGFSSVCFDDGGAVRTMLAELAIRGLSDIAYLGVDTSDLTTGQRRLDAYLGYCAEQGLTARSALGDLSLQSGYRLAADLLTPTTQALVCASDTLAIGAAKYLQEQGRSEVLVTGLGNNPMLSFLFPNALSLDLGYKRAGEQAARQLLGQIEQGRCPLATIAPCHTL
>YP_004394245 5378_TreR_999 TreR
MDKKLTILDIARLSGVGKSTVSRVLNQDPKVKQETRERVEQVIAEHGFVPSKSARAMRSQSQQVVGIIVSRLDSSSENQAVRGMLETLYQRGYDAVLMESKFSPAKVQEHLAVLERRGVDGIILFAFNNLDYAAMAPLKEKLVLVAREYPGFSSVCFDDAGAVRTMLAQLASRGARDIAYLGVDASDLTTGQRRLDAYLAYCAEQGVHPRSALGDLSLQSGYRLAAELLTPSTQALVCASDTLAIGAAKYLQEQGRSEVLVTGLGNNPMLSFLFPNALSLDLGYKGAGEQAARQLLGQIEQDQPPLVTIAPCRTL
>NP_930513 242_TreR_0 TreR
MSNKLTIKDIARLANVSKSTVSRVLNNENSVSPQVRERVETIIQQNNFIPSKSARAMRVKSDKIIALIVSRLGSFSENLSISAMLPLFYQHGYDPIIMESNFDPQLLQEHLRQLALRHADGIILFGFTGLSEESLFPWRDKMVVFAREYTGFSSVCYDDIGAVRLLMNEFYRRGHREISFLGVDDCDTTTGFLRHQSYLACCEQQGLRPLSVQCDLSYQSGFQHINKVLREKTTALICATDSLALGAYKYLQQNSREDIQIGSIGNTPLLNFLYPNTVSIDLGYSEAGKYASDQLISQINRQYFKQKVIIPSKLA
>YP_003040193 5347_TreR_999 TreR
MSNKLTIKDIARLANVSKSTVSRVLNNESSVSSQVRERVEAIIHQNNFIPSKSARAMRVKSDKIIALIVSRLGSFSENLSISTMLPLFYQHGYDPIIMESNFNPQLLQEHLRQLALRNADGVILFGFTGLSEESLFPWRDKIVVFAREYADFSSICYDDVGAVRLLMNELYQRGHRDISFLGVGDCDTTTGFRRHQSYLHCCEQKELRPLSVQCDLSYQSGFQHVDKVLRKETTALICATDSLALGAYKYLQQNNREDIQIGSIGSTPLLNFLYPNTLSVDLGYSEAGKYAANQLMAQINQQYPKQQVIVPSKLA
>WP_008815442 5373_TreR_999 TreR
MSNRLTIKDIARLSGVGKSTVSRVINKEPGVKPETRARVEEIINQQNFAPSKSARAMRGQTDKVVAIIVSRLDSNAENQAVRAMLPMLYAQGYDPILLESQFEPERVQEHLTVLSRRHVDGILLFGFTGLNESMLLPWRDKLVVLAWEYEQLTSVRYDDSGAVTLLMDALLAKHHKNIAFVGVKLSDATTGGRRYKTYQILCQKHQLTSSSALGELTYQSGYQLAQQVICPETTAIICASDTIALGVSKYLQERSRDDVVVCGMGNNSLLEFLYPQTFSIDLGYAEGGRLAVKQLLTLLHNPESHRHITVPCVLRTPAN
>YP_001436402 490_TreR_1 TreR
MQHRLTIKDIARLSGVGKSTVSRVLNNESGVSERTREKVEAVMRQHGFSPSRSARAMRGQSDKVVAIIVTRLDSLSENLAVQTILPALYEQGYDPIMLESRFSPALVQEHLGVLSRRHIDGVILFGFSGINEVLTAAWQKSLVLMARDATGFASVCYEDDGAIRLLMQRLYDNGHRHISFLGVPHSDITTGKRRHEAYLSFCKQHGLTPRDTLPGLAMKQGYEHAADVLSEETTALVCATDTLAIGASKYLQQRGGTPVQLASVGNTPLLKFLHPEAIAVDPGYGQAGRAAAKQLIDQITGRADPRQIVIPARLG
>YP_003211971 5350_TreR_999 TreR
MRQKPAALPYRNSAFQDRQPEEWTMQHRLTIKDIARLSGVGKSTVSRVLNNESGVSERTREKVEAVMRQHGFSPSRSARAMRGQSDKVVAIIVTRLDSLSENLAVQTILPALYEQGYDPIMLESRFSPALVQEHLGVLSRRHIDGVILFGFSGISEVLTTAWQESLVLLARDAPGFASVCYEDDGAIRLLMQRLYDHGHRHISFLGVPHSDITTGKRRHESYLNFCHAHGLTPCDTLPGLAMKQGYEHAADVLNEETTALVCATDTLAIGASKYLQQRGGAPVQLASVGNTPLLKFLHPEAIAVDPGYGEAGRAAAKQLIDQITGRAAPRQIVIPARLD
>YP_003441506 5367_TreR_999 TreR
MQNRLTIKDIARLSGVGKSTVSRVLNNESGVSERTRERVEAVMQQHGFSPSRSARAMRGQSDKVVAIIVTRLDSLSENLAVQTMLPAFYEQGYDPIMMESQFSPGLVEEHLGMLARRNIDGVVLFGFTGIDEAMLAPWRDTLVLMARDAPGFASVCYDDEGAITLLMQRLYDRGHRHISFLGVPHSDVTTGERRHLAYLAFCKKHRLTPTAALPGLGMKQGYDTVASVLTAETRALVCATDTLALGASKYLQQQGRAALQLASVGSTPLMKFLHPEILTVDPGYAESGRRAARQLIEQIAGSVEPRQIVIPAALN
>YP_002917471 2025_TreR_1 TreR
MQNRLTIKDIARLSGVGKSTVSRVLNNESGVSERTRERVEAVMQQHGFSPSRSARAMRGQSDKVVAIIVTRLDSLSENLAVQTMLPAFYEQGYDPIMMESQFSPALVEEHLGMLARRNIDGVVLFGFTGIDEAMLAPWRDTLVLMARDAPGFASVCYDDEGAITLLMQRLYDRGHRHISFLGVPHSDVTTGERRHLAYLTFCEKHRLTPTAALPGLGMKQGYDTVASVLMAETSALVCATDTLALGASKYLQQQGRDALQLASVGSTPLMKFLHPEILTVDPGYAESGRRAARQLIEQIAGSVDPRQIVIPAALN
>WP_009486541 5377_TreR_999 TreR
MQNRLTIKDIARLSGVGKSTVSRVLNNESGVSERTRERVEAVMQQHGFSPPRSARAMRGQSDKVVAIIVTRLDSLSENLAVQTMLPAFYEQGYDPIMMESQFSPALVEEHLGMLARRNIDGVVLFGFTGIDEAMLAPWRDTLVLMARDAPGFASVCYDDEGAITLLMQRLYDRGHRHISFLGVPHSDVTTGERRHLAYLAFCKKHRLTPTAALPGLGMKQGYDTVASVLTAETSALVCATDTLALGASKYLQQQGRDALQLASVGSTPLMKFLHPEILTVDPGYAESGRRAARQLIEQIAGSVDPRQIVIPAALN
>YP_003943434 5371_TreR_999 TreR
MQNRLTIKDIARLSGVGKSTVSRVLNNESGVSARTRERVEAVMNQHGFAPSRSARAMRGQSDKVVAIIVTRLDSLSENLAVQTMLPVFYEQGYDPIMMESQFSPEKVAEHLGMLRRRNVDGVVLFGFTGVNETLLAPWQSTLVMLARDAAGFASVCYDDEGAIQMLMQRLYDQGHRHISFLGVPHSDVTTGKRRHEAYLAFCKTHRLTPVAALPGLAMKQGYDAVATVTGPDTTALVCATDTLALGASKYLQEQRLDALQLASVGSTPLMKFLHPEIITVDPGYGKAGQQAAQQLVAQINGRSDLQQIVIPATLA
>YP_001175179 233_TreR_1 TreR
MQNRLTIKDIARLSGVGKSTVSRVLNNESGVSERTRERVEAVMNQHGFSPSRSARAMRGQSDKVVAIIVSRLDSLSENLAVQTMLPAFYEQGYDPIMMESQFSTQMVEEHLGMLKRRNIDGVVLFGFTGIKDDMLKPWQASLVLLARDASGFASVCYDDEGAIRTLMQKLYDRGHRHISYLGVPHSDVTTGKRRHEAYLAFCKKHTLPAVASLPGLAMKQGYDQVASVLTPHTTALICATDTLALGASKYLQEQRIDTLQLASVGSTPLMKFLHPEIITVDPGYAEAGRQAASQLIEQINGRSEPRQIVIPAHLS
>WP_006179082 2041_TreR_1 TreR
MQNRLTIKDIARLSGVGKSTVSRVLNNESGVSERTRERVEAVMNQHGFSPSRSARAMRGQSDKVVAIIVSRLDSLSENLAVQTMLPAFYEQGYDPIMMESKFSPQMVEEHLGMLQRRNIDGVVLFGFSGIQDEILKPWQRSLVLLARDASGFASVCYDDEGAIITLMQRLFEQGHRYISYLGVPHTDVTTGKRRHEAYLTFCKKHNLPAVASLPGLGMKQGYEQAVSVLTPQTTALVCATDTLALGVSKYLHEQRITDLQVASVGSTPLMKFLHPEIITVDPGYAESGRQAAAQLIEQINGRAEPRQIVIPSHLA
>YP_003611172 5369_TreR_999 TreR
MQNRLTIKDIARLSGVGKSTVSRVLNNESGVSERTRERVEAVMNQHGFSPSRSARAMRGQSDKVVAIIVSRLDSLSENLAVQTMLPAFYEQGYDPIMMESQFSPQLVEEHLGMLARRNIDGVVLFGFTGIKEEMLKPWQPSLVLLARDAHGFASVCYDDEGAIITLMQRLYEKGHRHISYLGVPHADVTTGKRRHEAYLAFCKKHNLSAVASLPGLGMKQGYEQVASVLTPQTTALVCATDTLALGASKYLQEQRIDDLQVASVGSTPLMKFLHPEIITVDPGYAESGRQAAAQLIEQINGRAEPRQIVIPVHLS
>YP_003366793 5366_TreR_999 TreR
MQNRLTIKDIARLSGVGKSTVSRVLNNESGVSERTRERVEAVMNQHGFSPSRSARAMRGQSDKVVAIIVTRLDSLSENLAVQTMLPVFYEQGYDPIMMESQFSAEKVDEHLGMLRRRNIDGVVLFGFTGIPDAMLAPWQSSLVLLARDAKGFASVCYDDEGAINMLMQRLYERGHRHISFLGVPHSDVTTGKRRHEAYLAFCRQHKLHPVAALPGLAMKQGYDYAASVMTPETSALLCATDTLALGASKYLQERRIDTLQLASVGNTPLMKFLHPEIITVDPGYAEAGRQAACQLIEQINDRCDLRQIVIPSTLS
>WP_001181316 487_TreR_1 TreR
MQNRLTIKDIARLSGVGKSTVSRVLNNESGVSQRTRERVEAVMNQHGFSPSRSARAMRGQSDKVVAIIVTRLDSLSENLAVQTMLPAFYEQGYDPIMMESQFSPQLVAEHLGVLKRRNIDGVVLFGFTGITEDMLAHWQSSLVLLARDAKGFASVCYDDEGAINILMQRLLELGHRNISYLGVPHSDVTTGKRRHEAYLAFCNTHKLHPVAALPGLAMKQGYENVAKVITPETTALLCATDTLALGASKYLQEQHINTLQLASVGNTPLMKFLHPGIITVDPGYAEAGRQAASQLIEQINGRCAPQQIIIPATLS
>YP_002385331 2031_TreR_1 TreR
MQNRLTIIDIARLSGVGKSTVSRVLNNESGVSQRTRERVEAVMNQHGFSPSRSARAMRGQSDKVVAIIVTRLDSLSENLAVQTMLPAFYEQGYDPIMMESRFSPQLVAEHLGVLKRRNIDGVVLFGFTGITEDMLAHWQSSLVLLARDAKGFASVCYDDEGAIKILMQRLYDQGHRNISYLGVPHSDVTTGKRRHEAYLAFCKAHILHPVAALPGLAMKQGYDNVAKVITPETTALLCATDTLALGASKYLQEQRIDTLQLASVGNTPLMKFLHPEIVTVDPGYAEAGRQAACQLIAQVTGRSEPQQIIIPATLS
>YP_410459 488_TreR_1 TreR
MQNRLTIKDIARLSGVGKSTVSRVLNNESGVSQRTRERVEAVMNQHGFSPSRSARAMRGQSDKVVAIIVTRLDSLSENLAVQTMLPEFYEQGYDPIMMESQFSPQLVAEHLGVLKRRNIDGVVLFGFTGITEEMLAHWQSSLVLLARDAKGFASVCYDDEGAIKILMQRLYDQGHRNISYLGVPHSDVTTGKRRHEAYLAFCKAHKLHPVAALPGLAMKQGYENVAKVITPETTALLCATDTLALGASKYLQEQRIDTLQLASVGNTPLMKFLHPEIVTVDPGYTEAGRQAACQLIAQVTGRSEPQQIIIPATLSRSFPER
>WP_001181342 230_TreR_1 TreR
MQNRLTIKDIARLSGVGKSTVSRVLNNESGVSQRTRERVEAVMNQHGFSPSRSARAMRGQSDKVVAIIVTRLDSLSENLAVQTMLPAFYEQGYDPIMMESQFSPQLVAEHLRVLKRRNIDGVVLFGFTGITEEMLAHWQSSLVLLARDAKGFASVCYDDEGAIKILMQRLYDQGHRNISYLGVPHSDVTTGKRRHEAYLAFCKAHKLHPVAALPGLAMKQGYENVAKVITPETTALLCATDTLALGASKYLQEQRIDTLQLASVGNTPLMKFLHPEIVTVDPGYAEAGRQAACQLIAQVTGRSEPQQIIISATLS
>WP_001181335 5379_TreR_999 TreR
MQNRLTIKDIARLSGVGKSTVSRVLNNESGVSQRTRERVEAVMNQHGFSPSRSARAMRGQSDKVVAIIVTRLDSLSENLAVQTMLPAFYEQGYDPIMMESQFSPQLVAEHLGVLKRRNIDGVVLFGFTGITEEMLAHWQSSLVLLARDAKGFASVCYDDEGAIKILMQRLYDQGHRNISYLGVPHSDVTTGKRRHEAYLAFCKVHKLHPVAALPGLAMKQGYENVAKVITPETTALLCATDTLALGASKYLQEQRIETLQLASVGNTPLMKFLHPEIVTVDPGYAEAGRQAACQLIAQVTGRSEPQQIIIPATLS
>YP_002400841 2032_TreR_1 TreR
MQNRLTIKDIARLSGVGKSTVSRVLNNESGVSQRTRERVEAVMNQHGFSPSRSARAMRGQSDKVVAIIVTRLDSLSENLAVQTMLPAFYEQGYDPIMMESQFSPQLVAEHLGVLKRRNIDGVVLFGFTGITEEMLAHWQSSLVLLARDAKGFASVCYDDEGAIKILMQRLYGQGHRNISYLGVPHSDVTTGKRRHEAYLAFCKTHKLHPVAALPGLAMKQGYENVAKVITPETTALLCATDTLALGASKYLQEQRIDTLQLASVGNTPLMKFLHPEIVTVDPGYAEAGRQAACQLIAQVTGRSEPQQIIIPATLS
>YP_001572174 480_TreR_1 TreR
MICDADYTHKSISFVAIMAVSYRYVIKQNINQTLPIALRLSKVTLFITISFAPRENRMENRLTIKDIARLSGVGKSTVSRVLNHESGVSERTRERVEAVMNQYGFSPSRSARAMRGQSDKVVAIIVTRLDSLSENLAVQTMLPAFYEQGYDPIMMESQFSPTLVAEHLRMLRRRNIDGVVLFGFTGITEELIAPWKASLVLLAREAKGFASVCYDDEDAIHILMRRLYEQGHRNISFLGVPHSDVTTGKRRHDAYLAFCKKHKLHPVAALPGLAMKQGYEHTASVIMPDTTALVCATDTLALGASKYLQEQRIETLQLASVGNTPLMKFLHPEIVAVDPGYADAGRQAASQLIEQINGRCDPRRIVISSTLA
>NP_458873 479_TreR_1 TreR
MQNRLTIKDIARLSGVGKSTVSRVLNNESGVSKRTRERVEAVMNQHGFSPSRSARAMRGQSDKVVAIIVTRLDSLSENLAVQTMLPAFYEQGYDPIMMESQFSPMLVMEHLGMLRRRNIDGVVLFGFTGITEELIAPWKASLVLLARDAQGFASVCYDDEGAIHILMQRLYEQGHRNISFLGVPHSDITTGKRRHDAYLAFCKKHKLHPVAALPGLAMKQGYEHTASVIMPDTTALVCATDTLALGASKYLQEQRIETLQLASIGNTPLIKFLHPEIVTVDPGYAEAGRQAALQLIEQINGRCDPRRIVIPSTLA
>YP_219298 478_TreR_1 TreR
MQNRLTIKDIARLSGVGKSTVSRVLNNESGVSERTRERVEAVMNQHGFSPSRSARAMRGQSDKVVAIIVTRLDSLSENLAVQTMLPAFYEQGYDPIMMESQFSPTLVMEHLGMLRRRNIDGVVLFGFTGITEELIAPWKASLVLLARDAQGFASVCYDDEGAIHILMQRLYEQGHRNISFLGVPHSDITPGKRRHDAYLAFCKKHKLHPVAALPGLAMKQGYEHTASVIMPDTTALVCATDTLALGASKYLQEQRIETLQLASVGNTPLIKFLHPEIVTVDPGYAEAGRQAASQLIEQINGRCEPRRIVIPSTLA
>YP_002117376 476_TreR_1 TreR
MQNRLTIKDIARLSGVGKSTVSRVLNNESGVSERTRERVEAVMNQHGFFPSRSARAMRGQSDKVVAIIVTRLDSLSENLAVQTMLPAFYEQGYDPIMMESQFSPTLVMEHLGMLRRRNIDGVVLFGFTGITEELIAPWKASLVLLARDAQGFASVCYDDEGAIHILMQRLYEQGHRNISFLGVPHSDITTGKRRHDAYLAFCKKHKLHPVAALPGLAMKQGYEHTASVIMPDTTALVCATDTLALGASKYLQEQRIETLQLASVGNTPLIKFLHPEIVTVDPGYAEAGRQAASQLIEQINGRCDPRRIVIPSTLA
>WP_008786052 2029_TreR_1 TreR
MQNRLTIKDIARLSGVGKSTVSRVLNNESGVSERTRERVEAVMNQHGFSPSRSARAMRGQSDKVVAIIVTRLDSLSENLAVQTMLPAFYEQGYDPIMMESQFSPELVEEHLGMLRRRNIDGVVLFGFTGITEAMLASWQDSLVLLARDAKGYASVCYDDEGAIRTLMQRLYEREHRHISFLGVPHSDVTTGKRRHEAYLAFCKKHKLHPVAALPGLAMKQGYEQAANVITPETTALVCATDTLALGVSKYLQEQRIENLQLASVGSTPLMKFLHPEIITVDPGYAEAGRQAASQLIEQINGRSEPRQIVIPSTLS
>WP_006686387 2036_TreR_1 TreR
MQNRLTIKDIARLSGVGKSTVSRVLNNESGVSERTRERVEAVMNQHGFSPSRSARAMRGQSDKVVAIIVTRLDSLSENLAVQTMLPAFYEQGYDPIMMESQFSPELVEEHLGMLRRRNIDGVVLFGFTGITETMLTSWQDSLVLLARDAKGFASVCYDDEGAIHTLMQRLYDREHRHISFLGVPHSDVTTGKRRHEAYLAFCKKHKLHPVAALPGLAMKQGYEQAANVITPETTALVCATDTLALGVSKYLQEQRIENLQLASVGSTPLMKFLHPEIVTVDPGYAEAGRQAASQLIEQINGRSEPRQIVIPATLS
>YP_001455085 481_TreR_1 TreR
MQNRLTIKDIARLSGVGKSTVSRVLNNESGVSERTRERVEAVMNQHGFSPSRSARAMRGQSDKVVAIIVTRLDSLSENLAVQTMLPAFYEQGYDPIMMESQFSPELVEEHLGMLRRRNIDGVVLFGFTGICEEMLAPWQASLVLLARDASGFASVCYDDEGAIHTLMQRLYDQGHRAISFLGVPHSDVTTGKRRHEAYLSFCKKNKLHPVAALPGLAMKQGYEHAADVITPDTSALVCATDTLALGASKYLQEQRIDSLQLASVGNTPLMKFLHPEIITVDPGYAEAGKQAALQLIEQINGRSDPRQIVIPSTLS
>YP_004211276 5374_TreR_999 TreR
MTQQNRLTINDIARLSGVGKSTVSRVLNNEGNVSPQTRERVLQVIEQQHFSPSKSARAMRGFSDKIVAIIVSRLDSPSENLAVRAMLPLFYQQGYDPIVLESQFSAERVKEHLQVLKQRNIDGIVLFGFTGLSAQMLTPWQDKMVVLARDMPGLSSVCYDDAGAVQLLMQKLLAQNIREIGFIGVSPQDTTTGQRRSAAFRTFCKEHGLTPHIALGELTYQSGFDLIPQLLKNNIQAVVCASDTIAIGAQKYLQQQQIRGVQVCGIGNNPLLHFLFPESYSVELGYGAGGEAAAKQLLAQLSGSTTVRQLIIPGKLAF
>WP_004955835 5368_TreR_999 TreR
MQNRLTIKDIARLSGVGKSTVSRVLNNEGSVSPQTRERVEAVIRQQGFTPSKSARAMRGQSDKVVGIIVSRLDSPSENQAVRTMLPLLYQQGYDPIVMESQFETRLVQEHLHVLAQRNVDGVILFGFTGLTADMLHPWQEKMVVMVREYAGFSSVCYDDVGAVNLLMAHLQRQGHRHIGYLGVQQSDATTGQRRYQAYLDACRQQQIEPHAALGELSYQSGFQLAASAIAEQTTALVCASDSIALGAIKYLQQQQARPIQVCAIGNTPLLSFLFPETLSVEFGYGSAGVQAAQQLLGQLNGELAIRRIVVPSKLS
>YP_001476770 235_TreR_2 TreR
MQNRLTIKDIARLSGVGKSTVSRVLNNEGSVSPQTRERVEAVIRQQGFTPSKSARAMRGQSDKVVGIIVSRLDSPSENQAVRTMLPLLYQHGFDPIVMESQFETRLVEEHLHVLQQRNVDGVILFGFTGLTAAMLSPWQDKMVVLAREYEGFSSVCYDDDGAVRLLMERLQQQGHRHIGYLGVQLSDATTGMRRHQAYLDACRQQQITPSVALGELSYQSGFQLAASVIDAQTTALVCASDTIALGAIKYLQQQHIAPLQVCGIGNTPLLNFLFPETFSVDLGYGTAGLQAAQQLLGQLSGEQGIRQIIVPSQLA
>WP_004952991 5365_TreR_999 TreR
MQNRLTIKDIARLSGVGKSTVSRVLNNEGSVSPQTRERVEAVIRQQGFTPSKSARAMRGQSDKVVGIIVSRLDSPSENQAVRTMLPLLYQQGYDPIVMESQFETRLVEEHLHVLQQRNVDGVILFGFTGLTAAMLSPWQEKMVVLAREYEGFSSVCYDDDGAVRLLMERLQQQGHRHISYLGVQLADATTGMRRHQAYLDACRQQQITPSVALGELSYQSGFQLAAEVIGPQTTALVCASDTIALGAIKYLQQQHIAPLQVCGIGNTPLLNFLFPETFSVELGYGSAGLQAAQQLLGQLSGEQGIRQIIVPSKLA
>WP_004719317 2027_TreR_2 TreR
MQSRLTIKDIARMSGVGKSTVSRVLNNEGSVSPQTRDRVEAVIRQHGFTPSKSARAMRGHSDKVVGIIVSRLDSPSENQAVRTMLPLFYQQGYDPILMESQFDAERVTEHLNILRQRNVDGVIVFGFTGLSAEMLIPWQEKLVVLAREYPGFSSVCYDDDGAVSLLMDKLRKAGHQHISYIGVQSSDATTGMRRYQSYLNYCQRHGLTPTVTLGELSYQSGFQQASQVIKPDTSALVCASDTIALGVNKYLQQQGKQHIQVCGIGNTPLLNFLFPNSFSVELGYGSAGVQAAQQLLGQLNNGLAIQQIIIPGKLI
>YP_653618 236_TreR_2 TreR
MQNRLTIKDIARMSGVGKSTVSRVLNNEGSVSPQTRERVEAVIRQHGFTPSKSARAMRGQSDKVVGIIVSRLDSPSENQAVRTMLPLFYQQGYDPILMESQFDTTLVSEHLHILQQRHVDGVILFGFSGLTAEMLAPWQEKMVVLAREYRGFSSVCYDDEGAIYLLMDKLRQAGHRHISYIGVQSSDATTGMRRYQAYLDYSQQHGLTPMVALGELSYQSGFQLAPQVITPQTSALVCASDTIAMGVSKYLQQQEREQPPIQVCGIGNTPLLHFLFPDTLTIELGYGRAGVKAAQQLLDQLSNSQPIQQIIIPGQLV
>WP_004701401 2028_TreR_2 TreR
MQNRLTIKDIARMSGVGKSTVSRVLNNEGSVSPQTRERVEAVIRQQGFTPSKSARAMRGQSDKVVGIIVSRLDSPSENQAVRTMLPLFYQQGYDPILMESQFDPELVSEHLHVLQQRHVDGVILFGFSGLSVEMLSPWQDKMVVLAREYEGFSSVCYDDEGAVRLLMDNLRHAGHRHISYIGVQPSDATTGMRRHQSYLDYSQQHGLTATVALGELSYQSGFLLAPQVIKPDTSALVCASDTIAMGVSKYLQQQSQQHIQVCGIGNTPLLHFLFPNTLSVELGYGCAGMKAAQQLLEQLNNSNQIQQIIIPGKLA
>WP_004714974 2026_TreR_2 TreR
MQNRLTIKDIARMSGVGKSTVSRVLNNEGSVSPQTRERVEAVIRQQGFTPSKSARAMRGQSDKVVGIIVSRLDSPSENQAVRTMLPLFYQQGYDPILMESQFDPALVSEHLHILRQRHVDGVILFGFTGLTTEMLTPWQDKMVVMAREYTGFSSVCYDDEGAVRLLMDKLRQAGHRHISYIGVQPTDATTGLRRHQSYLDYSQQHGLSPTVALGELSYQSGFQLAAQVIKPDTSALVCASDTIALGVSKYLQQQGQQHIQVCGIGNTPLLHFLFPNSLSVELGYGSAGVKAAQQLLEQLNNNKEIQQIIIPGQLV
>YP_001007926 241_TreR_2 TreR
MQNRLTIKDIARMSGVGKSTVSRVLNNEGSVSPQTRERVEAVIRQQGFTPSKSARAMRGQSDKVVGIIVSRLDSPSENQAVRTMLPLFYQQGYDPILMESQFDPELVCEHLHVLQQRHVDGVILFGFTGLTADMLVPWQEKMVVLAREYTGFSSVCYDDEGAVRLLMDKLRQAGHRYISYIGVQPSDATTGMRRHQSYLDYCQQYGLTSTVALGELSYQSGFQLAPQVIKPDTSALVCASDTIAMGVSKYLQQQGQQHIQVCGIGNTPLLHFLFPNSLSVELGYGSAGVKAAQQLLDQLNNNQPLQQIIIPGQLA
>WP_005162520 5381_TreR_999 TreR
MQNRLTIKDIARMSGVGKSTVSRVLNNEGSVSPQTRERVEAVIRQQGFTPSKSARAMRGQSDKVVGIIVSRLDSPSENQAVRTMLPLFYQQGYDPILMESQFDPELVSEHLHVLQQRHVDGVILFGFTGLTADMLAPWQEKMVVLAREYTGFSSVCYDDEGAVRLLMNKLRQAGHRHISYIGVQPSDATTGMRRHQSYLDYCQQHGLTSTVALGELSYQSGFQLAPQVIKPDTSALVCASDTIAMGVSKYLQQQGQQHIQVCGIGNTPLLHFLFPNSLSVELGYGSAGVKAAQQLLDQLNNNQPLQQIIIPGQLA
>WP_004710960 238_TreR_2 TreR
MQNRLTIKDIARMSGVGKSTVSRVLNNEGSVSPQTRERVEAVIRQQGFTPSKSARAMRGQSDKVVGIIVSRLDSPSENQAVRTMLPLFYQQGYDPILMESQFDPALVSEHLHMLQQRNVDGVILFGFTGLTAEMLSPWQEKMVVLAREYEGFSSVCYDDEGAVRLLMDKLRQAGHRHISYIGVQPTDATTGMRRHQSYLNYSQQHGLIPTVALGELSYQSGFQLAPQVIKPDTSALVCASDTIAMGVSKYLQQQGQQHIQVCGIGNTPLLHFLFPNSLSVELGYGSAGVKAAQQLLGQLNNRQEIQQIIIPGQLA
>WP_005271431 240_TreR_2 TreR
MQNRLTIKDIARMSGVGKSTVSRVLNNEGSVSPQTRERVEAIIRQQGFTPSKSARAMRGQSDKVVAIIVSRLDSPSENQAVRTMLPLFYQQGYDPILMESQFDATLVSEHLHVLQQRNVDGVILFGFTGLTADMLSPWQEKMVVLAREYAGYSSVCYDDEGAVRLLMDKLRHAGHRHISYIGVQPSDATTGMRRHQSYLDYSQQHGLIPTVALGELSYQSGFQLAPQVIKPDTSALVCASDTIAMGVSKYLQQQGQQHIQVCGIGNTPLLHFLFPNTLSVELGYGSAGVKAAQQLLDQLNNSQPIQQIIIPGQLT
>WP_005188487 237_TreR_2 TreR
MQNRLTIKDIARMSGVGKSTVSRVLNNEGSVSPQTRERVEAVIRQQSFTPSKSARAMRGQSDKVVGIIVSRLDSPSENQAVRTMLPLFYQQGYDPILMESQFDPELVSEHLHVLQQRHVDGVILFGFTGLTAEMLSPWQEKMVVLAREYAGFSSVCYDDDGAVRLLMDKLRHAGHRHISYIGVQPSDATTGMRRHQSYLDYSQQHGLLPTVALGELSYQSGFQLAPQVIKPDTSALVCASDTIAMGVSKYLQQQSLQHIQVCGIGNTPLLHFLFPNTLSVELGYGTAGVKAAQQLLDQLNHSQSIQQIIIPGQLA
>WP_004878117 239_TreR_2 TreR
MQNRLTIKDIARMSGVGKSTVSRVLNNEGSVSPQTRERVEAVIRQQGFTPSKSARAMRGQSDKVVAIIVSRLDSPSENQAVRTMLPLFYQQGYDPILMESQFDPALVSEHLHVLQQRNVDGVILFGFTGLSAEMLSPWQEKMVVLAREYAGYSSVCYDDEGAVRLLMDKLRHAGHRHISYIGVQPSDATTGMRRHQSYLDYSQQHGLTPTVALGELSYQSGFQLAPQVIKPDTSALVCASDTIAMGVSKYLQQQGQQHIQVCGIGNTPLLHFLFPNTLSVELGYGTAGMKAAQQLLAQLNHSQSIQQIIIPGQLA
>AGQ29250	Serratia_liquefaciens_atcc_27592	treR	trehalose repressor
MQNRLTIKDIARLSGVGKSTVSRVLNNEGSVSPQTRERVEAVIRQQGFTPSKSARAMRGQSDKVVGIIVSRLDSPSENQAVRTMLPLLYQHGFDPIVMESQFETRLVEEHLHVLQQRNVDGVILFGFTGLTAAMLSPWQEKMVVLAREYDGFSSVCYDDDGAVRLLMERLHQQGHRHISYLGVQLSDATTGLRRHQAYLDACRQRGISPHVALGELSYQSGFQLAASAIEPQTTALVCASDTIALGAIKYLQQQHITPLQVCGIGNTPLLNFLFPETFSVDLGYGSAGLQAAQQLLGQLSGEQGLRQIIVPSKLA
>KGY44502	Serratia_marcescens_gca_000783615_1	treR	trehalose repressor
MQNRLTIKDIARLSGVGKSTVSRVLNNEGSVSPQTRERVEAVIRQQGFTPSKSARAMRGQSDKVVGIIVSRLDSPSENQAVRTMLPLLYQQGFDPIVMESQFETRLVQEHLHVLRQRNVDGVILFGFTGLTAAMLKPWQEKMVVMVREYDGFSSVCYDDAGAVNLLMDRLHRQGHRHIGYLGVQLSDATTGQRRYQAYLDACERLKLTPRATLGELSYQSGFQHAAEVIDSHTSALICASDSIALGAIKYLQQQPAHAIQVCAIGNTPLLSFLFPDTLSVEFGYGSAGLLAAQQLLAQLSGEQGIRRLVVPSKLS
>EKP26542	Klebsiella_oxytoca_m5al	treR	trehalose repressor
MQNRLTIKDIARLSGVGKSTVSRVLNNDSGVSERARERVEAVMQQHGFSPSRSARAMRGQSDKVVAIIVTRLDSLSENLAVQTMLPAFYAQGYDPIMMESQFSPALVEEHLGMLARRNIDGVVLFGFTGIQQEMLTPWRETLVLLARDAPGIASVCYDDEGSIRMLMQRLYDRGHRHISFLGVPHSDVTTGQRRHQAYLDFCLKKRLTPLAALPGLGMKQGYESVAEVLSAETSALVCATDTLALGASKYLQQQGIDRLQLASVGSTPLMKFLHPEILTVDPGYAESGRQAAQQLIEQIAGNREPRQIVIPAVLN
>EGU30467	Vibrio_sp_n418	treR	trehalose repressor
MTKKLTILDIARLSGVGKSTVSRVLTNDPKVKPETRVKVEQVIADSGYVPSKSAQSMRGGSQRVVGVIISRLDSPSENKAVGSMLQVLYQAGYDVVIMESQLDSEKTTEHLSVLKRRNVDGVIVFGFSDFDLSQLEQWHGRAVVIAMDTQQVSSINYDNHGVICQALTFLHQQSLEKIAYIGVNPSDRTTGKLRLDAYLEWCQKYTLIANYQTGDLHHESAYQLVDKVLEVDTQAIVCASDTLALGVIKRLQELGREEVIVTGVGGNELLSFLFPNVFSIDPGYAQAGIKAAKLLISHINGEDSLTHVTQTPIQI
>KFC77651	Buttiauxella_agrestis_atcc_33320	treR	trehalose operon transcriptional repressor
MQSRLTIKDIARLSGVGKSTVSRVLNNESGVSARTRERVEAVMQQEGFSPSRSARAMRGQSDKVVAIIVTRLDSLSENLAVQTMLPSLYEQGYDPIMMESQFDPELVEEHLGMLKRRNIDGVILFGFTGINEKMLAPWQSTLVLMARDAKGFASVCYDDEGAINILMSRLYEQGHRHISFLGVPHSDVTTGLRRHEAYLAFCKQHQLTPNVALPGLAMKQGYEHVAEVLLPETTALLCATDTLALGASKYLQEHQRTTLQLASVGNTPLMKFLHPEIITVDPGYAEAGRQAVLQLIGQVTQARELRQIVIPSTLQ
>EGP02691	Pasteurella_multocida_subsp_gallicida_str_anand1_poultry	treR	trehalose repressor
RVLNNDSKVSEATRQRVQNVIAQYSFQPSKSARAMRGVSDRVIGIIVTRLASTAENQVLSSILPSLYAQQCEPIIVESQFKPELVKEHLAFFQKRGVDGMILFAFSELEETDLQGWRHNMVVIARNYTQLSSIYYDDRKAVHLLMTHLYKEGHRKISYLGVNDQDATTGYTRHQAYLHFCKEYGLQPCSLQGELGYEWAYNHTSAVIFPEVSALVCATDTLAIGALKYLQEKQLSHIQVCGVGKSRLLHFLFPNVLSVDLGFDQVGEITVKQLFDLLENQSIQHHCLDCRLVI
>AHJ75465	Kosakonia_sacchari_sp1	treR	trehalose repressor
MQNRLTIKDIARLSGVGKSTVSRVLNNESGVSQRTRERVEAVVNQHGFSPSRSARAMRGQSDKVVAIIVSRLDSLSENLAVQTMLPAFYEQGYDPIMMESQFSPQLVEEHLQMLSHRNIDGVVLFGFTGVTESLLTAWQSSLVLLARDASGFASVCYDDDGAIQLLMENLYARGHRHISFIGVPHSDATTGKRRHDAYMAFCQKHQLEPTFALPGLAMKQGYEHVANVLTPDTTALLCATDTLALGASKYLQEQRIDNLQLASVGNTPLMKFLHPEIVTVDPGYAEAGRQAAAQLIEQVNGRATPRQIVIPARLV
>AIR05882	Cedecea_neteri_gca_000757825_1	treR	trehalose repressor
MQTRLTIKDIARLSGVGKSTVSRVLNNESGVSARTRERVEAVMQQHEFSPSRSARAMRGQSDKVVAIIVTRLDSLSENLAVQTMLPSLYEQGYDPIMMESQFSPDMVEEHLGMLRRRNIDGVILFGFTGIDEKILQPWRSTLVLMARDASGFASVCYDDEGAIQILMSTLYQQGHRDISFLGVPHGDVTTGYRRHQAYLAFCRDHDIVPNAALPGLAMKQGYDHVVEVLTPKTTALLCATDTLALGASKYLQQQNLSEIKLASVGNTPLMKFLHPEIITVDPGYAEAGRAAALQLIGQISQGQQLRQIVVPSHLQ
>EDM53381	Vibrio_cholerae_mzo_2	treR	trehalose operon repressor
MTLLTAHSFLINEYQYKRMNRKLTILDIARLSGVGKSTVSRVLTNDPKVKPETRAKVEQVIAESGYVPSKSAQTMRGGSQKVVGIIISRLDSPSENKAVSTMLQAFYAHGYDVVIMESQFSREKTNSHLKVLAKRQVDGVIVFGFTDIDHDALLSWQHRCVLLAMHSDEISSINYDNAGVIERALQHLAQKQLRDIAFIGVDPRDKTTGEQRLNAYLNWCTEHDIVANYQTGQLHHESAYLLVDKVLTEQTQAIVCASDTLALGVIKRCKS
>EIF05466	Vibrio_tubiashii_ncimb_1337_atcc_19106	treR	trehalose repressor
MSKKLTILDIARLSGVGKSTVSRVLTNDPKVKPETRAKVERVIQESGYVPSKSAQAMRGGSQKVVGVIISRLDSPSENKAVGSMLNTLYSAGYDVVIMESQFDRAKTNEHLDVLKKRNVDGVIVFGFSDFDIAKLASWHNRTVVIAMDTDKVSSINYDNRQVIVKALQFLEQKSLKNVAFIGVDPSDKTTGKLRLDAYLDWCQSHSISPNYQTGQLNHESAYLLVDEVLTQGVQAIVCASDTLALGVIKRLQELNREDVVVTGVGGNELLSFLFPKVFSIDPGYSLAGERAAKLLISQINGELEQVHITQEPISI
>GAB53236	Escherichia_hermannii_nbrc_105704	treR	tre operon transcriptional repressor
MQNRLTIKDIARLSGVGKSTVSRVLNNESGVSERTRERVEAVMRQHGFSPSRSARAMRGQSDKVVAIIVTRLDSLSENLAVQTMLPCLYEQGYDPIMMESQFSAARVEEHLRILRQRKIDGVILFGFTGLNDAALTSWRDMLVLIARDAPGFASVCYDDEGAIQNLMQRLYQAGHRHISYLGVPHSDVTTGMRRHHSYLAFCEAHHLTPLATLPGLAMKQGYEHVSEVLNSDTTALVCATDTLAIGASKFLQQHHAAPVQLASVGNTPLLKFLHPEIITVDPGYAEAGRQAALQLIAQITQSGDPQQIVIPSSVM
>KFC07370	Trabulsiella_guamensis_atcc_49490	treR	trehalose operon transcriptional repressor
MQNRLTIKDIARLSGVGKSTVSRVLNNESGVSERTRERIEAVMLQHGFSPSRSARAMRGQSDKVVAIIVTRLDSLSENLAVQTMLPAFYERGYDPIMIESQFSPALVEEHLGMLSRRNIDGVVLFGFTGITEAMLEPWQSTLVLLARDANGFASVCYDDEGAIGILMQRLYDQGHRHISFLGVPHSDVTTGKRRHDAYLAFCKKRKINPVAALPGLAMKQGYDNVAKVMNADTTALLCATDTLAIGASKYLQEQRIDSIQLASVGNTPLVKFLHPEIITVDPGYAEAGSRAAQQLIEQINGHADPRQIVIPARLA
>EPE70566	Pasteurella_multocida_93002	treR	trehalose repressor
MTKLTIKDIARLSGVGKSTVSRVLNNDSKVSEATRQRVQNVIAQYSFQPSKSARAMRGVSDRVIGIIVTRLASTAENQVLSSILPSLYAQQCEPIIVESQFKPELVKEHLAFFQKRGVDGVILFAFSELEETDLQGWRHNMVVIARNYTQLSSIYYDDRKAVHLLMTHLYKEGHRKISYLGVNDQDATTGYTRHQAYLHFCKEYGLQPCSLQGELGYEWAYNHTSAVIFPEVSALVCATDTLAIGALKYLQEKQLSHIQVCGVGKSRLLHFLFPNVLSVDLGFDQVGEITVKQLFDLLENQSIQHHCLDCRLVI
>KFK94055	Serratia_sp_ag2	treR	trehalose repressor
MQNRLTIKDIARLSGVGKSTVSRVLNNEGSVSPQTRERVEEIIRSHGFTPSKSARAMRGQSDKVVAIIVSRLDSPSENQAVRTMLPLLYQQGFDPIVMESQFETRLVQEHLHVLQQRNVDGVILFGFTGLTAAMLTPWQEKIVVMAREYPGISSVCYDDEGAVQLLMQRLRKQGHSHISYLGVQEADATTGMRRHQAYLDSCRKLKLQPITALGELSYQSGFQLAASVIEAHTTALVCASDTIALGAMKYLQQLATPIQVCAIGNTPLLNFLFPNTLSVELGYGTAGQQAAQQLLGQLNGELGIRQIVIPSKLA
>AHS75375	Salmonella_enterica_subsp_enterica_serovar_enteritidis_str_sa20100239	treR	trehalose repressor
MQNRLTIKDIARLSGVGKSTVSRVLNNESGVSERTRERVEAVMNQHGFSPSRSARAMRGQSDKVVAIIVTRLDSLSENLAVQTMLPAFYEQGYDPIMMESQFSPTLVMEHLGMLRRRNIDGVVLFGFTGITEELIAPWKASLVLLARDAQGFASVCYDDEGAIHILMQRLYEQGHRNISFLGVPHSDITTGKRRHDAYLAFCKKHKLHPVAALPGLAMKQGYEHTA
>KEY57516	Serratia_sp_dd3	treR	HTH-type transcriptional regulator TreR
MQNRLTIKDIARLSGVGKSTVSRVINHEGSVSPQTRERVEAVIHAHGFTPSKSARAMRGQSDKVVAIIVSRLDSPSENQAVRTMLPLLYLQGFDPIVMESQFDCRLVQEHLKILQQRNVDGVILFGFTGLTADMFSAWQDKMVVVAREYAGISSVCYDDEGAVKLLMQRLRQQGHRHISYLGVQSTDATTGMRRHQAYLDHCQQYQIPPVVALGELSYQSGFQLVTSVIKPDTTALVCASDTIALGAIKYLQQQQIAPLQVCAIGNTPMLNFLFPETVSVDLGYGTAGQQAAQLLLAQLSGSQGIRQIVIPSQLA
>KHF84967	Vibrio_vulnificus_gca_000788325_1	treR	trehalose repressor
MSKKLTILDIARLSGVGKSTVSRVLTNDPKVKPETRAKVEQVIQDSGYVPSKSAQSMRGGSQKVVGVIISRLDSPSENRAVGSMLNVLYQAGYDAVIMESQFDREKTNEHLEVLRRRNVDGVIVFGFTDIDLQTLAGWQDRAVVIATPAEEVSSINYDNQRVIELALEHLQSLSLSHIAYIGVNKEDKTTGWSRLNAYLSWCQKHGVEARYQTGKLNHESAYHLVDGVLADNTQAIVCASDTLALGVIKRLQELGREDVCVTGVGGNELLSFLFPKVFSVDPGYKQAGEKAAKMLISQMNGEETISHITQAPIQR
>KFF67112	Pectobacterium_carotovorum_subsp_brasiliense_gca_000738125_1	treR	trehalose repressor
MHKLTIKDIAALCDVGKSTVSRVINNDKNVNEVTRQKVLAVIERYQFTPSKSARAMRGLANKTVGIIVTRLDSYAENQTVRAILPLLYANGIDPIILESQFEPKKVDEHLAMLEQRKIDGVILFAFTGISCGQLTSWQQRIVVIARSFDGYTCVCNDDTGTVRKLMEFLHQEKKFNKIGYVGVDLQDETTGLLRFQAYENYCLQHQLTINAELGELNYQSGYILAKKVLSTKPQAILCATDSLAFGVQKYLKTQNVCDVFVACIGRNDLLKFLFPETKTCSLGFRESGKTAAESLIKIINNKIPPKTHIITSL
>AIR84420	Pantoea_rwandensis	treR	trehalose repressor
MQNRLTIKDIARLSGVGKSTVSRVINNEEGVSESTRLKVLKVVQDQNFSPSKSARSMRGGSDKIVAIIVSRLDSPSENQSVRAMLPMLYQQGYDPIVLESQFCTDRVAEHLQVLERRNIDGLILFGFSGLDISMFTQWHHKMVMVARSMPGISSVEYDNAGAVELLMEQLIKRKIKNISYIGVEAEDATTGQQRSEAYINQCREHGLDVSIALGNLSHQSGFDLTSQVLKPDTQAVICATDTIALGVHKYLQLQGISAIQVCCVGSHPLLNFLFPNTLSVQPGYRDSGEVAVKQLISQLLGNSPPLQHVISATLGLPE
>AHE71984	Enterobacter_cloacae_p101	treR	trehalose repressor
MQNRLTIKDIARLSGVGKSTVSRVLNNESGVSERTRERVEAVMNQHGFSPSRSARAMRGQSDKVVAIIVSRLDSLSENLAVQTMLPAFYEQGYDPIMMESQFSTQLVEEHLGMLQRRNIDGVVLFGFTGIKEEMLKPWQASMVMLARDAHGFASVCYDDEGAIITLMQRLYDKGHRHISYLGVPHADVTTGKRRHEAYLTFCKQHNLSAVASLPGLGMKQGYEQVASVLTPQTTALVCATDTLALGASKYLQEQRIEGLQIASVGSTPLMKFLHPEIITVDPGYAESGRQAAAQLIEQINGRAEPRQIVIPAHLS
>KFB86570	Serratia_grimesii	treR	trehalose repressor
MQNRLTIKDIARLSGVGKSTVSRVLNNEGSVSPQTRERVEAVIRQQGFTPSKSARAMRGQSDKVVGIIVSRLDSPSENQAVRTMLPLLYQQGFDPIVMESQFETRLVKEHLHVLQQRNVDGVILFGFTGLTAAMLSPWQDKMVVLAREYEGFSSVCYDDDGAVRLLMERLQQQGHQHISYLGVQLSDATTGMRRHQAYLDACQQQRITPSVALGELSYQSGFQLAASVIDPQTTALVCASDTIALGAIKYLQQQHIAPLQVCGIGNTPLLNFLFPETFSVDLGYGSAGLQAAQQLLGQLSGELGIRQIIVPSKLA
>AGQ90301	Vibrio_parahaemolyticus_o1_kuk_str_fda_r31	treR	trehalose repressor
MSKKLTILDIAKLAGVGKSTVSRVLTNDPKVKPQTREKVEQIIRESGYVPSKSAQSMRGGSQKVIGVIISRLDSPSENRAVGTMLNALYAAGYDAVIMESQFDRDKTNEHLNVLKRRNVDGVIVFGFTGCDEQALAEWGYRIVVIAMDTDNVSSINYDNQGVIDMALSHLEQQSLSRIAYIGVDPEDKTTGLARLNAYKAWCQRKQLTPCFQTGKLSHESAYQLVDHVLKSDTQAIVCASDTIALGVIKRLQELGREDVVVTGVGGNELLSFLFPKVFSVDPGYTLAGEKSAKMLINQLNGDEEVVHFTQLPICR
>ENY73417	Aeromonas_diversa_2478_85	treR	trehalose repressor
MEKKLTILDIARLCGVGKSTVSRVLNRDPRVKEETRVRVEQVIDQHGFTPCKSARAMRSQSQRVVGIIVSRLDSGSENQAVRGMLETLYGEGYDAVLMESKFSPAKVEEHLAVLERRGVDGIILFAFNDLDYAAMSPYRDKLVLVAREAPGFSSVCFDDEGAIRTMMGGLLADGVREIAYLGVDEADLTTGARRRDAYLSCCAEHGLTPRLALGDLSHQSGYRLAAELLTPATRALVCASDTLAIGAAKYLQEQGRSEVRVTGLGNNPLLGFLFPNAQSLDLGYKGAGVQAARQLLGQIESGHPPQATIAPSLT
>EOD56064	Aeromonas_molluscorum_848	treR	trehalose repressor
MEKKLTILDIASLSGVGKSTVSRVLNQDPKVNPETRARVEAVIAQHSFVPSKSARAMRSQSQRVIGIVVSRLDSSSENQAVRGMLETFYACGYDAVLMESKFSPAKVSEHLAVLSRRGVDGIILFAFNDLDYDTMAPLTDKLVLMARERPGFSSVCYDDEGAVRAVLAHLKERGIDEVAYLGVERTDLTTGLRRHQAYLDYCKEQGRSPNAALGDLSLQSGYRLAANLLTPATQALVCASDTLAIGAAKYLQEQGRTDVLVSGLGSNPMLTFLFANALSLDFGYKDAGILAARQLLGQIEEAKAPKATIAPCQPL
>KFC91131	Hafnia_alvei_atcc_13337	treR	trehalose operon transcriptional repressor
MSERLTIKDIARLSGVGKSTVSRVINKESGVKPETRARIEEIISQHNFAPSKSARAMRGQTDKVVAIIVSRLDSNAENQAVRAMLPLLYAQGYDPILLESQFEPERVQEHLTVLSRRHVDGILLFGFTGLDESMLLPWREKIVVLAWEYEQLTSVRYDDSGAVTLLMNALIAKKHQHIAFVGVKLSDATTGGRRYDTYHAHCKKHQITPCAALGELTFQSGYQLAQQVISEDTSAIICASDTIALGVSKYLQERSKNDVIVCGMGNNSLLEFLYPKTFSVDLGYAEGGRMAVQQLLSLQSAPQPGKHITVPCTLRRPN
>AGU58167	Listonella_anguillarum_m3	treR	trehalose repressor
MSRKLTILDIAKLSGVGKSTVSRVLTNDPKVKPETRAKVERVIQDSGYVPLKSAQLMRGGSEKVIGVIISRLESPSENRAVGRMLQVLYQNGYDVVIMESQFDRTKTNEHLEVLHKRNVDGVIVFGFTDLDITQLNLWASRAVVIAMDADKVSSINYDNYGVIQGALAHLTSKNRVHISYIGVDPSDKTTGKLRLDSYLDWCKQSGCTPNYRTGRLHHESAYQLVDEVLNDQTQAIVCASDTLALGVIKRLQELGRDDIAVTGVGGNELLSFLFPNIYSIDPGYAQAGEKAANLLILQLNNEMNPAHITQQPLTS
>KFA99066	Vibrio_sp_er1a	treR	trehalose repressor
MTKKLTILDIAKLSGVGKSTVSRVLTNDPKVKPETREKVEQVIAEHGYVPSKSAQSMRGGGAQNVIGVIISRLDSPSENKAVSSMLNVLYAAGYDVVIMESQFDPVKTNEHLNVLRKRNVDGVIVFGFTELDLDAVADWDEKVVVIAMDTDRVSSINYDNAGLIHAVLNKLKDQGVSDLAFIGVDPEDKTTGLARLNAYQVWCEEQQLPARFRTGALHHESAYSLVDDVVSDSLQAIVCASDTLALGTIKRLQELGREDIIVTGIGGNELLSFLFPNIYSIDPGYHQAGEKAANLLIKQLKGDAIVSHLTQEAV
>KFD18616	Tatumella_ptyseos_atcc_33301	treR	trehalose operon transcriptional repressor
MPKRLTIKDIARLSGTGKSTVSRVLNQQGDVHPETRKRIEAVINEYQFTPSRPARSMRVKESRVIGIIMARLDSAAENQAVSAMLPLLYRHGYDVLILESRFSTDKVTEHLTVLKQREVDGAILFSFTGLTAGMIAGWEPHMVLMVHPCDGFSSVCYDDAGAVQMLADHLFQQGHRRISYLGVNQSDKTTGEDRYLAYLTACKRLSLTPHASLGTLEYHSGYTLAGEVCGEGITAVICATDSLALGVYKYLGEHPAQQITVAAIGNTPLLGFLFPAVITLEFGYANAGELAARQLLAHLAHSAPARTYLLNGQLNTEIAG
>ACY91681	Salmonella_enterica_subsp_enterica_serovar_typhimurium_str_14028s	treR	trehalose repressor
MAIMAVSYRYVIKPTINQTLPIALRLSKVTLFITISVTPRENRMQNRLTIKDIARLSGVGKSTVSRVLNNESGVSERTRERVEAVMNQHGFSPSRSARAMRGQSDKVVAIIVTRLDSLSENLAVQTMLPAFYEQGYDPIMMESQFSPTLVMEHLGMLRRRNIDGVVLFGFTGITEELIAPWKASLVLLARDAQGFASVCYDDEGAIHILMQRLYEQGHRNISFLGVPHSDITTGKRRHDAYLAFCKKHKLHPVAALPGLAMKQGYEHTASVIMPDTTALVCATDTLALGASKYLQEQRIETLQLASVGNTPLIKFLHPEIVTVDPGYAEAGRQAASQLIEQINGRCDPRRIVIPSTLA
>AHY11632	Citrobacter_freundii_cfnih1	treR	trehalose repressor
MQNRLTIKDIARLSGVGKSTVSRVLNNESGVSERTRERVEAVMNQHGFSPSRSARAMRGQSDKVVAIIVTRLDSLSENLAVQTMLPAFYEQGYDPIMMESQFSPELVEEHLGMLRRRNIDGVVLFGFTGITETMLTSWQDSLVLLARDAKGFASVCYDDEGAIHTLMQRLYDRDHRHISFLGVPHSDVTTGKRRHEAYLAFCKKHKLHPVAALPGLAMKQGYEQAANVITPETTALVCATDTLALGVSKYLQEQRIDNLQLASVGNTPLMKFLHPEIITVDPGYAEAGRQAASQLIEQINGRSEPRQIVIPSTLA
>KDP99492	Cronobacter_sakazakii	treR	trehalose repressor
MQHRLTIKDIARLSGVGKSTVSRVLNNESGVSERTREKVEAVMRQHGFSPSRSARAMRGQSDKVVAIIVTRLDSLSENLAVQTILPALYEQGYDPIMLESRFSPALVQEHLGVLSRRHIDGVILFGFSGINEVLTAAWQKSLVLMARDATGFASVCYDDDGAIRLLMQRLYDNGHRHISFLGVPHSDITTGKRRHEAYLSFCKQHGLTPRDTLPGLAMKQGYEHAADVLSEETTALVCATDTLAIGASKYLQQHRGAPVQLASVGNTPLLKFLHPEALAVDPGYGEAGRAVAKQLIDQITGRADPRQIVIPARLD
>KEM36440	Escherichia_coli_6_537_08_s1_c1	treR	trehalose operon repressor
MQNRLTIKDIARLSGVGKSTVSRVLNNESGVSQHTRERVEAVMNQHGFSPSRSARAMRGQSDKVVAIIVTRLDSLSENLAVQTMLPAFYEQGYDPIMMESQFSPQLVAEHLGVLKRRNIDGVVLFGFTGITEEMLAHWQSSLVLLARDAKGFASVCYDDEGAIKILMQRLYDQGHRNISYLGVPHSDVTTGKRRHEAYLAFCKAHKLHPVAALPGLAMKQGYENVAKVITPETTALLCATDTLALGASKYLQEQRIDTLQLASVGNTEPPRESWRLNFLRKR
>KFX08445	Pectobacterium_wasabiae_gca_000749865_1	treR	trehalose repressor
MHKLTIKDIAALCNVGKSTVSRVINNDKNVNEVTRQKVLTVIERYQFTPSKSARAMRGLANRTFGIIVTRLDSYAENQTVSAILPLFYANGIDPIILESQFDPKKVDEHLTMLERRKIDGVILFAFTGMTSEQLASWQQRIVIIARSFDGYTCVCNDDTGAVNHLMEFLHQEKKFSEIGYVGIDLQDETTGLLRFQAYENYCHQHQLTINAELGKLNYQSGYQLAQKVVSKGPQAILCATDSLAFGVQKYLKTQTINDVFVACIGRNDLLTFLFPDTKTCRLGFRESGELAASLLINIINNKFSPKTHIITSP
>ESE92299	Salmonella_enterica_subsp_houtenae_serovar_50_g_z51_str_01_0133	treR	trehalose repressor
MQNRLTIKDIARLSGVGKSTVSRVLNNESGVSERTRERVEAVMNQHGFSPSRSARAMRGQSDKVVAIIVTRLDSLSENLAVQTMLPAFYEQGYDPIMMESQFSPTLVAEHLRMLRRRNIDGVVLFGFTGITEELIAPWKTSLVLLARDAKGFASVCYDDEGAIHILMQRLYKQGHRNISFLGVPHSDITTGKRRHDAYLAFCKKHKLHPVAALPGLAMKQGYEHTASVIMPDTTALVCATDTLALGASKYLQEQRIEALQLASVGNTPLIKFLHPEIVTVDPGYAEAGRQAASQLIEQINGRCDPRRIVIPSTLA
>KGT89151	Erwinia_typographi	treR	trehalose repressor
MHNRLTIKDIARLSGVGKSTVSRVMNGEGSVSQKTREKVEAVIRQQGFMPSKSARAMRGQSDKVVGIIVTRLDSPAENQAVRTMLPLLYQQGYDPIVMESQFDTRLVEEHLHMLAQRHVDGIILFGFNGLSQAMLAAWQEKMVVMVRHYPGFSSVCYDDTGAVNLLMDSLYQQGHRHISYLGVEQSDETTGACRYRAYLDACQRLAIGPLAVLGELSYQNGFDRVASVIAADTTALVCASDSLALGAIKYLQQQTISHIQIGAVGNTPLLSFLFPATLSVEFGYDQAGRQATQQLLAQLSGQSGIRHILIPCTLS
>KEA50834	Mangrovibacter_sp_mfb070	treR	trehalose repressor
MPERLTIKDIARLSGVGKSTVSRVLNNESGVSEKTRERVEAVMLQQGFSPSRSARAMRGQSDKVVAIIVTRLDSLSENLAVQTMLPLFYEQGYDPIMLESQFSPERVEEHLRVMRLRHIDGIVLFGFTGINESVLAGWRDSLVLLARDAPGLASVCYDDNGAIALLMQQLYQQGHRHISFLGAPHSDTTTGLRRHQAYLSSCEHYQIPPCAALPGLGMQQGYDHTAGVLTPATTALVCATDMLAIGASKYLQEQHITHLQLASVGNTPLVRFLHPEIITVDPGYNEAGEQAARQLIDQINHQQSPRQIVITARLAPPITTG
>AJB69519	Enterobacter_cloacae_gca_000814205_1	treR	trehalose repressor
MQNRLTIKDIARLSGVGKSTVSRVLNNESGVSERTRERVEAVMHQHGFSPSRSARAMRGQSDKVVAIIVSRLDSLSENLAVQTMLPAFYEQGYDPIMMESKFSAQMVEEHLGMLQRRNIDGVVLFGFTGLKEDVLKPWQPSLVLLARDASGFASVCYDDEGAIVILMQRLYEQGHRHISYLGVPHADITTGKRRHEAYLAFCKQHNLPAVASLPGLGMKQGYEQVASVLTPQTTALVCATDTLALGASKYLQEQRIGELQLASVGSTPLMKFLHPEIISVDPGYAESGRQAAAQLIEQINGRTEPRQIVIPAHLS
>KEY51239	Citrobacter_amalonaticus	treR	trehalose repressor
MQNRLTIKDIARLSGVGKSTVSRVLNNESGVSERTRERVEAVMNQHGFSPSRSARAMRGQSDKVVAIIVTRLDSLSENLAVQTMLPVFYEQGYDPIMMESQFSPEKVEEHLGMLKRRNIDGVVLFGFTGITDTMIAPWQASLVLLARDAKGFASVCYDDDGAIKILMQRLYDQGHRHISFLGVPHSDVTTGKRRHDAYIAFCKQHKLHPVAALPGLAMKQGYEHAASVITPDTTALVCATDTLALGASKYLQEQRVDNLQLASVGNTPLMKFLHPEIVTVDPGYAEAGRQAASQLIEQINGRSELRQIVIPSTLS
>KFX18019	Pectobacterium_carotovorum_subsp_carotovorum_gca_000749915_1	treR	trehalose repressor
MHKLTIKDIAALCNVGKSTVSRVINNDQKVNEVTRKKILAVIEQYQFTPSKSARAMRGLANKTAGIIVTRLDSYAENQTVRAILPLLHANGIDPIILESQFDPKKVDEHLTMLEQRKIDGVILFAFTGVSSEQLASWQQRIVIIARSFDGYTCVCNDDTGAVNHLMEFLHQEKKFSEIGYVGVDLQDETTGLLRFKAYENYCQQHQLTVNAELGELNYQSGYSLAKKVVSTHPQAILCATDSLAFGVQKYLKIQNINDIFVACIGRNDLLKFLFPETKTCRLGFRESGEISAKLLINILDGKSPQKKRTILKP
>ERF67272	Aeromonas_veronii_hm21	treR	trehalose repressor
MDKKLTILDIARLSGVGKSTVSRVLNQDPKVKQETRERVEQIIAEHGFVPSKSARAMRSQSQQVVGIIVSRLDSSSENQAVRGMLETLYPRGYDAVLMESKFSPAKVQEHLAVLERRGVDGIILFAFNDLDYAAMAPLKEKLVLVAREYPGFSSVCFDDAGAVRTMLAQLASRGARDIAYLGVDTSDLTTGQRRLDAYLAYCAEQGLHPRSALGDLSLQSGYRLAAELLTPSTQALVCASDTLAIGAAKYLQEQGRSEVLVTGLGNNPMLSFLFPNALSLDLGYKGAGEQAARQLLGQIEQAQPPLVTIAPCRTL
>AIQ98394	Pluralibacter_gergoviae	treR	trehalose repressor
MTNRLTIKDIARLSGVGKSTVSRVLNNESGVSQETRERVEAVMNEHGFSPSRSARAMRGQSDKVVAIIVTRLDSLSENLAVQTMLPAFYAEGYDPIMMESQFSAEKVAEHLGMLRRRNVDGVVLFGFSGISQKMLAPWQEMLVMLARDAKGIASVCYDDKGAITQLMQRLYEEGHRRISFLGAPHHDETTGRRRHEAYLHFCKKRGLAPAAALPGLTMKQGYDAVAGVLTPDTTALLCATDTLALGASKYLQEQRIDTLQLASVGSTPLMTFLHPEIITADPGYGEAGRQAAQQLIEQIGGRRAPRQIVIPAALN
>KGQ50673	Gallibacterium_anatis_10672_6	treR	trehalose repressor
MTRLTIKDIARLSGVGKSTVSRVLNQDPKVSDKTRAKVEKIIAEQGFLPSNSARAMRGQGNRIIGIIVSRLTSSAENQALSAILPLLYAAHCEPIIVESRFDEKLVLDHLTLFRQKAVDGVILFSFSSIEQLDLSSWKQKLVVIARNHLGLTSIYYDDQSAVQQLMQTLLQKNHQAIAYIGVDDNDTTTGFLRHHAYLSFCHQHQLPILDLQGDLSFESGYQLVQQIDFSQYSALVCATNNLALGAIKYLQQQQLTHIYVASVGNNPLLSFLFPQTLMIDLGFQQAGEKAVSQLLYLLDGGKEIKSFCLPCHLLEN
>AHK18805	Yersinia_similis	treR	trehalose repressor
MQNRLTIKDIARMSGVGKSTVSRVLNNENSVSPQTRERVEAVIRQHDFTPSKSARAMRGQSDKVVGIIVSRLDSPSENQAVRTMLPLFYQQGYDPILMESQFDTALVSEHLHILQQRHVDGVILFGFSGLTAEILAPWQEKMVVLAREYSGFSSVCYDDGGAIYLLMDKLCQAGHRHISYIGVQPSDATTGVRRHQAYLDYSQQHGLTPVVALGELSYQSGFQLAPQVITPQTSALVCASDTIAMGVSKYLQQQGQQPIQVCGIGNTPLLHFLFPDTLSIELGYGRAGMKAAQQLLDQLNNSQPIQQIIIPGQLV
>KGY68341	Aeromonas_caviae_gca_000783695_1	treR	trehalose repressor
MEKKLTILDIARLSGVGKSTVSRVLNQDPKVNAQTRARVESVIAQHGFVPSKSARAMRSQSQQVVGIVVSRLDSSSENQAVRGMLETLYQRGYDAVLMESKFSPAKVSEHLAVLERRGVDGIILFAFNDLDYAAMAPLREKLVLMARERPGFSSVCFDDDGAVRAVLAHLGERGLTEVAYLGVERSDLTTGLRRHQAYLDYCREQGRTPRSALGDLGLQSGYRLAAELLTPTTQAMVCASDTLAIGAAKYLQEQGRTDILVSGLGSNPMLTFLFANTLSLDFGYKDAGILAARQLLDQIEEGQPPRATIAPCQPL
>EJI89100	Enterobacter_radicincitans_dsm_16656	treR	trehalose operon repressor
MQNRLTIKDIARLSGVGKSTVSRVLNNESGVSQRTREKVEAIVNQHGFSPSRSARAMRGQSDKVVAIIVSRLDSLSENLAVQTMLPAFYEQGYDPIMMESQFSPELVGEHLQMLSHRNIDGVVLFGFTGITEELLASWQSSLVLLARDANGFSSVCYDDEGAIELLMEKLYAQGHRHISFIGVPHSDVTTGKRRHDAYLACCQQYQLEPLSVLPGLAMKQGYDHVAEVLTPQTTALLCATDTLALGASKYLQQQRIENLQLASVGNTPLMKFLHPEIVTVDPGYAQAGRQAAAQLIEQVNGRADLRQIVIPARLA
>KGQ69691	Chelonobacter_oris	treR	trehalose repressor
MKLTIKDIARLSGVSKSTVSRVLNNEPNVSDAAKAQVSAVVEACRFKPSRTARAMRGIENRVIGIIVTRLDSPSENRALRGILHALQQENCEHFIVESRFAPDLVQEHLQFFALRQVDGIIVFGFSGLKQEILLPYRSTLVVLAQNYAALSSVYYDDDGSIRLLMEKLYRKGHRHISYLGVEQDDHTTGLLRHQAYLNFCREKQLQPHFALGTLDYHSAYRLTADVVTKATTAIVCATDSLAIGANKYLSDHQYREIQVCGVGNNDLLKFLFPQTLSIEFGFYRAGQHVVEQLMRLLENPAQLEHSCIPCRFPEGE
>KFC91979	Leclercia_adecarboxylata_atcc_23216_nbrc_102595	treR	trehalose operon transcriptional repressor
MQNRLTIKDIARLSGVGKSTVSRVLNNESGVSERTRERVEAVMNQHGFSPSRSARAMRGQSDKVVAIMVTRLDSLSENLAVQTMLPVFYEQGYDPIMMESKFSPQMVEEHLGMLKRRNIDGVVLFGFTGLNEQMLTPWQSSLVLLARDARGFASVCYDDEGAIRILMQRLYDSGHRHISYLGVPHSDVTTGQRRHNAYLEFCKKYALPAVAALPGLGMKQGYEKVADVLTPQTTALVCATDTLALGASKYLQEQRLDSLQLASVGNTPLMKFLHPEIITVDPGYAESGRQTAMQLIEQINGRSEPRQIVIPATLS
>KFN19478	Aeromonas_salmonicida	treR	trehalose repressor
MDKKLTILDIARLSGVGKSTVSRVLNQDPKVKQATRERVEQVIAEHGFVPSKSARAMRSQSQQVVGIIVSRLDSSSENQAVRGMLETLYQRGYDAVLMESKFSPAKVQEHLAVLERRGVDGIILFAFNDLDYDAMVPLKEKLVLVARDHPGFSSVCFDDAGAVRTMLAELATRGVGDIAYLGVETSDLTTGQRRLDAYLGYCAEQGLTARSALGDLSLQSGYRLAAELLTPATQALVCASDTLAIGAAKYLQEQGRSEVLVTGLGNNPMLSFLFPNALSLDLGYKGAGEQAARQLLGQIEQDHRPLATIAPCNTL
>EXU74743	Erwinia_mallotivora	treR	trehalose repressor
MQNRLTIKDIAQMSGVGKSTVSRVLNGEEGVSQKTREKVEAVIQQQAFMPSRSARAMRGHSDKVVGIIVTRLDSSAENQAVRTMLPLFYQQGFDPIVMESQFDPQLVTSQLKMLAQRHVDGVILFGFNGLNHEMLASWQQKMVVMVRQYAGISSVSYDDAGAVNLLMARLHQQGHRFISYLGVDENDLTTGACRYQAYLDDCQRWQLQPLAALGPLNFQSGYTLAAQVIADGTSAIVCASESIALGASKYLQQQQISDVQIAAIGDTQLLRFLFPQTLSVEFGYGAAGMQAAQQLLSLLSGASSVTHTLVPCQLA
>EON88451	Plesiomonas_shigelloides_302_73	treR	trehalose repressor
MDKKLTILDIARLSGVSKSTVSRVINQDPLVKPATRERVEQVIAEHGFVPSKPAQAMRSQSQKVIGIIVSRLDSGSENQAVRGMLEVLYARGYDAVLMESMFAPDKVLEHLAVLERRGVDGIILFAFNDLDYAAMQPFQHKLVLVAREAAGFSSVCFDDTGAVTAMLNQLVSSGIHDIAYLGVDTADLTTGQRRLDAYLAYCQQTGISARYALGDLSLQSGYRLAAQLLTASTQALVCASDTLALGAAKYLQEQGRSDVKVTGLGNNRMLTFLFPNALSIDLGYKGAGEQAARQLLGQIEQACAPSTTIAPCCVS
>KGM27085	Photorhabdus_luminescens	treR	trehalose repressor
MSNKLTIKDIARLANVGKSTVSRVLNNENSVSPQVRERVEAIIQQNNFVPSKSARAMRVKSDKIIALIVSRLGSFSENLSISTMLPLFYQRGYDPIIMESNFDLQLLQEHLRQLALRHADGIILFGFTGLSEELLCPWRDKIVVLAREYTDFSSVCYDDIGAVRLLMNEFYRRGHRNISFLGVDDCDTTTGLLRHQSYLACCEQKDLRPLSAQCDLSYQSGFQHVNKVLREKTTALICATDSLALGAYKYLQQNNREDIQIGSIGNTPLLNFLYPNTLSIDLGYSEAGKYAAGQLIAQINRQYPKQQVIIPSKLA
>GAD68716	Vibrio_proteolyticus_nbrc_13287	treR	tre operon transcriptional repressor
MSKKLTILDIAQLAGVGKSTVSRVLTNDPKVKPETRQKVEQVIAAHGYVPSKSAQSMRGGSQKVVGVIISRLESPSENKAVGSMLQALYAEGYDAVIMESQFDRHKTNEHLSVLKKRNVDGVIVFGFADMDTAPLSLWQEKAVVIAMNTDLVSSINYDNHGVIMAALEHLRAKGLQHIAFIGVEASDLTTGQQRLSAYLEWSQAHDMTPAYQTGQLDHHSAYQLVDHVLNAQTQAIVCASDTLALGVIKRLQELEREDVMVTGVGGSPLLAFLFPNVYSIDPGYAQAGEKAAKLLISHINGQSELAHITQSPLL
>KGK10579	Vibrio_navarrensis_gca_000764325_1	treR	trehalose repressor
MNKKLTILDIARLSGVGKSTVSRVLTNDPKVKPETRAKVEEVIAASGYVPSKSAQSMRGGSQKVVGVIISRLDSPSENRAVSTMLNIFYQAGYDVVIMESQFDREKTNEHLDVLRRRNVDGLILFGFTDCDMQQVAEWQHRVVVIATEETSVSSINYDNQRVIELALEHLLAQSLRHIAYIGVNPEDRTTGLARLNAYRNWCQQHQLSPVYQTGKLSHESAYRLVDKVLTEQTQAIVCASDTLALGVLKRLQELGREEVRVTGVGGNELLSFLFPKIFSVDPGYHLAGEKAAKMLISQLSGHETITHLTQAPLIR
>AHG20930	Serratia_fonticola_rb_25	treR	trehalose repressor
MQNRLTIKDIARLSGVGKSTVSRVLNNEGSVSPQTRERVEAVIRSHGFTPSKSARAMRGQSDKVVAIIVSRLDSPSENQAVRTMLPLLYQQGFDPIVLESQFETRLVQEHLQVLQQRNIDGVILFGFTGLTAAMLAPWQEKMVVIARDYPGISSVCYDDDGAVKLLMQRLRQLGHSHISYLGVQESDATTGMRRHQAYLATCRKLKIPPIAALGELNYQSGFQLAASVIEPHTSALVCASDTIALGAMKYLQQHSLTAIQVCAIGNTPLLNFLFPEIFSVELGYGTAGQQAAQQLLGQLSGELGIRQIIIPSRLA
>KGQ66804	Gallibacterium_anatis_gca_000772395_1	treR	trehalose repressor
MTRLTIKDIARLSGVGKSTVSRVLNQDPKVSDKTRAKVEKIIAEQGFLPSNSARAMRGQGNRIIGIIVSRLTSSAENQALSAILPLLYAAHCEPIIVESRFDEKLVLDHLTLFRQKAVDGVILFSFSSIEQLDLSSWKQKLVVITRNHPGLTSIYYDDHSAVQQLMQTLLQKSHQAIAYIGVDDNDTTTGFLRHHAYLSFCRQHQLPMLALQGDLNFESGYQLAQQIDFSQYSALVCATNNLALGAIKYLQQQQLTHIYVASVGNNPLLSFLFPQTLMIDLGFQQAGEKAVSQLLYLLDGGQEIKSICLPCHLLEN
>KGY13506	Vibrio_tubiashii	treR	trehalose repressor
MSKKLTILDIARLSGVGKSTVSRVLTNDPKVKPETRAKVEQVIQESGYVPSKSAQAMRGGSQKVVGVIISRLDSPSENKAVGSMLNTLYAEGYDVVIMESQFDRVKTNDHLDVLKKRNVDGVVVFGFSDFDISKLESWHNRSVVIAMDTDQISSINYDNKQVIVKALEFLTEKGLSDIAFIGVDPSDKTTGKLRLDAYLEWCQLHSLPASFKTGQLNHESAYLLVDEVLNEKTQAIVCASDTLALGVIKRLQELNREDVVVTGVGGNELLSFLFPKVFSIDPGYALAGEKAANLLISQINGQLEQVHITQEPITI
>KFD06671	Kluyvera_ascorbata_atcc_33433	treR	trehalose operon transcriptional repressor
MENRLTIKDIARLSGVGKSTVSRVLNNESGVSDRTRERVEAVMAQHGFSPSRSARAMRGQSDKVVAIIVTRLDSLSENLAVQTMLPAFYEQGYDPIMMESQFSPEKVVEHLAMLKRRNIDGVILFGFTGVTEAILGDWHSTLVLMARDAKGFASVCYDDTGAITQLMQRLFELGHRHISFLGVPPADVTTGQRRHDAYQAFCKRHKLTPVAALPGLAMKQGYDFASQVITPDTTALICATDTLALGVSKYLQEQRIDNVQLASVGNTPLTKFLHPEIITADPGYAEAGRRAAEQLIAQISGRSEPHQIVIPAILS
>KDV89448	Escherichia_coli_2_156_04_s1_c1	treR	trehalose operon repressor
MQNRLTIKDIARLSGVGKSTVSRVLNNESGVNERTRERVEAVMQQHGFSPSRSARAMRGQSDKVVAIIVTRLDSLSENLAVQTMLPAFYEQGYDPIMMESQFSPALVGEHLGILARRNIDGVVLFGFTGISEEMLTPWRESMVLLARDAPGFASVCYDDNGAVNMLMQRLYDGGHRHISFLGVPHSDVTTGQRRHQAYLNFCEQHQLTPSAALPGLAMKQGYENVAGVLTPDTSALVCATDTLALGASKYLQEQRIGHLQVASVGSTPLMKFLHPEILTVNPGYAEAGRQAAQQLIAQIGGQAEPRQIVIPAALI
>KHJ69613	Pantoea_rodasii	treR	trehalose repressor
MHNRLTIKDIARLSGVGKSTVSRVINNEGGVSEATRLKVLQVVQDQNFSPSKSARSMRGGSDKIVAIIVSRLDSPAETQSVRAMLPLLYEQGYDPIILESQFSTERVAEHLQLLEKRNIDGLILFGFSTLSPTVLEQWQHKTVLVSQGMPGISSVEYDNAGAIQLLMLQLIEKNVRHISYIGVEASDTTTGQQRSEAYLTQCQQHHIEVTMALGDLSYQSGFDLTAQVLKPHTQAVICASDTIALGVQKYLQQHAISHVQVGCVGSNALLEFIFPLTLSVQPGYKNSGEVAVRQLISQLAGNLNPQQHLLSPTLHPQD
>GAL58002	Escherichia_vulneris_nbrc_102420	treR	tre operon transcriptional repressor
MEGKKLTLNDIAKLSGVSKSTVSLVINNSPKVKKSTLDHVQSVIRQYGFTPSKAAQSLRAQREKIIGIIVTRLDSASENQAVQTILPHVYQHGYDALIMETLLQPERLEEHLKVLENRQVEGVIIFGFTGIASTMLRQWKDRVVLIESELSGFPRVRYDGAGAVRMLMQRMVHNGAENVSFIGVAEKDKTTGSERYQAYLQGCEQFGFIPRAALGNLTYQSGYQLAAEIVNAETRALICATDTIALGAIKFIREKNFNIEIGSIGSIPLLSFLFPEVISVRLGYPDAGREAIQLLIALLNGNVEKKKIVIPCQFVA
>AHM71886	Yersinia_enterocolitica_lc20	treR	Trehalose operon repressor
MQNRLTIKDIARMSGVGKSTVSRVLNNEGSVSPLTRERVEAVIRQQGFTPSKSARAMRGQSDKVVGIIVSRLDSPSENQAVRTMLPLFYQQGYDPILMESQFDPKLVSEHLQVLQQRHVDGVILFGFTGLTAEILSPWQEKMVVLAREYTGFSSVCYDDEGAVRLLMDKLRQAGHRHISYIGVQPTDATTGLRRHQSYLDYCQQYGLTATVALGELSYQSGFQLAPQVIKPDTSALVCASDTIAMGVSKYLQQQGQQNIQVCGIGNTPLLSFLFPNSLSVELGYGSAGVQAAQQLLDQLNNHQSIQQIIIPGQLA
>AFU18317	Actinobacillus_suis_h91_0380	treR	trehalose repressor
MKLTIKDIAARCNVGKSTVSRVLNNDPKVSVQTRERVQAVIDELGFQPNQSARAMRGASSPVVGIIVTRLNSTAESQTLSTILQQLYAKNITPLIVESQFQPELVTRHFELFRQRQVDGVILFGFSQLSLEIIQQWRGSLVTVARAYPNIPAVYYDDENAISILMTKLYQQGHRNIAYLGVNDQDETTGHDRNRSYLAFCNSHQIPANLVEAELTIESGYLQMPKLMCKPVSAILCASSSLAISALKYLQENQQNLPLACIGQNTLLQCFATNLLTLDFGYPQAGKWAVELLLTQLGGKTTTEQRKVPVNFS
>EKT65541	Providencia_burhodogranariea_dsm_19968	treR	trehalose repressor
MIDNNKKKLTINDIAKLCGVGKSTVSRVLNKDPMVNEETRQKVNQIIEKYQFTPSKSARAMRGYSNRSFGIIMTRLDSYAENQAVSSMLPIFYKNNIDPIILESQFKPEKVDEHLKMLAHQKVDGIILFAFSGIDINTLADWKPKMVVIARPLEGFVSICHDDESAVRHLMNYFHKQKHYQNISYIGINIQDETTGLLRYQSYLQYCKQHELIPHAQLGELNYQSGYLLAKEVLTAPSQAILCATDSLAFGVQKFLSEQKISDIDVACIGRNDLLTFLFPQTKFYRLGFRESGKEAANILIKMAKKGFSPQKIIIPGDSLN
>KDN28218	Vibrio_fortis	treR	trehalose repressor
MQKKLTILDIAKLSGVGKSTVSRVLTNDPKVKPETRERVERVIQESGYTPSKSAQSMRGGSQKVVGVIISRLDSPSENKAVSTMLEELYRAGYDVVIMESLFDREKANEHLQVLKQRNVDGIIVFGFTDCDIEAIESWEHRAVVIALDTENVTSINYDNQQVIGTALAHLKEQGLSDIGFIGVDPSDKSTGELRLNAYLNWCGENNIEPNYQTGALHHESAYQLVDQVLTSTTQAIACASDTLALGVIKRLQELQREDVVVTGVGGNDLLSFLFPRVFSIDPGYQSAGTLAAKLLISQLLGQTPISHHTQKPIV
>KGD72862	Tatumella_morbirosei	treR	trehalose repressor
MSKRLTIKDIARLSGTGKSTVSRVLNQQGDVHPQTRERIEAVIREHQFVPSRSARSMRVNESRVIGVILARLDSAAENQAVSAMLPLLYQSGYDAIVLESRFSTDKVSEHLRVLQQREVDGVILFSFTGLTADMLSGWQDKMVLMVHPCEGFSSVCYDDVGAVNLLASHLYQLGHRTISYLGVTEDDKTTGGDRYRAYLSACERLNLSPHFALGSLDYHSGYTLASRVCTPGTSAVICATDTLALGVYKYLRQNPDNPIQVAAIGNTPLLGFLFPDVVILEFGYATAGKLAARQLLSHLTRTVPRQNFLLKGKLTSDS
>AEG96858	Enterobacter_aerogenes_kctc_2190	treR	trehalose repressor
MQNRLTIKDIARLSGVGKSTVSRVLNNESGVSERTRERVEAVMQQHGFSPSRSARAMRGQSDKVVAIIVTRLDSLSENLAVQTMLPAFYQQGYDPIMMESQFSPALVEEHLGMLARRNIDGVVLFGFTGISEEMLAPWRETLVLLARDAPGFASVCYDDHGAIKLLMQRLYERGHRHISFLGVPHSDVTTGERRHQAYLDFCAQKKLTPTAALPGLAMKQGYESVASVLTPETRALVCATDTLALGASKYLQEQRIDTLQLASVGSTPLMKFLHPEILTVDPGYAEAGRQAAQQLIDQIAGHAEPRQIVIPAALN
>EUC84645	Klebsiella_oxytoca_ka_2	treR	trehalose operon repressor
MQNRLTIKDIARLSGVGKSTVSRVLNNESGVSKRTRERVEAVMQQHGFSPSRSARAMRGQSDKVVAIIVTRLDSLSENLAVQTMLPAFYEQGYDPIMMESQFSPALVEEHLGMLARRNIDGVVLFGFTGIHEEMLTPWRETLVLLARDAPGIASVCYDDEGSIRMLMQRLYDRGHRHISFLGVPHSDVTTGQRRHQAYLDFCRQKHLSPLAALPGLGMKQGYENVACLLSAETSALVCATDTLALGASKYLQQQGIDHLQLASVGSTPLMKFLHPEILTVDPGYAESGRQAAKQLIEQIAGSREPRQIVIPAVLN
>CCN79153	Vibrio_nigripulchritudo_so65	treR	HTH-type transcriptional regulator treR
MSKKLTILDIARLAGVGKSTVSRVLTKDPKVKPDTRKKVEQIIADSGYVPSKSAQSMRGGSQKVIGVIISRLDSPSENLVVSALLKALYAEGYDVVIMESQFDCDKTNEHLSVLKRRNVDGVIVFGFSGCDMYALENWGHRAVVIAADSTEISSVNYDNQAVIEMALNQLRESNKSNIAFIGVDDSDVTTGLMRTQAYLSWCESHSIKPNYRSGELNHESGYRLVDDVLKPETDAIVCASDSIALGVNKRLQELGRGDVTVFGVGGNPLLSFLFPNTLSIDPGYVEAGNQAASLLIDQLQNEPDVNHITLSPSLPD
>KFC78055	Ewingella_americana_atcc_33852	treR	trehalose operon transcriptional repressor
MQNRLTINDIARLSGVGKSTVSRVLNNEGNVSPRTRERVLAVIEQHNFSPSKSARAMRGFSDKIVAIIVSRLDSPSENQAVRAMLPLFYEQGYDPIVMESQFSAERVQEHLQVLKQRNIDGVVLFGFTGLDVSMLQGWQDNLVMMAREMPQFSSVCYDDAGAVRLLMDTLLEKGHRQISFIGVSPQDTTTGQLRFEAYQSYCAEHGLTPHMALGKLNYESGFELISHVLLPETDAVICASDTIALGAEKYLQQQNISGVQVCGIGNNPLLRFLFPNTFSVELGYGKGGESAARQLLVQLSQKTDLRQIIIPGQLAS
>AET26025	Vibrio_cholerae_o1_str_2010el_1786	treR	trehalose repressor
MALLTAHSFLINEYQYKRMNRKLTILDIARLSGVGKSTVSRVLTNDPKVKPETRAKVEQVIAESGYVPSKSAQTMRGGSQKVVGIIISRLDSPSENKAVSTMLQAFYAHGYDVVIMESQFSREKTNAHLKVLAKRQVDGVIVFGFTDIDHDALLSWQHRCVLLAMHSDEISSINYDNAGVIERALQHLAQKQLRDIAFIGVDPRDKTTGEQRLNAYLNWCVEHEIVANYQTGQLHHESAYLLVDKVLTEQTQAIVCASDTLALGVIKRLQELQRDDVVVTGVGGNELLSFLFPNIFSVDPGYREAGKLAADLLIEQLCGSDHGCVHLTQMPVSR
>ERT13769	Photorhabdus_temperata_j3	treR	trehalose repressor
MSNKLTIKDIARLANVSKSTVSRVLNNENSVSPQVRERVETIIHQNNFIPSKSARAMRVKSDKIIALIVSRLGSFSENLSISAMLPLFYQHGYDPIIMESNFDPQLLQEHLRQLALRHADGVILFGFTGLPEESLLPWRDKIVVFAREYTDFSSVCYDDVGAVRLLMDELYQQGHREISFLGVRDCDATTGFRRHQSYLNCCEQKALRPLSIQCDLNYQSGFQHVDKVLRKETTALICATDSLALGAYKYLQQNNREDIQIGSIGSTPLLNFLYPDTISVDLGYGEAGKYAAGQLIAQINQKCPKQQVIISSKLA
>AIN17067	Yersinia_kristensenii	treR	trehalose operon repressor
MQNRLTIKDIARMSGVGKSTVSRVLNNESSVSPQTRERVEAVIRQQGFTPSKSARAMRGQSDKVVGIIVSRLDSPSENQAVRTMLPLFYQQGYDPILMESQFDPNLVSEHLHVLQQRYVDGVILFGFTGLTAEMLAPWQEKMVVLAREYAGFSSVCYDDEGAVRLLMDKLRQAGHRHISYIGVQPSDATTGMRRHQSYLDYCQQYGLTPIVALGELSYQSGFLLAPQVIKPDTSALVCASDTIAMGVSKYLQQQGQQNIQVCGIGNTPLLSFLFPNSLSVELGYGSAGVKAASQLLDQLNNNQPIQQIIIPGQLA
>EGU44816	Vibrio_ichthyoenteri_atcc_700023	treR	trehalose repressor
MTPKLTILDIARLSGVGKSTVSRVLTNDPKVKPETRIKVEQVIADSGYIPSKSAQSMRGGSQRVVGVIISRLDSPSENKAVGTMLQSLYKAGYDVVIMESQFDSKKTTEHLNVLKRRNVDGVIVFGFSDFDLSQIEQWRGRAVVIAMDTQQVSSINYDNHGVICNAFAFLRQQSLDKIAYIGVNPSDRTTGKLRLDAYLECCEKYALNANYQTGDLHHESAYQLVDKVLSADTQAIVCASDTLALGVIKRLQELGREDVVVTGVGGNELLSFLFPNVFSIDPGYEPAGIKAANLLISHINGENELTHLTQKPIQI
>AEX21151	Vibrio_sp_ejy3	treR	trehalose repressor
MNKKLTILDIAKLAGVGKSTVSRVLTNDPKVKPETREKVEKIIRDSGYVPSKSAQSMRGGSQKVVGVIISRLDSPSENQAVGTMLRELYSAGYDVVIMESQFDRQKTIEHLEVLRRRNVDGVIVFGFTGCDEKALAEWGSRIVVIAMDTNEVSSINYDNQGIIDMALSHLEQQSLSRIAYIGVDSDDRTTGFARLNAYQLWCQSRNIQPCFKTGALSHESAYQLVDHVLQQDTQAIVCASDTLALGVIKRLQELGREDVVVTGVGGNELLSFLFPNIFSVDPGYTHAGKKAANMLINQLSGNDSLLHFTQKPVSHHG
>KDM93250	Photobacterium_halotolerans	treR	trehalose repressor
MAQKLTILDIAKLAGVGKSTVSRVLTQDPRVKPATREKVEQVIRESGYVPSKSAQSMRGGTSKVIGVVVSRLDSPSENKAVRGILAVIYAAGYDAVIMESQFSAAKTREHLAVLEKRNVDGVIVFGFSGFDDTILDGFAQRAVVIAVDTDSVSSVSYDNKGMIHLAMQQLSEQGLTHISYIGVDPADRTTGLFRLDAYLEACRERHIEPCYQTGELSYESAYKLTDKVLNAQTQAIVCASDTLAMGVAKRLQEIQRTEVVVSGVGATDLLSFMFPNTFSIDPGYFEAGQRAAHLLFQHLQQGAPVTHLTQQACTLL
>KFD25333	Yokenella_regensburgei_atcc_49455	treR	trehalose operon transcriptional repressor
MQNRLTIKDIARLSGVGKSTVSRVLNNESGVSERTRERVEAVMQQHEFSPSRSARAMRGQSDKVVAIIVTRLDSLSENLAVQTMLPAFYERGYDPIMIESQFSPALVEEHLGMLSRRNIDGVVLFGFTGINEAALAPWQSSLVLLARDAKGFASVCYDDEGAINILMQRLYDDGHRSISFLGVPHSDVTTGKRRHEAYLAFCKAHKLHPVAALPGLAMKQGYDSVASVMNTDTTALVCATDTLALGASKYLQEQRIDTLQLASVGNTPLMKFLHPEIITVDPGYGEAGSRAAQQLIEQISGHIAPQQIIIPAHLS
>EQC04993	Aeromonas_salmonicida_subsp_pectinolytica_34mel	treR	trehalose repressor
MGNSTADPPVSQFMDKKLTILDIARLSGVGKSTVSRVLNQDPKVKQATRERVEQVIAEHGFVPSKSARAMRSQSQQVVGIIVSRLDSSSENQAVRGMLETLYLRGYDAVLMESKFSPAKVQEHLAVLERRGVDGIILFAFNDLDYDAMAPLKDKLVLVAREYPGFSSVCFDDGGAVRTMLAELATRGVGDVAYLGVDTSDLTTGQRRLDAYLGYCAEQGLTARSALGDLSLQSGYRLAADLLTPTTQALVCASDTLAIGAAKYLQEQGRSEVLVTGLGNNPMLSFLFPNALSLDLGYKRAGEQAARQLLGQIEQGRCPLATIAPCHTL
