# Supplementary material for: ASPEN, a methodology for reconstructing protein evolution with improved accuracy using ensemble models
Source: eLife. 2019 Oct 17;8:e47676. doi: 10.7554/eLife.47676 (PMC6797483; doi:10.7554/eLife.47676)
Supplement: Supplementary file 1. [file elife-47676-supp1.zip › LacI_top500_ASPEN_topologies.txt]

[log-frequency score] [topology in newick format]
-307.545797729 (((((((galR-B,ebgR),lacI),(((gntR,idnR),cscR),(((kdgR,exuR),(fruR,scrR-BD)),treR))),((galRS,ascG),mal-B)),(cytR,ccpA)),scrR-A),((((purR2,purR3),purR1),rbsR-A3),(rbsR-A1,rbsR-A2)));
-311.337486724 ((((((((kdgR,exuR),((fruR,scrR-BD),treR)),((gntR,idnR),cscR)),((galR-B,ebgR),lacI)),((galRS,ascG),mal-B)),(cytR,ccpA)),scrR-A),((((purR2,purR3),purR1),rbsR-A3),(rbsR-A1,rbsR-A2)));
-312.391463006 ((((((((gntR,idnR),cscR),((fruR,scrR-BD),(treR,(kdgR,exuR)))),((galR-B,ebgR),lacI)),((galRS,ascG),mal-B)),(cytR,ccpA)),scrR-A),((((purR2,purR3),purR1),rbsR-A3),(rbsR-A1,rbsR-A2)));
-313.365472501 (((((purR2,purR3),purR1),rbsR-A3),(rbsR-A1,rbsR-A2)),((((((((kdgR,exuR),(fruR,scrR-BD)),treR),((galR-B,ebgR),lacI)),((gntR,idnR),cscR)),((galRS,ascG),mal-B)),(cytR,ccpA)),scrR-A));
-313.923051988 ((((((galRS,ascG),mal-B),(((((fruR,scrR-BD),(kdgR,exuR)),treR),(galR-B,ebgR)),(lacI,((gntR,idnR),cscR)))),(cytR,ccpA)),scrR-A),((((purR2,purR3),purR1),rbsR-A3),(rbsR-A1,rbsR-A2)));
-316.721994269 ((((((lacI,((gntR,idnR),cscR)),((galR-B,ebgR),((kdgR,exuR),(treR,(fruR,scrR-BD))))),((galRS,ascG),mal-B)),(cytR,ccpA)),scrR-A),((((purR2,purR3),purR1),rbsR-A3),(rbsR-A1,rbsR-A2)));
-317.816614645 ((((((galRS,ascG),mal-B),((((galR-B,ebgR),lacI),((fruR,scrR-BD),(treR,(kdgR,exuR)))),((gntR,idnR),cscR))),(cytR,ccpA)),scrR-A),((((purR2,purR3),purR1),rbsR-A3),(rbsR-A1,rbsR-A2)));
-319.277474659 ((((((((kdgR,exuR),lacI),(galR-B,ebgR)),(((fruR,scrR-BD),treR),((gntR,idnR),cscR))),((galRS,ascG),mal-B)),(cytR,ccpA)),scrR-A),((((purR2,purR3),purR1),rbsR-A3),(rbsR-A1,rbsR-A2)));
-320.269916191 (((((((((fruR,scrR-BD),(kdgR,exuR)),treR),((gntR,idnR),cscR)),((galR-B,ebgR),lacI)),((galRS,ascG),mal-B)),(cytR,ccpA)),scrR-A),(((purR2,purR3),purR1),((rbsR-A1,rbsR-A2),rbsR-A3)));
-320.578826554 ((((cytR,ccpA),((((gntR,idnR),cscR),(((kdgR,exuR),(treR,(fruR,scrR-BD))),((galR-B,ebgR),lacI))),((galRS,ascG),mal-B))),scrR-A),((((purR2,purR3),purR1),rbsR-A3),(rbsR-A1,rbsR-A2)));
-321.15243103 (((((((((fruR,scrR-BD),treR),(gntR,idnR)),(cscR,(kdgR,exuR))),((galR-B,ebgR),lacI)),((galRS,ascG),mal-B)),(cytR,ccpA)),scrR-A),((((purR2,purR3),purR1),rbsR-A3),(rbsR-A1,rbsR-A2)));
-321.65594195 ((((((galRS,ascG),mal-B),((((fruR,scrR-BD),(treR,(kdgR,exuR))),(galR-B,ebgR)),(lacI,((gntR,idnR),cscR)))),(cytR,ccpA)),scrR-A),((((purR2,purR3),purR1),rbsR-A3),(rbsR-A1,rbsR-A2)));
-321.814194939 ((((((((gntR,idnR),cscR),((fruR,scrR-BD),treR)),(lacI,((galR-B,ebgR),(kdgR,exuR)))),(mal-B,(galRS,ascG))),(cytR,ccpA)),scrR-A),((((purR2,purR3),purR1),rbsR-A3),(rbsR-A1,rbsR-A2)));
-322.802013196 (((((((lacI,cscR),(gntR,idnR)),((((kdgR,exuR),(fruR,scrR-BD)),treR),(galR-B,ebgR))),((galRS,ascG),mal-B)),(cytR,ccpA)),scrR-A),((((purR2,purR3),purR1),rbsR-A3),(rbsR-A1,rbsR-A2)));
-322.887308087 (((((((galR-B,ebgR),lacI),(((gntR,idnR),cscR),(((kdgR,exuR),(fruR,scrR-BD)),treR))),((galRS,ascG),mal-B)),scrR-A),(cytR,ccpA)),((((purR2,purR3),purR1),rbsR-A3),(rbsR-A1,rbsR-A2)));
-323.39663843 ((((((((galR-B,ebgR),(kdgR,exuR)),lacI),((((fruR,scrR-BD),treR),(gntR,idnR)),cscR)),(mal-B,(galRS,ascG))),(cytR,ccpA)),scrR-A),((((purR2,purR3),purR1),rbsR-A3),(rbsR-A1,rbsR-A2)));
-323.543738746 ((((((((kdgR,exuR),(treR,(fruR,scrR-BD))),((gntR,idnR),cscR)),((galR-B,ebgR),lacI)),((galRS,ascG),mal-B)),(cytR,ccpA)),scrR-A),(((purR2,purR3),purR1),((rbsR-A1,rbsR-A2),rbsR-A3)));
-324.191430837 (((((((((fruR,scrR-BD),(kdgR,exuR)),treR),((galR-B,ebgR),lacI)),((gntR,idnR),cscR)),((galRS,ascG),mal-B)),(cytR,ccpA)),scrR-A),(((purR2,purR3),purR1),((rbsR-A1,rbsR-A2),rbsR-A3)));
-324.636914887 (((((((lacI,(kdgR,exuR)),(galR-B,ebgR)),((((fruR,scrR-BD),treR),(gntR,idnR)),cscR)),(mal-B,(galRS,ascG))),(cytR,ccpA)),scrR-A),((((purR2,purR3),purR1),rbsR-A3),(rbsR-A1,rbsR-A2)));
-325.89125012 ((((((lacI,mal-B),(galRS,ascG)),(((((fruR,scrR-BD),(kdgR,exuR)),treR),(galR-B,ebgR)),((gntR,idnR),cscR))),(cytR,ccpA)),scrR-A),((((purR2,purR3),purR1),rbsR-A3),(rbsR-A1,rbsR-A2)));
-326.414691319 ((((((((galR-B,ebgR),(kdgR,exuR)),((fruR,scrR-BD),treR)),(lacI,((gntR,idnR),cscR))),((galRS,ascG),mal-B)),(cytR,ccpA)),scrR-A),((((purR2,purR3),purR1),rbsR-A3),(rbsR-A1,rbsR-A2)));
-326.537087605 ((((((((kdgR,exuR),((fruR,scrR-BD),treR)),((gntR,idnR),cscR)),((galR-B,ebgR),lacI)),((galRS,ascG),mal-B)),scrR-A),(cytR,ccpA)),((((purR2,purR3),purR1),rbsR-A3),(rbsR-A1,rbsR-A2)));
-326.54437912 (((((mal-B,(galRS,ascG)),(((galR-B,ebgR),lacI),(((gntR,idnR),cscR),((fruR,scrR-BD),((kdgR,exuR),treR))))),(cytR,ccpA)),scrR-A),(((rbsR-A1,rbsR-A2),rbsR-A3),((purR2,purR3),purR1)));
-326.647170449 ((((((galRS,ascG),mal-B),((lacI,((gntR,idnR),cscR)),((((fruR,scrR-BD),(kdgR,exuR)),treR),(galR-B,ebgR)))),(cytR,ccpA)),scrR-A),(((purR2,purR3),purR1),((rbsR-A1,rbsR-A2),rbsR-A3)));
-326.835751219 (((((((galR-B,ebgR),lacI),((((kdgR,exuR),(fruR,scrR-BD)),treR),((gntR,idnR),cscR))),(galRS,ascG)),(mal-B,(cytR,ccpA))),scrR-A),((((purR2,purR3),purR1),rbsR-A3),(rbsR-A1,rbsR-A2)));
-326.911165267 (((((((((fruR,scrR-BD),treR),(gntR,idnR)),((galR-B,ebgR),(kdgR,exuR))),(lacI,cscR)),(mal-B,(galRS,ascG))),(cytR,ccpA)),scrR-A),((((purR2,purR3),purR1),rbsR-A3),(rbsR-A1,rbsR-A2)));
-327.088912041 (((((((((fruR,scrR-BD),(kdgR,exuR)),treR),((gntR,idnR),cscR)),(mal-B,((galR-B,ebgR),lacI))),(galRS,ascG)),(cytR,ccpA)),scrR-A),((((purR2,purR3),purR1),rbsR-A3),(rbsR-A1,rbsR-A2)));
-327.175963811 ((((((((gntR,idnR),cscR),((fruR,scrR-BD),(treR,(kdgR,exuR)))),((galR-B,ebgR),lacI)),((galRS,ascG),mal-B)),scrR-A),(cytR,ccpA)),((((purR2,purR3),purR1),rbsR-A3),(rbsR-A1,rbsR-A2)));
-327.437152718 (((((((gntR,idnR),(((kdgR,exuR),(fruR,scrR-BD)),treR)),((galR-B,ebgR),lacI)),((galRS,ascG),mal-B)),((cscR,cytR),ccpA)),scrR-A),((((purR2,purR3),purR1),rbsR-A3),(rbsR-A1,rbsR-A2)));
-328.186644599 (((((mal-B,(galRS,ascG)),(((((fruR,scrR-BD),treR),(gntR,idnR)),(galR-B,ebgR)),(lacI,((kdgR,exuR),cscR)))),(cytR,ccpA)),scrR-A),((((purR2,purR3),purR1),rbsR-A3),(rbsR-A1,rbsR-A2)));
-328.280704195 ((((((((galR-B,ebgR),((fruR,scrR-BD),treR)),(lacI,(kdgR,exuR))),((gntR,idnR),cscR)),(mal-B,(galRS,ascG))),(cytR,ccpA)),scrR-A),((((purR2,purR3),purR1),rbsR-A3),(rbsR-A1,rbsR-A2)));
-328.78979829 ((((((((kdgR,exuR),((fruR,scrR-BD),treR)),(galR-B,ebgR)),((lacI,cscR),(gntR,idnR))),((galRS,ascG),mal-B)),(cytR,ccpA)),scrR-A),((((purR2,purR3),purR1),rbsR-A3),(rbsR-A1,rbsR-A2)));
-328.928246291 (((((mal-B,(galRS,ascG)),((lacI,((gntR,idnR),cscR)),((galR-B,ebgR),(((fruR,scrR-BD),treR),(kdgR,exuR))))),(cytR,ccpA)),scrR-A),(((purR2,purR3),purR1),((rbsR-A1,rbsR-A2),rbsR-A3)));
-329.154382638 ((((((((fruR,scrR-BD),treR),(((kdgR,exuR),cscR),(gntR,idnR))),((galR-B,ebgR),lacI)),(mal-B,(galRS,ascG))),(cytR,ccpA)),scrR-A),((((purR2,purR3),purR1),rbsR-A3),(rbsR-A1,rbsR-A2)));
-329.264562345 ((((((galRS,ascG),mal-B),(((((fruR,scrR-BD),(kdgR,exuR)),treR),(galR-B,ebgR)),(lacI,((gntR,idnR),cscR)))),scrR-A),(cytR,ccpA)),((((purR2,purR3),purR1),rbsR-A3),(rbsR-A1,rbsR-A2)));
-329.698293825 (((((cytR,((gntR,idnR),cscR)),ccpA),((lacI,((((kdgR,exuR),(fruR,scrR-BD)),treR),(galR-B,ebgR))),((galRS,ascG),mal-B))),scrR-A),((((purR2,purR3),purR1),rbsR-A3),(rbsR-A1,rbsR-A2)));
-329.793646825 (((((((lacI,cscR),(gntR,idnR)),((((kdgR,exuR),treR),(fruR,scrR-BD)),(galR-B,ebgR))),((galRS,ascG),mal-B)),(cytR,ccpA)),scrR-A),((((purR2,purR3),purR1),rbsR-A3),(rbsR-A1,rbsR-A2)));
-329.816328598 (((((cytR,ccpA),mal-B),(((galRS,ascG),lacI),(((((fruR,scrR-BD),(kdgR,exuR)),treR),(galR-B,ebgR)),((gntR,idnR),cscR)))),scrR-A),((((purR2,purR3),purR1),rbsR-A3),(rbsR-A1,rbsR-A2)));
-329.97993472 (((((((((fruR,scrR-BD),(kdgR,exuR)),treR),((galR-B,ebgR),lacI)),((gntR,idnR),cscR)),(galRS,ascG)),((cytR,ccpA),mal-B)),scrR-A),((((purR2,purR3),purR1),rbsR-A3),(rbsR-A1,rbsR-A2)));
-330.071370634 (((((mal-B,(galRS,ascG)),((((fruR,scrR-BD),((kdgR,exuR),treR)),((galR-B,ebgR),lacI)),((gntR,idnR),cscR))),(cytR,ccpA)),scrR-A),(((rbsR-A1,rbsR-A2),rbsR-A3),((purR2,purR3),purR1)));
-330.173768701 (((((((((kdgR,exuR),(fruR,scrR-BD)),treR),((gntR,idnR),cscR)),((galR-B,ebgR),lacI)),(cytR,(galRS,ascG))),(mal-B,ccpA)),scrR-A),((((purR2,purR3),purR1),rbsR-A3),(rbsR-A1,rbsR-A2)));
-330.210786569 ((((((lacI,mal-B),(galRS,ascG)),(((((fruR,scrR-BD),treR),(kdgR,exuR)),(galR-B,ebgR)),((gntR,idnR),cscR))),(cytR,ccpA)),scrR-A),((((purR2,purR3),purR1),rbsR-A3),(rbsR-A1,rbsR-A2)));
-330.393468184 (((((((galR-B,ebgR),lacI),(((gntR,idnR),cscR),(((kdgR,exuR),(fruR,scrR-BD)),treR))),(galRS,ascG)),(scrR-A,mal-B)),(cytR,ccpA)),((((purR2,purR3),purR1),rbsR-A3),(rbsR-A1,rbsR-A2)));
-330.588233676 ((((((((kdgR,exuR),(treR,(fruR,scrR-BD))),((gntR,idnR),cscR)),((galR-B,ebgR),lacI)),(galRS,ascG)),((cytR,ccpA),mal-B)),scrR-A),((((purR2,purR3),purR1),rbsR-A3),(rbsR-A1,rbsR-A2)));
-330.77149479 ((((((((gntR,idnR),cscR),((fruR,scrR-BD),(treR,(kdgR,exuR)))),((galR-B,ebgR),lacI)),(galRS,ascG)),((cytR,ccpA),mal-B)),scrR-A),((((purR2,purR3),purR1),rbsR-A3),(rbsR-A1,rbsR-A2)));
-330.866240115 (((((((galR-B,ebgR),lacI),(((gntR,idnR),cscR),(((kdgR,exuR),(fruR,scrR-BD)),treR))),(scrR-A,mal-B)),(cytR,ccpA)),(galRS,ascG)),((((purR2,purR3),purR1),rbsR-A3),(rbsR-A1,rbsR-A2)));
-330.886918451 ((((cytR,ccpA),((((gntR,idnR),cscR),(((kdgR,exuR),(treR,(fruR,scrR-BD))),((galR-B,ebgR),lacI))),((galRS,ascG),mal-B))),scrR-A),(((purR2,purR3),purR1),((rbsR-A1,rbsR-A2),rbsR-A3)));
-331.019667959 (((((cytR,ccpA),cscR),(((galRS,ascG),mal-B),(((((fruR,scrR-BD),(kdgR,exuR)),treR),(gntR,idnR)),((galR-B,ebgR),lacI)))),scrR-A),((((purR2,purR3),purR1),rbsR-A3),(rbsR-A1,rbsR-A2)));
-331.019955822 (((((((galR-B,ebgR),((fruR,scrR-BD),treR)),((lacI,(kdgR,exuR)),((gntR,idnR),cscR))),(mal-B,(galRS,ascG))),(cytR,ccpA)),scrR-A),((((purR2,purR3),purR1),rbsR-A3),(rbsR-A1,rbsR-A2)));
-331.050303079 ((((((lacI,mal-B),(galRS,ascG)),((((fruR,scrR-BD),(treR,(kdgR,exuR))),(galR-B,ebgR)),((gntR,idnR),cscR))),(cytR,ccpA)),scrR-A),((((purR2,purR3),purR1),rbsR-A3),(rbsR-A1,rbsR-A2)));
-331.168299915 (((((((galR-B,ebgR),mal-B),((((kdgR,exuR),(fruR,scrR-BD)),treR),((gntR,idnR),cscR))),((galRS,ascG),lacI)),(cytR,ccpA)),scrR-A),((((purR2,purR3),purR1),rbsR-A3),(rbsR-A1,rbsR-A2)));
-331.255106206 ((((mal-B,(cytR,ccpA)),(((((fruR,scrR-BD),(kdgR,exuR)),treR),((gntR,idnR),cscR)),((galRS,ascG),((galR-B,ebgR),lacI)))),scrR-A),((((purR2,purR3),purR1),rbsR-A3),(rbsR-A1,rbsR-A2)));
-331.378338168 ((((((((galR-B,ebgR),(kdgR,exuR)),((fruR,scrR-BD),treR)),((gntR,idnR),cscR)),((lacI,mal-B),(galRS,ascG))),(cytR,ccpA)),scrR-A),((((purR2,purR3),purR1),rbsR-A3),(rbsR-A1,rbsR-A2)));
-331.409778955 (((((((((fruR,scrR-BD),(kdgR,exuR)),treR),((galR-B,ebgR),lacI)),((gntR,idnR),cscR)),((galRS,ascG),mal-B)),scrR-A),(cytR,ccpA)),((((purR2,purR3),purR1),rbsR-A3),(rbsR-A1,rbsR-A2)));
-331.566107733 ((((scrR-A,ccpA),((((((kdgR,exuR),(fruR,scrR-BD)),treR),((gntR,idnR),cscR)),((galR-B,ebgR),lacI)),((galRS,ascG),mal-B))),cytR),((((purR2,purR3),purR1),rbsR-A3),(rbsR-A1,rbsR-A2)));
-331.674227311 (((((mal-B,(galRS,ascG)),((((lacI,(kdgR,exuR)),(galR-B,ebgR)),((fruR,scrR-BD),treR)),((gntR,idnR),cscR))),(cytR,ccpA)),scrR-A),((((purR2,purR3),purR1),rbsR-A3),(rbsR-A1,rbsR-A2)));
-331.745641434 ((((((((((fruR,scrR-BD),(kdgR,exuR)),treR),(gntR,idnR)),cscR),((galR-B,ebgR),lacI)),((galRS,ascG),mal-B)),(cytR,ccpA)),scrR-A),((((purR2,purR3),purR1),rbsR-A3),(rbsR-A1,rbsR-A2)));
-331.92159515 ((((((lacI,((gntR,idnR),cscR)),((galR-B,ebgR),((kdgR,exuR),(treR,(fruR,scrR-BD))))),((galRS,ascG),mal-B)),scrR-A),(cytR,ccpA)),((((purR2,purR3),purR1),rbsR-A3),(rbsR-A1,rbsR-A2)));
-331.9408094 (((((cscR,cytR),ccpA),((((gntR,idnR),(((fruR,scrR-BD),treR),(kdgR,exuR))),((galR-B,ebgR),lacI)),(mal-B,(galRS,ascG)))),scrR-A),((((purR2,purR3),purR1),rbsR-A3),(rbsR-A1,rbsR-A2)));
-332.553059308 (((((((galR-B,ebgR),(lacI,(kdgR,exuR))),(((gntR,idnR),cscR),((fruR,scrR-BD),treR))),(mal-B,(galRS,ascG))),(cytR,ccpA)),scrR-A),(((purR2,purR3),purR1),((rbsR-A1,rbsR-A2),rbsR-A3)));
-332.814193276 (((((cscR,cytR),ccpA),(((((fruR,scrR-BD),(treR,(kdgR,exuR))),(gntR,idnR)),((galR-B,ebgR),lacI)),((galRS,ascG),mal-B))),scrR-A),((((purR2,purR3),purR1),rbsR-A3),(rbsR-A1,rbsR-A2)));
-332.841136949 (((((((((kdgR,exuR),(fruR,scrR-BD)),treR),((gntR,idnR),cscR)),((galR-B,ebgR),lacI)),(galRS,ascG)),((mal-B,cytR),ccpA)),scrR-A),((((purR2,purR3),purR1),rbsR-A3),(rbsR-A1,rbsR-A2)));
-332.94871314 ((((((galRS,ascG),mal-B),(((galR-B,ebgR),(((fruR,scrR-BD),treR),(gntR,idnR))),(cscR,(lacI,(kdgR,exuR))))),(cytR,ccpA)),scrR-A),((((purR2,purR3),purR1),rbsR-A3),(rbsR-A1,rbsR-A2)));
-333.097915956 (((((((((fruR,scrR-BD),(kdgR,exuR)),treR),((gntR,idnR),cscR)),((galRS,ascG),((galR-B,ebgR),lacI))),mal-B),(cytR,ccpA)),scrR-A),((((purR2,purR3),purR1),rbsR-A3),(rbsR-A1,rbsR-A2)));
-333.154962406 ((((((galRS,ascG),mal-B),((lacI,((galR-B,ebgR),(kdgR,exuR))),((((fruR,scrR-BD),treR),(gntR,idnR)),cscR))),(cytR,ccpA)),scrR-A),(((purR2,purR3),purR1),((rbsR-A1,rbsR-A2),rbsR-A3)));
-333.183402674 ((((((((galR-B,ebgR),lacI),(((kdgR,exuR),(fruR,scrR-BD)),treR)),((gntR,idnR),cscR)),(cytR,(galRS,ascG))),(mal-B,ccpA)),scrR-A),((((purR2,purR3),purR1),rbsR-A3),(rbsR-A1,rbsR-A2)));
-333.213005477 (((((((((fruR,scrR-BD),(kdgR,exuR)),treR),(galR-B,ebgR)),(lacI,((gntR,idnR),cscR))),(galRS,ascG)),((cytR,ccpA),mal-B)),scrR-A),((((purR2,purR3),purR1),rbsR-A3),(rbsR-A1,rbsR-A2)));
-333.226518667 ((((((((kdgR,exuR),lacI),(galR-B,ebgR)),(((fruR,scrR-BD),treR),((gntR,idnR),cscR))),((galRS,ascG),mal-B)),scrR-A),(cytR,ccpA)),((((purR2,purR3),purR1),rbsR-A3),(rbsR-A1,rbsR-A2)));
-333.297368165 ((((((galRS,ascG),mal-B),((((galR-B,ebgR),treR),lacI),(((kdgR,exuR),(fruR,scrR-BD)),((gntR,idnR),cscR)))),(cytR,ccpA)),scrR-A),((((purR2,purR3),purR1),rbsR-A3),(rbsR-A1,rbsR-A2)));
-333.358683052 (((((mal-B,(galRS,ascG)),((((kdgR,exuR),cscR),(((fruR,scrR-BD),treR),(gntR,idnR))),((galR-B,ebgR),lacI))),(cytR,ccpA)),scrR-A),(((rbsR-A1,rbsR-A2),rbsR-A3),((purR2,purR3),purR1)));
-333.370558309 (((((mal-B,(galRS,ascG)),((((galR-B,ebgR),treR),((kdgR,exuR),(fruR,scrR-BD))),(lacI,((gntR,idnR),cscR)))),(cytR,ccpA)),scrR-A),((((purR2,purR3),purR1),rbsR-A3),(rbsR-A1,rbsR-A2)));
-333.374045563 ((((((galRS,ascG),lacI),(((((fruR,scrR-BD),(kdgR,exuR)),treR),(galR-B,ebgR)),((gntR,idnR),cscR))),(scrR-A,mal-B)),(cytR,ccpA)),((((purR2,purR3),purR1),rbsR-A3),(rbsR-A1,rbsR-A2)));
-333.430573826 ((((((((gntR,idnR),cscR),(((fruR,scrR-BD),treR),(kdgR,exuR))),((galR-B,ebgR),lacI)),(scrR-A,mal-B)),(cytR,ccpA)),(galRS,ascG)),((((purR2,purR3),purR1),rbsR-A3),(rbsR-A1,rbsR-A2)));
-333.452737906 ((((((((gntR,idnR),cscR),((treR,(fruR,scrR-BD)),(kdgR,exuR))),(mal-B,((galR-B,ebgR),lacI))),(galRS,ascG)),(cytR,ccpA)),scrR-A),((((purR2,purR3),purR1),rbsR-A3),(rbsR-A1,rbsR-A2)));
-333.476186827 ((((((((lacI,(kdgR,exuR)),((fruR,scrR-BD),treR)),(galR-B,ebgR)),((gntR,idnR),cscR)),(mal-B,(galRS,ascG))),(cytR,ccpA)),scrR-A),((((purR2,purR3),purR1),rbsR-A3),(rbsR-A1,rbsR-A2)));
-333.508965284 ((((((((kdgR,exuR),((fruR,scrR-BD),treR)),((gntR,idnR),cscR)),((galR-B,ebgR),lacI)),(cytR,(galRS,ascG))),(mal-B,ccpA)),scrR-A),((((purR2,purR3),purR1),rbsR-A3),(rbsR-A1,rbsR-A2)));
-333.521155159 ((((((((galR-B,ebgR),lacI),((fruR,scrR-BD),(treR,(kdgR,exuR)))),((gntR,idnR),cscR)),(galRS,ascG)),((cytR,ccpA),mal-B)),scrR-A),((((purR2,purR3),purR1),rbsR-A3),(rbsR-A1,rbsR-A2)));
-333.537651686 (((((((gntR,idnR),cscR),(((galR-B,ebgR),lacI),(((fruR,scrR-BD),(kdgR,exuR)),treR))),(galRS,ascG)),(scrR-A,mal-B)),(cytR,ccpA)),((((purR2,purR3),purR1),rbsR-A3),(rbsR-A1,rbsR-A2)));
-333.597940037 (((((((((fruR,scrR-BD),((kdgR,exuR),treR)),(gntR,idnR)),cscR),((galR-B,ebgR),lacI)),(mal-B,(galRS,ascG))),(cytR,ccpA)),scrR-A),((((purR2,purR3),purR1),rbsR-A3),(rbsR-A1,rbsR-A2)));
-333.609932829 ((((((((gntR,idnR),cscR),((fruR,scrR-BD),(treR,(kdgR,exuR)))),(mal-B,((galR-B,ebgR),lacI))),(galRS,ascG)),(cytR,ccpA)),scrR-A),((((purR2,purR3),purR1),rbsR-A3),(rbsR-A1,rbsR-A2)));
-333.630813211 (((((((lacI,mal-B),(galR-B,ebgR)),((((kdgR,exuR),(fruR,scrR-BD)),treR),((gntR,idnR),cscR))),(galRS,ascG)),(cytR,ccpA)),scrR-A),((((purR2,purR3),purR1),rbsR-A3),(rbsR-A1,rbsR-A2)));
-333.73886718 (((((((gntR,idnR),(lacI,cscR)),(((galR-B,ebgR),(kdgR,exuR)),((fruR,scrR-BD),treR))),(mal-B,(galRS,ascG))),(cytR,ccpA)),scrR-A),((((purR2,purR3),purR1),rbsR-A3),(rbsR-A1,rbsR-A2)));
-334.028686598 (((((cytR,((gntR,idnR),cscR)),ccpA),((lacI,((galR-B,ebgR),(((fruR,scrR-BD),treR),(kdgR,exuR)))),(mal-B,(galRS,ascG)))),scrR-A),((((purR2,purR3),purR1),rbsR-A3),(rbsR-A1,rbsR-A2)));
-334.145950641 (((((galRS,ascG),((((gntR,idnR),cscR),(((fruR,scrR-BD),treR),(kdgR,exuR))),((galR-B,ebgR),lacI))),(scrR-A,mal-B)),(cytR,ccpA)),((((purR2,purR3),purR1),rbsR-A3),(rbsR-A1,rbsR-A2)));
-334.240708153 ((((((((cscR,(kdgR,exuR)),((fruR,scrR-BD),treR)),(gntR,idnR)),((galR-B,ebgR),lacI)),((galRS,ascG),mal-B)),(cytR,ccpA)),scrR-A),((((purR2,purR3),purR1),rbsR-A3),(rbsR-A1,rbsR-A2)));
-334.240724785 ((((((lacI,((galR-B,ebgR),(kdgR,exuR))),(((gntR,idnR),cscR),((fruR,scrR-BD),treR))),((galRS,ascG),mal-B)),(cytR,ccpA)),scrR-A),(((purR2,purR3),purR1),((rbsR-A1,rbsR-A2),rbsR-A3)));
-334.329211756 ((((((((gntR,idnR),cscR),((fruR,scrR-BD),(treR,(kdgR,exuR)))),((galR-B,ebgR),lacI)),(galRS,ascG)),(scrR-A,mal-B)),(cytR,ccpA)),((((purR2,purR3),purR1),rbsR-A3),(rbsR-A1,rbsR-A2)));
-334.438316869 (((((((((kdgR,exuR),(fruR,scrR-BD)),treR),((gntR,idnR),cscR)),(((galR-B,ebgR),mal-B),lacI)),(galRS,ascG)),(cytR,ccpA)),scrR-A),((((purR2,purR3),purR1),rbsR-A3),(rbsR-A1,rbsR-A2)));
-334.496931013 ((((mal-B,(cytR,ccpA)),(((galRS,ascG),lacI),((((fruR,scrR-BD),(treR,(kdgR,exuR))),(galR-B,ebgR)),((gntR,idnR),cscR)))),scrR-A),((((purR2,purR3),purR1),rbsR-A3),(rbsR-A1,rbsR-A2)));
-334.56912858 (((((((galR-B,ebgR),lacI),(((fruR,scrR-BD),(kdgR,exuR)),treR)),((galRS,ascG),mal-B)),((((gntR,idnR),cscR),cytR),ccpA)),scrR-A),((((purR2,purR3),purR1),rbsR-A3),(rbsR-A1,rbsR-A2)));
-334.695958612 ((((((((galR-B,ebgR),lacI),((fruR,scrR-BD),treR)),(((kdgR,exuR),cscR),(gntR,idnR))),(mal-B,(galRS,ascG))),(cytR,ccpA)),scrR-A),((((purR2,purR3),purR1),rbsR-A3),(rbsR-A1,rbsR-A2)));
-334.717186273 ((((((((gntR,idnR),cscR),((fruR,scrR-BD),(treR,(kdgR,exuR)))),((galR-B,ebgR),lacI)),(scrR-A,mal-B)),(cytR,ccpA)),(galRS,ascG)),((((purR2,purR3),purR1),rbsR-A3),(rbsR-A1,rbsR-A2)));
-334.752855684 ((((((((treR,(fruR,scrR-BD)),((galR-B,ebgR),(kdgR,exuR))),((gntR,idnR),cscR)),(lacI,mal-B)),(galRS,ascG)),(cytR,ccpA)),scrR-A),((((purR2,purR3),purR1),rbsR-A3),(rbsR-A1,rbsR-A2)));
-334.786145335 (((((((treR,(fruR,scrR-BD)),((galR-B,ebgR),(kdgR,exuR))),((gntR,idnR),cscR)),(lacI,(galRS,ascG))),((cytR,ccpA),mal-B)),scrR-A),((((purR2,purR3),purR1),rbsR-A3),(rbsR-A1,rbsR-A2)));
-334.812823172 ((((((galRS,ascG),((galR-B,ebgR),lacI)),((((kdgR,exuR),(fruR,scrR-BD)),treR),((gntR,idnR),cscR))),(scrR-A,mal-B)),(cytR,ccpA)),((((purR2,purR3),purR1),rbsR-A3),(rbsR-A1,rbsR-A2)));
-334.890198452 (((((((((fruR,scrR-BD),(kdgR,exuR)),treR),((gntR,idnR),cscR)),((galRS,ascG),((galR-B,ebgR),lacI))),mal-B),(cytR,ccpA)),scrR-A),(((purR2,purR3),purR1),((rbsR-A1,rbsR-A2),rbsR-A3)));
-335.170667202 ((((((((gntR,idnR),cscR),((galR-B,ebgR),lacI)),(((kdgR,exuR),(fruR,scrR-BD)),treR)),(mal-B,(galRS,ascG))),(cytR,ccpA)),scrR-A),((((purR2,purR3),purR1),rbsR-A3),(rbsR-A1,rbsR-A2)));
-335.244293667 (((((((lacI,(kdgR,exuR)),(galR-B,ebgR)),((((fruR,scrR-BD),treR),(gntR,idnR)),cscR)),((galRS,ascG),mal-B)),(cytR,ccpA)),scrR-A),(((purR2,purR3),purR1),((rbsR-A1,rbsR-A2),rbsR-A3)));
-335.303911546 ((((((galRS,ascG),mal-B),((((galR-B,ebgR),lacI),((fruR,scrR-BD),(treR,(kdgR,exuR)))),((gntR,idnR),cscR))),scrR-A),(cytR,ccpA)),((((purR2,purR3),purR1),rbsR-A3),(rbsR-A1,rbsR-A2)));
-335.34156171 (((((((((fruR,scrR-BD),treR),(kdgR,exuR)),(galR-B,ebgR)),((gntR,idnR),cscR)),(lacI,(galRS,ascG))),((cytR,ccpA),mal-B)),scrR-A),((((purR2,purR3),purR1),rbsR-A3),(rbsR-A1,rbsR-A2)));
-335.357796728 ((((scrR-A,ccpA),(((((gntR,idnR),cscR),((treR,(fruR,scrR-BD)),(kdgR,exuR))),((galR-B,ebgR),lacI)),((galRS,ascG),mal-B))),cytR),((((purR2,purR3),purR1),rbsR-A3),(rbsR-A1,rbsR-A2)));
-335.487840914 (((((((((kdgR,exuR),(fruR,scrR-BD)),lacI),(galR-B,ebgR)),(treR,((gntR,idnR),cscR))),((galRS,ascG),mal-B)),(cytR,ccpA)),scrR-A),((((purR2,purR3),purR1),rbsR-A3),(rbsR-A1,rbsR-A2)));
-335.488602131 (((((((galR-B,ebgR),lacI),(((gntR,idnR),cscR),(((kdgR,exuR),(fruR,scrR-BD)),treR))),(scrR-A,mal-B)),(galRS,ascG)),(cytR,ccpA)),((((purR2,purR3),purR1),rbsR-A3),(rbsR-A1,rbsR-A2)));
-335.521600668 (((((((((kdgR,exuR),(fruR,scrR-BD)),treR),((gntR,idnR),cscR)),((galR-B,ebgR),lacI)),(galRS,ascG)),((mal-B,ccpA),cytR)),scrR-A),((((purR2,purR3),purR1),rbsR-A3),(rbsR-A1,rbsR-A2)));
-335.53383214 ((((((((fruR,scrR-BD),(treR,(kdgR,exuR))),((gntR,idnR),cscR)),((galR-B,ebgR),lacI)),((galRS,ascG),cytR)),(mal-B,ccpA)),scrR-A),((((purR2,purR3),purR1),rbsR-A3),(rbsR-A1,rbsR-A2)));
-335.534917236 ((((((((galR-B,ebgR),lacI),mal-B),((((kdgR,exuR),(fruR,scrR-BD)),treR),((gntR,idnR),cscR))),(galRS,ascG)),(cytR,ccpA)),scrR-A),(((purR2,purR3),purR1),((rbsR-A1,rbsR-A2),rbsR-A3)));
-335.562667416 (((((cscR,cytR),ccpA),(((((gntR,idnR),(kdgR,exuR)),(treR,(fruR,scrR-BD))),((galR-B,ebgR),lacI)),((galRS,ascG),mal-B))),scrR-A),((((purR2,purR3),purR1),rbsR-A3),(rbsR-A1,rbsR-A2)));
-335.591536944 ((((((lacI,mal-B),(((((fruR,scrR-BD),(kdgR,exuR)),treR),(galR-B,ebgR)),((gntR,idnR),cscR))),(galRS,ascG)),(cytR,ccpA)),scrR-A),((((purR2,purR3),purR1),rbsR-A3),(rbsR-A1,rbsR-A2)));
-335.605797437 ((((((galR-B,ebgR),((((kdgR,exuR),(fruR,scrR-BD)),treR),((gntR,idnR),cscR))),((lacI,mal-B),(galRS,ascG))),(cytR,ccpA)),scrR-A),((((purR2,purR3),purR1),rbsR-A3),(rbsR-A1,rbsR-A2)));
-335.679197684 (((((cytR,ccpA),cscR),((((gntR,idnR),(((fruR,scrR-BD),treR),(kdgR,exuR))),((galR-B,ebgR),lacI)),((galRS,ascG),mal-B))),scrR-A),((((purR2,purR3),purR1),rbsR-A3),(rbsR-A1,rbsR-A2)));
-335.752916537 (((((lacI,(galRS,ascG)),((((gntR,idnR),cscR),((fruR,scrR-BD),(treR,(kdgR,exuR)))),((galR-B,ebgR),mal-B))),(cytR,ccpA)),scrR-A),((((purR2,purR3),purR1),rbsR-A3),(rbsR-A1,rbsR-A2)));
-335.770779051 (((((lacI,(galRS,ascG)),(((galR-B,ebgR),mal-B),(((gntR,idnR),cscR),((treR,(fruR,scrR-BD)),(kdgR,exuR))))),(cytR,ccpA)),scrR-A),((((purR2,purR3),purR1),rbsR-A3),(rbsR-A1,rbsR-A2)));
-335.793663761 (((((((lacI,((fruR,scrR-BD),treR)),((galR-B,ebgR),(kdgR,exuR))),((gntR,idnR),cscR)),((galRS,ascG),mal-B)),(cytR,ccpA)),scrR-A),((((purR2,purR3),purR1),rbsR-A3),(rbsR-A1,rbsR-A2)));
-335.808858064 ((((((((gntR,idnR),cscR),lacI),(((fruR,scrR-BD),(treR,(kdgR,exuR))),(galR-B,ebgR))),((galRS,ascG),mal-B)),(cytR,ccpA)),scrR-A),(((purR2,purR3),purR1),((rbsR-A1,rbsR-A2),rbsR-A3)));
-335.97274122 ((((((lacI,((gntR,idnR),cscR)),((((fruR,scrR-BD),treR),(kdgR,exuR)),(galR-B,ebgR))),(galRS,ascG)),((cytR,ccpA),mal-B)),scrR-A),((((purR2,purR3),purR1),rbsR-A3),(rbsR-A1,rbsR-A2)));
-336.023367428 (((((((((galR-B,ebgR),(kdgR,exuR)),((fruR,scrR-BD),treR)),((gntR,idnR),cscR)),lacI),(mal-B,(galRS,ascG))),(cytR,ccpA)),scrR-A),((((purR2,purR3),purR1),rbsR-A3),(rbsR-A1,rbsR-A2)));
-336.04477266 ((((((((((fruR,scrR-BD),treR),(kdgR,exuR)),(galR-B,ebgR)),lacI),((gntR,idnR),cscR)),((galRS,ascG),mal-B)),(cytR,ccpA)),scrR-A),((((purR2,purR3),purR1),rbsR-A3),(rbsR-A1,rbsR-A2)));
-336.05208339 ((((((((gntR,idnR),cscR),((fruR,scrR-BD),treR)),(lacI,((galR-B,ebgR),(kdgR,exuR)))),(mal-B,(galRS,ascG))),scrR-A),(cytR,ccpA)),((((purR2,purR3),purR1),rbsR-A3),(rbsR-A1,rbsR-A2)));
-336.075899578 ((((((galRS,ascG),mal-B),(((((fruR,scrR-BD),(kdgR,exuR)),treR),(galR-B,ebgR)),((lacI,cscR),(gntR,idnR)))),(cytR,ccpA)),scrR-A),(((purR2,purR3),purR1),((rbsR-A1,rbsR-A2),rbsR-A3)));
-336.090333949 ((((((cscR,((gntR,idnR),(((fruR,scrR-BD),treR),(kdgR,exuR)))),((galR-B,ebgR),lacI)),((galRS,ascG),mal-B)),(cytR,ccpA)),scrR-A),((((purR2,purR3),purR1),rbsR-A3),(rbsR-A1,rbsR-A2)));
-336.090744469 (((((((((gntR,idnR),(kdgR,exuR)),((fruR,scrR-BD),treR)),(galR-B,ebgR)),(lacI,cscR)),((galRS,ascG),mal-B)),(cytR,ccpA)),scrR-A),((((purR2,purR3),purR1),rbsR-A3),(rbsR-A1,rbsR-A2)));
-336.091538889 ((((((lacI,cscR),(((gntR,idnR),(kdgR,exuR)),((galR-B,ebgR),((fruR,scrR-BD),treR)))),((galRS,ascG),mal-B)),(cytR,ccpA)),scrR-A),((((purR2,purR3),purR1),rbsR-A3),(rbsR-A1,rbsR-A2)));
-336.137974842 (((((cytR,ccpA),cscR),((mal-B,(galRS,ascG)),((((fruR,scrR-BD),((kdgR,exuR),treR)),(gntR,idnR)),((galR-B,ebgR),lacI)))),scrR-A),((((purR2,purR3),purR1),rbsR-A3),(rbsR-A1,rbsR-A2)));
-336.159467288 ((((((((galR-B,ebgR),lacI),((fruR,scrR-BD),treR)),(((gntR,idnR),(kdgR,exuR)),cscR)),(mal-B,(galRS,ascG))),(cytR,ccpA)),scrR-A),((((purR2,purR3),purR1),rbsR-A3),(rbsR-A1,rbsR-A2)));
-336.33657403 (((((mal-B,(galRS,ascG)),((((galR-B,ebgR),treR),lacI),((((kdgR,exuR),(fruR,scrR-BD)),(gntR,idnR)),cscR))),(cytR,ccpA)),scrR-A),((((purR2,purR3),purR1),rbsR-A3),(rbsR-A1,rbsR-A2)));
-336.352031911 (((((((((fruR,scrR-BD),treR),(gntR,idnR)),(cscR,(kdgR,exuR))),((galR-B,ebgR),lacI)),((galRS,ascG),mal-B)),scrR-A),(cytR,ccpA)),((((purR2,purR3),purR1),rbsR-A3),(rbsR-A1,rbsR-A2)));
-336.385127999 ((((((galRS,ascG),mal-B),((((((fruR,scrR-BD),(kdgR,exuR)),treR),(galR-B,ebgR)),lacI),((gntR,idnR),cscR))),(cytR,ccpA)),scrR-A),((((purR2,purR3),purR1),rbsR-A3),(rbsR-A1,rbsR-A2)));
-336.41177301 ((((scrR-A,ccpA),(((((gntR,idnR),cscR),(((kdgR,exuR),treR),(fruR,scrR-BD))),((galR-B,ebgR),lacI)),((galRS,ascG),mal-B))),cytR),((((purR2,purR3),purR1),rbsR-A3),(rbsR-A1,rbsR-A2)));
-336.440442755 ((((((galRS,ascG),mal-B),((((fruR,scrR-BD),(treR,(kdgR,exuR))),(galR-B,ebgR)),(lacI,((gntR,idnR),cscR)))),scrR-A),(cytR,ccpA)),((((purR2,purR3),purR1),rbsR-A3),(rbsR-A1,rbsR-A2)));
-336.444769163 (((((galRS,ascG),(((((kdgR,exuR),(fruR,scrR-BD)),treR),((galR-B,ebgR),lacI)),((gntR,idnR),cscR))),((mal-B,cytR),ccpA)),scrR-A),((((purR2,purR3),purR1),rbsR-A3),(rbsR-A1,rbsR-A2)));
-336.551022959 (((((cytR,(galRS,ascG)),((lacI,((gntR,idnR),cscR)),((((kdgR,exuR),(fruR,scrR-BD)),treR),(galR-B,ebgR)))),(mal-B,ccpA)),scrR-A),((((purR2,purR3),purR1),rbsR-A3),(rbsR-A1,rbsR-A2)));
-336.573324174 ((((((galRS,ascG),mal-B),((((galR-B,ebgR),treR),(((fruR,scrR-BD),(kdgR,exuR)),(gntR,idnR))),(lacI,cscR))),(cytR,ccpA)),scrR-A),((((purR2,purR3),purR1),rbsR-A3),(rbsR-A1,rbsR-A2)));
-336.669489243 ((((((galRS,ascG),mal-B),((((galR-B,ebgR),(kdgR,exuR)),((treR,(fruR,scrR-BD)),(gntR,idnR))),(lacI,cscR))),(cytR,ccpA)),scrR-A),(((purR2,purR3),purR1),((rbsR-A1,rbsR-A2),rbsR-A3)));
-336.770722443 (((((((((kdgR,exuR),(fruR,scrR-BD)),treR),(galR-B,ebgR)),(lacI,((gntR,idnR),cscR))),(galRS,ascG)),(scrR-A,mal-B)),(cytR,ccpA)),((((purR2,purR3),purR1),rbsR-A3),(rbsR-A1,rbsR-A2)));
-336.981737389 ((((((((gntR,idnR),cscR),((fruR,scrR-BD),(treR,(kdgR,exuR)))),((galR-B,ebgR),lacI)),(galRS,ascG)),((mal-B,cytR),ccpA)),scrR-A),((((purR2,purR3),purR1),rbsR-A3),(rbsR-A1,rbsR-A2)));
-337.078872125 ((((((((galR-B,ebgR),lacI),((fruR,scrR-BD),(treR,(kdgR,exuR)))),((gntR,idnR),cscR)),(galRS,ascG)),(scrR-A,mal-B)),(cytR,ccpA)),((((purR2,purR3),purR1),rbsR-A3),(rbsR-A1,rbsR-A2)));
-337.102110826 (((((((((fruR,scrR-BD),(kdgR,exuR)),treR),(galR-B,ebgR)),(lacI,mal-B)),(galRS,ascG)),((cytR,((gntR,idnR),cscR)),ccpA)),scrR-A),((((purR2,purR3),purR1),rbsR-A3),(rbsR-A1,rbsR-A2)));
-337.154082236 (((((((gntR,idnR),cscR),(((kdgR,exuR),(treR,(fruR,scrR-BD))),((galR-B,ebgR),lacI))),(galRS,ascG)),((cytR,ccpA),mal-B)),scrR-A),((((purR2,purR3),purR1),rbsR-A3),(rbsR-A1,rbsR-A2)));
-337.232352569 ((((((((kdgR,exuR),((fruR,scrR-BD),treR)),((gntR,idnR),cscR)),((galR-B,ebgR),lacI)),(galRS,ascG)),((mal-B,cytR),ccpA)),scrR-A),((((purR2,purR3),purR1),rbsR-A3),(rbsR-A1,rbsR-A2)));
-337.24031887 (((((((gntR,idnR),cscR),((((kdgR,exuR),(fruR,scrR-BD)),treR),(galR-B,ebgR))),(lacI,(galRS,ascG))),((mal-B,cytR),ccpA)),scrR-A),((((purR2,purR3),purR1),rbsR-A3),(rbsR-A1,rbsR-A2)));
-337.243494374 (((((((((kdgR,exuR),(fruR,scrR-BD)),treR),(galR-B,ebgR)),(lacI,((gntR,idnR),cscR))),(scrR-A,mal-B)),(cytR,ccpA)),(galRS,ascG)),((((purR2,purR3),purR1),rbsR-A3),(rbsR-A1,rbsR-A2)));
-337.385782505 (((((((((fruR,scrR-BD),(kdgR,exuR)),treR),((galR-B,ebgR),lacI)),((gntR,idnR),cscR)),((galRS,ascG),mal-B)),(scrR-A,ccpA)),cytR),((((purR2,purR3),purR1),rbsR-A3),(rbsR-A1,rbsR-A2)));
-337.416025016 (((((((((galR-B,ebgR),(kdgR,exuR)),((fruR,scrR-BD),treR)),lacI),((gntR,idnR),cscR)),(mal-B,(galRS,ascG))),(cytR,ccpA)),scrR-A),((((purR2,purR3),purR1),rbsR-A3),(rbsR-A1,rbsR-A2)));
-337.451869002 ((((((((galR-B,ebgR),((fruR,scrR-BD),treR)),lacI),(((gntR,idnR),(kdgR,exuR)),cscR)),((galRS,ascG),mal-B)),(cytR,ccpA)),scrR-A),((((purR2,purR3),purR1),rbsR-A3),(rbsR-A1,rbsR-A2)));
-337.661100285 ((((((galRS,ascG),mal-B),((((galR-B,ebgR),(treR,(fruR,scrR-BD))),lacI),((cscR,(kdgR,exuR)),(gntR,idnR)))),(cytR,ccpA)),scrR-A),((((purR2,purR3),purR1),rbsR-A3),(rbsR-A1,rbsR-A2)));
-337.749479355 (((((cytR,((gntR,idnR),cscR)),ccpA),(((((fruR,scrR-BD),(treR,(kdgR,exuR))),(galR-B,ebgR)),lacI),((galRS,ascG),mal-B))),scrR-A),((((purR2,purR3),purR1),rbsR-A3),(rbsR-A1,rbsR-A2)));
-337.755375428 (((((((galR-B,ebgR),lacI),(((gntR,idnR),cscR),(((kdgR,exuR),(fruR,scrR-BD)),treR))),((galRS,ascG),mal-B)),(cytR,ccpA)),((((purR2,purR3),purR1),rbsR-A3),(rbsR-A1,rbsR-A2))),scrR-A);
-337.839430664 ((((((galRS,ascG),mal-B),(((((fruR,scrR-BD),kdgR),treR),((gntR,idnR),cscR)),((lacI,exuR),(galR-B,ebgR)))),(cytR,ccpA)),scrR-A),((((purR2,purR3),purR1),rbsR-A3),(rbsR-A1,rbsR-A2)));
-337.943361992 ((((scrR-A,ccpA),((mal-B,(galRS,ascG)),(((((kdgR,exuR),(fruR,scrR-BD)),treR),(galR-B,ebgR)),(lacI,((gntR,idnR),cscR))))),cytR),((((purR2,purR3),purR1),rbsR-A3),(rbsR-A1,rbsR-A2)));
-337.973458108 ((((((((gntR,idnR),(((fruR,scrR-BD),(kdgR,exuR)),treR)),(galR-B,ebgR)),(lacI,cscR)),((galRS,ascG),mal-B)),(cytR,ccpA)),scrR-A),((((purR2,purR3),purR1),rbsR-A3),(rbsR-A1,rbsR-A2)));
-337.980618537 (((((((cscR,(kdgR,exuR)),((galR-B,ebgR),lacI)),(((fruR,scrR-BD),treR),(gntR,idnR))),((galRS,ascG),mal-B)),(cytR,ccpA)),scrR-A),((((purR2,purR3),purR1),rbsR-A3),(rbsR-A1,rbsR-A2)));
-338.054647979 ((((scrR-A,mal-B),(((galRS,ascG),lacI),((((fruR,scrR-BD),(treR,(kdgR,exuR))),(galR-B,ebgR)),((gntR,idnR),cscR)))),(cytR,ccpA)),((((purR2,purR3),purR1),rbsR-A3),(rbsR-A1,rbsR-A2)));
-338.066579181 (((((((((fruR,scrR-BD),treR),lacI),(galR-B,ebgR)),((cscR,(kdgR,exuR)),(gntR,idnR))),(mal-B,(galRS,ascG))),(cytR,ccpA)),scrR-A),((((purR2,purR3),purR1),rbsR-A3),(rbsR-A1,rbsR-A2)));
-338.136404937 (((((scrR-A,mal-B),(cytR,ccpA)),(((galR-B,ebgR),lacI),(((gntR,idnR),cscR),(((kdgR,exuR),(fruR,scrR-BD)),treR)))),(galRS,ascG)),((((purR2,purR3),purR1),rbsR-A3),(rbsR-A1,rbsR-A2)));
-338.141072084 (((((mal-B,(galRS,ascG)),((((galR-B,ebgR),treR),(((kdgR,exuR),(fruR,scrR-BD)),lacI)),((gntR,idnR),cscR))),(cytR,ccpA)),scrR-A),((((purR2,purR3),purR1),rbsR-A3),(rbsR-A1,rbsR-A2)));
-338.14894298 ((((((((fruR,scrR-BD),(treR,(kdgR,exuR))),((galR-B,ebgR),lacI)),((gntR,idnR),cscR)),((galRS,ascG),cytR)),(mal-B,ccpA)),scrR-A),((((purR2,purR3),purR1),rbsR-A3),(rbsR-A1,rbsR-A2)));
-338.178295033 (((((((((kdgR,exuR),(fruR,scrR-BD)),treR),((gntR,idnR),cscR)),(lacI,mal-B)),((galR-B,ebgR),(galRS,ascG))),(cytR,ccpA)),scrR-A),((((purR2,purR3),purR1),rbsR-A3),(rbsR-A1,rbsR-A2)));
-338.189248563 (((((((kdgR,exuR),((fruR,scrR-BD),treR)),((gntR,idnR),cscR)),((galRS,ascG),((galR-B,ebgR),lacI))),(mal-B,(cytR,ccpA))),scrR-A),((((purR2,purR3),purR1),rbsR-A3),(rbsR-A1,rbsR-A2)));
-338.209468124 (((((((((kdgR,exuR),(fruR,scrR-BD)),treR),((gntR,idnR),cscR)),((galR-B,ebgR),lacI)),(galRS,ascG)),(mal-B,(cytR,ccpA))),scrR-A),(((purR2,purR3),purR1),((rbsR-A1,rbsR-A2),rbsR-A3)));
-338.247373961 ((((((((((kdgR,exuR),treR),(fruR,scrR-BD)),(gntR,idnR)),(galR-B,ebgR)),(lacI,cscR)),(mal-B,(galRS,ascG))),(cytR,ccpA)),scrR-A),((((purR2,purR3),purR1),rbsR-A3),(rbsR-A1,rbsR-A2)));
-338.334205157 ((((((((galR-B,ebgR),treR),((kdgR,exuR),(fruR,scrR-BD))),((gntR,idnR),cscR)),((lacI,mal-B),(galRS,ascG))),(cytR,ccpA)),scrR-A),((((purR2,purR3),purR1),rbsR-A3),(rbsR-A1,rbsR-A2)));
-338.343862301 (((((((treR,(fruR,scrR-BD)),((galR-B,ebgR),(kdgR,exuR))),((gntR,idnR),cscR)),((galRS,ascG),lacI)),(scrR-A,mal-B)),(cytR,ccpA)),((((purR2,purR3),purR1),rbsR-A3),(rbsR-A1,rbsR-A2)));
-338.406177128 ((((((lacI,((gntR,idnR),cscR)),(galRS,ascG)),(mal-B,((((fruR,scrR-BD),(kdgR,exuR)),treR),(galR-B,ebgR)))),(cytR,ccpA)),scrR-A),((((purR2,purR3),purR1),rbsR-A3),(rbsR-A1,rbsR-A2)));
-338.45458396 ((((((lacI,mal-B),((((fruR,scrR-BD),(treR,(kdgR,exuR))),(galR-B,ebgR)),((gntR,idnR),cscR))),(galRS,ascG)),(cytR,ccpA)),scrR-A),((((purR2,purR3),purR1),rbsR-A3),(rbsR-A1,rbsR-A2)));
-338.456569023 ((((((((((fruR,scrR-BD),(kdgR,exuR)),treR),((gntR,idnR),cscR)),((galR-B,ebgR),lacI)),(galRS,ascG)),mal-B),(cytR,ccpA)),scrR-A),((((purR2,purR3),purR1),rbsR-A3),(rbsR-A1,rbsR-A2)));
-338.481223532 (((((((gntR,idnR),cscR),(((kdgR,exuR),(treR,(fruR,scrR-BD))),((galR-B,ebgR),lacI))),((galRS,ascG),mal-B)),scrR-A),(cytR,ccpA)),((((purR2,purR3),purR1),rbsR-A3),(rbsR-A1,rbsR-A2)));
-338.588796092 ((((((galRS,ascG),mal-B),((((kdgR,exuR),lacI),((galR-B,ebgR),((fruR,scrR-BD),treR))),((gntR,idnR),cscR))),(cytR,ccpA)),scrR-A),(((purR2,purR3),purR1),((rbsR-A1,rbsR-A2),rbsR-A3)));
-338.619033262 (((((((((fruR,scrR-BD),(treR,(kdgR,exuR))),(galR-B,ebgR)),lacI),((gntR,idnR),cscR)),((galRS,ascG),mal-B)),(cytR,ccpA)),scrR-A),((((purR2,purR3),purR1),rbsR-A3),(rbsR-A1,rbsR-A2)));
-338.676373231 (((((((((fruR,scrR-BD),(kdgR,exuR)),treR),((gntR,idnR),cscR)),((galR-B,ebgR),lacI)),(galRS,ascG)),(mal-B,cytR)),(scrR-A,ccpA)),((((purR2,purR3),purR1),rbsR-A3),(rbsR-A1,rbsR-A2)));
-338.690389399 ((((((((fruR,scrR-BD),treR),((gntR,idnR),cscR)),((kdgR,exuR),((galR-B,ebgR),lacI))),((galRS,ascG),mal-B)),(cytR,ccpA)),scrR-A),((((purR2,purR3),purR1),rbsR-A3),(rbsR-A1,rbsR-A2)));
-338.706898657 (((((((((kdgR,exuR),(fruR,scrR-BD)),treR),((gntR,idnR),cscR)),((galR-B,ebgR),lacI)),((galRS,ascG),mal-B)),cytR),(scrR-A,ccpA)),((((purR2,purR3),purR1),rbsR-A3),(rbsR-A1,rbsR-A2)));
-338.815081371 (((((((galR-B,ebgR),((treR,(fruR,scrR-BD)),(kdgR,exuR))),(lacI,((gntR,idnR),cscR))),(scrR-A,mal-B)),(cytR,ccpA)),(galRS,ascG)),((((purR2,purR3),purR1),rbsR-A3),(rbsR-A1,rbsR-A2)));
-338.841221165 ((((((lacI,((gntR,idnR),cscR)),(((galR-B,ebgR),(kdgR,exuR)),((fruR,scrR-BD),treR))),((galRS,ascG),mal-B)),(cytR,ccpA)),scrR-A),(((purR2,purR3),purR1),((rbsR-A1,rbsR-A2),rbsR-A3)));
-338.893472829 (((((cytR,(galRS,ascG)),((lacI,((gntR,idnR),cscR)),((galR-B,ebgR),((kdgR,exuR),(treR,(fruR,scrR-BD)))))),(mal-B,ccpA)),scrR-A),((((purR2,purR3),purR1),rbsR-A3),(rbsR-A1,rbsR-A2)));
-338.899278676 (((((((((fruR,scrR-BD),treR),(kdgR,exuR)),(galR-B,ebgR)),((gntR,idnR),cscR)),((galRS,ascG),lacI)),(scrR-A,mal-B)),(cytR,ccpA)),((((purR2,purR3),purR1),rbsR-A3),(rbsR-A1,rbsR-A2)));
-338.921451612 (((((cytR,ccpA),cscR),(((((gntR,idnR),(kdgR,exuR)),((fruR,scrR-BD),treR)),((galR-B,ebgR),lacI)),(mal-B,(galRS,ascG)))),scrR-A),((((purR2,purR3),purR1),rbsR-A3),(rbsR-A1,rbsR-A2)));
-338.942224546 ((((((((gntR,idnR),cscR),treR),(lacI,(((fruR,scrR-BD),(kdgR,exuR)),(galR-B,ebgR)))),((galRS,ascG),mal-B)),(cytR,ccpA)),scrR-A),((((purR2,purR3),purR1),rbsR-A3),(rbsR-A1,rbsR-A2)));
-339.010578405 ((((((((gntR,idnR),(kdgR,exuR)),cscR),((((fruR,scrR-BD),treR),lacI),(galR-B,ebgR))),((galRS,ascG),mal-B)),(cytR,ccpA)),scrR-A),((((purR2,purR3),purR1),rbsR-A3),(rbsR-A1,rbsR-A2)));
-339.029244086 (((((((gntR,idnR),cscR),cytR),ccpA),(((galR-B,ebgR),((((fruR,scrR-BD),(kdgR,exuR)),treR),lacI)),((galRS,ascG),mal-B))),scrR-A),((((purR2,purR3),purR1),rbsR-A3),(rbsR-A1,rbsR-A2)));
-339.030758784 (((((((lacI,cscR),((galR-B,ebgR),(kdgR,exuR))),(((fruR,scrR-BD),treR),(gntR,idnR))),(mal-B,(galRS,ascG))),(cytR,ccpA)),scrR-A),((((purR2,purR3),purR1),rbsR-A3),(rbsR-A1,rbsR-A2)));
-339.044746585 ((((((galR-B,ebgR),(((fruR,scrR-BD),(treR,(kdgR,exuR))),((gntR,idnR),cscR))),((lacI,mal-B),(galRS,ascG))),(cytR,ccpA)),scrR-A),((((purR2,purR3),purR1),rbsR-A3),(rbsR-A1,rbsR-A2)));
-339.055245423 (((((((((fruR,scrR-BD),(kdgR,exuR)),treR),((galR-B,ebgR),lacI)),((gntR,idnR),cscR)),(galRS,ascG)),(cytR,(mal-B,ccpA))),scrR-A),((((purR2,purR3),purR1),rbsR-A3),(rbsR-A1,rbsR-A2)));
-339.10726603 (((((((gntR,idnR),cscR),((((kdgR,exuR),(fruR,scrR-BD)),treR),(galR-B,ebgR))),((lacI,mal-B),(galRS,ascG))),(cytR,ccpA)),scrR-A),(((rbsR-A1,rbsR-A2),rbsR-A3),((purR2,purR3),purR1)));
-339.128317537 (((((((lacI,((galR-B,ebgR),(kdgR,exuR))),((fruR,scrR-BD),treR)),((gntR,idnR),cscR)),(mal-B,(galRS,ascG))),(cytR,ccpA)),scrR-A),((((purR2,purR3),purR1),rbsR-A3),(rbsR-A1,rbsR-A2)));
-339.138381649 ((((((((gntR,idnR),cscR),(((fruR,scrR-BD),treR),(kdgR,exuR))),((galR-B,ebgR),lacI)),(scrR-A,mal-B)),(galRS,ascG)),(cytR,ccpA)),((((purR2,purR3),purR1),rbsR-A3),(rbsR-A1,rbsR-A2)));
-339.153565039 (((((((lacI,cscR),(gntR,idnR)),((((kdgR,exuR),(fruR,scrR-BD)),treR),(galR-B,ebgR))),((galRS,ascG),mal-B)),scrR-A),(cytR,ccpA)),((((purR2,purR3),purR1),rbsR-A3),(rbsR-A1,rbsR-A2)));
-339.167638509 (((((((gntR,idnR),cscR),((((kdgR,exuR),(fruR,scrR-BD)),treR),(galR-B,ebgR))),(lacI,(galRS,ascG))),(cytR,(mal-B,ccpA))),scrR-A),((((purR2,purR3),purR1),rbsR-A3),(rbsR-A1,rbsR-A2)));
-339.177527066 (((((((lacI,mal-B),(galR-B,ebgR)),(((fruR,scrR-BD),(treR,(kdgR,exuR))),((gntR,idnR),cscR))),(galRS,ascG)),(cytR,ccpA)),scrR-A),((((purR2,purR3),purR1),rbsR-A3),(rbsR-A1,rbsR-A2)));
-339.218391207 (((((((((kdgR,exuR),(fruR,scrR-BD)),treR),(galR-B,ebgR)),(lacI,((gntR,idnR),cscR))),(galRS,ascG)),((mal-B,cytR),ccpA)),scrR-A),((((purR2,purR3),purR1),rbsR-A3),(rbsR-A1,rbsR-A2)));
-339.250416816 (((((((gntR,idnR),((galR-B,ebgR),lacI)),((((kdgR,exuR),(fruR,scrR-BD)),treR),cscR)),((galRS,ascG),mal-B)),(cytR,ccpA)),scrR-A),((((purR2,purR3),purR1),rbsR-A3),(rbsR-A1,rbsR-A2)));
-339.323936775 ((((((((galR-B,ebgR),(kdgR,exuR)),lacI),(((gntR,idnR),cscR),(treR,(fruR,scrR-BD)))),(galRS,ascG)),((cytR,ccpA),mal-B)),scrR-A),((((purR2,purR3),purR1),rbsR-A3),(rbsR-A1,rbsR-A2)));
-339.455491501 (((((galRS,ascG),((((galR-B,ebgR),lacI),(((kdgR,exuR),(fruR,scrR-BD)),treR)),((gntR,idnR),cscR))),(mal-B,(cytR,ccpA))),scrR-A),(((purR2,purR3),purR1),((rbsR-A1,rbsR-A2),rbsR-A3)));
-339.461741821 ((((((((galR-B,ebgR),lacI),(galRS,ascG)),(((gntR,idnR),cscR),((treR,(fruR,scrR-BD)),(kdgR,exuR)))),mal-B),(cytR,ccpA)),scrR-A),((((purR2,purR3),purR1),rbsR-A3),(rbsR-A1,rbsR-A2)));
-339.463237985 ((((((((kdgR,exuR),((fruR,scrR-BD),treR)),((gntR,idnR),cscR)),((lacI,mal-B),(galR-B,ebgR))),(galRS,ascG)),(cytR,ccpA)),scrR-A),((((purR2,purR3),purR1),rbsR-A3),(rbsR-A1,rbsR-A2)));
-339.530458186 (((((((galR-B,ebgR),((treR,(fruR,scrR-BD)),(kdgR,exuR))),(lacI,((gntR,idnR),cscR))),(galRS,ascG)),(scrR-A,mal-B)),(cytR,ccpA)),((((purR2,purR3),purR1),rbsR-A3),(rbsR-A1,rbsR-A2)));
-339.54461754 ((((((((gntR,idnR),cscR),((fruR,scrR-BD),(treR,(kdgR,exuR)))),((galR-B,ebgR),lacI)),(galRS,ascG)),(cytR,(mal-B,ccpA))),scrR-A),((((purR2,purR3),purR1),rbsR-A3),(rbsR-A1,rbsR-A2)));
-339.559024697 (((((((lacI,((kdgR,exuR),(treR,(fruR,scrR-BD)))),(galR-B,ebgR)),((gntR,idnR),cscR)),((galRS,ascG),mal-B)),(cytR,ccpA)),scrR-A),((((purR2,purR3),purR1),rbsR-A3),(rbsR-A1,rbsR-A2)));
-339.577774899 (((((galRS,ascG),((((gntR,idnR),cscR),(((fruR,scrR-BD),treR),(kdgR,exuR))),((galR-B,ebgR),lacI))),(cytR,(mal-B,ccpA))),scrR-A),((((purR2,purR3),purR1),rbsR-A3),(rbsR-A1,rbsR-A2)));
-339.618936744 ((((((((gntR,idnR),cscR),(((kdgR,exuR),treR),(fruR,scrR-BD))),(((galR-B,ebgR),lacI),(galRS,ascG))),mal-B),(cytR,ccpA)),scrR-A),((((purR2,purR3),purR1),rbsR-A3),(rbsR-A1,rbsR-A2)));
-339.777257854 ((((((((gntR,idnR),cscR),((fruR,scrR-BD),(treR,(kdgR,exuR)))),((galR-B,ebgR),lacI)),(scrR-A,mal-B)),(galRS,ascG)),(cytR,ccpA)),((((purR2,purR3),purR1),rbsR-A3),(rbsR-A1,rbsR-A2)));
-339.809926323 (((((((((gntR,idnR),(kdgR,exuR)),cscR),((fruR,scrR-BD),treR)),((galR-B,ebgR),lacI)),(mal-B,(galRS,ascG))),(cytR,ccpA)),scrR-A),((((purR2,purR3),purR1),rbsR-A3),(rbsR-A1,rbsR-A2)));
-339.822054741 (((((((lacI,(kdgR,exuR)),(galR-B,ebgR)),(((gntR,idnR),cscR),((fruR,scrR-BD),treR))),(galRS,ascG)),(mal-B,(cytR,ccpA))),scrR-A),((((purR2,purR3),purR1),rbsR-A3),(rbsR-A1,rbsR-A2)));
-339.863566394 (((((((galR-B,ebgR),mal-B),(galRS,ascG)),((lacI,cscR),((((fruR,scrR-BD),(kdgR,exuR)),treR),(gntR,idnR)))),(cytR,ccpA)),scrR-A),((((purR2,purR3),purR1),rbsR-A3),(rbsR-A1,rbsR-A2)));
-339.940264316 (((((((gntR,idnR),cscR),(((kdgR,exuR),((fruR,scrR-BD),treR)),((galR-B,ebgR),lacI))),(cytR,(galRS,ascG))),(mal-B,ccpA)),scrR-A),((((purR2,purR3),purR1),rbsR-A3),(rbsR-A1,rbsR-A2)));
-339.961493544 ((((((((((fruR,scrR-BD),treR),(kdgR,exuR)),(galR-B,ebgR)),((gntR,idnR),cscR)),(lacI,mal-B)),(galRS,ascG)),(cytR,ccpA)),scrR-A),((((purR2,purR3),purR1),rbsR-A3),(rbsR-A1,rbsR-A2)));
-339.991352593 ((((((((galR-B,ebgR),mal-B),lacI),(((gntR,idnR),cscR),((treR,(fruR,scrR-BD)),(kdgR,exuR)))),(galRS,ascG)),(cytR,ccpA)),scrR-A),((((purR2,purR3),purR1),rbsR-A3),(rbsR-A1,rbsR-A2)));
-339.998280629 ((((((((kdgR,exuR),(fruR,scrR-BD)),treR),((galR-B,ebgR),lacI)),(scrR-A,((gntR,idnR),cscR))),((galRS,ascG),mal-B)),(cytR,ccpA)),((((purR2,purR3),purR1),rbsR-A3),(rbsR-A1,rbsR-A2)));
-340.005569945 (((((((((galR-B,ebgR),(kdgR,exuR)),((fruR,scrR-BD),treR)),(gntR,idnR)),(lacI,cscR)),(mal-B,(galRS,ascG))),(cytR,ccpA)),scrR-A),((((purR2,purR3),purR1),rbsR-A3),(rbsR-A1,rbsR-A2)));
-340.035973734 ((((((((fruR,scrR-BD),(treR,(kdgR,exuR))),(galR-B,ebgR)),(lacI,((gntR,idnR),cscR))),(galRS,ascG)),((cytR,ccpA),mal-B)),scrR-A),((((purR2,purR3),purR1),rbsR-A3),(rbsR-A1,rbsR-A2)));
-340.062852008 ((((((treR,((gntR,idnR),cscR)),(((kdgR,exuR),(fruR,scrR-BD)),((galR-B,ebgR),lacI))),(mal-B,(galRS,ascG))),(cytR,ccpA)),scrR-A),((((purR2,purR3),purR1),rbsR-A3),(rbsR-A1,rbsR-A2)));
-340.157004366 ((((((((kdgR,exuR),((fruR,scrR-BD),treR)),((gntR,idnR),cscR)),(galR-B,ebgR)),((lacI,mal-B),(galRS,ascG))),(cytR,ccpA)),scrR-A),((((purR2,purR3),purR1),rbsR-A3),(rbsR-A1,rbsR-A2)));
-340.165200153 ((((((lacI,(kdgR,exuR)),(((galR-B,ebgR),((fruR,scrR-BD),treR)),((gntR,idnR),cscR))),((galRS,ascG),mal-B)),(cytR,ccpA)),scrR-A),((((purR2,purR3),purR1),rbsR-A3),(rbsR-A1,rbsR-A2)));
-340.190846471 ((((((((fruR,scrR-BD),(treR,(kdgR,exuR))),((galR-B,ebgR),lacI)),((gntR,idnR),cscR)),(galRS,ascG)),((mal-B,cytR),ccpA)),scrR-A),((((purR2,purR3),purR1),rbsR-A3),(rbsR-A1,rbsR-A2)));
-340.201969159 ((((((((galR-B,ebgR),(kdgR,exuR)),lacI),((((fruR,scrR-BD),treR),(gntR,idnR)),cscR)),(galRS,ascG)),(mal-B,(cytR,ccpA))),scrR-A),((((purR2,purR3),purR1),rbsR-A3),(rbsR-A1,rbsR-A2)));
-340.209018335 ((((((galRS,ascG),((galR-B,ebgR),lacI)),((((fruR,scrR-BD),(kdgR,exuR)),treR),((gntR,idnR),cscR))),((mal-B,cytR),ccpA)),scrR-A),((((purR2,purR3),purR1),rbsR-A3),(rbsR-A1,rbsR-A2)));
-340.233287496 (((((galRS,ascG),(cytR,ccpA)),(((((fruR,scrR-BD),(kdgR,exuR)),treR),((gntR,idnR),cscR)),(mal-B,((galR-B,ebgR),lacI)))),scrR-A),((((purR2,purR3),purR1),rbsR-A3),(rbsR-A1,rbsR-A2)));
-340.288993922 ((((((((galR-B,ebgR),(kdgR,exuR)),lacI),((((fruR,scrR-BD),treR),(gntR,idnR)),cscR)),(mal-B,(galRS,ascG))),scrR-A),(cytR,ccpA)),((((purR2,purR3),purR1),rbsR-A3),(rbsR-A1,rbsR-A2)));
-340.300131338 (((((((((kdgR,exuR),cscR),lacI),(galR-B,ebgR)),(((fruR,scrR-BD),treR),(gntR,idnR))),((galRS,ascG),mal-B)),(cytR,ccpA)),scrR-A),((((purR2,purR3),purR1),rbsR-A3),(rbsR-A1,rbsR-A2)));
-340.309664699 ((((((((kdgR,exuR),(fruR,scrR-BD)),treR),((gntR,idnR),cscR)),(((galRS,ascG),mal-B),((galR-B,ebgR),lacI))),(cytR,ccpA)),scrR-A),((((purR2,purR3),purR1),rbsR-A3),(rbsR-A1,rbsR-A2)));
-340.354561803 ((((((mal-B,cytR),(galRS,ascG)),(((((fruR,scrR-BD),(kdgR,exuR)),treR),((gntR,idnR),cscR)),((galR-B,ebgR),lacI))),ccpA),scrR-A),((((purR2,purR3),purR1),rbsR-A3),(rbsR-A1,rbsR-A2)));
-340.382135783 (((((((cscR,((kdgR,exuR),((fruR,scrR-BD),treR))),(gntR,idnR)),((galR-B,ebgR),lacI)),(mal-B,(galRS,ascG))),(cytR,ccpA)),scrR-A),((((purR2,purR3),purR1),rbsR-A3),(rbsR-A1,rbsR-A2)));
-340.392896621 (((((mal-B,(galRS,ascG)),(((cscR,(kdgR,exuR)),lacI),((((fruR,scrR-BD),treR),(gntR,idnR)),(galR-B,ebgR)))),(cytR,ccpA)),scrR-A),(((purR2,purR3),purR1),((rbsR-A1,rbsR-A2),rbsR-A3)));
-340.403177981 ((((((((kdgR,exuR),cscR),(((fruR,scrR-BD),treR),(gntR,idnR))),((galR-B,ebgR),lacI)),(galRS,ascG)),(mal-B,(cytR,ccpA))),scrR-A),((((purR2,purR3),purR1),rbsR-A3),(rbsR-A1,rbsR-A2)));
-340.404139003 (((((scrR-A,mal-B),(galRS,ascG)),(((galR-B,ebgR),lacI),(((gntR,idnR),cscR),(((kdgR,exuR),(fruR,scrR-BD)),treR)))),(cytR,ccpA)),((((purR2,purR3),purR1),rbsR-A3),(rbsR-A1,rbsR-A2)));
-340.407026194 ((((((((gntR,idnR),cscR),((fruR,scrR-BD),treR)),((galR-B,ebgR),(kdgR,exuR))),((lacI,mal-B),(galRS,ascG))),(cytR,ccpA)),scrR-A),((((purR2,purR3),purR1),rbsR-A3),(rbsR-A1,rbsR-A2)));
-340.451233274 (((((((galRS,ascG),(galR-B,ebgR)),((((fruR,scrR-BD),(kdgR,exuR)),treR),((gntR,idnR),cscR))),(lacI,mal-B)),(cytR,ccpA)),scrR-A),((((purR2,purR3),purR1),rbsR-A3),(rbsR-A1,rbsR-A2)));
-340.555649524 (((((((((fruR,scrR-BD),treR),(gntR,idnR)),(lacI,cscR)),((galR-B,ebgR),(kdgR,exuR))),(mal-B,(galRS,ascG))),(cytR,ccpA)),scrR-A),((((purR2,purR3),purR1),rbsR-A3),(rbsR-A1,rbsR-A2)));
-340.574757194 ((((((((((kdgR,exuR),treR),(fruR,scrR-BD)),((gntR,idnR),cscR)),((galR-B,ebgR),lacI)),(galRS,ascG)),mal-B),(cytR,ccpA)),scrR-A),((((purR2,purR3),purR1),rbsR-A3),(rbsR-A1,rbsR-A2)));
-340.604450004 (((((((((gntR,idnR),(kdgR,exuR)),((fruR,scrR-BD),treR)),cscR),((galR-B,ebgR),lacI)),(mal-B,(galRS,ascG))),(cytR,ccpA)),scrR-A),((((purR2,purR3),purR1),rbsR-A3),(rbsR-A1,rbsR-A2)));
-340.65257977 ((((((((galR-B,ebgR),(kdgR,exuR)),((fruR,scrR-BD),treR)),(lacI,((gntR,idnR),cscR))),((galRS,ascG),mal-B)),scrR-A),(cytR,ccpA)),((((purR2,purR3),purR1),rbsR-A3),(rbsR-A1,rbsR-A2)));
-340.69473417 ((((((galRS,ascG),mal-B),(((gntR,idnR),(lacI,cscR)),(((galR-B,ebgR),treR),((kdgR,exuR),(fruR,scrR-BD))))),(cytR,ccpA)),scrR-A),((((purR2,purR3),purR1),rbsR-A3),(rbsR-A1,rbsR-A2)));
-340.710241746 (((((((((galR-B,ebgR),(kdgR,exuR)),((fruR,scrR-BD),treR)),((gntR,idnR),cscR)),((galRS,ascG),lacI)),mal-B),(cytR,ccpA)),scrR-A),((((purR2,purR3),purR1),rbsR-A3),(rbsR-A1,rbsR-A2)));
-340.711799202 (((((((((fruR,scrR-BD),treR),(kdgR,exuR)),((galR-B,ebgR),lacI)),((gntR,idnR),cscR)),(galRS,ascG)),(scrR-A,mal-B)),(cytR,ccpA)),((((purR2,purR3),purR1),rbsR-A3),(rbsR-A1,rbsR-A2)));
-340.736157877 (((((((galRS,ascG),((galR-B,ebgR),lacI)),(((kdgR,exuR),((fruR,scrR-BD),treR)),((gntR,idnR),cscR))),mal-B),(cytR,ccpA)),scrR-A),(((rbsR-A1,rbsR-A2),rbsR-A3),((purR2,purR3),purR1)));
-340.742304273 (((((((((fruR,scrR-BD),treR),(kdgR,exuR)),(galR-B,ebgR)),(lacI,((gntR,idnR),cscR))),((galRS,ascG),mal-B)),(scrR-A,ccpA)),cytR),((((purR2,purR3),purR1),rbsR-A3),(rbsR-A1,rbsR-A2)));
-340.756282215 (((((((gntR,idnR),cscR),(((galR-B,ebgR),lacI),(((fruR,scrR-BD),(kdgR,exuR)),treR))),(scrR-A,mal-B)),(cytR,ccpA)),(galRS,ascG)),((((purR2,purR3),purR1),rbsR-A3),(rbsR-A1,rbsR-A2)));
-340.815354557 ((((((galRS,ascG),mal-B),((((((fruR,scrR-BD),(kdgR,exuR)),treR),(galR-B,ebgR)),((gntR,idnR),cscR)),lacI)),(cytR,ccpA)),scrR-A),((((purR2,purR3),purR1),rbsR-A3),(rbsR-A1,rbsR-A2)));
-340.864812056 ((((((lacI,(((fruR,scrR-BD),treR),(kdgR,exuR))),(galR-B,ebgR)),(mal-B,(galRS,ascG))),((cytR,((gntR,idnR),cscR)),ccpA)),scrR-A),((((purR2,purR3),purR1),rbsR-A3),(rbsR-A1,rbsR-A2)));
-340.915124686 ((((((((gntR,idnR),(((fruR,scrR-BD),treR),(kdgR,exuR))),(galR-B,ebgR)),(lacI,cscR)),((galRS,ascG),mal-B)),(cytR,ccpA)),scrR-A),((((purR2,purR3),purR1),rbsR-A3),(rbsR-A1,rbsR-A2)));
-340.981745348 ((((((((gntR,idnR),cscR),((galR-B,ebgR),lacI)),(((fruR,scrR-BD),treR),(kdgR,exuR))),((galRS,ascG),mal-B)),(cytR,ccpA)),scrR-A),((((purR2,purR3),purR1),rbsR-A3),(rbsR-A1,rbsR-A2)));
-340.989076268 ((((((galRS,ascG),((((kdgR,exuR),(fruR,scrR-BD)),treR),((gntR,idnR),cscR))),(((galR-B,ebgR),lacI),mal-B)),(cytR,ccpA)),scrR-A),((((purR2,purR3),purR1),rbsR-A3),(rbsR-A1,rbsR-A2)));
-341.022720185 ((((((((kdgR,exuR),((fruR,scrR-BD),treR)),(galR-B,ebgR)),(lacI,mal-B)),(galRS,ascG)),((cytR,((gntR,idnR),cscR)),ccpA)),scrR-A),((((purR2,purR3),purR1),rbsR-A3),(rbsR-A1,rbsR-A2)));
-341.026503539 (((((scrR-A,mal-B),(((lacI,(kdgR,exuR)),(galR-B,ebgR)),(((gntR,idnR),cscR),((fruR,scrR-BD),treR)))),(cytR,ccpA)),(galRS,ascG)),((((purR2,purR3),purR1),rbsR-A3),(rbsR-A1,rbsR-A2)));
-341.045677304 ((((((galRS,ascG),mal-B),(((((fruR,scrR-BD),treR),kdgR),((gntR,idnR),cscR)),((lacI,exuR),(galR-B,ebgR)))),(cytR,ccpA)),scrR-A),((((purR2,purR3),purR1),rbsR-A3),(rbsR-A1,rbsR-A2)));
-341.053774968 (((((((((gntR,idnR),cscR),((treR,(fruR,scrR-BD)),(kdgR,exuR))),((galR-B,ebgR),lacI)),(galRS,ascG)),mal-B),(cytR,ccpA)),scrR-A),((((purR2,purR3),purR1),rbsR-A3),(rbsR-A1,rbsR-A2)));
-341.130368126 (((((((((kdgR,exuR),(fruR,scrR-BD)),treR),((gntR,idnR),cscR)),((galR-B,ebgR),lacI)),(cytR,(galRS,ascG))),(mal-B,ccpA)),scrR-A),(((rbsR-A1,rbsR-A2),rbsR-A3),((purR2,purR3),purR1)));
-341.187220112 ((((mal-B,(cytR,ccpA)),(((galRS,ascG),((galR-B,ebgR),lacI)),(((((kdgR,exuR),(fruR,scrR-BD)),treR),(gntR,idnR)),cscR))),scrR-A),((((purR2,purR3),purR1),rbsR-A3),(rbsR-A1,rbsR-A2)));
-341.220386312 ((((((((gntR,idnR),cscR),((fruR,scrR-BD),(treR,(kdgR,exuR)))),(((galR-B,ebgR),mal-B),lacI)),(galRS,ascG)),(cytR,ccpA)),scrR-A),((((purR2,purR3),purR1),rbsR-A3),(rbsR-A1,rbsR-A2)));
-341.237877651 (((((cscR,cytR),ccpA),((((((kdgR,exuR),(fruR,scrR-BD)),treR),(gntR,idnR)),((galR-B,ebgR),lacI)),(mal-B,(galRS,ascG)))),scrR-A),(((rbsR-A1,rbsR-A2),rbsR-A3),((purR2,purR3),purR1)));
-341.240425937 (((((((lacI,(kdgR,exuR)),(galR-B,ebgR)),((((fruR,scrR-BD),treR),(gntR,idnR)),cscR)),(mal-B,(galRS,ascG))),scrR-A),(cytR,ccpA)),((((purR2,purR3),purR1),rbsR-A3),(rbsR-A1,rbsR-A2)));
-341.289492813 ((((((((cscR,(kdgR,exuR)),(gntR,idnR)),(treR,(fruR,scrR-BD))),((galR-B,ebgR),lacI)),((galRS,ascG),mal-B)),(cytR,ccpA)),scrR-A),(((purR2,purR3),purR1),((rbsR-A1,rbsR-A2),rbsR-A3)));
-341.322983767 ((((((cscR,((treR,(fruR,scrR-BD)),(kdgR,exuR))),((gntR,idnR),((galR-B,ebgR),lacI))),((galRS,ascG),mal-B)),(cytR,ccpA)),scrR-A),((((purR2,purR3),purR1),rbsR-A3),(rbsR-A1,rbsR-A2)));
-341.329577612 ((((((galRS,ascG),lacI),((galR-B,ebgR),((((fruR,scrR-BD),(kdgR,exuR)),treR),((gntR,idnR),cscR)))),(mal-B,(cytR,ccpA))),scrR-A),((((purR2,purR3),purR1),rbsR-A3),(rbsR-A1,rbsR-A2)));
-341.330276318 ((((((((fruR,scrR-BD),treR),(gntR,idnR)),((lacI,(kdgR,exuR)),(galR-B,ebgR))),((galRS,ascG),mal-B)),((cscR,cytR),ccpA)),scrR-A),((((purR2,purR3),purR1),rbsR-A3),(rbsR-A1,rbsR-A2)));
-341.368888948 (((((((((gntR,idnR),cscR),(kdgR,exuR)),((fruR,scrR-BD),treR)),((galR-B,ebgR),lacI)),((galRS,ascG),mal-B)),(cytR,ccpA)),scrR-A),((((purR2,purR3),purR1),rbsR-A3),(rbsR-A1,rbsR-A2)));
-341.371167724 (((galRS,ascG),(((((kdgR,exuR),((fruR,scrR-BD),treR)),((gntR,idnR),cscR)),((galR-B,ebgR),lacI)),((scrR-A,mal-B),(cytR,ccpA)))),((((purR2,purR3),purR1),rbsR-A3),(rbsR-A1,rbsR-A2)));
-341.380876661 ((((((mal-B,((galR-B,ebgR),lacI)),(((gntR,idnR),cscR),(((fruR,scrR-BD),treR),(kdgR,exuR)))),(galRS,ascG)),(cytR,ccpA)),scrR-A),(((purR2,purR3),purR1),((rbsR-A1,rbsR-A2),rbsR-A3)));
-341.395255319 (((((((kdgR,exuR),(treR,(fruR,scrR-BD))),((galR-B,ebgR),lacI)),((galRS,ascG),mal-B)),((((gntR,idnR),cscR),cytR),ccpA)),scrR-A),((((purR2,purR3),purR1),rbsR-A3),(rbsR-A1,rbsR-A2)));
-341.432956263 ((((((((gntR,idnR),cscR),((galR-B,ebgR),(kdgR,exuR))),(((fruR,scrR-BD),treR),lacI)),((galRS,ascG),mal-B)),(cytR,ccpA)),scrR-A),((((purR2,purR3),purR1),rbsR-A3),(rbsR-A1,rbsR-A2)));
-341.434887734 (((((galRS,ascG),(cytR,ccpA)),((((((fruR,scrR-BD),(kdgR,exuR)),treR),((gntR,idnR),cscR)),((galR-B,ebgR),lacI)),mal-B)),scrR-A),((((purR2,purR3),purR1),rbsR-A3),(rbsR-A1,rbsR-A2)));
-341.444084142 (((((galRS,ascG),((((gntR,idnR),cscR),(((fruR,scrR-BD),treR),(kdgR,exuR))),((galR-B,ebgR),lacI))),(mal-B,(cytR,ccpA))),scrR-A),(((purR2,purR3),purR1),((rbsR-A1,rbsR-A2),rbsR-A3)));
-341.542490145 ((((((((((fruR,scrR-BD),kdgR),exuR),treR),((gntR,idnR),cscR)),((galR-B,ebgR),lacI)),((galRS,ascG),mal-B)),(cytR,ccpA)),scrR-A),((((purR2,purR3),purR1),rbsR-A3),(rbsR-A1,rbsR-A2)));
-341.545818233 ((((((((kdgR,exuR),((fruR,scrR-BD),treR)),(galR-B,ebgR)),((lacI,cscR),(gntR,idnR))),((galRS,ascG),mal-B)),(cytR,ccpA)),scrR-A),(((purR2,purR3),purR1),((rbsR-A1,rbsR-A2),rbsR-A3)));
-341.548923005 (((((((galRS,ascG),lacI),(((((fruR,scrR-BD),(kdgR,exuR)),treR),(galR-B,ebgR)),((gntR,idnR),cscR))),mal-B),(cytR,ccpA)),scrR-A),((((purR2,purR3),purR1),rbsR-A3),(rbsR-A1,rbsR-A2)));
-341.563472558 ((((((galRS,ascG),((galR-B,ebgR),lacI)),((((fruR,scrR-BD),(kdgR,exuR)),treR),((gntR,idnR),cscR))),(cytR,(mal-B,ccpA))),scrR-A),((((purR2,purR3),purR1),rbsR-A3),(rbsR-A1,rbsR-A2)));
-341.586312542 ((((((galRS,ascG),mal-B),(((((fruR,scrR-BD),(kdgR,exuR)),(galR-B,ebgR)),treR),(lacI,((gntR,idnR),cscR)))),(cytR,ccpA)),scrR-A),((((purR2,purR3),purR1),rbsR-A3),(rbsR-A1,rbsR-A2)));
-341.629721723 (((((((((fruR,scrR-BD),(treR,(kdgR,exuR))),(galR-B,ebgR)),((gntR,idnR),cscR)),lacI),((galRS,ascG),mal-B)),(cytR,ccpA)),scrR-A),((((purR2,purR3),purR1),rbsR-A3),(rbsR-A1,rbsR-A2)));
-341.673525246 ((((((lacI,mal-B),(galRS,ascG)),(((((fruR,scrR-BD),(kdgR,exuR)),treR),(galR-B,ebgR)),((gntR,idnR),cscR))),scrR-A),(cytR,ccpA)),((((purR2,purR3),purR1),rbsR-A3),(rbsR-A1,rbsR-A2)));
-341.708722674 (((((((((galR-B,ebgR),treR),((kdgR,exuR),(fruR,scrR-BD))),((gntR,idnR),cscR)),(lacI,mal-B)),(galRS,ascG)),(cytR,ccpA)),scrR-A),((((purR2,purR3),purR1),rbsR-A3),(rbsR-A1,rbsR-A2)));
-341.711812844 (((((((((fruR,scrR-BD),(kdgR,exuR)),treR),((galR-B,ebgR),lacI)),mal-B),(galRS,ascG)),((cytR,((gntR,idnR),cscR)),ccpA)),scrR-A),((((purR2,purR3),purR1),rbsR-A3),(rbsR-A1,rbsR-A2)));
-341.722031161 ((((((((kdgR,exuR),((fruR,scrR-BD),treR)),((gntR,idnR),cscR)),((galR-B,ebgR),lacI)),((galRS,ascG),mal-B)),(cytR,ccpA)),((((purR2,purR3),purR1),rbsR-A3),(rbsR-A1,rbsR-A2))),scrR-A);
-341.729490653 ((((((mal-B,cytR),(galRS,ascG)),(((gntR,idnR),cscR),(((galR-B,ebgR),lacI),(((fruR,scrR-BD),(kdgR,exuR)),treR)))),ccpA),scrR-A),((((purR2,purR3),purR1),rbsR-A3),(rbsR-A1,rbsR-A2)));
-341.742012324 ((((((((galR-B,ebgR),treR),((kdgR,exuR),(fruR,scrR-BD))),((gntR,idnR),cscR)),((galRS,ascG),lacI)),(mal-B,(cytR,ccpA))),scrR-A),((((purR2,purR3),purR1),rbsR-A3),(rbsR-A1,rbsR-A2)));
-341.744111115 ((((((galRS,ascG),mal-B),(cytR,ccpA)),(((galR-B,ebgR),lacI),(((gntR,idnR),cscR),(((kdgR,exuR),(fruR,scrR-BD)),treR)))),scrR-A),((((purR2,purR3),purR1),rbsR-A3),(rbsR-A1,rbsR-A2)));
-341.746965529 ((((((galRS,ascG),((galR-B,ebgR),lacI)),(((gntR,idnR),cscR),(((fruR,scrR-BD),treR),(kdgR,exuR)))),(scrR-A,mal-B)),(cytR,ccpA)),((((purR2,purR3),purR1),rbsR-A3),(rbsR-A1,rbsR-A2)));
-341.759193942 ((((((galRS,ascG),(cytR,ccpA)),(((((fruR,scrR-BD),(kdgR,exuR)),treR),((gntR,idnR),cscR)),((galR-B,ebgR),lacI))),mal-B),scrR-A),((((purR2,purR3),purR1),rbsR-A3),(rbsR-A1,rbsR-A2)));
-341.836924649 ((((scrR-A,ccpA),((((((kdgR,exuR),treR),(fruR,scrR-BD)),((galR-B,ebgR),lacI)),((gntR,idnR),cscR)),((galRS,ascG),mal-B))),cytR),((((purR2,purR3),purR1),rbsR-A3),(rbsR-A1,rbsR-A2)));
-341.861891638 (((((((lacI,cscR),(gntR,idnR)),((((fruR,scrR-BD),(kdgR,exuR)),treR),(galR-B,ebgR))),(galRS,ascG)),(mal-B,(cytR,ccpA))),scrR-A),((((purR2,purR3),purR1),rbsR-A3),(rbsR-A1,rbsR-A2)));
-341.865856389 (((((((((kdgR,exuR),(fruR,scrR-BD)),treR),(galR-B,ebgR)),(lacI,((gntR,idnR),cscR))),(scrR-A,mal-B)),(galRS,ascG)),(cytR,ccpA)),((((purR2,purR3),purR1),rbsR-A3),(rbsR-A1,rbsR-A2)));
-341.892567235 (((((((galRS,ascG),mal-B),(((((fruR,scrR-BD),(kdgR,exuR)),treR),(gntR,idnR)),((galR-B,ebgR),lacI))),(cytR,ccpA)),scrR-A),((((purR2,purR3),purR1),rbsR-A3),(rbsR-A1,rbsR-A2))),cscR);
-341.898854927 (((((((((kdgR,exuR),(fruR,scrR-BD)),treR),(galR-B,ebgR)),(lacI,((gntR,idnR),cscR))),(galRS,ascG)),(cytR,(mal-B,ccpA))),scrR-A),((((purR2,purR3),purR1),rbsR-A3),(rbsR-A1,rbsR-A2)));
-341.904394057 (((((((treR,((gntR,idnR),cscR)),((kdgR,exuR),(fruR,scrR-BD))),((galR-B,ebgR),lacI)),(mal-B,(galRS,ascG))),(cytR,ccpA)),scrR-A),((((purR2,purR3),purR1),rbsR-A3),(rbsR-A1,rbsR-A2)));
-341.961293192 ((((((((fruR,scrR-BD),treR),((galR-B,ebgR),lacI)),(((gntR,idnR),cscR),(kdgR,exuR))),((galRS,ascG),mal-B)),(cytR,ccpA)),scrR-A),((((purR2,purR3),purR1),rbsR-A3),(rbsR-A1,rbsR-A2)));
-341.990023863 (((((((((kdgR,exuR),(fruR,scrR-BD)),treR),((gntR,idnR),cscR)),((galR-B,ebgR),lacI)),(mal-B,ccpA)),(cytR,(galRS,ascG))),scrR-A),((((purR2,purR3),purR1),rbsR-A3),(rbsR-A1,rbsR-A2)));
-342.018037479 (((scrR-A,ccpA),((((((kdgR,exuR),((fruR,scrR-BD),treR)),((gntR,idnR),cscR)),((galR-B,ebgR),lacI)),(galRS,ascG)),(mal-B,cytR))),((((purR2,purR3),purR1),rbsR-A3),(rbsR-A1,rbsR-A2)));
-342.019923032 ((((((((((fruR,scrR-BD),treR),(kdgR,exuR)),(galR-B,ebgR)),((gntR,idnR),cscR)),lacI),((galRS,ascG),mal-B)),(cytR,ccpA)),scrR-A),((((purR2,purR3),purR1),rbsR-A3),(rbsR-A1,rbsR-A2)));
-342.125778155 ((((((((fruR,scrR-BD),(treR,(kdgR,exuR))),(galR-B,ebgR)),((gntR,idnR),cscR)),(lacI,(galRS,ascG))),((mal-B,cytR),ccpA)),scrR-A),((((purR2,purR3),purR1),rbsR-A3),(rbsR-A1,rbsR-A2)));
-342.176032728 ((((((((treR,(fruR,scrR-BD)),((galR-B,ebgR),(kdgR,exuR))),((gntR,idnR),cscR)),(galRS,ascG)),(lacI,mal-B)),(cytR,ccpA)),scrR-A),((((purR2,purR3),purR1),rbsR-A3),(rbsR-A1,rbsR-A2)));
-342.241841975 ((((((((galR-B,ebgR),lacI),(((kdgR,exuR),(fruR,scrR-BD)),treR)),((gntR,idnR),cscR)),(cytR,(galRS,ascG))),(mal-B,ccpA)),scrR-A),(((purR2,purR3),purR1),((rbsR-A1,rbsR-A2),rbsR-A3)));
-342.245207759 (((((mal-B,((galR-B,ebgR),(((fruR,scrR-BD),treR),(kdgR,exuR)))),((lacI,((gntR,idnR),cscR)),(galRS,ascG))),(cytR,ccpA)),scrR-A),((((purR2,purR3),purR1),rbsR-A3),(rbsR-A1,rbsR-A2)));
-342.360486004 (((scrR-A,ccpA),((((((gntR,idnR),cscR),((fruR,scrR-BD),(treR,(kdgR,exuR)))),((galR-B,ebgR),lacI)),(galRS,ascG)),(mal-B,cytR))),((((purR2,purR3),purR1),rbsR-A3),(rbsR-A1,rbsR-A2)));
-342.394204839 ((((((((((kdgR,exuR),(fruR,scrR-BD)),treR),lacI),(galR-B,ebgR)),((gntR,idnR),cscR)),((galRS,ascG),mal-B)),(cytR,ccpA)),scrR-A),((((purR2,purR3),purR1),rbsR-A3),(rbsR-A1,rbsR-A2)));
-342.477919996 (((((((((gntR,idnR),cscR),(treR,(fruR,scrR-BD))),((galR-B,ebgR),(kdgR,exuR))),(lacI,mal-B)),(galRS,ascG)),(cytR,ccpA)),scrR-A),((((purR2,purR3),purR1),rbsR-A3),(rbsR-A1,rbsR-A2)));
-342.481726221 (((((((gntR,idnR),cscR),((((kdgR,exuR),(fruR,scrR-BD)),treR),(galR-B,ebgR))),(lacI,mal-B)),((galRS,ascG),(cytR,ccpA))),scrR-A),((((purR2,purR3),purR1),rbsR-A3),(rbsR-A1,rbsR-A2)));
-342.501385118 ((((((galRS,ascG),(galR-B,ebgR)),((((kdgR,exuR),((fruR,scrR-BD),treR)),((gntR,idnR),cscR)),(lacI,mal-B))),(cytR,ccpA)),scrR-A),((((purR2,purR3),purR1),rbsR-A3),(rbsR-A1,rbsR-A2)));
-342.519728833 ((((((galRS,ascG),mal-B),(((galR-B,ebgR),(treR,(fruR,scrR-BD))),(lacI,((cscR,(kdgR,exuR)),(gntR,idnR))))),(cytR,ccpA)),scrR-A),((((purR2,purR3),purR1),rbsR-A3),(rbsR-A1,rbsR-A2)));
-342.52420017 (((((cytR,((gntR,idnR),cscR)),ccpA),((lacI,(galRS,ascG)),(mal-B,((((kdgR,exuR),(fruR,scrR-BD)),treR),(galR-B,ebgR))))),scrR-A),((((purR2,purR3),purR1),rbsR-A3),(rbsR-A1,rbsR-A2)));
-342.52920796 (((((galRS,ascG),mal-B),((((gntR,idnR),scrR-A),cscR),((((fruR,scrR-BD),(kdgR,exuR)),treR),((galR-B,ebgR),lacI)))),(cytR,ccpA)),((((purR2,purR3),purR1),rbsR-A3),(rbsR-A1,rbsR-A2)));
-342.534418898 ((((((((gntR,idnR),cscR),((treR,(fruR,scrR-BD)),(kdgR,exuR))),((galR-B,ebgR),lacI)),((galRS,ascG),mal-B)),cytR),(scrR-A,ccpA)),((((purR2,purR3),purR1),rbsR-A3),(rbsR-A1,rbsR-A2)));
-342.544400681 ((((((lacI,mal-B),((((kdgR,exuR),(fruR,scrR-BD)),treR),(galR-B,ebgR))),(((gntR,idnR),cscR),(galRS,ascG))),(cytR,ccpA)),scrR-A),((((purR2,purR3),purR1),rbsR-A3),(rbsR-A1,rbsR-A2)));
-342.551831008 (((((cytR,ccpA),mal-B),((((gntR,idnR),cscR),(((kdgR,exuR),treR),(fruR,scrR-BD))),(((galR-B,ebgR),lacI),(galRS,ascG)))),scrR-A),((((purR2,purR3),purR1),rbsR-A3),(rbsR-A1,rbsR-A2)));
-342.57527708 (((((lacI,((((kdgR,exuR),(fruR,scrR-BD)),treR),((gntR,idnR),cscR))),(((galR-B,ebgR),mal-B),(galRS,ascG))),(cytR,ccpA)),scrR-A),((((purR2,purR3),purR1),rbsR-A3),(rbsR-A1,rbsR-A2)));
-342.588707492 ((((((galRS,ascG),mal-B),(((galR-B,ebgR),treR),((lacI,cscR),(((fruR,scrR-BD),(kdgR,exuR)),(gntR,idnR))))),(cytR,ccpA)),scrR-A),((((purR2,purR3),purR1),rbsR-A3),(rbsR-A1,rbsR-A2)));
-342.616860114 (((((galRS,ascG),((lacI,((gntR,idnR),cscR)),((galR-B,ebgR),((kdgR,exuR),(treR,(fruR,scrR-BD)))))),((mal-B,cytR),ccpA)),scrR-A),((((purR2,purR3),purR1),rbsR-A3),(rbsR-A1,rbsR-A2)));
-342.633749861 ((((((((fruR,scrR-BD),(kdgR,exuR)),((gntR,idnR),cscR)),(treR,((galR-B,ebgR),lacI))),((galRS,ascG),mal-B)),(cytR,ccpA)),scrR-A),((((purR2,purR3),purR1),rbsR-A3),(rbsR-A1,rbsR-A2)));
-342.644265315 (((((((((fruR,scrR-BD),(kdgR,exuR)),treR),((gntR,idnR),cscR)),((galR-B,ebgR),lacI)),(galRS,ascG)),(cytR,ccpA)),(scrR-A,mal-B)),((((purR2,purR3),purR1),rbsR-A3),(rbsR-A1,rbsR-A2)));
-342.674219612 (((((mal-B,((((kdgR,exuR),(fruR,scrR-BD)),treR),((gntR,idnR),cscR))),((galRS,ascG),((galR-B,ebgR),lacI))),(cytR,ccpA)),scrR-A),((((purR2,purR3),purR1),rbsR-A3),(rbsR-A1,rbsR-A2)));
-342.683739163 ((((((((galR-B,ebgR),lacI),((fruR,scrR-BD),(treR,(kdgR,exuR)))),((gntR,idnR),cscR)),(galRS,ascG)),(cytR,(mal-B,ccpA))),scrR-A),((((purR2,purR3),purR1),rbsR-A3),(rbsR-A1,rbsR-A2)));
-342.701994745 (((((((cscR,(kdgR,exuR)),lacI),(((galR-B,ebgR),((fruR,scrR-BD),treR)),(gntR,idnR))),((galRS,ascG),mal-B)),(cytR,ccpA)),scrR-A),((((purR2,purR3),purR1),rbsR-A3),(rbsR-A1,rbsR-A2)));
-342.711181543 ((((((galRS,ascG),(((((kdgR,exuR),(fruR,scrR-BD)),treR),((galR-B,ebgR),lacI)),((gntR,idnR),cscR))),mal-B),(cytR,ccpA)),scrR-A),((((purR2,purR3),purR1),rbsR-A3),(rbsR-A1,rbsR-A2)));
-342.723988134 (((((((((fruR,scrR-BD),treR),(galR-B,ebgR)),(((kdgR,exuR),cscR),(gntR,idnR))),(lacI,mal-B)),(galRS,ascG)),(cytR,ccpA)),scrR-A),((((purR2,purR3),purR1),rbsR-A3),(rbsR-A1,rbsR-A2)));
-342.751278574 ((((((((gntR,idnR),cscR),(((fruR,scrR-BD),treR),(kdgR,exuR))),(galRS,ascG)),(mal-B,((galR-B,ebgR),lacI))),(cytR,ccpA)),scrR-A),((((purR2,purR3),purR1),rbsR-A3),(rbsR-A1,rbsR-A2)));
-342.813048978 (((((((galR-B,ebgR),(treR,(fruR,scrR-BD))),((cscR,(kdgR,exuR)),(gntR,idnR))),((lacI,mal-B),(galRS,ascG))),(cytR,ccpA)),scrR-A),((((purR2,purR3),purR1),rbsR-A3),(rbsR-A1,rbsR-A2)));
-342.840016893 (((((((galRS,ascG),((galR-B,ebgR),lacI)),(((gntR,idnR),cscR),((fruR,scrR-BD),(treR,(kdgR,exuR))))),mal-B),(cytR,ccpA)),scrR-A),(((purR2,purR3),purR1),((rbsR-A1,rbsR-A2),rbsR-A3)));
-342.862047159 ((((((((galR-B,ebgR),((fruR,scrR-BD),treR)),(gntR,idnR)),(cscR,(lacI,(kdgR,exuR)))),((galRS,ascG),mal-B)),(cytR,ccpA)),scrR-A),((((purR2,purR3),purR1),rbsR-A3),(rbsR-A1,rbsR-A2)));
-342.864163636 (((((mal-B,(galRS,ascG)),((((galR-B,ebgR),(lacI,(kdgR,exuR))),((fruR,scrR-BD),treR)),((gntR,idnR),cscR))),(cytR,ccpA)),scrR-A),(((purR2,purR3),purR1),((rbsR-A1,rbsR-A2),rbsR-A3)));
-342.864639392 ((((((((galR-B,ebgR),treR),((gntR,idnR),cscR)),(((kdgR,exuR),(fruR,scrR-BD)),lacI)),(mal-B,(galRS,ascG))),(cytR,ccpA)),scrR-A),((((purR2,purR3),purR1),rbsR-A3),(rbsR-A1,rbsR-A2)));
-342.88165374 ((((((((gntR,idnR),cscR),((fruR,scrR-BD),treR)),(lacI,((galR-B,ebgR),(kdgR,exuR)))),(galRS,ascG)),(scrR-A,mal-B)),(cytR,ccpA)),((((purR2,purR3),purR1),rbsR-A3),(rbsR-A1,rbsR-A2)));
-342.906617896 ((((((((kdgR,exuR),(galR-B,ebgR)),(((fruR,scrR-BD),treR),((gntR,idnR),cscR))),lacI),((galRS,ascG),mal-B)),(cytR,ccpA)),scrR-A),((((purR2,purR3),purR1),rbsR-A3),(rbsR-A1,rbsR-A2)));
-342.90893604 (((((((galR-B,ebgR),((kdgR,exuR),((fruR,scrR-BD),treR))),((gntR,idnR),cscR)),((lacI,mal-B),(galRS,ascG))),(cytR,ccpA)),scrR-A),(((rbsR-A1,rbsR-A2),rbsR-A3),((purR2,purR3),purR1)));
-342.962833773 (((((cytR,ccpA),cscR),(((((fruR,scrR-BD),treR),(gntR,idnR)),((lacI,(kdgR,exuR)),(galR-B,ebgR))),(mal-B,(galRS,ascG)))),scrR-A),((((purR2,purR3),purR1),rbsR-A3),(rbsR-A1,rbsR-A2)));
-342.965783321 ((((((cscR,cytR),(galRS,ascG)),(((((fruR,scrR-BD),(kdgR,exuR)),treR),(gntR,idnR)),((galR-B,ebgR),lacI))),(mal-B,ccpA)),scrR-A),((((purR2,purR3),purR1),rbsR-A3),(rbsR-A1,rbsR-A2)));
-342.979234417 (((((((((galR-B,ebgR),treR),((kdgR,exuR),(fruR,scrR-BD))),((gntR,idnR),cscR)),lacI),((galRS,ascG),mal-B)),(cytR,ccpA)),scrR-A),((((purR2,purR3),purR1),rbsR-A3),(rbsR-A1,rbsR-A2)));
-343.022279016 ((((((((galR-B,ebgR),(kdgR,exuR)),lacI),((treR,(fruR,scrR-BD)),(gntR,idnR))),((galRS,ascG),mal-B)),((cscR,cytR),ccpA)),scrR-A),((((purR2,purR3),purR1),rbsR-A3),(rbsR-A1,rbsR-A2)));
-343.110399274 (((((mal-B,(galRS,ascG)),(((galR-B,ebgR),treR),((((kdgR,exuR),(fruR,scrR-BD)),lacI),((gntR,idnR),cscR)))),(cytR,ccpA)),scrR-A),((((purR2,purR3),purR1),rbsR-A3),(rbsR-A1,rbsR-A2)));
-343.11897334 ((((((((gntR,idnR),cscR),(((kdgR,exuR),treR),(fruR,scrR-BD))),((galR-B,ebgR),lacI)),((galRS,ascG),mal-B)),cytR),(scrR-A,ccpA)),((((purR2,purR3),purR1),rbsR-A3),(rbsR-A1,rbsR-A2)));
-343.22891718 ((((((scrR-A,mal-B),(galRS,ascG)),(((((fruR,scrR-BD),(kdgR,exuR)),treR),((gntR,idnR),cscR)),((galR-B,ebgR),lacI))),ccpA),cytR),((((purR2,purR3),purR1),rbsR-A3),(rbsR-A1,rbsR-A2)));
-343.245518132 (((((((cscR,(kdgR,exuR)),(((fruR,scrR-BD),treR),(gntR,idnR))),((galR-B,ebgR),lacI)),(scrR-A,mal-B)),(cytR,ccpA)),(galRS,ascG)),((((purR2,purR3),purR1),rbsR-A3),(rbsR-A1,rbsR-A2)));
-343.267682211 (((((((cscR,(kdgR,exuR)),((treR,(fruR,scrR-BD)),(gntR,idnR))),(((galR-B,ebgR),lacI),mal-B)),(galRS,ascG)),(cytR,ccpA)),scrR-A),((((purR2,purR3),purR1),rbsR-A3),(rbsR-A1,rbsR-A2)));
-343.26953747 ((((((galRS,ascG),(galR-B,ebgR)),(((gntR,idnR),(((fruR,scrR-BD),(kdgR,exuR)),treR)),(lacI,cscR))),(mal-B,(cytR,ccpA))),scrR-A),((((purR2,purR3),purR1),rbsR-A3),(rbsR-A1,rbsR-A2)));
-343.272114861 ((((((((((kdgR,exuR),treR),(fruR,scrR-BD)),lacI),(galR-B,ebgR)),((gntR,idnR),cscR)),(mal-B,(galRS,ascG))),(cytR,ccpA)),scrR-A),((((purR2,purR3),purR1),rbsR-A3),(rbsR-A1,rbsR-A2)));
-343.274466548 (((((((galR-B,ebgR),lacI),(((gntR,idnR),cscR),((fruR,scrR-BD),((kdgR,exuR),treR)))),mal-B),((galRS,ascG),(cytR,ccpA))),scrR-A),((((purR2,purR3),purR1),rbsR-A3),(rbsR-A1,rbsR-A2)));
-343.28638673 (((((((treR,(fruR,scrR-BD)),((galR-B,ebgR),(kdgR,exuR))),((gntR,idnR),cscR)),(lacI,(galRS,ascG))),((mal-B,cytR),ccpA)),scrR-A),((((purR2,purR3),purR1),rbsR-A3),(rbsR-A1,rbsR-A2)));
-343.291216813 ((((((mal-B,cytR),(galRS,ascG)),((((kdgR,exuR),((fruR,scrR-BD),treR)),((gntR,idnR),cscR)),((galR-B,ebgR),lacI))),ccpA),scrR-A),((((purR2,purR3),purR1),rbsR-A3),(rbsR-A1,rbsR-A2)));
-343.297784663 ((((scrR-A,ccpA),(((galRS,ascG),mal-B),((((fruR,scrR-BD),treR),((gntR,idnR),cscR)),((lacI,(kdgR,exuR)),(galR-B,ebgR))))),cytR),((((purR2,purR3),purR1),rbsR-A3),(rbsR-A1,rbsR-A2)));
-343.32390959 (((((((cscR,(kdgR,exuR)),(((fruR,scrR-BD),treR),(gntR,idnR))),((galR-B,ebgR),lacI)),(cytR,(galRS,ascG))),(mal-B,ccpA)),scrR-A),((((purR2,purR3),purR1),rbsR-A3),(rbsR-A1,rbsR-A2)));
-343.363536355 ((((((((gntR,idnR),(kdgR,exuR)),(lacI,cscR)),((galR-B,ebgR),((fruR,scrR-BD),treR))),((galRS,ascG),mal-B)),(cytR,ccpA)),scrR-A),((((purR2,purR3),purR1),rbsR-A3),(rbsR-A1,rbsR-A2)));
-343.375194258 (((((cytR,(galRS,ascG)),((((fruR,scrR-BD),treR),((gntR,idnR),cscR)),((lacI,(kdgR,exuR)),(galR-B,ebgR)))),(mal-B,ccpA)),scrR-A),((((purR2,purR3),purR1),rbsR-A3),(rbsR-A1,rbsR-A2)));
-343.379771707 (((((((lacI,(kdgR,exuR)),(galR-B,ebgR)),(((gntR,idnR),cscR),((fruR,scrR-BD),treR))),(galRS,ascG)),(scrR-A,mal-B)),(cytR,ccpA)),((((purR2,purR3),purR1),rbsR-A3),(rbsR-A1,rbsR-A2)));
-343.38624548 (((((mal-B,(galRS,ascG)),(((((fruR,scrR-BD),treR),(gntR,idnR)),(galR-B,ebgR)),(lacI,((kdgR,exuR),cscR)))),scrR-A),(cytR,ccpA)),((((purR2,purR3),purR1),rbsR-A3),(rbsR-A1,rbsR-A2)));
-343.404285146 (((((mal-B,cytR),ccpA),((((galR-B,ebgR),((kdgR,exuR),((fruR,scrR-BD),treR))),((gntR,idnR),cscR)),(lacI,(galRS,ascG)))),scrR-A),((((purR2,purR3),purR1),rbsR-A3),(rbsR-A1,rbsR-A2)));
-343.438018424 ((((((((gntR,idnR),cscR),((fruR,scrR-BD),treR)),(lacI,((galR-B,ebgR),(kdgR,exuR)))),(scrR-A,mal-B)),(cytR,ccpA)),(galRS,ascG)),((((purR2,purR3),purR1),rbsR-A3),(rbsR-A1,rbsR-A2)));
-343.484735677 ((((((((galR-B,ebgR),lacI),mal-B),(((gntR,idnR),cscR),((fruR,scrR-BD),((kdgR,exuR),treR)))),(galRS,ascG)),(cytR,ccpA)),scrR-A),(((rbsR-A1,rbsR-A2),rbsR-A3),((purR2,purR3),purR1)));
-343.50531901 (((((cytR,ccpA),mal-B),((lacI,(galRS,ascG)),((((gntR,idnR),cscR),(treR,(fruR,scrR-BD))),((galR-B,ebgR),(kdgR,exuR))))),scrR-A),((((purR2,purR3),purR1),rbsR-A3),(rbsR-A1,rbsR-A2)));
-343.556091919 (((((((lacI,(kdgR,exuR)),cscR),(((treR,(fruR,scrR-BD)),(gntR,idnR)),(galR-B,ebgR))),((galRS,ascG),mal-B)),(cytR,ccpA)),scrR-A),(((purR2,purR3),purR1),((rbsR-A1,rbsR-A2),rbsR-A3)));
-343.574009348 (((((((galR-B,ebgR),lacI),(((gntR,idnR),cscR),((fruR,scrR-BD),((kdgR,exuR),treR)))),(galRS,ascG)),(mal-B,(cytR,ccpA))),scrR-A),(((rbsR-A1,rbsR-A2),rbsR-A3),((purR2,purR3),purR1)));
-343.5936907 ((((((((fruR,scrR-BD),(treR,(kdgR,exuR))),(galR-B,ebgR)),(lacI,((gntR,idnR),cscR))),(galRS,ascG)),(scrR-A,mal-B)),(cytR,ccpA)),((((purR2,purR3),purR1),rbsR-A3),(rbsR-A1,rbsR-A2)));
-343.63890179 (((((galRS,ascG),(scrR-A,mal-B)),((((gntR,idnR),cscR),(((fruR,scrR-BD),treR),(kdgR,exuR))),((galR-B,ebgR),lacI))),(cytR,ccpA)),((((purR2,purR3),purR1),rbsR-A3),(rbsR-A1,rbsR-A2)));
-343.645755937 (((((((((kdgR,exuR),(fruR,scrR-BD)),treR),((galR-B,ebgR),lacI)),(galRS,ascG)),(cytR,((gntR,idnR),cscR))),(mal-B,ccpA)),scrR-A),((((purR2,purR3),purR1),rbsR-A3),(rbsR-A1,rbsR-A2)));
-343.651329384 (((((((gntR,idnR),cscR),((((kdgR,exuR),(fruR,scrR-BD)),treR),(galR-B,ebgR))),(lacI,(galRS,ascG))),(mal-B,(cytR,ccpA))),scrR-A),(((rbsR-A1,rbsR-A2),rbsR-A3),((purR2,purR3),purR1)));
-343.716495996 ((((((((treR,(fruR,scrR-BD)),(gntR,idnR)),((galR-B,ebgR),(kdgR,exuR))),(lacI,cscR)),(galRS,ascG)),((cytR,ccpA),mal-B)),scrR-A),((((purR2,purR3),purR1),rbsR-A3),(rbsR-A1,rbsR-A2)));
-343.751518618 ((((((galRS,ascG),mal-B),(cytR,ccpA)),((((kdgR,exuR),((fruR,scrR-BD),treR)),((gntR,idnR),cscR)),((galR-B,ebgR),lacI))),scrR-A),((((purR2,purR3),purR1),rbsR-A3),(rbsR-A1,rbsR-A2)));
-343.759686125 (((((((((fruR,scrR-BD),treR),(gntR,idnR)),cscR),(lacI,((galR-B,ebgR),(kdgR,exuR)))),(galRS,ascG)),(scrR-A,mal-B)),(cytR,ccpA)),((((purR2,purR3),purR1),rbsR-A3),(rbsR-A1,rbsR-A2)));
-343.770590438 (((((lacI,((gntR,idnR),cscR)),(((galRS,ascG),mal-B),((((fruR,scrR-BD),(kdgR,exuR)),treR),(galR-B,ebgR)))),(cytR,ccpA)),scrR-A),((((purR2,purR3),purR1),rbsR-A3),(rbsR-A1,rbsR-A2)));
-343.775120612 (((((cytR,ccpA),(galRS,ascG)),(((((gntR,idnR),cscR),((treR,(fruR,scrR-BD)),(kdgR,exuR))),((galR-B,ebgR),lacI)),mal-B)),scrR-A),((((purR2,purR3),purR1),rbsR-A3),(rbsR-A1,rbsR-A2)));
-343.797937438 ((((((((galR-B,ebgR),(treR,(fruR,scrR-BD))),((cscR,(kdgR,exuR)),(gntR,idnR))),lacI),((galRS,ascG),mal-B)),(cytR,ccpA)),scrR-A),((((purR2,purR3),purR1),rbsR-A3),(rbsR-A1,rbsR-A2)));
-343.803520759 (((((((((fruR,scrR-BD),treR),(gntR,idnR)),((galR-B,ebgR),(kdgR,exuR))),(lacI,cscR)),(mal-B,(galRS,ascG))),scrR-A),(cytR,ccpA)),((((purR2,purR3),purR1),rbsR-A3),(rbsR-A1,rbsR-A2)));
-343.810872937 (((((((((fruR,scrR-BD),(kdgR,exuR)),treR),lacI),((gntR,idnR),cscR)),(((galR-B,ebgR),mal-B),(galRS,ascG))),(cytR,ccpA)),scrR-A),((((purR2,purR3),purR1),rbsR-A3),(rbsR-A1,rbsR-A2)));
-343.815308897 (((((((galR-B,ebgR),mal-B),(galRS,ascG)),((((kdgR,exuR),(treR,(fruR,scrR-BD))),(gntR,idnR)),(lacI,cscR))),(cytR,ccpA)),scrR-A),((((purR2,purR3),purR1),rbsR-A3),(rbsR-A1,rbsR-A2)));
-343.817089141 (((((((galR-B,ebgR),lacI),(((kdgR,exuR),(fruR,scrR-BD)),treR)),((gntR,idnR),cscR)),((cytR,ccpA),(scrR-A,mal-B))),(galRS,ascG)),((((purR2,purR3),purR1),rbsR-A3),(rbsR-A1,rbsR-A2)));
-343.848393551 ((((((((galR-B,ebgR),mal-B),lacI),(((gntR,idnR),cscR),(((kdgR,exuR),(fruR,scrR-BD)),treR))),(galRS,ascG)),(cytR,ccpA)),scrR-A),(((purR2,purR3),purR1),((rbsR-A1,rbsR-A2),rbsR-A3)));
-343.875839483 (((((cytR,((gntR,idnR),cscR)),ccpA),((((((kdgR,exuR),(fruR,scrR-BD)),treR),(galR-B,ebgR)),lacI),(mal-B,(galRS,ascG)))),scrR-A),(((purR2,purR3),purR1),((rbsR-A1,rbsR-A2),rbsR-A3)));
-343.886746649 (((((((((kdgR,exuR),(fruR,scrR-BD)),treR),((gntR,idnR),cscR)),((galR-B,ebgR),lacI)),((galRS,ascG),(mal-B,ccpA))),cytR),scrR-A),((((purR2,purR3),purR1),rbsR-A3),(rbsR-A1,rbsR-A2)));
-343.889944697 (((((((lacI,mal-B),(galR-B,ebgR)),((((kdgR,exuR),(fruR,scrR-BD)),treR),((gntR,idnR),cscR))),(galRS,ascG)),(cytR,ccpA)),scrR-A),(((rbsR-A1,rbsR-A2),rbsR-A3),((purR2,purR3),purR1)));
-343.924433155 ((((((((gntR,idnR),cscR),lacI),(((galR-B,ebgR),(kdgR,exuR)),((fruR,scrR-BD),treR))),(galRS,ascG)),(mal-B,(cytR,ccpA))),scrR-A),((((purR2,purR3),purR1),rbsR-A3),(rbsR-A1,rbsR-A2)));
-343.935514225 ((((((((fruR,scrR-BD),(treR,(kdgR,exuR))),(galR-B,ebgR)),((gntR,idnR),cscR)),(lacI,(galRS,ascG))),(cytR,(mal-B,ccpA))),scrR-A),((((purR2,purR3),purR1),rbsR-A3),(rbsR-A1,rbsR-A2)));
-343.94769827 (((((cytR,(galRS,ascG)),((((gntR,idnR),cscR),(((fruR,scrR-BD),treR),(kdgR,exuR))),((galR-B,ebgR),lacI))),(mal-B,ccpA)),scrR-A),(((purR2,purR3),purR1),((rbsR-A1,rbsR-A2),rbsR-A3)));
-343.960894947 (((((((cscR,(kdgR,exuR)),(((fruR,scrR-BD),treR),(gntR,idnR))),((galR-B,ebgR),lacI)),(galRS,ascG)),(scrR-A,mal-B)),(cytR,ccpA)),((((purR2,purR3),purR1),rbsR-A3),(rbsR-A1,rbsR-A2)));
-343.973749116 (((((lacI,(galRS,ascG)),((((gntR,idnR),cscR),(((kdgR,exuR),(fruR,scrR-BD)),treR)),((galR-B,ebgR),mal-B))),(cytR,ccpA)),scrR-A),(((purR2,purR3),purR1),((rbsR-A1,rbsR-A2),rbsR-A3)));
-343.978513581 (((((((gntR,idnR),cscR),((((fruR,scrR-BD),(kdgR,exuR)),treR),(galR-B,ebgR))),(mal-B,((galRS,ascG),lacI))),(cytR,ccpA)),scrR-A),((((purR2,purR3),purR1),rbsR-A3),(rbsR-A1,rbsR-A2)));
-343.981665217 (((((scrR-A,mal-B),((((fruR,scrR-BD),(treR,(kdgR,exuR))),(galR-B,ebgR)),(lacI,((gntR,idnR),cscR)))),(cytR,ccpA)),(galRS,ascG)),((((purR2,purR3),purR1),rbsR-A3),(rbsR-A1,rbsR-A2)));
-343.998267242 ((((((galR-B,ebgR),(galRS,ascG)),((lacI,mal-B),((((kdgR,exuR),treR),(fruR,scrR-BD)),((gntR,idnR),cscR)))),(cytR,ccpA)),scrR-A),((((purR2,purR3),purR1),rbsR-A3),(rbsR-A1,rbsR-A2)));
-344.011072998 (((((((gntR,idnR),cscR),(((galR-B,ebgR),lacI),(((fruR,scrR-BD),(kdgR,exuR)),treR))),(scrR-A,mal-B)),(galRS,ascG)),(cytR,ccpA)),((((purR2,purR3),purR1),rbsR-A3),(rbsR-A1,rbsR-A2)));
-344.062285346 ((((((galRS,ascG),cytR),(((lacI,cscR),(gntR,idnR)),((((fruR,scrR-BD),(kdgR,exuR)),treR),(galR-B,ebgR)))),(mal-B,ccpA)),scrR-A),((((purR2,purR3),purR1),rbsR-A3),(rbsR-A1,rbsR-A2)));
-344.088348754 (((((((galR-B,ebgR),((kdgR,exuR),((fruR,scrR-BD),treR))),(lacI,mal-B)),(((gntR,idnR),cscR),(galRS,ascG))),(cytR,ccpA)),scrR-A),((((purR2,purR3),purR1),rbsR-A3),(rbsR-A1,rbsR-A2)));
-344.103476244 ((((((((fruR,scrR-BD),((kdgR,exuR),treR)),(gntR,idnR)),(lacI,cscR)),(((galR-B,ebgR),mal-B),(galRS,ascG))),(cytR,ccpA)),scrR-A),((((purR2,purR3),purR1),rbsR-A3),(rbsR-A1,rbsR-A2)));
-344.125775014 (((((cytR,(galRS,ascG)),((((galR-B,ebgR),(kdgR,exuR)),lacI),((((fruR,scrR-BD),treR),(gntR,idnR)),cscR))),(mal-B,ccpA)),scrR-A),((((purR2,purR3),purR1),rbsR-A3),(rbsR-A1,rbsR-A2)));
-344.132629687 ((((((galRS,ascG),mal-B),(((((fruR,scrR-BD),(kdgR,exuR)),treR),(galR-B,ebgR)),(lacI,((gntR,idnR),cscR)))),(cytR,ccpA)),((((purR2,purR3),purR1),rbsR-A3),(rbsR-A1,rbsR-A2))),scrR-A);
-344.21270524 (((((scrR-A,mal-B),((((galR-B,ebgR),lacI),((fruR,scrR-BD),(treR,(kdgR,exuR)))),((gntR,idnR),cscR))),(cytR,ccpA)),(galRS,ascG)),((((purR2,purR3),purR1),rbsR-A3),(rbsR-A1,rbsR-A2)));
-344.222116349 ((((((((((kdgR,exuR),(fruR,scrR-BD)),treR),((gntR,idnR),cscR)),((galR-B,ebgR),lacI)),(galRS,ascG)),mal-B),(cytR,ccpA)),scrR-A),(((purR2,purR3),purR1),((rbsR-A1,rbsR-A2),rbsR-A3)));
-344.230432436 ((((((((lacI,(kdgR,exuR)),(galR-B,ebgR)),(((gntR,idnR),cscR),((fruR,scrR-BD),treR))),(galRS,ascG)),mal-B),(cytR,ccpA)),scrR-A),((((purR2,purR3),purR1),rbsR-A3),(rbsR-A1,rbsR-A2)));
-344.257649841 (((((((gntR,idnR),cscR),(((kdgR,exuR),((fruR,scrR-BD),treR)),((galR-B,ebgR),lacI))),(galRS,ascG)),((mal-B,cytR),ccpA)),scrR-A),((((purR2,purR3),purR1),rbsR-A3),(rbsR-A1,rbsR-A2)));
-344.27765433 ((((((((gntR,idnR),cscR),((((fruR,scrR-BD),(kdgR,exuR)),treR),(galR-B,ebgR))),(galRS,ascG)),(lacI,mal-B)),(cytR,ccpA)),scrR-A),((((purR2,purR3),purR1),rbsR-A3),(rbsR-A1,rbsR-A2)));
-344.290076217 (((((((((kdgR,exuR),treR),(fruR,scrR-BD)),((gntR,idnR),cscR)),(galR-B,ebgR)),(lacI,(galRS,ascG))),(mal-B,(cytR,ccpA))),scrR-A),((((purR2,purR3),purR1),rbsR-A3),(rbsR-A1,rbsR-A2)));
-344.295540471 ((((((((kdgR,exuR),lacI),((gntR,idnR),cscR)),((galR-B,ebgR),((fruR,scrR-BD),treR))),((galRS,ascG),mal-B)),(cytR,ccpA)),scrR-A),(((purR2,purR3),purR1),((rbsR-A1,rbsR-A2),rbsR-A3)));
-344.296765463 ((((((((galR-B,ebgR),(kdgR,exuR)),((fruR,scrR-BD),treR)),((gntR,idnR),cscR)),((lacI,mal-B),(galRS,ascG))),(cytR,ccpA)),scrR-A),(((rbsR-A1,rbsR-A2),rbsR-A3),((purR2,purR3),purR1)));
-344.357219788 (((((((((kdgR,exuR),(fruR,scrR-BD)),treR),((galR-B,ebgR),mal-B)),(lacI,((gntR,idnR),cscR))),(galRS,ascG)),(cytR,ccpA)),scrR-A),((((purR2,purR3),purR1),rbsR-A3),(rbsR-A1,rbsR-A2)));
-344.367143967 (((((cytR,ccpA),mal-B),(((galRS,ascG),((galR-B,ebgR),lacI)),(cscR,(((fruR,scrR-BD),(treR,(kdgR,exuR))),(gntR,idnR))))),scrR-A),((((purR2,purR3),purR1),rbsR-A3),(rbsR-A1,rbsR-A2)));
-344.371892006 (((((((((galR-B,ebgR),treR),((kdgR,exuR),(fruR,scrR-BD))),lacI),((gntR,idnR),cscR)),((galRS,ascG),mal-B)),(cytR,ccpA)),scrR-A),((((purR2,purR3),purR1),rbsR-A3),(rbsR-A1,rbsR-A2)));
-344.40072187 ((((((((fruR,scrR-BD),treR),(((kdgR,exuR),cscR),(gntR,idnR))),((galR-B,ebgR),lacI)),(mal-B,(galRS,ascG))),scrR-A),(cytR,ccpA)),((((purR2,purR3),purR1),rbsR-A3),(rbsR-A1,rbsR-A2)));
-344.411970021 (((((((galRS,ascG),lacI),((((fruR,scrR-BD),(treR,(kdgR,exuR))),(galR-B,ebgR)),((gntR,idnR),cscR))),mal-B),(cytR,ccpA)),scrR-A),((((purR2,purR3),purR1),rbsR-A3),(rbsR-A1,rbsR-A2)));
-344.423225611 (((((cscR,cytR),ccpA),(((galRS,ascG),mal-B),(((((fruR,scrR-BD),(kdgR,exuR)),(gntR,idnR)),treR),((galR-B,ebgR),lacI)))),scrR-A),((((purR2,purR3),purR1),rbsR-A3),(rbsR-A1,rbsR-A2)));
-344.425509593 ((((((((fruR,scrR-BD),((kdgR,exuR),treR)),((galR-B,ebgR),lacI)),((gntR,idnR),cscR)),(galRS,ascG)),(mal-B,(cytR,ccpA))),scrR-A),(((rbsR-A1,rbsR-A2),rbsR-A3),((purR2,purR3),purR1)));
-344.434846583 (((((((((galR-B,ebgR),lacI),((fruR,scrR-BD),(treR,(kdgR,exuR)))),((gntR,idnR),cscR)),(galRS,ascG)),mal-B),(cytR,ccpA)),scrR-A),((((purR2,purR3),purR1),rbsR-A3),(rbsR-A1,rbsR-A2)));
-344.445845328 ((((((((lacI,(kdgR,exuR)),((fruR,scrR-BD),treR)),(galR-B,ebgR)),((gntR,idnR),cscR)),(mal-B,(galRS,ascG))),(cytR,ccpA)),scrR-A),(((purR2,purR3),purR1),((rbsR-A1,rbsR-A2),rbsR-A3)));
-344.454657732 (((((((((kdgR,exuR),(fruR,scrR-BD)),(gntR,idnR)),cscR),(treR,((galR-B,ebgR),lacI))),(mal-B,(galRS,ascG))),(cytR,ccpA)),scrR-A),((((purR2,purR3),purR1),rbsR-A3),(rbsR-A1,rbsR-A2)));
-344.45645832 (((scrR-A,ccpA),((cscR,cytR),((((gntR,idnR),(((fruR,scrR-BD),(kdgR,exuR)),treR)),((galR-B,ebgR),lacI)),((galRS,ascG),mal-B)))),((((purR2,purR3),purR1),rbsR-A3),(rbsR-A1,rbsR-A2)));
-344.477083863 (((((((lacI,(kdgR,exuR)),(galR-B,ebgR)),((((fruR,scrR-BD),treR),(gntR,idnR)),cscR)),(galRS,ascG)),(mal-B,(cytR,ccpA))),scrR-A),((((purR2,purR3),purR1),rbsR-A3),(rbsR-A1,rbsR-A2)));
-344.493712396 ((((((((galR-B,ebgR),((fruR,scrR-BD),treR)),((gntR,idnR),cscR)),(mal-B,(lacI,(kdgR,exuR)))),(galRS,ascG)),(cytR,ccpA)),scrR-A),((((purR2,purR3),purR1),rbsR-A3),(rbsR-A1,rbsR-A2)));
-344.49633086 (((((((((kdgR,exuR),treR),(fruR,scrR-BD)),(galR-B,ebgR)),((gntR,idnR),(lacI,cscR))),(mal-B,(galRS,ascG))),(cytR,ccpA)),scrR-A),(((purR2,purR3),purR1),((rbsR-A1,rbsR-A2),rbsR-A3)));
-344.499015166 ((((((galR-B,ebgR),mal-B),(((galRS,ascG),lacI),((((kdgR,exuR),(fruR,scrR-BD)),treR),((gntR,idnR),cscR)))),(cytR,ccpA)),scrR-A),((((purR2,purR3),purR1),rbsR-A3),(rbsR-A1,rbsR-A2)));
-344.513659196 (((((lacI,((gntR,idnR),cscR)),((((kdgR,exuR),(fruR,scrR-BD)),treR),(galR-B,ebgR))),((scrR-A,mal-B),(cytR,ccpA))),(galRS,ascG)),((((purR2,purR3),purR1),rbsR-A3),(rbsR-A1,rbsR-A2)));
-344.522889194 (((((((galR-B,ebgR),((treR,(fruR,scrR-BD)),(kdgR,exuR))),(lacI,((gntR,idnR),cscR))),(scrR-A,mal-B)),(galRS,ascG)),(cytR,ccpA)),((((purR2,purR3),purR1),rbsR-A3),(rbsR-A1,rbsR-A2)));
-344.557398725 (((((((((kdgR,exuR),(fruR,scrR-BD)),treR),((gntR,idnR),cscR)),((galR-B,ebgR),lacI)),(galRS,ascG)),((mal-B,cytR),ccpA)),scrR-A),(((purR2,purR3),purR1),((rbsR-A1,rbsR-A2),rbsR-A3)));
-344.584509142 (((((((gntR,idnR),cscR),(((galR-B,ebgR),lacI),(((fruR,scrR-BD),(kdgR,exuR)),treR))),(galRS,ascG)),(mal-B,cytR)),(scrR-A,ccpA)),((((purR2,purR3),purR1),rbsR-A3),(rbsR-A1,rbsR-A2)));
-344.586722383 ((((((lacI,((gntR,idnR),cscR)),((((kdgR,exuR),(fruR,scrR-BD)),treR),(galR-B,ebgR))),(galRS,ascG)),(mal-B,(cytR,ccpA))),scrR-A),(((rbsR-A1,rbsR-A2),rbsR-A3),((purR2,purR3),purR1)));
-344.599136558 ((((scrR-A,ccpA),((((gntR,idnR),cscR),(((kdgR,exuR),(treR,(fruR,scrR-BD))),((galR-B,ebgR),lacI))),((galRS,ascG),mal-B))),cytR),((((purR2,purR3),purR1),rbsR-A3),(rbsR-A1,rbsR-A2)));
-344.603846031 ((((((scrR-A,mal-B),(galRS,ascG)),(((gntR,idnR),cscR),(((galR-B,ebgR),lacI),(((fruR,scrR-BD),(kdgR,exuR)),treR)))),ccpA),cytR),((((purR2,purR3),purR1),rbsR-A3),(rbsR-A1,rbsR-A2)));
-344.650126805 (((((((((fruR,scrR-BD),(kdgR,exuR)),treR),((galR-B,ebgR),lacI)),(galRS,ascG)),mal-B),((cytR,((gntR,idnR),cscR)),ccpA)),scrR-A),((((purR2,purR3),purR1),rbsR-A3),(rbsR-A1,rbsR-A2)));
-344.666265669 (((((cytR,((gntR,idnR),cscR)),ccpA),(((((galR-B,ebgR),(kdgR,exuR)),((fruR,scrR-BD),treR)),lacI),(mal-B,(galRS,ascG)))),scrR-A),((((purR2,purR3),purR1),rbsR-A3),(rbsR-A1,rbsR-A2)));
-344.666583474 (((((((((fruR,scrR-BD),(kdgR,exuR)),treR),((galR-B,ebgR),lacI)),((gntR,idnR),cscR)),((galRS,ascG),mal-B)),cytR),(scrR-A,ccpA)),((((purR2,purR3),purR1),rbsR-A3),(rbsR-A1,rbsR-A2)));
-344.716612846 (((((((((gntR,idnR),(kdgR,exuR)),((fruR,scrR-BD),treR)),((galR-B,ebgR),lacI)),cscR),(mal-B,(galRS,ascG))),(cytR,ccpA)),scrR-A),((((purR2,purR3),purR1),rbsR-A3),(rbsR-A1,rbsR-A2)));
-344.729699671 ((((((((galR-B,ebgR),lacI),(((gntR,idnR),cscR),((fruR,scrR-BD),((kdgR,exuR),treR)))),(galRS,ascG)),mal-B),(cytR,ccpA)),scrR-A),(((rbsR-A1,rbsR-A2),rbsR-A3),((purR2,purR3),purR1)));
-344.744374932 ((((((((kdgR,exuR),((fruR,scrR-BD),treR)),((gntR,idnR),cscR)),((galR-B,ebgR),lacI)),(mal-B,ccpA)),(cytR,(galRS,ascG))),scrR-A),((((purR2,purR3),purR1),rbsR-A3),(rbsR-A1,rbsR-A2)));
-344.744937078 ((((((galRS,ascG),((galR-B,ebgR),lacI)),(cscR,((gntR,idnR),(((fruR,scrR-BD),(kdgR,exuR)),treR)))),(scrR-A,mal-B)),(cytR,ccpA)),((((purR2,purR3),purR1),rbsR-A3),(rbsR-A1,rbsR-A2)));
-344.749740992 ((((((((gntR,idnR),cscR),((galR-B,ebgR),lacI)),((((fruR,scrR-BD),(kdgR,exuR)),treR),mal-B)),(galRS,ascG)),(cytR,ccpA)),scrR-A),((((purR2,purR3),purR1),rbsR-A3),(rbsR-A1,rbsR-A2)));
-344.75139354 (((((((((fruR,scrR-BD),treR),(gntR,idnR)),((lacI,(kdgR,exuR)),(galR-B,ebgR))),cscR),(mal-B,(galRS,ascG))),(cytR,ccpA)),scrR-A),((((purR2,purR3),purR1),rbsR-A3),(rbsR-A1,rbsR-A2)));
-344.766432638 ((((((((galR-B,ebgR),lacI),((treR,(fruR,scrR-BD)),(kdgR,exuR))),(galRS,ascG)),(cytR,((gntR,idnR),cscR))),(mal-B,ccpA)),scrR-A),((((purR2,purR3),purR1),rbsR-A3),(rbsR-A1,rbsR-A2)));
-344.771580036 ((((((galR-B,ebgR),((((fruR,scrR-BD),treR),((kdgR,exuR),lacI)),((gntR,idnR),cscR))),((galRS,ascG),mal-B)),(cytR,ccpA)),scrR-A),((((purR2,purR3),purR1),rbsR-A3),(rbsR-A1,rbsR-A2)));
-344.787120508 ((((((galRS,ascG),mal-B),(((lacI,((gntR,idnR),cscR)),(((fruR,scrR-BD),(kdgR,exuR)),treR)),(galR-B,ebgR))),(cytR,ccpA)),scrR-A),((((purR2,purR3),purR1),rbsR-A3),(rbsR-A1,rbsR-A2)));
-344.79569685 (((((cytR,ccpA),cscR),(((((fruR,scrR-BD),treR),(gntR,idnR)),(((galR-B,ebgR),(kdgR,exuR)),lacI)),(mal-B,(galRS,ascG)))),scrR-A),((((purR2,purR3),purR1),rbsR-A3),(rbsR-A1,rbsR-A2)));
-344.798311084 (((((cytR,(galRS,ascG)),((((fruR,scrR-BD),(treR,(kdgR,exuR))),(galR-B,ebgR)),(lacI,((gntR,idnR),cscR)))),(mal-B,ccpA)),scrR-A),((((purR2,purR3),purR1),rbsR-A3),(rbsR-A1,rbsR-A2)));
-344.829981714 ((((cytR,ccpA),scrR-A),((((galR-B,ebgR),lacI),(((gntR,idnR),cscR),(((kdgR,exuR),(fruR,scrR-BD)),treR))),((galRS,ascG),mal-B))),((((purR2,purR3),purR1),rbsR-A3),(rbsR-A1,rbsR-A2)));
-344.833823281 ((((((((((fruR,scrR-BD),(kdgR,exuR)),treR),(galR-B,ebgR)),(lacI,((gntR,idnR),cscR))),(galRS,ascG)),mal-B),(cytR,ccpA)),scrR-A),((((purR2,purR3),purR1),rbsR-A3),(rbsR-A1,rbsR-A2)));
-344.855959877 (((((((((fruR,scrR-BD),treR),(galR-B,ebgR)),(lacI,(kdgR,exuR))),((gntR,idnR),cscR)),(galRS,ascG)),(mal-B,(cytR,ccpA))),scrR-A),((((purR2,purR3),purR1),rbsR-A3),(rbsR-A1,rbsR-A2)));
-344.878000717 ((((((((gntR,idnR),cscR),(kdgR,exuR)),(((treR,(fruR,scrR-BD)),lacI),(galR-B,ebgR))),((galRS,ascG),mal-B)),(cytR,ccpA)),scrR-A),((((purR2,purR3),purR1),rbsR-A3),(rbsR-A1,rbsR-A2)));
-344.883195535 (((((scrR-A,((gntR,idnR),cscR)),(lacI,((((fruR,scrR-BD),(kdgR,exuR)),treR),(galR-B,ebgR)))),((galRS,ascG),mal-B)),(cytR,ccpA)),((((purR2,purR3),purR1),rbsR-A3),(rbsR-A1,rbsR-A2)));
-344.887294578 ((((((galRS,ascG),lacI),((galR-B,ebgR),((((fruR,scrR-BD),(kdgR,exuR)),treR),((gntR,idnR),cscR)))),(scrR-A,mal-B)),(cytR,ccpA)),((((purR2,purR3),purR1),rbsR-A3),(rbsR-A1,rbsR-A2)));
-344.905402178 (((((((lacI,((fruR,scrR-BD),treR)),((gntR,idnR),cscR)),((galR-B,ebgR),(kdgR,exuR))),((galRS,ascG),mal-B)),(cytR,ccpA)),scrR-A),((((purR2,purR3),purR1),rbsR-A3),(rbsR-A1,rbsR-A2)));
-344.91862238 ((((((((galR-B,ebgR),lacI),(((kdgR,exuR),(fruR,scrR-BD)),treR)),((gntR,idnR),cscR)),(mal-B,ccpA)),(cytR,(galRS,ascG))),scrR-A),((((purR2,purR3),purR1),rbsR-A3),(rbsR-A1,rbsR-A2)));
-344.935556162 ((((((((((kdgR,exuR),(fruR,scrR-BD)),treR),cscR),(gntR,idnR)),((galR-B,ebgR),lacI)),((galRS,ascG),mal-B)),(cytR,ccpA)),scrR-A),((((purR2,purR3),purR1),rbsR-A3),(rbsR-A1,rbsR-A2)));
-344.962282443 (((((galRS,ascG),((lacI,((gntR,idnR),cscR)),((galR-B,ebgR),((kdgR,exuR),(treR,(fruR,scrR-BD)))))),(cytR,(mal-B,ccpA))),scrR-A),((((purR2,purR3),purR1),rbsR-A3),(rbsR-A1,rbsR-A2)));
-344.965596035 ((((scrR-A,ccpA),((((gntR,idnR),(((fruR,scrR-BD),(kdgR,exuR)),treR)),((galR-B,ebgR),lacI)),((galRS,ascG),mal-B))),(cscR,cytR)),((((purR2,purR3),purR1),rbsR-A3),(rbsR-A1,rbsR-A2)));
-344.96899983 (((((((galR-B,ebgR),((fruR,scrR-BD),treR)),((lacI,(kdgR,exuR)),((gntR,idnR),cscR))),(mal-B,(galRS,ascG))),scrR-A),(cytR,ccpA)),((((purR2,purR3),purR1),rbsR-A3),(rbsR-A1,rbsR-A2)));
-344.987788508 ((((((((fruR,scrR-BD),(treR,(kdgR,exuR))),(galR-B,ebgR)),mal-B),((((gntR,idnR),cscR),lacI),(galRS,ascG))),(cytR,ccpA)),scrR-A),((((purR2,purR3),purR1),rbsR-A3),(rbsR-A1,rbsR-A2)));
-344.996563394 ((((((((kdgR,exuR),((fruR,scrR-BD),treR)),(galR-B,ebgR)),((gntR,idnR),cscR)),((galRS,ascG),lacI)),((mal-B,ccpA),cytR)),scrR-A),((((purR2,purR3),purR1),rbsR-A3),(rbsR-A1,rbsR-A2)));
-344.996959225 ((((cytR,(mal-B,ccpA)),(((((galR-B,ebgR),(kdgR,exuR)),((fruR,scrR-BD),treR)),((gntR,idnR),cscR)),(lacI,(galRS,ascG)))),scrR-A),((((purR2,purR3),purR1),rbsR-A3),(rbsR-A1,rbsR-A2)));
-344.999440657 ((((((((kdgR,exuR),((fruR,scrR-BD),treR)),(galR-B,ebgR)),((lacI,cscR),(gntR,idnR))),((galRS,ascG),mal-B)),scrR-A),(cytR,ccpA)),((((purR2,purR3),purR1),rbsR-A3),(rbsR-A1,rbsR-A2)));
-345.05362749 (((scrR-A,ccpA),((mal-B,cytR),((((((kdgR,exuR),(fruR,scrR-BD)),treR),(galR-B,ebgR)),(lacI,((gntR,idnR),cscR))),(galRS,ascG)))),((((purR2,purR3),purR1),rbsR-A3),(rbsR-A1,rbsR-A2)));
-345.060152167 ((((((lacI,mal-B),(galRS,ascG)),(((galR-B,ebgR),((fruR,scrR-BD),treR)),(cscR,((gntR,idnR),(kdgR,exuR))))),(cytR,ccpA)),scrR-A),((((purR2,purR3),purR1),rbsR-A3),(rbsR-A1,rbsR-A2)));
-345.084152916 (((((mal-B,(galRS,ascG)),(((((kdgR,exuR),(fruR,scrR-BD)),treR),(galR-B,ebgR)),(lacI,((gntR,idnR),cscR)))),cytR),(scrR-A,ccpA)),((((purR2,purR3),purR1),rbsR-A3),(rbsR-A1,rbsR-A2)));
-345.136256582 (((((((((galR-B,ebgR),(kdgR,exuR)),lacI),(((gntR,idnR),cscR),(treR,(fruR,scrR-BD)))),(galRS,ascG)),mal-B),(cytR,ccpA)),scrR-A),((((purR2,purR3),purR1),rbsR-A3),(rbsR-A1,rbsR-A2)));
-345.172741034 (((((((cscR,(kdgR,exuR)),(((fruR,scrR-BD),treR),(gntR,idnR))),((galR-B,ebgR),lacI)),((galRS,ascG),mal-B)),(scrR-A,ccpA)),cytR),((((purR2,purR3),purR1),rbsR-A3),(rbsR-A1,rbsR-A2)));
-345.174611533 (((((((galR-B,ebgR),mal-B),(galRS,ascG)),((lacI,(((fruR,scrR-BD),treR),(kdgR,exuR))),((gntR,idnR),cscR))),(cytR,ccpA)),scrR-A),((((purR2,purR3),purR1),rbsR-A3),(rbsR-A1,rbsR-A2)));
-345.181652943 (((scrR-A,ccpA),((mal-B,cytR),(((galRS,ascG),lacI),(((((fruR,scrR-BD),(kdgR,exuR)),treR),(galR-B,ebgR)),((gntR,idnR),cscR))))),((((purR2,purR3),purR1),rbsR-A3),(rbsR-A1,rbsR-A2)));
-345.223667894 ((((((((kdgR,exuR),((fruR,scrR-BD),treR)),(gntR,idnR)),((galR-B,ebgR),lacI)),((galRS,ascG),mal-B)),((cscR,cytR),ccpA)),scrR-A),(((rbsR-A1,rbsR-A2),rbsR-A3),((purR2,purR3),purR1)));
-345.229048423 (((((((galR-B,ebgR),lacI),((((kdgR,exuR),(fruR,scrR-BD)),treR),((gntR,idnR),cscR))),(mal-B,(cytR,ccpA))),(galRS,ascG)),scrR-A),((((purR2,purR3),purR1),rbsR-A3),(rbsR-A1,rbsR-A2)));
-345.238905946 (((((scrR-A,((gntR,idnR),cscR)),((((fruR,scrR-BD),(kdgR,exuR)),treR),((galR-B,ebgR),lacI))),((cytR,ccpA),mal-B)),(galRS,ascG)),((((purR2,purR3),purR1),rbsR-A3),(rbsR-A1,rbsR-A2)));
-345.280134058 ((((((((galR-B,ebgR),lacI),(kdgR,exuR)),((((fruR,scrR-BD),treR),(gntR,idnR)),cscR)),((galRS,ascG),mal-B)),(cytR,ccpA)),scrR-A),((((purR2,purR3),purR1),rbsR-A3),(rbsR-A1,rbsR-A2)));
-345.286031425 (((((((((kdgR,exuR),(fruR,scrR-BD)),((gntR,idnR),cscR)),treR),((galR-B,ebgR),lacI)),(mal-B,(galRS,ascG))),(cytR,ccpA)),scrR-A),((((purR2,purR3),purR1),rbsR-A3),(rbsR-A1,rbsR-A2)));
-345.29972929 ((((((galRS,ascG),lacI),((((galR-B,ebgR),treR),((fruR,scrR-BD),(kdgR,exuR))),((gntR,idnR),cscR))),(scrR-A,mal-B)),(cytR,ccpA)),((((purR2,purR3),purR1),rbsR-A3),(rbsR-A1,rbsR-A2)));
-345.370560069 (((((((((gntR,idnR),(kdgR,exuR)),((fruR,scrR-BD),treR)),(galR-B,ebgR)),(lacI,cscR)),(mal-B,(galRS,ascG))),(cytR,ccpA)),scrR-A),(((rbsR-A1,rbsR-A2),rbsR-A3),((purR2,purR3),purR1)));
-345.38207541 (((((scrR-A,((gntR,idnR),cscR)),(((galR-B,ebgR),lacI),((treR,(fruR,scrR-BD)),(kdgR,exuR)))),((galRS,ascG),mal-B)),(cytR,ccpA)),((((purR2,purR3),purR1),rbsR-A3),(rbsR-A1,rbsR-A2)));
-345.403709211 (((((cytR,ccpA),mal-B),(((galRS,ascG),lacI),(((galR-B,ebgR),(treR,(fruR,scrR-BD))),((cscR,(kdgR,exuR)),(gntR,idnR))))),scrR-A),((((purR2,purR3),purR1),rbsR-A3),(rbsR-A1,rbsR-A2)));
-345.419608604 (((((((lacI,cscR),(gntR,idnR)),((((kdgR,exuR),(fruR,scrR-BD)),treR),(galR-B,ebgR))),(galRS,ascG)),(scrR-A,mal-B)),(cytR,ccpA)),((((purR2,purR3),purR1),rbsR-A3),(rbsR-A1,rbsR-A2)));
-345.42682639 ((((((((galR-B,ebgR),(kdgR,exuR)),((fruR,scrR-BD),treR)),((gntR,idnR),cscR)),(lacI,mal-B)),((galRS,ascG),(cytR,ccpA))),scrR-A),((((purR2,purR3),purR1),rbsR-A3),(rbsR-A1,rbsR-A2)));
-345.434218825 (((((((galR-B,ebgR),lacI),((((kdgR,exuR),(fruR,scrR-BD)),treR),((gntR,idnR),cscR))),(mal-B,(cytR,ccpA))),(galRS,ascG)),((((purR2,purR3),purR1),rbsR-A3),(rbsR-A1,rbsR-A2))),scrR-A);
-345.464838802 ((((((galRS,ascG),(mal-B,cytR)),((((gntR,idnR),cscR),((fruR,scrR-BD),(treR,(kdgR,exuR)))),((galR-B,ebgR),lacI))),ccpA),scrR-A),((((purR2,purR3),purR1),rbsR-A3),(rbsR-A1,rbsR-A2)));
-345.474181035 ((((((((galR-B,ebgR),((fruR,scrR-BD),treR)),lacI),((kdgR,exuR),((gntR,idnR),cscR))),((galRS,ascG),mal-B)),(cytR,ccpA)),scrR-A),((((purR2,purR3),purR1),rbsR-A3),(rbsR-A1,rbsR-A2)));
-345.494840757 (((((cscR,cytR),ccpA),(((((treR,(fruR,scrR-BD)),(gntR,idnR)),((galR-B,ebgR),(kdgR,exuR))),lacI),((galRS,ascG),mal-B))),scrR-A),((((purR2,purR3),purR1),rbsR-A3),(rbsR-A1,rbsR-A2)));
-345.509745549 ((((((mal-B,((galR-B,ebgR),lacI)),(galRS,ascG)),((((fruR,scrR-BD),(kdgR,exuR)),treR),((gntR,idnR),cscR))),(cytR,ccpA)),scrR-A),((((purR2,purR3),purR1),rbsR-A3),(rbsR-A1,rbsR-A2)));
-345.53055975 ((((((galRS,ascG),mal-B),((((galR-B,ebgR),treR),(lacI,cscR)),(((fruR,scrR-BD),(kdgR,exuR)),(gntR,idnR)))),(cytR,ccpA)),scrR-A),((((purR2,purR3),purR1),rbsR-A3),(rbsR-A1,rbsR-A2)));
-345.550882937 ((((((cytR,ccpA),(galRS,ascG)),((((gntR,idnR),cscR),((treR,(fruR,scrR-BD)),(kdgR,exuR))),((galR-B,ebgR),lacI))),mal-B),scrR-A),((((purR2,purR3),purR1),rbsR-A3),(rbsR-A1,rbsR-A2)));
-345.561424561 ((((((galRS,ascG),((((gntR,idnR),cscR),(((fruR,scrR-BD),treR),(kdgR,exuR))),((galR-B,ebgR),lacI))),mal-B),(cytR,ccpA)),scrR-A),(((purR2,purR3),purR1),((rbsR-A1,rbsR-A2),rbsR-A3)));
-345.5703652 (((((((galR-B,ebgR),((kdgR,exuR),(treR,(fruR,scrR-BD)))),lacI),(scrR-A,((gntR,idnR),cscR))),((galRS,ascG),mal-B)),(cytR,ccpA)),((((purR2,purR3),purR1),rbsR-A3),(rbsR-A1,rbsR-A2)));
-345.583205864 (((((cytR,(galRS,ascG)),(((lacI,(kdgR,exuR)),(galR-B,ebgR)),((((fruR,scrR-BD),treR),(gntR,idnR)),cscR))),(mal-B,ccpA)),scrR-A),((((purR2,purR3),purR1),rbsR-A3),(rbsR-A1,rbsR-A2)));
-345.585723357 ((((((galRS,ascG),lacI),(((galR-B,ebgR),mal-B),((cscR,(kdgR,exuR)),((treR,(fruR,scrR-BD)),(gntR,idnR))))),(cytR,ccpA)),scrR-A),((((purR2,purR3),purR1),rbsR-A3),(rbsR-A1,rbsR-A2)));
-345.588189115 (((((((lacI,cscR),(gntR,idnR)),((((kdgR,exuR),treR),(fruR,scrR-BD)),(galR-B,ebgR))),((galRS,ascG),mal-B)),scrR-A),(cytR,ccpA)),((((purR2,purR3),purR1),rbsR-A3),(rbsR-A1,rbsR-A2)));
-345.615075447 ((((((lacI,mal-B),(((fruR,scrR-BD),(treR,(kdgR,exuR))),(galR-B,ebgR))),(galRS,ascG)),((((gntR,idnR),cscR),cytR),ccpA)),scrR-A),((((purR2,purR3),purR1),rbsR-A3),(rbsR-A1,rbsR-A2)));
-345.640583895 (((((((((kdgR,exuR),(fruR,scrR-BD)),treR),((gntR,idnR),cscR)),((galR-B,ebgR),lacI)),(cytR,ccpA)),((galRS,ascG),mal-B)),scrR-A),((((purR2,purR3),purR1),rbsR-A3),(rbsR-A1,rbsR-A2)));
-345.669547516 (((((((galR-B,ebgR),mal-B),((((kdgR,exuR),(fruR,scrR-BD)),treR),((gntR,idnR),cscR))),((galRS,ascG),lacI)),scrR-A),(cytR,ccpA)),((((purR2,purR3),purR1),rbsR-A3),(rbsR-A1,rbsR-A2)));
-345.676251954 ((((scrR-A,ccpA),(((galRS,ascG),mal-B),((((fruR,scrR-BD),(treR,(kdgR,exuR))),(galR-B,ebgR)),(lacI,((gntR,idnR),cscR))))),cytR),((((purR2,purR3),purR1),rbsR-A3),(rbsR-A1,rbsR-A2)));
-345.694760145 (((((cytR,(galRS,ascG)),((lacI,((galR-B,ebgR),(kdgR,exuR))),(((gntR,idnR),cscR),(treR,(fruR,scrR-BD))))),(mal-B,ccpA)),scrR-A),((((purR2,purR3),purR1),rbsR-A3),(rbsR-A1,rbsR-A2)));
-345.694998896 ((((((((kdgR,exuR),treR),(fruR,scrR-BD)),((galR-B,ebgR),lacI)),((galRS,ascG),mal-B)),((cytR,((gntR,idnR),cscR)),ccpA)),scrR-A),((((purR2,purR3),purR1),rbsR-A3),(rbsR-A1,rbsR-A2)));
-345.695116642 ((((((((fruR,scrR-BD),((kdgR,exuR),treR)),(galR-B,ebgR)),((gntR,idnR),cscR)),((lacI,mal-B),(galRS,ascG))),(cytR,ccpA)),scrR-A),(((rbsR-A1,rbsR-A2),rbsR-A3),((purR2,purR3),purR1)));
-345.723898011 ((((((((kdgR,exuR),(fruR,scrR-BD)),((gntR,idnR),cscR)),(((galR-B,ebgR),treR),lacI)),((galRS,ascG),mal-B)),(cytR,ccpA)),scrR-A),(((purR2,purR3),purR1),((rbsR-A1,rbsR-A2),rbsR-A3)));
-345.724434376 ((((((galRS,ascG),mal-B),((((fruR,scrR-BD),(treR,(kdgR,exuR))),lacI),(galR-B,ebgR))),((cytR,((gntR,idnR),cscR)),ccpA)),scrR-A),((((purR2,purR3),purR1),rbsR-A3),(rbsR-A1,rbsR-A2)));
-345.726021351 (((((cytR,((gntR,idnR),cscR)),((lacI,((((kdgR,exuR),(fruR,scrR-BD)),treR),(galR-B,ebgR))),(galRS,ascG))),(mal-B,ccpA)),scrR-A),((((purR2,purR3),purR1),rbsR-A3),(rbsR-A1,rbsR-A2)));
-345.729530309 (((((((kdgR,exuR),cscR),((((fruR,scrR-BD),treR),(gntR,idnR)),((galR-B,ebgR),lacI))),((galRS,ascG),mal-B)),(cytR,ccpA)),scrR-A),((((purR2,purR3),purR1),rbsR-A3),(rbsR-A1,rbsR-A2)));
-345.739437912 (((((((((kdgR,exuR),(fruR,scrR-BD)),treR),(galR-B,ebgR)),((lacI,mal-B),((gntR,idnR),cscR))),(galRS,ascG)),(cytR,ccpA)),scrR-A),((((purR2,purR3),purR1),rbsR-A3),(rbsR-A1,rbsR-A2)));
-345.759141614 (((((((gntR,idnR),cscR),(((galR-B,ebgR),lacI),(((fruR,scrR-BD),(kdgR,exuR)),treR))),(cytR,ccpA)),((galRS,ascG),mal-B)),scrR-A),((((purR2,purR3),purR1),rbsR-A3),(rbsR-A1,rbsR-A2)));
-345.797088154 ((((((((galR-B,ebgR),treR),((fruR,scrR-BD),(kdgR,exuR))),(((gntR,idnR),cscR),lacI)),((galRS,ascG),mal-B)),(cytR,ccpA)),scrR-A),(((purR2,purR3),purR1),((rbsR-A1,rbsR-A2),rbsR-A3)));
-345.807182312 ((((((((galR-B,ebgR),(lacI,(kdgR,exuR))),(((gntR,idnR),cscR),((fruR,scrR-BD),treR))),(galRS,ascG)),mal-B),(cytR,ccpA)),scrR-A),(((purR2,purR3),purR1),((rbsR-A1,rbsR-A2),rbsR-A3)));
-345.814616066 ((((((((gntR,idnR),cscR),((fruR,scrR-BD),(treR,(kdgR,exuR)))),((galR-B,ebgR),lacI)),((galRS,ascG),mal-B)),(cytR,ccpA)),((((purR2,purR3),purR1),rbsR-A3),(rbsR-A1,rbsR-A2))),scrR-A);
-345.824609543 ((((mal-B,ccpA),(((((gntR,idnR),cscR),cytR),(galRS,ascG)),(((((fruR,scrR-BD),(kdgR,exuR)),treR),(galR-B,ebgR)),lacI))),scrR-A),((((purR2,purR3),purR1),rbsR-A3),(rbsR-A1,rbsR-A2)));
-345.827812711 (((((scrR-A,mal-B),(((lacI,(kdgR,exuR)),(galR-B,ebgR)),(((gntR,idnR),cscR),((fruR,scrR-BD),treR)))),(galRS,ascG)),(cytR,ccpA)),((((purR2,purR3),purR1),rbsR-A3),(rbsR-A1,rbsR-A2)));
-345.834504943 ((((scrR-A,ccpA),(((galRS,ascG),mal-B),((lacI,((galR-B,ebgR),(kdgR,exuR))),(((gntR,idnR),cscR),(treR,(fruR,scrR-BD)))))),cytR),((((purR2,purR3),purR1),rbsR-A3),(rbsR-A1,rbsR-A2)));
-345.846486555 ((((((lacI,(galRS,ascG)),((((gntR,idnR),cscR),((fruR,scrR-BD),treR)),((galR-B,ebgR),(kdgR,exuR)))),mal-B),(cytR,ccpA)),scrR-A),(((purR2,purR3),purR1),((rbsR-A1,rbsR-A2),rbsR-A3)));
-345.849862864 ((((((galRS,ascG),mal-B),((((galR-B,ebgR),(treR,(fruR,scrR-BD))),((gntR,idnR),(kdgR,exuR))),(lacI,cscR))),(cytR,ccpA)),scrR-A),(((purR2,purR3),purR1),((rbsR-A1,rbsR-A2),rbsR-A3)));
-345.85115222 ((((((lacI,mal-B),(galRS,ascG)),(((((fruR,scrR-BD),treR),(kdgR,exuR)),(galR-B,ebgR)),((gntR,idnR),cscR))),scrR-A),(cytR,ccpA)),((((purR2,purR3),purR1),rbsR-A3),(rbsR-A1,rbsR-A2)));
-345.856253622 ((((((((cscR,(kdgR,exuR)),((fruR,scrR-BD),treR)),(gntR,idnR)),((galR-B,ebgR),lacI)),((galRS,ascG),mal-B)),(cytR,ccpA)),scrR-A),(((purR2,purR3),purR1),((rbsR-A1,rbsR-A2),rbsR-A3)));
-345.918879605 ((((((((galR-B,ebgR),((treR,(fruR,scrR-BD)),(kdgR,exuR))),((gntR,idnR),cscR)),(lacI,(galRS,ascG))),mal-B),(cytR,ccpA)),scrR-A),((((purR2,purR3),purR1),rbsR-A3),(rbsR-A1,rbsR-A2)));
-345.937484214 (((((cytR,ccpA),(galRS,ascG)),((((gntR,idnR),cscR),((treR,(fruR,scrR-BD)),(kdgR,exuR))),(mal-B,((galR-B,ebgR),lacI)))),scrR-A),((((purR2,purR3),purR1),rbsR-A3),(rbsR-A1,rbsR-A2)));
-345.948088701 (((((((galR-B,ebgR),treR),(((fruR,scrR-BD),(kdgR,exuR)),((gntR,idnR),cscR))),((lacI,mal-B),(galRS,ascG))),(cytR,ccpA)),scrR-A),((((purR2,purR3),purR1),rbsR-A3),(rbsR-A1,rbsR-A2)));
-345.962724369 ((((((galRS,ascG),lacI),((((gntR,idnR),cscR),(treR,(fruR,scrR-BD))),(((galR-B,ebgR),(kdgR,exuR)),mal-B))),(cytR,ccpA)),scrR-A),((((purR2,purR3),purR1),rbsR-A3),(rbsR-A1,rbsR-A2)));
-345.966233337 ((((((((fruR,scrR-BD),(treR,(kdgR,exuR))),((gntR,idnR),cscR)),((galR-B,ebgR),lacI)),(mal-B,ccpA)),((galRS,ascG),cytR)),scrR-A),((((purR2,purR3),purR1),rbsR-A3),(rbsR-A1,rbsR-A2)));
-345.983528145 ((((((((lacI,(kdgR,exuR)),(fruR,scrR-BD)),((galR-B,ebgR),treR)),((gntR,idnR),cscR)),((galRS,ascG),mal-B)),(cytR,ccpA)),scrR-A),((((purR2,purR3),purR1),rbsR-A3),(rbsR-A1,rbsR-A2)));
-345.997947129 (((((lacI,mal-B),(((((kdgR,exuR),treR),(fruR,scrR-BD)),((gntR,idnR),cscR)),((galR-B,ebgR),(galRS,ascG)))),(cytR,ccpA)),scrR-A),((((purR2,purR3),purR1),rbsR-A3),(rbsR-A1,rbsR-A2)));
-346.028261112 (((((((gntR,idnR),cscR),(((fruR,scrR-BD),(treR,(kdgR,exuR))),(galR-B,ebgR))),(lacI,mal-B)),((galRS,ascG),(cytR,ccpA))),scrR-A),((((purR2,purR3),purR1),rbsR-A3),(rbsR-A1,rbsR-A2)));
-346.041974705 (((((cytR,(galRS,ascG)),(((((fruR,scrR-BD),(kdgR,exuR)),treR),((gntR,idnR),cscR)),(mal-B,((galR-B,ebgR),lacI)))),ccpA),scrR-A),((((purR2,purR3),purR1),rbsR-A3),(rbsR-A1,rbsR-A2)));
